# Supplementary material for: miRScore: A rapid and precise microRNA validation tool
Source: PLoS Comput Biol. 2025 Nov 3;21(11):e1013663. doi: 10.1371/journal.pcbi.1013663 (PMC12594335; doi:10.1371/journal.pcbi.1013663)
Supplement: S1 File — (XLSX) [file pcbi.1013663.s001.xlsx]

## Sheet: Sheet1
Supplemental File S1. SRA accession numbers for sRNA-seq libraries used for testing miRScore on each dataset
hsa	mmu	ath	osa	zma
SRR6853303	SRR042485	SRR218096	SRR037234	SRR032087
SRR6853302	SRR125552	SRR218092	SRR037235	SRR023088
SRR6853288	SRR042482	SRR218099	SRR037236	SRR032089
SRR6853287	SRR042481	SRR218098	SRR037237	SRR032090
SRR6853286	SRR042486	SRR218085	SRR218085	SRR032091
SRR6853285	SRR042478
SRR6853296	SRR042479
SRR330904	SRR042480
SRR6853299	SRR042476
SRR6880326	SRR042474
SRR6853300	SRR042475
SRR040800	SRR6853292
SRR6853298	SRR042443
SRR2061807	SRR042477
SRR6853297	SRR6853291
SRR6880332
SRR6853294
SRR6853301
SRR6853290
SRR5127211
SRR6853289
SRR6853295
SRR6880328
SRR3174966
SRR3174965
SRR3174963
SRR3174962
SRR3174968
SRR3174967
