# Supplementary material for: miRScore: A rapid and precise microRNA validation tool
Source: PLoS Comput Biol. 2025 Nov 3;21(11):e1013663. doi: 10.1371/journal.pcbi.1013663 (PMC12594335; doi:10.1371/journal.pcbi.1013663)
Supplement: S2 File — (XLSX) [file pcbi.1013663.s002.xlsx]

## Sheet: mmu_miRBase
Supplemental File S2: miRScore results files from annotated MIRNAs in two animals species sourced from miRBase and MirGeneDB. See README at the GitHub for column meanings. https://github.com/Aez35/miRScore
name	mSeq	mLen	mStart	mStop	msSeq	msLen	msStart	msStop	precSeq	precLen	result	flags	mismatches	bulges	mReads	msReads	totReads	numLibraries	precision
mmu-let-7g	UGAGGUAGUAGUUUGUACAGUU	22	7	28	ACUGUACAGGCCACUGCCUUGC	22	63	84	CCAGGCUGAGGUAGUAGUUUGUACAGUUUGAGGGUCUAUGAUACCACCCGGUACAGGAGAUAACUGUACAGGCCACUGCCUUGCCAGG	88	Fail	No 2nt 3' overhang	1	0	4989662	34	4989969	7	100
mmu-let-7i	UGAGGUAGUAGUUUGUGCUGUU	22	6	27	CUGCGCAAGCUACUGCCUUGCU	22	62	83	CUGGCUGAGGUAGUAGUUUGUGCUGUUGGUCGGGUUGUGACAUUGCCCGCUGUGGAGAUAACUGCGCAAGCUACUGCCUUGCUAG	85	Pass	NA	1	0	2300578	547	2301436	12	99.99
mmu-mir-1a-1	UGGAAUGUAAAGAAGUAUGUAU	22	49	70	ACAUACUUCUUUAUAUGCCCAUA	23	10	32	GCUUGGGACACAUACUUCUUUAUAUGCCCAUAUGAACCUGCUAAGCUAUGGAAUGUAAAGAAGUAUGUAUUUCAGGC	77	Pass	NA	2	0	4774774	30	4778753	7	99.93
mmu-mir-15b	UAGCAGCACAUCAUGGUUUACA	22	4	25	CGAAUCAUUAUUUGCUGCUCUA	22	42	63	CUGUAGCAGCACAUCAUGGUUUACAUACUACAGUCAAGAUGCGAAUCAUUAUUUGCUGCUCUAG	64	Pass	NA	3	0	128733	2099	130845	10	100
mmu-mir-23b	AUCACAUUGCCAGGGAUUACC	21	46	66	GGGUUCCUGGCAUGCUGAUUU	21	9	29	GGCUGCUUGGGUUCCUGGCAUGCUGAUUUGUGACUUGAGAUUAAAAUCACAUUGCCAGGGAUUACCACGCAACC	74	Fail	No 2nt 3' overhang	1	0	210227	10209	258164	9	82.82
mmu-mir-27b	UUCACAGUGGCUAAGUUCUGC	21	49	69	AGAGCUUAGCUGAUUGGUGAAC	22	7	28	AGGUGCAGAGCUUAGCUGAUUGGUGAACAGUGAUUGGUUUCCGCUUUGUUCACAGUGGCUAAGUUCUGCACCU	73	Fail	No 2nt 3' overhang	2	0	71656	18756	91370	15	98.87
mmu-mir-29b-1	UAGCACCAUUUGAAAUCAGUGUU	23	47	69	GCUGGUUUCAUAUGGUGGUUUA	22	6	27	AGGAAGCUGGUUUCAUAUGGUGGUUUAGAUUUAAAUAGUGAUUGUCUAGCACCAUUUGAAAUCAGUGUUCU	71	Fail	No 2nt 3' overhang	3	0	53321	243	53822	10	99.55
mmu-mir-30a	UGUAAACAUCCUCGACUGGAAG	22	6	27	CUUUCAGUCGGAUGUUUGCAGC	22	47	68	GCGACUGUAAACAUCCUCGACUGGAAGCUGUGAAGCCACAAAUGGGCUUUCAGUCGGAUGUUUGCAGCUGC	71	Fail	No 2nt 3' overhang	2	0	39439	16685	72261	4	77.09
mmu-mir-30b	UGUAAACAUCCUACACUCAGCU	22	21	42	CUGGGAUGUGGAUGUUUACGUC	22	59	80	CUAAGCCAAGUUUCAGUUCAUGUAAACAUCCUACACUCAGCUGUCAUACAUGCGUUGGCUGGGAUGUGGAUGUUUACGUCAGCUGUCUUGGAGUAU	96	Pass	NA	1	0	7324	7171	14515	15	99.96
mmu-mir-99a	AACCCGUAGAUCCGAUCUUGUG	22	5	26	CAAGCUCGUUUCUAUGGGUCU	21	42	62	CAUAAACCCGUAGAUCCGAUCUUGUGGUGAAGUGGACCGCGCAAGCUCGUUUCUAUGGGUCUGUG	65	Fail	No 2nt 3' overhang	3	0	627499	167	627829	12	99.65
mmu-mir-99b	CACCCGUAGAACCGACCUUGCG	22	7	28	CAAGCUCGUGUCUGUGGGUCCG	22	45	66	GGCACCCACCCGUAGAACCGACCUUGCGGGGCCUUCGCCGCACACAAGCUCGUGUCUGUGGGUCCGUGUC	70	Pass	NA	4	0	127988	2746	130751	15	99.96
mmu-mir-101a	UACAGUACUGUGAUAACUGAA	21	51	71	UCAGUUAUCACAGUGCUGAUGC	22	14	35	AGGCUGCCCUGGCUCAGUUAUCACAGUGCUGAUGCUGUCCAUUCUAAAGGUACAGUACUGUGAUAACUGAAGGAUGGCAGCCA	83	Fail	No 2nt 3' overhang	1	0	110509	42	110572	8	99.77
mmu-mir-124-3	UAAGGCACGCGGUGAAUGCC	20	44	63	CGUGUUCACAGCGGACCUUGAU	22	6	27	CUCUGCGUGUUCACAGCGGACCUUGAUUUAAUGUCUAUACAAUUAAGGCACGCGGUGAAUGCCAAGAG	68	Fail	No 2nt 3' overhang	3	0	631086	1828	638860	3	99.12
mmu-mir-125a	UCCCUGAGACCCUUUAACCUGUGA	24	6	29	ACAGGUGAGGUUCUUGGGAGCC	22	44	65	CUGGGUCCCUGAGACCCUUUAACCUGUGAGGACGUCCAGGGUCACAGGUGAGGUUCUUGGGAGCCUGG	68	Pass	NA	4	0	116481	2043	118524	12	100
mmu-mir-125b-2	UCCCUGAGACCCUAACUUGUGA	22	7	28	ACAAGUCAGGUUCUUGGGACCU	22	46	67	GCCUAGUCCCUGAGACCCUAACUUGUGAGGUAUUUUAGUAACAUCACAAGUCAGGUUCUUGGGACCUAGGC	71	Fail	No 2nt 3' overhang	3	0	170898	3423	176023	11	99.44
mmu-mir-126a	UCGUACCGUGAGUAAUAAUGCG	22	46	67	CAUUAUUACUUUUGGUACGCG	21	9	29	UGACAGCACAUUAUUACUUUUGGUACGCGCUGUGACACUUCAAACUCGUACCGUGAGUAAUAAUGCGCGGUCA	73	Fail	No 2nt 3' overhang	3	0	221837	47493	269524	14	99.65
mmu-mir-127	UCGGAUCCGUCUGAGCUUGGCU	22	43	64	CUGAAGCUCAGAGGGCUCUGAU	22	9	30	CCAGCCUGCUGAAGCUCAGAGGGCUCUGAUUCAGAAAGAUCAUCGGAUCCGUCUGAGCUUGGCUGGUCGG	70	Fail	No 2nt 3' overhang	4	0	266789	5598	274287	15	96.96
mmu-mir-128-1	UCACAGUGAACCGGUCUCUUU	21	44	64	CGGGGCCGUAGCACUGUCUGA	21	9	29	GUUGGAUUCGGGGCCGUAGCACUGUCUGAGAGGUUUACAUUUCUCACAGUGAACCGGUCUCUUUUUCAGC	70	Pass	More than 5 mismatches in duplex	6	0	716871	342	753936	7	96.53
mmu-mir-130a	CAGUGCAAUGUUAAAAGGGCAU	22	42	63	GCUCUUUUCACAUUGUGCUACU	22	3	24	GAGCUCUUUUCACAUUGUGCUACUGUCUAACGUGUACCGAGCAGUGCAAUGUUAAAAGGGCAUC	64	Pass	NA	2	0	25436	67	25503	8	100
mmu-mir-9-2	AUAAAGCUAGAUAACCGAAAGU	22	45	66	UCUUUGGUUAUCUAGCUGUAUGA	23	8	30	GUUGUUAUCUUUGGUUAUCUAGCUGUAUGAGUGUAUUGGUCUUCAUAAAGCUAGAUAACCGAAAGUAAAAAC	72	Fail	No 2nt 3' overhang	2	0	1194901	935290	2171817	15	99.2
mmu-mir-132	UAACAGUCUACAGCCAUGGUCG	22	42	63	AACCGUGGCUUUCGAUUGUUAC	22	5	26	GGGCAACCGUGGCUUUCGAUUGUUACUGUGGGAACCGGAGGUAACAGUCUACAGCCAUGGUCGCCC	66	Fail	No 2nt 3' overhang	3	0	57636	11369	69007	9	100
mmu-mir-133a-1	UUUGGUCCCCUUCAACCAGCUG	22	43	64	GCUGGUAAAAUGGAACCAAAU	21	7	27	GCUAAAGCUGGUAAAAUGGAACCAAAUCGCCUCUUCAAUGGAUUUGGUCCCCUUCAACCAGCUGUAGC	68	Fail	No 2nt 3' overhang	4	0	4852	829	5854	8	93.48
mmu-mir-134	UGUGACUGGUUGACCAGAGGGG	22	7	28	CUGUGGGCCACCUAGUCACC	20	46	65	AGGGUGUGUGACUGGUUGACCAGAGGGGCGUGCACUCUGUUCACCCUGUGGGCCACCUAGUCACCAACCCU	71	Fail	No 2nt 3' overhang	4	0	33415	116	33589	6	99.66
mmu-mir-135a-1	UAUGGCUUUUUAUUCCUAUGUGA	23	17	39	UAUAGGGAUUGGAGCCGUGGCG	22	56	77	AGGCCUCACUGUUCUCUAUGGCUUUUUAUUCCUAUGUGAUUCUAUUGCUCGCUCAUAUAGGGAUUGGAGCCGUGGCGUACGGUGAGGAUA	90	Fail	No 2nt 3' overhang	2	0	4259	367	4627	6	99.07
mmu-mir-136	AUCAUCGUCUCAAAUGAGUCUU	22	40	61	ACUCCAUUUGUUUUGAUGAUGG	22	5	26	GAGGACUCCAUUUGUUUUGAUGAUGGAUUCUUAAGCUCCAUCAUCGUCUCAAAUGAGUCUUC	62	Fail	No 2nt 3' overhang	4	0	4702	1630	6873	9	91.67
mmu-mir-137	UUAUUGCUUAAGAAUACGCGUAG	23	45	67	ACGGGUAUUCUUGGGUGGAUAAU	23	9	31	CUUCGGUGACGGGUAUUCUUGGGUGGAUAAUACGGAUUACGUUGUUAUUGCUUAAGAAUACGCGUAGUCGAGG	73	Fail	No 2nt 3' overhang	2	0	84950	72	85024	4	100
mmu-mir-138-2	AGCUGGUGUUGUGAAUCAGGCCG	23	2	24	GCUAUUUCACGACACCAGGGU	21	49	69	CAGCUGGUGUUGUGAAUCAGGCCGACGAGCAGCGCAUCCUCUUACCCGGCUAUUUCACGACACCAGGGUUG	71	Fail	No 2nt 3' overhang	4	0	510547	996	511870	5	99.95
mmu-mir-140	CAGUGGUUUUACCCUAUGGUAG	22	6	27	UACCACAGGGUAGAACCACGG	21	45	65	CCUGCCAGUGGUUUUACCCUAUGGUAGGUUACGUCAUGCUGUUCUACCACAGGGUAGAACCACGGACAGG	70	Fail	No 2nt 3' overhang	2	0	14416	4380	22240	3	84.58
mmu-mir-141	UAACACUGUCUGGUAAAGAUGG	22	48	69	CAUCUUCCAGUGCAGUGUUGGA	22	6	27	GGGUCCAUCUUCCAGUGCAGUGUUGGAUGGUUGAAGUAUGAAGCUCCUAACACUGUCUGGUAAAGAUGGCCC	72	Fail	No 2nt 3' overhang	2	0	269	12	305	3	90.2
mmu-mir-142a	CAUAAAGUAGAAAGCACUACU	21	4	24	UGUAGUGUUUCCUACUUUAUGGA	23	40	62	ACCCAUAAAGUAGAAAGCACUACUAACAGCACUGGAGGGUGUAGUGUUUCCUACUUUAUGGAUG	64	Fail	No 2nt 3' overhang;Precision less than 75%	2	0	32810	17774	974420	15	5.19
mmu-mir-144	GGAUAUCAUCAUAUACUGUAAGU	23	6	28	UACAGUAUAGAUGAUGUACU	20	43	62	GGCUGGGAUAUCAUCAUAUACUGUAAGUUUGUGAUGAGACACUACAGUAUAGAUGAUGUACUAGUC	66	Fail	No 2nt 3' overhang	3	0	633	172	887	10	90.2
mmu-mir-145a	GUCCAGUUUUCCCAGGAAUCCCU	23	7	29	AUUCCUGGAAAUACUGUUCUUG	22	47	68	CUCACGGUCCAGUUUUCCCAGGAAUCCCUUGGAUGCUAAGAUGGGGAUUCCUGGAAAUACUGUUCUUGAG	70	Fail	No 2nt 3' overhang	4	0	14698	1146	16124	15	96.96
mmu-mir-146a	UGAGAACUGAAUUCCAUGGGUU	22	6	27	CCUGUGAAAUUCAGUUCUUCAG	22	42	63	AGCUCUGAGAACUGAAUUCCAUGGGUUAUAUCAAUGUCAGACCUGUGAAAUUCAGUUCUUCAGCU	65	Pass	NA	1	0	40119	6	47172	1	85.06
mmu-mir-149	UCUGGCUCCGUGUCUUCACUCCC	23	4	26	GAGGGAGGGACGGGGGCGGUGC	22	44	65	GGCUCUGGCUCCGUGUCUUCACUCCCGUGUUUGUCCGAGGAGGGAGGGAGGGACGGGGGCGGUGCU	66	Pass	NA	3	0	52914	80	52994	5	100
mmu-mir-150	UCUCCCAACCCUUGUACCAGUG	22	6	27	CUGGUACAGGCCUGGGGGAUAG	22	42	63	CCCUGUCUCCCAACCCUUGUACCAGUGCUGUGCCUCAGACCCUGGUACAGGCCUGGGGGAUAGGG	65	Fail	No 2nt 3' overhang	4	0	51528	18948	70742	10	99.88
mmu-mir-151	UCGAGGAGCUCACAGUCUAGU	21	8	28	CUAGACUGAGGCUCCUUGAGG	21	43	63	CCUGCCCUCGAGGAGCUCACAGUCUAGUAUGUCUCCUCCCUACUAGACUGAGGCUCCUUGAGGACAGG	68	Fail	No 2nt 3' overhang	2	0	69615	4006	75002	11	86.4
mmu-mir-152	UCAGUGCAUGACAGAACUUGG	21	47	67	UAGGUUCUGUGAUACACUCCGACU	24	8	31	CCGGGCCUAGGUUCUGUGAUACACUCCGACUCGGGCUCUGGAGCAGUCAGUGCAUGACAGAACUUGGGCCCGG	73	Fail	No 2nt 3' overhang	4	0	149509	97	149636	9	99.95
mmu-mir-153	UUGCAUAGUCACAAAAGUGAUC	22	44	65	GUCAUUUUUGUGACGUUGCAGCU	23	5	27	CGGUGUCAUUUUUGUGACGUUGCAGCUAGUAAUAUGAGCCCAGUUGCAUAGUCACAAAAGUGAUCAUUG	69	Fail	No 2nt 3' overhang	2	0	5309	260	5725	4	94.18
mmu-mir-154	UAGGUUAUCCGUGUUGCCUUCG	22	6	27	AAUCAUACACGGUUGACCUAUU	22	42	63	GAAGAUAGGUUAUCCGUGUUGCCUUCGCUUUAUUCGUGACGAAUCAUACACGGUUGACCUAUUUUU	66	Pass	NA	5	0	45751	11013	56857	8	99.92
mmu-mir-155	UUAAUGCUAAUUGUGAUAGGGGU	23	4	26	CUCCUACCUGUUAGCAUUAAC	21	43	63	CUGUUAAUGCUAAUUGUGAUAGGGGUUUUGGCCUCUGACUGACUCCUACCUGUUAGCAUUAACAG	65	Fail	No 2nt 3' overhang	3	0	21584	431	28434	2	85.6
mmu-mir-10b	UACCCUGUAGAACCGAAUUUGUG	23	5	27	CAGAUUCGAUUCUAGGGGAAUA	22	45	66	UAUAUACCCUGUAGAACCGAAUUUGUGUGGUACCCACAUAGUCACAGAUUCGAUUCUAGGGGAAUAUA	68	Pass	NA	3	0	307188	1125	308496	9	99.49
mmu-mir-129-1	CUUUUUGCGGUCUGGGCUUGC	21	6	26	AAGCCCUUACCCCAAAAAGUAU	22	49	70	UGGAUCUUUUUGCGGUCUGGGCUUGCUGUUCUCUCGACAGUAGUCAGGAAGCCCUUACCCCAAAAAGUAUCUA	73	Fail	No 2nt 3' overhang	4	0	29105	12792	42516	11	99.2
mmu-mir-181a-2	AACAUUCAACGCUGUCGGUGAGU	23	7	29	ACCACCGACCGUUGACUGUACC	22	51	72	CCAUGGAACAUUCAACGCUGUCGGUGAGUUUGGGAUUCAAAAACAAAAAAACCACCGACCGUUGACUGUACCUUGG	76	Fail	No 2nt 3' overhang	4	0	1211780	3636	1409565	11	90.29
mmu-mir-182	UUUGGCAAUGGUAGAACUCACACCG	25	7	31	GUGGUUCUAGACUUGCCAACU	21	50	70	ACCAUUUUUGGCAAUGGUAGAACUCACACCGGUAAGGUAAUGGGACCCGGUGGUUCUAGACUUGCCAACUAUGGU	75	Fail	No 2nt 3' overhang	6	0	27133	168	28650	5	95.96
mmu-mir-183	UAUGGCACUGGUAGAAUUCACU	22	6	27	GUGAAUUACCGAAGGGCCAUAA	22	45	66	CUGUGUAUGGCACUGGUAGAAUUCACUGUGAACAGUCUCAGUCAGUGAAUUACCGAAGGGCCAUAAACAG	70	Fail	No 2nt 3' overhang	3	0	19272	2943	23026	9	94.66
mmu-mir-184	UGGACGGAGAACUGAUAAGGGU	22	45	66	CCUUAUCACUUUUCCAGCCAGC	22	6	27	CCUUUCCUUAUCACUUUUCCAGCCAGCUUUGUGACUCUAAGUGUUGGACGGAGAACUGAUAAGGGUAGG	69	Fail	No mature or star reads detected	3	0	2428	0	2433	15	99.79
mmu-mir-185	UGGAGAGAAAGGCAGUUCCUGA	22	7	28	AGGGGCUGGCUUUCCUCUGGU	21	41	61	AGGGAUUGGAGAGAAAGGCAGUUCCUGAUGGUCCCCUCCCAGGGGCUGGCUUUCCUCUGGUCCUU	65	Pass	NA	3	0	314050	331	314581	15	99.94
mmu-mir-186	CAAAGAAUUCUCCUUUUGGGCU	22	7	28	GCCCUAAGGUGAAUUUUUUGGG	22	46	67	ACUUUCCAAAGAAUUCUCCUUUUGGGCUUUCUCAUUUUAUUUUAAGCCCUAAGGUGAAUUUUUUGGGAAGU	71	Fail	No 2nt 3' overhang	3	0	32360	521	34117	12	96.05
mmu-mir-187	UCGUGUCUUGUGUUGCAGCCGG	22	40	61	AGGCUACAACACAGGACCCGGG	22	3	24	UCAGGCUACAACACAGGACCCGGGCGCUGCUCUGACCCCUCGUGUCUUGUGUUGCAGCCGG	61	Fail	No 2nt 3' overhang	2	0	5707	307	6159	8	94.42
mmu-mir-188	CAUCCCUUGCAUGGUGGAGGG	21	6	26	CUCCCACAUGCAGGGUUUGCA	21	45	65	UCUCACAUCCCUUGCAUGGUGGAGGGUGAGCUCUCUGAAAACCCCUCCCACAUGCAGGGUUUGCAGGA	68	Pass	More than 5 mismatches in duplex	6	0	966	25	997	5	99.02
mmu-mir-24-1	UGGCUCAGUUCAGCAGGAACAG	22	44	65	GUGCCUACUGAGCUGAUAUCAGU	23	6	28	CUCCGGUGCCUACUGAGCUGAUAUCAGUUCUCAUUUCACACACUGGCUCAGUUCAGCAGGAACAGGAG	68	Pass	NA	4	0	196277	763	197231	13	99.93
mmu-mir-190a	UGAUAUGUUUGAUAUAUUAGGU	22	6	27	ACUAUAUAUCAAGCAUAUUCCU	22	42	63	CUGUGUGAUAUGUUUGAUAUAUUAGGUUGUUAUUUAAUCCAACUAUAUAUCAAGCAUAUUCCUACAG	67	Fail	No 2nt 3' overhang	2	0	1096	24	1274	3	88.04
mmu-mir-191	CAACGGAAUCCCAAAAGCAGCUG	23	7	29	GCUGCACUUGGAUUUCGUUCCC	22	49	70	AGCGGGCAACGGAAUCCCAAAAGCAGCUGUUGUCUCCAGAGCAUUCCAGCUGCACUUGGAUUUCGUUCCCUGCU	74	Pass	NA	3	0	1797347	989	1822299	11	99.02
mmu-mir-193a	AACUGGCCUACAAAGUCCCAGU	22	41	62	UGGGUCUUUGCGGGCAAGAUGA	22	7	28	GAGAGCUGGGUCUUUGCGGGCAAGAUGAGAGUGUCAGUUCAACUGGCCUACAAAGUCCCAGUCCUC	66	Pass	NA	4	0	2828	455	3288	12	99.94
mmu-mir-194-1	UGUAACAGCAACUCCAUGUGGA	22	7	28	CCAGUGGAGCUGCUGUUACUUC	22	42	63	AUCGGGUGUAACAGCAACUCCAUGUGGACUGUGCUCGGAUUCCAGUGGAGCUGCUGUUACUUCUGAU	67	Fail	No 2nt 3' overhang	2	0	8736	2	8738	1	100
mmu-mir-195a	UAGCAGCACAGAAAUAUUGGC	21	21	41	CCAAUAUUGGCUGUGCUGCUCC	22	59	80	ACACCCAACUCUCCUGGCUCUAGCAGCACAGAAAUAUUGGCAUGGGGAAGUGAGUCUGCCAAUAUUGGCUGUGCUGCUCCAGGCAGGGUGGUGA	94	Fail	No 2nt 3' overhang	1	0	97640	656	99434	3	98.94
mmu-mir-199a-1	ACAGUAGUCUGCACAUUGGUUA	22	46	67	CCCAGUGUUCAGACUACCUGUUC	23	6	28	GCCAUCCCAGUGUUCAGACUACCUGUUCAGGAGGCUGGGACAUGUACAGUAGUCUGCACAUUGGUUAGGC	70	Pass	NA	2	0	1696135	3327	1699474	15	100
mmu-mir-200b	UAAUACUGCCUGGUAAUGAUGA	22	45	66	CAUCUUACUGGGCAGCAUUGGA	22	9	30	GCCGUGGCCAUCUUACUGGGCAGCAUUGGAUAGUGUCUGAUCUCUAAUACUGCCUGGUAAUGAUGACGGC	70	Fail	No 2nt 3' overhang	1	0	17057	1223	19305	10	95.65
mmu-mir-201	UACUCAGUAAGGCAUUGUUCUU	22	6	27	UGAACAGUGCCUUUCUGUGUAGG	23	41	63	UACCUUACUCAGUAAGGCAUUGUUCUUCUAUAUUAAUAAAUGAACAGUGCCUUUCUGUGUAGGGUA	66	Fail	No 2nt 3' overhang	4	0	26	2	28	1	100
mmu-mir-202	AGAGGUAUAGCGCAUGGGAAGA	22	45	66	UUCCUAUGCAUAUACUUCUUU	21	9	29	GUUCCUUUUUCCUAUGCAUAUACUUCUUUGUGGAUCUGGUCUAAAGAGGUAUAGCGCAUGGGAAGAUGGAGC	72	Pass	NA	2	0	160	138	299	3	99.76
mmu-mir-203	GUGAAAUGUUUAGGACCACUAG	22	48	69	AGUGGUUCUUGACAGUUCAACA	22	10	31	GCCUGGUCCAGUGGUUCUUGACAGUUCAACAGUUCUGUAGCACAAUUGUGAAAUGUUUAGGACCACUAGACCCGGC	76	Pass	NA	3	0	61403	88	61969	6	99.57
mmu-mir-204	UUCCCUUUGUCAUCCUAUGCCU	22	6	27	GCUGGGAAGGCAAAGGGACGU	21	45	65	UGGACUUCCCUUUGUCAUCCUAUGCCUGAGAAUAUAUGAAGGAGGCUGGGAAGGCAAAGGGACGUUCA	68	Pass	NA	2	0	33825	1649	35573	8	99.32
mmu-mir-205	UCCUUCAUUCCACCGGAGUCUG	22	7	28	GAUUUCAGUGGAGUGAAGCUCA	22	43	64	CUCUUGUCCUUCAUUCCACCGGAGUCUGUCUUAUGCCAACCAGAUUUCAGUGGAGUGAAGCUCAGGAG	68	Pass	NA	2	0	7497	291	7790	3	99.99
mmu-mir-206	UGGAAUGUAAGGAAGUGUGUGG	22	46	67	ACAUGCUUCUUUAUAUCCUCAUA	23	8	30	CCAGGCCACAUGCUUCUUUAUAUCCUCAUAGAUAUCUCAGCACUAUGGAAUGUAAGGAAGUGUGUGGUUUUGG	73	Fail	No mature or star reads detected	2	0	83482	0	83667	15	99.78
mmu-mir-207	GCUUCUCCUGGCUCUCCUCCCUC	23	52	74	GGUGAGGGGCUGCGGGAGGAGCCG	24	9	32	AAGGCAGGGGUGAGGGGCUGCGGGAGGAGCCGGGCGGAGGCUGCGGCUUGCGCUUCUCCUGGCUCUCCUCCCUCUCUUU	79	Fail	No mature or star reads detected	3	0	0	0	1	15	0
mmu-mir-122	UGGAGUGUGACAAUGGUGUUUG	22	6	27	AAACGCCAUUAUCACACUAAAU	22	41	62	AGCUGUGGAGUGUGACAAUGGUGUUUGUGUCCAAACCAUCAAACGCCAUUAUCACACUAAAUAGCU	66	Fail	No 2nt 3' overhang	3	0	1682429	97	1683108	8	99.98
mmu-mir-143	UGAGAUGAAGCACUGUAGCUC	21	40	60	GGUGCAGUGCUGCAUCUCUGG	21	6	26	CCUGAGGUGCAGUGCUGCAUCUCUGGUCAGUUGGGAGUCUGAGAUGAAGCACUGUAGCUCAGG	63	Pass	NA	3	0	97968	1539	100021	12	99.45
mmu-mir-30e	CUUUCAGUCGGAUGUUUACAGC	22	59	80	UGUAAACAUCCUUGACUGGAAG	22	17	38	GGGCAGUCUUUGCUACUGUAAACAUCCUUGACUGGAAGCUGUAAGGUGUUGAGAGGAGCUUUCAGUCGGAUGUUUACAGCGGCAGGCUGCCA	92	Fail	No 2nt 3' overhang	2	0	90449	15108	130875	6	80.21
mmu-mir-290a	ACUCAAACUAUGGGGGCACUUU	22	14	35	AAAGUGCCGCCUAGUUUUAAGCCC	24	49	72	CUCAUCUUGCGGUACUCAAACUAUGGGGGCACUUUUUUUUUUCUUUAAAAAGUGCCGCCUAGUUUUAAGCCCCGCCGGUUGAG	83	Fail	No 2nt 3' overhang;Precision less than 75%	3	0	54521	401	76733	15	71.58
mmu-mir-291a	CAUCAAAGUGGAGGCCCUCUCU	22	14	35	AAAGUGCUUCCACUUUGUGUGC	22	50	71	CCUAUGUAGCGGCCAUCAAAGUGGAGGCCCUCUCUUGAGCCUGAAUGAGAAAGUGCUUCCACUUUGUGUGCCACUGCAUGGG	82	Fail	No 2nt 3' overhang	3	0	67817	18121	86142	2	99.76
mmu-mir-292a	AAAGUGCCGCCAGGUUUUGAGUGU	24	50	73	ACUCAAACUGGGGGCUCUUUUG	22	12	33	CAGCCUGUGAUACUCAAACUGGGGGCUCUUUUGGAUUUUCAUCGGAAGAAAAGUGCCGCCAGGUUUUGAGUGUCACCGGUUG	82	Pass	NA	4	0	63595	6494	70107	2	99.97
mmu-mir-293	AGUGCCGCAGAGUUUGUAGUGU	22	48	69	ACUCAAACUGUGUGACAUUUUG	22	14	35	UUCAAUCUGUGGUACUCAAACUGUGUGACAUUUUGUUCUUUGUAAGAAGUGCCGCAGAGUUUGUAGUGUUGCCGAUUGAG	80	Fail	No 2nt 3' overhang	3	0	210086	22550	232692	2	99.98
mmu-mir-294	AAAGUGCUUCCCUUUUGUGUGU	22	51	72	ACUCAAAAUGGAGGCCCUAUCU	22	15	36	UUCCAUAUAGCCAUACUCAAAAUGGAGGCCCUAUCUAAGCUUUUAAGUGGAAAGUGCUUCCCUUUUGUGUGUUGCCAUGUGGAG	84	Pass	NA	4	0	78490	5053	83577	2	99.96
mmu-mir-295	AAAGUGCUACUACUUUUGAGUCU	23	43	65	ACUCAAAUGUGGGGCACACUUC	22	7	28	GGUGAGACUCAAAUGUGGGGCACACUUCUGGACUGUACAUAGAAAGUGCUACUACUUUUGAGUCUCUCC	69	Fail	No 2nt 3' overhang	3	0	100847	8874	111611	2	98.31
mmu-mir-296	AGGGCCCCCCCUCAAUCCUGU	21	13	33	GAGGGUUGGGUGGAGGCUCUCC	22	47	68	GGGCCUUUCUGGAGGGCCCCCCCUCAAUCCUGUUGUGCUCGCUUCAGAGGGUUGGGUGGAGGCUCUCCUGAAGGUGUCC	79	Fail	No 2nt 3' overhang	3	0	3089	426	3611	9	99.45
mmu-mir-297a-1	AUGUAUGUGUGCAUGUGCAUGU	22	15	36	AUUGCAUGUAUAUAUUAUGC	20	49	68	AUAUGUAUGUAUGUAUGUAUGUGUGCAUGUGCAUGUGCAUGUAUGCAUAUUGCAUGUAUAUAUUAUGCAUACAUGU	76	Fail	No mature or star reads detected	2	0	73	0	73	15	100
mmu-mir-297a-2	AUGUAUGUGUGCAUGUGCAUGU	22	11	32	ACGCACAUACCCAUACAAGCAUGC	24	57	80	CUGUGUGUAUAUGUAUGUGUGCAUGUGCAUGUGUGUAUAUGAGUAUACAUAUACAUACGCACAUACCCAUACAAGCAUGCACACAAACCC	90	Fail	No mature or star reads detected	4	0	73	0	608	15	12.01
mmu-mir-298	GGCAGAGGAGGGCUGUUCUUCCC	23	11	33	GAGGAACUAGCCUUCUCUCAGCUU	24	51	74	CCAGGCCUUUGGCAGAGGAGGGCUGUUCUUCCCUUGAGUUUUAUGACUGGGAGGAACUAGCCUUCUCUCAGCUUAGGAGUGG	82	Fail	No 2nt 3' overhang	1	0	108998	65	110578	6	97.83
mmu-mir-299a	UGGUUUACCGUCCCACAUACAU	22	7	28	UAUGUGGGACGGUAAACCGCUU	22	39	60	AAGAAAUGGUUUACCGUCCCACAUACAUUUUGAGUAUGUAUGUGGGACGGUAAACCGCUUCUU	63	Fail	No 2nt 3' overhang	0	0	13984	9474	23510	10	99.69
mmu-mir-300	UAUGCAAGGGCAAGCUCUCUUC	22	51	72	UUGAAGAGAGGUUAUCCUUUGU	22	6	27	GCUACUUGAAGAGAGGUUAUCCUUUGUGUGUUUGCUUUACGCGAAAUGAAUAUGCAAGGGCAAGCUCUCUUCGAGGAGC	79	Fail	No 2nt 3' overhang	3	0	11288	1087	14882	4	82.9
mmu-mir-301a	GCUCUGACUUUAUUGCACUACU	22	14	35	CAGUGCAAUAGUAUUGUCAAAGC	23	51	73	CCUGCUAACGGCUGCUCUGACUUUAUUGCACUACUGUACUUUACAGCGAGCAGUGCAAUAGUAUUGUCAAAGCAUCCGCGAGCAGG	86	Fail	No 2nt 3' overhang	3	0	3339	1205	5453	6	90.68
mmu-mir-302a	ACUUAAACGUGGUUGUACUUGC	22	6	27	UAAGUGCUUCCAUGUUUUGGUGA	23	44	66	CCACCACUUAAACGUGGUUGUACUUGCUUUAGACCUAAGAAAGUAAGUGCUUCCAUGUUUUGGUGAUGG	69	Fail	No 2nt 3' overhang	3	0	220	124	416	2	82.69
mmu-mir-34c	AGGCAGUGUAGUUAGCUGAUUGC	23	13	35	AAUCACUAACCACACAGCCAGG	22	46	67	AGUCUAGUUACUAGGCAGUGUAGUUAGCUGAUUGCUAAUAGUACCAAUCACUAACCACACAGCCAGGUAAAAAGACU	77	Pass	NA	4	0	565588	528	566209	11	99.96
mmu-mir-34b	AGGCAGUGUAAUUAGCUGAUUGU	23	14	36	AAUCACUAACUCCACUGCCAUC	22	51	72	GUGCUCGGUUUGUAGGCAGUGUAAUUAGCUGAUUGUAGUGCGGUGCUGACAAUCACUAACUCCACUGCCAUCAAAACAAGGCAC	84	Pass	More than 5 mismatches in duplex	6	0	5400	2027	7460	13	99.63
mmu-let-7d	AGAGGUAGUAGGUUGCAUAGUU	22	16	37	CUAUACGACCUGCUGCCUUUCU	22	70	91	AAUGGGUUCCUAGGAAGAGGUAGUAGGUUGCAUAGUUUUAGGGCAGAGAUUUUGCCCACAAGGAGUUAACUAUACGACCUGCUGCCUUUCUUAGGGCCUUAUU	103	Pass	NA	1	0	3998806	13301	4055744	13	99.25
mmu-mir-106a	CAAAGUGCUAACAGUGCAGGUAG	23	5	27	ACUGCAGUGCCAGCACUUCUUAC	23	41	63	AUGUCAAAGUGCUAACAGUGCAGGUAGCUUUUUGAGUUCUACUGCAGUGCCAGCACUUCUUACAU	65	Fail	No 2nt 3' overhang	6	0	2573	177	2750	2	100
mmu-mir-106b	UAAAGUGCUGACAGUGCAGAU	21	12	32	CCGCACUGUGGGUACUUGCUGC	22	52	73	CCUGCUGGGACUAAAGUGCUGACAGUGCAGAUAGUGGUCCUCUCUGUGCUACCGCACUGUGGGUACUUGCUGCUCCAGCAGG	82	Fail	No 2nt 3' overhang	6	1	32295	6400	39560	15	97.11
mmu-mir-130b	CAGUGCAAUGAUGAAAGGGCAU	22	51	72	ACUCUUUCCCUGUUGCACUACU	22	13	34	GGCUUGUUGGACACUCUUUCCCUGUUGCACUACUGUGGGCCUCUGGGAAGCAGUGCAAUGAUGAAAGGGCAUCUGUCGGGCC	82	Pass	NA	3	0	37854	1273	39143	11	99.99
mmu-mir-19b-2	UGUGCAAAUCCAUGCAAAACUGA	23	54	76	AGUUUUGCAGAUUUGCAGUUCAGC	24	11	34	ACUUACGAUUAGUUUUGCAGAUUUGCAGUUCAGCGUAUAUGUGAAUAUAUGGCUGUGCAAAUCCAUGCAAAACUGAUUGUGGGA	84	Fail	No mature or star reads detected	3	0	8952	0	8952	15	100
mmu-mir-30c-1	UGUAAACAUCCUACACUCUCAGC	23	17	39	CUGGGAGAGGGUUGUUUACUCC	22	56	77	ACCAUGUUGUAGUGUGUGUAAACAUCCUACACUCUCAGCUGUGAGCUCAAGGUGGCUGGGAGAGGGUUGUUUACUCCUUCUGCCAUGGA	89	Fail	No 2nt 3' overhang	4	0	37686	9386	47208	15	99.83
mmu-mir-30c-2	UGUAAACAUCCUACACUCUCAGC	23	14	36	CUGGGAGAAGGCUGUUUACUCU	22	54	75	GAGUGACAGAUAUUGUAAACAUCCUACACUCUCAGCUGUGAAAAGUAAGAAAGCUGGGAGAAGGCUGUUUACUCUCUCUGCCUU	84	Fail	No 2nt 3' overhang	4	0	37689	10303	48083	15	99.85
mmu-mir-30d	UGUAAACAUCCCCGACUGGAAG	22	12	33	CUUUCAGUCAGAUGUUUGCUGC	22	52	73	AAGUCUGUGUCUGUAAACAUCCCCGACUGGAAGCUGUAAGCCACAGCCAAGCUUUCAGUCAGAUGUUUGCUGCUACUGGCUC	82	Fail	No 2nt 3' overhang;Precision less than 75%	3	0	279046	715	537958	15	52
mmu-mir-148a	UCAGUGCACUACAGAACUUUGU	22	61	82	AAAGUUCUGAGACACUCCGACU	22	23	44	AGCCAGUUUGGUCUUUUGAGACAAAGUUCUGAGACACUCCGACUCUGAGUAUGAUAGAAGUCAGUGCACUACAGAACUUUGUCUCUAGAGGCUGUGGUC	99	Pass	NA	3	0	108288	291	108935	8	99.47
mmu-mir-192	CUGACCUAUGAAUUGACAGCC	21	14	34	CUGCCAAUUCCAUAGGUCACAG	22	57	78	CGUGCACAGGGCUCUGACCUAUGAAUUGACAGCCAGUACUCUUUUCUCUCCUCUGGCUGCCAAUUCCAUAGGUCACAGGUAUGUUCACC	89	Pass	NA	1	0	512102	14	560128	4	93.05
mmu-mir-196a-1	UAGGUAGUUUCAUGUUGUUGGG	22	24	45	CAACGACAUCAAACCACCUGAU	22	62	83	UGAGCCGGGACUGUUGAGUGAAGUAGGUAGUUUCAUGUUGUUGGGCCUGGCUUUCUGAACACAACGACAUCAAACCACCUGAUUCAUGGCAGUUACUGCUUC	102	Pass	NA	3	0	4071	227	4298	6	100
mmu-mir-196a-2	UAGGUAGUUUCAUGUUGUUGGG	22	16	37	UCGGCAACAAGAAACUGCCUGA	22	52	73	AGCUGAUCUGUGGCUUAGGUAGUUUCAUGUUGUUGGGAUUGAGUUUUGAACUCGGCAACAAGAAACUGCCUGAGUUACAUCAGUC	85	Fail	No 2nt 3' overhang	1	0	3538	25	3618	4	98.47
mmu-mir-200a	UAACACUGUCUGGUAACGAUGU	22	54	75	CAUCUUACCGGACAGUGCUGGA	22	16	37	CUGGGCCUCUGUGGGCAUCUUACCGGACAGUGCUGGAUUUCUUGGCUUGACUCUAACACUGUCUGGUAACGAUGUUCAAAGGUGACCCAC	90	Fail	No 2nt 3' overhang	1	0	23905	406	24360	10	99.25
mmu-mir-208a	GAGCUUUUGGCCCGGGUUAUAC	22	15	36	AUAAGACGAGCAAAAAGCUUGU	22	50	71	UUCCUUUGACGGGUGAGCUUUUGGCCCGGGUUAUACCUGACACUCACGUAUAAGACGAGCAAAAAGCUUGUUGGUCAGAGGAG	83	Pass	NA	4	0	63	39	102	1	100
mmu-let-7a-1	UGAGGUAGUAGGUUGUAUAGUU	22	13	34	CUAUACAAUCUACUGUCUUUCC	22	64	85	UUCACUGUGGGAUGAGGUAGUAGGUUGUAUAGUUUUAGGGUCACACCCACCACUGGGAGAUAACUAUACAAUCUACUGUCUUUCCUAAGGUGAU	94	Pass	NA	0	0	12744347	1185	12829258	14	99.6
mmu-let-7a-2	UGAGGUAGUAGGUUGUAUAGUU	22	17	38	CUGUACAGCCUCCUAGCUUUC	21	62	82	CUGCAUGUUCCCAGGUUGAGGUAGUAGGUUGUAUAGUUUAGAGUUACAUCAAGGGAGAUAACUGUACAGCCUCCUAGCUUUCCUUGGGACUUGCAC	96	Fail	No 2nt 3' overhang	2	0	10645641	24	10677362	5	99.88
mmu-let-7b	UGAGGUAGUAGGUUGUGUGGUU	22	7	28	CUAUACAACCUACUGCCUUCCC	22	61	82	GCAGGGUGAGGUAGUAGGUUGUGUGGUUUCAGGGCAGUGAUGUUGCCCCUCCGAAGAUAACUAUACAACCUACUGCCUUCCCUGA	85	Pass	NA	0	0	2420551	335	2423507	9	99.94
mmu-let-7c-1	UGAGGUAGUAGGUUGUAUGGUU	22	16	37	CUGUACAACCUUCUAGCUUUCC	22	61	82	UGUGUGCAUCCGGGUUGAGGUAGUAGGUUGUAUGGUUUAGAGUUACACCCUGGGAGUUAACUGUACAACCUUCUAGCUUUCCUUGGAGCACACU	94	Pass	NA	2	0	2405818	59	2412540	7	99.73
mmu-let-7c-2	UGAGGUAGUAGGUUGUAUGGUU	22	14	35	CUAUACAAUCUACUGUCUUUCC	22	62	83	ACGGCCUUUGGGGUGAGGUAGUAGGUUGUAUGGUUUUGGGCUCUGCCCCGCUCUGCGGUAACUAUACAAUCUACUGUCUUUCCUGAAGUGGCCGC	95	Pass	NA	0	0	9685398	1185	9807915	14	99.25
mmu-let-7e	UGAGGUAGGAGGUUGUAUAGUU	22	15	36	CUAUACGGCCUCCUAGCUUUCC	22	60	81	CGCGCCCCCCGGGCUGAGGUAGGAGGUUGUAUAGUUGAGGAAGACACCCGAGGAGAUCACUAUACGGCCUCCUAGCUUUCCCCAGGCUGCGCC	93	Pass	NA	2	0	724228	856	732070	14	99.05
mmu-let-7f-1	UGAGGUAGUAGAUUGUAUAGUU	22	8	29	CUAUACAAUCUAUUGCCUUCCC	22	64	85	AUCAGAGUGAGGUAGUAGAUUGUAUAGUUGUGGGGUAGUGAUUUUACCCUGUUUAGGAGAUAACUAUACAAUCUAUUGCCUUCCCUGAG	89	Pass	NA	0	0	26005537	209	26012729	9	99.98
mmu-let-7f-2	UGAGGUAGUAGAUUGUAUAGUU	22	8	29	CUAUACAGUCUACUGUCUUUC	21	58	78	UGUGGGAUGAGGUAGUAGAUUGUAUAGUUUUAGGGUCAUACCCCAUCUUGGAGAUAACUAUACAGUCUACUGUCUUUCCCACG	83	Fail	No 2nt 3' overhang	0	0	25314109	47	25356715	4	99.91
mmu-mir-15a	UAGCAGCACAUAAUGGUUUGUG	22	15	36	CAGGCCAUACUGUGCUGCCUCA	22	52	73	CCCUUGGAGUAAAGUAGCAGCACAUAAUGGUUUGUGGAUGUUGAAAAGGUGCAGGCCAUACUGUGCUGCCUCAAAAUACAAGGA	84	Pass	NA	3	0	14801	676	16177	12	92.86
mmu-mir-16-1	UAGCAGCACGUAAAUAUUGGCG	22	16	37	CCAGUAUUGACUGUGCUGCUGA	22	58	79	AUGUCAGCGGUGCCUUAGCAGCACGUAAAUAUUGGCGUUAAGAUUCUGAAAUUACCUCCAGUAUUGACUGUGCUGCUGAAGUAAGGUUGGCAA	93	Fail	No 2nt 3' overhang	2	0	1012623	3709	1021281	14	99.39
mmu-mir-16-2	UAGCAGCACGUAAAUAUUGGCG	22	17	38	ACCAAUAUUAUUGUGCUGCUUU	22	59	80	CAUGCUUGUUCCACUCUAGCAGCACGUAAAUAUUGGCGUAGUGAAAUAAAUAUUAAACACCAAUAUUAUUGUGCUGCUUUAGUGUGACAGGGAUA	95	Fail	No 2nt 3' overhang	3	0	1753362	775	1755762	8	99.82
mmu-mir-18a	UAAGGUGCAUCUAGUGCAGAUAG	23	17	39	ACUGCCCUAAGUGCUCCUUCUG	22	58	79	UGCGUGCUUUUUGUUCUAAGGUGCAUCUAGUGCAGAUAGUGAAGUAGACUAGCAUCUACUGCCCUAAGUGCUCCUUCUGGCAUAAGAAGUUAUGUC	96	Fail	No 2nt 3' overhang	4	0	3492	429	3951	5	99.02
mmu-mir-20a	UAAAGUGCUUAUAGUGCAGGUAG	23	27	49	ACUGCAUUACGAGCACUUAAAG	22	63	84	GUGUGAUGUGACAGCUUCUGUAGCACUAAAGUGCUUAUAGUGCAGGUAGUGUGUAGCCAUCUACUGCAUUACGAGCACUUAAAGUACUGCCAGCUGUAGAACUCCAG	107	Fail	No 2nt 3' overhang	3	0	14340	81	14512	8	99.75
mmu-mir-21a	UAGCUUAUCAGACUGAUGUUGA	22	18	39	CAACAGCAGUCGAUGGGCUGUC	22	56	77	UGUACCACCUUGUCGGAUAGCUUAUCAGACUGAUGUUGACUGUUGAAUCUCAUGGCAACAGCAGUCGAUGGGCUGUCUGACAUUUUGGUAUC	92	Fail	No 2nt 3' overhang	3	0	3779825	9758	3912630	15	96.88
mmu-mir-22	AAGCUGCCAGUUGAAGAACUGU	22	57	78	AGUUCUUCAGUGGCAAGCUUUA	22	19	40	ACCUGGCUGAGCCGCAGUAGUUCUUCAGUGGCAAGCUUUAUGUCCUGACCCAGCUAAAGCUGCCAGUUGAAGAACUGUUGCCCUCUGCCCCUGGC	95	Pass	NA	1	0	340283	4495	344786	15	100
mmu-mir-23a	AUCACAUUGCCAGGGAUUUCC	21	46	66	GGGGUUCCUGGGGAUGGGAUUU	22	10	31	CGGACGGCUGGGGUUCCUGGGGAUGGGAUUUGAUGCCAGUCACAAAUCACAUUGCCAGGGAUUUCCAACUGACCC	75	Fail	No 2nt 3' overhang	2	0	388858	1474	422526	13	88.24
mmu-mir-24-2	UGGCUCAGUUCAGCAGGAACAG	22	61	82	GUGCCUACUGAGCUGAAACAGU	22	25	46	GCCUCUCUCCGGGCUCCGCCUCCCGUGCCUACUGAGCUGAAACAGUUGAUUCCAGUGCACUGGCUCAGUUCAGCAGGAACAGGAGUCCAGCCCCCUAGGAGCUGGCA	107	Pass	NA	4	0	196819	3878	200899	15	99.94
mmu-mir-26a-1	UUCAAGUAAUCCAGGAUAGGCU	22	16	37	CCUAUUCUUGGUUACUUGCACG	22	55	76	AAGGCCGUGGCCUCGUUCAAGUAAUCCAGGAUAGGCUGUGCAGGUCCCAAGGGGCCUAUUCUUGGUUACUUGCACGGGGACGCGGGCCUG	90	Pass	NA	2	0	2027204	51	2028738	9	99.62
mmu-mir-26b	UUCAAGUAAUUCAGGAUAGGU	21	15	35	CCUGUUCUCCAUUACUUGGCUC	22	51	72	UGCCCGGGACCCAGUUCAAGUAAUUCAGGAUAGGUUGUGGUGCUGACCAGCCUGUUCUCCAUUACUUGGCUCGGGGGCCGGUGCC	85	Fail	No 2nt 3' overhang	3	0	410246	67	413969	8	99.44
mmu-mir-29a	UAGCACCAUCUGAAAUCGGUUA	22	54	75	ACUGAUUUCUUUUGGUGUUCAG	22	16	37	ACCCCUUAGAGGAUGACUGAUUUCUUUUGGUGUUCAGAGUCAAUAGAAUUUUCUAGCACCAUCUGAAAUCGGUUAUAAUGAUUGGGGA	88	Pass	NA	4	0	2101295	654	2102439	13	99.96
mmu-mir-29c	UAGCACCAUUUGAAAUCGGUUA	22	54	75	UGACCGAUUUCUCCUGGUGUUC	22	16	37	AUCUCUUACACAGGCUGACCGAUUUCUCCUGGUGUUCAGAGUCUGUUUUUGUCUAGCACCAUUUGAAAUCGGUUAUGAUGUAGGGGGA	88	Fail	No 2nt 3' overhang	4	0	78807	1143	81474	14	98.56
mmu-mir-27a	UUCACAGUGGCUAAGUUCCGC	21	56	76	AGGGCUUAGCUGCUUGUGAGCA	22	14	35	UGGCCUGAGGAGCAGGGCUUAGCUGCUUGUGAGCAAGGUCCACAGCAAAGUCGUGUUCACAGUGGCUAAGUUCCGCCCCCUGGACCC	87	Pass	NA	1	0	52982	887	53919	14	99.91
mmu-mir-31	AGGCAAGAUGCUGGCAUAGCUG	22	28	49	UGCUAUGCCAACAUAUUGCCAUC	23	64	86	UGCUCCUGUAACUCGGAACUGGAGAGGAGGCAAGAUGCUGGCAUAGCUGUUGAACUGAGAACCUGCUAUGCCAACAUAUUGCCAUCUUUCCUGUCUGACAGCAGCU	106	Fail	No 2nt 3' overhang	3	0	103989	301	105121	10	99.42
mmu-mir-92a-2	UAUUGCACUUGUCCCGGCCUG	21	55	75	AGGUGGGGAUUGGUGGCAUUAC	22	16	37	UGCCCAUUCAUCCACAGGUGGGGAUUGGUGGCAUUACUUGUGUUAGAUAUAAAGUAUUGCACUUGUCCCGGCCUGAGGAAGAAAGAGGGUU	91	Fail	No 2nt 3' overhang	4	0	2134495	7305	2142539	6	99.46
mmu-mir-93	CAAAGUGCUGUUCGUGCAGGUAG	23	15	37	ACUGCUGAGCUAGCACUUCCCG	22	54	75	AGUCAUGGGGGCUCCAAAGUGCUGUUCGUGCAGGUAGUGUAAUUACCUGACCUACUGCUGAGCUAGCACUUCCCGAGCCCCCAGGACA	88	Pass	NA	3	0	99562	1048	100643	14	99.99
mmu-mir-96	UUUGGCACUAGCACAUUUUUGCU	23	24	46	CAAUCAUGUGUAGUGCCAAUAU	22	66	87	CCAGUACCAUCUGCUUGGCCGAUUUUGGCACUAGCACAUUUUUGCUUGUGUCUCUCCGCUGUGAGCAAUCAUGUGUAGUGCCAAUAUGGGAAAAGCGGGCUGCUGC	106	Pass	NA	3	0	13502	74	13579	3	99.99
mmu-mir-34a	UGGCAGUGUCUUAGCUGGUUGU	22	20	41	AAUCAGCAAGUAUACUGCCCU	21	64	84	CCAGCUGUGAGUAAUUCUUUGGCAGUGUCUUAGCUGGUUGUUGUGAGUAUUAGCUAAGGAAGCAAUCAGCAAGUAUACUGCCCUAGAAGUGCUGCACAUUGU	102	Fail	No 2nt 3' overhang	1	0	58292	688	59716	10	97.75
mmu-mir-129-2	AAGCCCUUACCCCAAAAAGCAU	22	57	78	CUUUUUGCGGUCUGGGCUUGC	21	15	35	UGCCUUUCGCGAAUCUUUUUGCGGUCUGGGCUUGCUGUACAUAACUCAAUAGCCGGAAGCCCUUACCCCAAAAAGCAUUCGCGGAGGGCG	90	Fail	No 2nt 3' overhang	3	0	32384	29158	61813	12	99.71
mmu-mir-98	UGAGGUAGUAAGUUGUAUUGUU	22	16	37	CUAUACAACUUACUACUUUCCU	22	74	95	CUGCACAUGCUGGGGUGAGGUAGUAAGUUGUAUUGUUGUGGGGUAGGGAUUUUAGGCCCCAGUAAGAAGAUAACUAUACAACUUACUACUUUCCUUGGUGUGUGGCAU	108	Pass	NA	1	0	102898	402	103346	12	99.98
mmu-mir-103-1	AGCAGCAUUGUACAGGGCUAUGA	23	52	74	GGCUUCUUUACAGUGCUGCCUUG	23	15	37	UUCUUACUGCCCUCGGCUUCUUUACAGUGCUGCCUUGUUGCAUAUGGAUCAAGCAGCAUUGUACAGGGCUAUGAAGGCAUUGAGAC	86	Fail	No 2nt 3' overhang	3	0	2890396	7	2891616	2	99.95
mmu-mir-103-2	AGCAGCAUUGUACAGGGCUAUGA	23	52	74	AGCUUCUUUACAGUGCUGCCUUG	23	15	37	GUCUUCGUGCUUUCAGCUUCUUUACAGUGCUGCCUUGUAGCAUUCAGGUCAAGCAGCAUUGUACAGGGCUAUGAAAGAACCAAGAA	86	Pass	NA	3	0	3171737	92	3213666	7	98.86
mmu-mir-322	AAACAUGAAGCGCUGCAACAC	21	61	81	CAGCAGCAAUUCAUGUUUUGGA	22	23	44	CCUCGUUGACUCCGAAGGGCUGCAGCAGCAAUUCAUGUUUUGGAGUAUUGCCAAGGUUCAAAACAUGAAGCGCUGCAACACCCCUUCGUGGGGAA	95	Fail	No 2nt 3' overhang	3	0	66943	14603	97474	12	85.86
mmu-mir-323	CACAUUACACGGUCGACCUCU	21	51	71	AGGUGGUCCGUGGCGCGUUCGC	22	16	37	UUGGUACUUGGAGAGAGGUGGUCCGUGGCGCGUUCGCUUCAUUUAUGGCGCACAUUACACGGUCGACCUCUUUGCGGUAUCUAAUC	86	Fail	No 2nt 3' overhang	6	0	7139	1090	8262	7	99.46
mmu-mir-324	CGCAUCCCCUAGGGCAUUGGUGU	23	18	40	CCACUGCCCCAGGUGCUGCU	20	53	72	AACUGACUAUGCCUCCUCGCAUCCCCUAGGGCAUUGGUGUAAAGCUGGAGACCCACUGCCCCAGGUGCUGCUGGGGGUUGUAGUCUGAC	89	Fail	No 2nt 3' overhang	5	0	20056	155	20395	8	95.83
mmu-mir-325	UUUAUUGAGCACCUCCUAUCAA	22	54	75	CCUAGUAGGUGCUCAGUAAGUGU	23	16	38	AUAUAGUGCUUGGUUCCUAGUAGGUGCUCAGUAAGUGUUUGUGACAUAAUUCGUUUAUUGAGCACCUCCUAUCAAUCAAGCACUGUGCUAGGCUCUGG	98	Fail	No 2nt 3' overhang	3	0	3177	1094	4271	4	100
mmu-mir-326	CCUCUGGGCCCUUCCUCCAGU	21	60	80	GGGGGCAGGGCCUUUGUGAAGGCG	24	20	43	CUCAUCUGUCUGUUGGGCUGGGGGCAGGGCCUUUGUGAAGGCGGGUUAUGCUCAGAUCGCCUCUGGGCCCUUCCUCCAGUCCCGAGGCAGAUUUA	95	Fail	No 2nt 3' overhang	7	1	875	57	933	4	99.95
mmu-mir-328	CUGGCCCUCUCUGCCCUUCCGU	22	61	82	GGGGGGCAGGAGGGGCUCAGGG	22	21	42	CUGUCUCGGAGCCUGGGGCAGGGGGGCAGGAGGGGCUCAGGGAGAAAGUAUCUACAGCCCCUGGCCCUCUCUGCCCUUCCGUCCCCUGUCCCCAAGU	97	Fail	No 2nt 3' overhang	8	1	6720	175	7145	8	95.53
mmu-mir-329	AACACACCCAGCUAACCUUUUU	22	61	82	AGAGGUUUUCUGGGUCUCUGUU	22	23	44	UGUUCGCUUCUGGUACCGGAAGAGAGGUUUUCUGGGUCUCUGUUUCUUUGAUGAGAAUGAAACACACCCAGCUAACCUUUUUUUCAGUAUCAAAUCC	97	Fail	No 2nt 3' overhang	5	0	2194	598	3112	6	87.42
mmu-mir-330	GCAAAGCACAGGGCCUGCAGAGA	23	61	83	UCUCUGGGCCUGUGUCUUAGGC	22	22	43	GACCCUUUGGCGAUCUCUGCCUCUCUGGGCCUGUGUCUUAGGCUCUUCAAGAUCCAACGAGCAAAGCACAGGGCCUGCAGAGAGGUAGCGCUCUGCUC	98	Fail	No 2nt 3' overhang	3	0	25495	10022	37971	10	91.6
mmu-mir-331	GCCCCUGGGCCUAUCCUAGAA	21	61	81	CUAGGUAUGGUCCCAGGGAUCC	22	26	47	GAGUCUGGUUUUGUUUGGGUUUGUUCUAGGUAUGGUCCCAGGGAUCCCAGAUCAAACCAGGCCCCUGGGCCUAUCCUAGAACCAACCUAAACCCGU	96	Pass	NA	5	0	7225	330	7604	9	97.51
mmu-mir-337	CGGCGUCAUGCAGGAGUUGAUU	22	30	51	UCAGCUCCUAUAUGAUGCCUUU	22	62	83	CAGUGUAGUGAGAAGUUGGGGGGUGGGAACGGCGUCAUGCAGGAGUUGAUUGCACAGCCAUUCAGCUCCUAUAUGAUGCCUUUCUUCACCCCCUUCA	97	Pass	NA	2	0	12744	421	13574	8	96.63
mmu-mir-148b	UCAGUGCAUCACAGAACUUUGU	22	61	82	GAAGUUCUGUUAUACACUCAGGCU	24	24	47	CAGGCACCCUUAGCAUUUGAGGUGAAGUUCUGUUAUACACUCAGGCUGUGGCUCUGAAAGUCAGUGCAUCACAGAACUUUGUCUCGAAAGCUUUCUA	97	Fail	No 2nt 3' overhang	3	0	16226	1301	17549	15	99.93
mmu-mir-338	UCCAGCAUCAGUGAUUUUGUUG	22	61	82	AACAAUAUCCUGGUGCUGAGUG	22	26	47	CAACGCUGCACAGGCCGUCCUCCCCAACAAUAUCCUGGUGCUGAGUGGGUGCACAGUGACUCCAGCAUCAGUGAUUUUGUUGAAGAGGGCAGCUGCCA	98	Fail	No 2nt 3' overhang	2	0	62353	11627	74424	7	98.27
mmu-mir-339	UCCCUGUCCUCCAGGAGCUCACG	23	16	38	UGAGCGCCUCGGCGACAGAGCCG	23	51	73	ACGGGGUGGCCACUAUCCCUGUCCUCCAGGAGCUCACGUAUGCCUGCCUGUGAGCGCCUCGGCGACAGAGCCGGUGUCCACCCCUGCACUGUCCAC	96	Pass	More than 5 mismatches in duplex	6	0	2704	1589	4361	10	99.08
mmu-mir-340	UUAUAAAGCAAUGAGACUGAUU	22	19	40	UCCGUCUCAGUUACUUUAUAGC	22	61	82	CAAUUGUACUUGGUGUGAUUAUAAAGCAAUGAGACUGAUUGUCAUAUGUCGUUUGUGGGAUCCGUCUCAGUUACUUUAUAGCCAUACCUGGUAUCUUA	98	Fail	No 2nt 3' overhang	6	0	182642	1987	184766	7	99.76
mmu-mir-341	UCGGUCGAUCGGUCGGUCGGU	21	57	77	CGGUCGGCCGAUCGCUCGGUC	21	22	42	AAAAUGAUGAUGUCAGUUGGCCGGUCGGCCGAUCGCUCGGUCUGUCAGUCAGUCGGUCGGUCGAUCGGUCGGUCGGUCAGUCGGCUUCCUGUCUUC	96	Fail	Precision less than 75%	2	0	12143	56	26474	15	46.08
mmu-mir-342	UCUCACACAGAAAUCGCACCCGU	23	61	83	AGGGGUGCUAUCUGUGAUUGAG	22	19	40	GAAAAUGGGCUCAAGGUGAGGGGUGCUAUCUGUGAUUGAGGGACAUGGUCAAUGGAAUUGUCUCACACAGAAAUCGCACCCGUCACCUUGGCCUGCUGA	99	Fail	No 2nt 3' overhang	5	0	51004	7009	68694	10	88.35
mmu-mir-344-1	UGAUCUAGCCAAAGCCUGACUGU	23	61	83	AGUCAGGCUCCUGGCUAGAUUCCAGG	26	21	46	CUGCAGCCAGGGUUUUUACCAGUCAGGCUCCUGGCUAGAUUCCAGGUACCAGCUGGUACCUGAUCUAGCCAAAGCCUGACUGUAAGCCCUGAACA	95	Pass	NA	4	0	106	2	114	1	94.74
mmu-mir-345	CCUGAACUAGGGGUCUGGAGAC	22	55	76	GCUGACCCCUAGUCCAGUGCUU	22	17	38	ACCCAAGUCCAGGCCUGCUGACCCCUAGUCCAGUGCUUGUGGUGGCUACUGGGCCCUGAACUAGGGGUCUGGAGACCUGGGUUUGAUCUCCACAGG	96	Fail	No 2nt 3' overhang	3	0	12979	2212	15249	14	97.53
mmu-mir-346	UGUCUGCCCGAGUGCCUGCCUCU	23	16	38	AGGCAGGGGCUGGGCCUGCAGC	22	54	75	UCUGUGUUGGGCGUCUGUCUGCCCGAGUGCCUGCCUCUCUGUUGCUCUGAAGGAGGCAGGGGCUGGGCCUGCAGCUGCCUGGGCAGAGCUGCUCCUUC	98	Fail	No mature or star reads detected	5	0	2458	8	2472	15	99.76
mmu-mir-350	UUCACAAAGCCCAUACACUUUC	22	61	82	AAAGUGCAUGCGCUUUGGG	19	24	42	AGAUGCCUUGCUCCUACAAGAGUAAAGUGCAUGCGCUUUGGGACAGUGAGGAAAAUAAUGUUCACAAAGCCCAUACACUUUCACCCUUUAGGAGAGUUG	99	Fail	No 2nt 3' overhang	2	0	8368	79	9627	2	89.69
mmu-mir-351	UCCCUGAGGAGCCCUUUGAGCCUG	24	16	39	GGUCAAGAGGCGCCUGGGAAC	21	58	78	CAUGGCACCUCCGUUUCCCUGAGGAGCCCUUUGAGCCUGGAGUGAAAAAAAAAAACAGGUCAAGAGGCGCCUGGGAACUGGAGAAGAGUGUUAAACUUC	99	Pass	NA	5	0	2454	803	3260	9	99.78
mmu-mir-135b	UAUGGCUUUUCAUUCCUAUGUGA	23	16	38	AUGUAGGGCUAAAAGCCAUGGG	22	55	76	CGCUCUGCUGUGGCCUAUGGCUUUUCAUUCCUAUGUGAUUGCUGCUCCGAACUCAUGUAGGGCUAAAAGCCAUGGGCUACAGUGAGGGGCAAGCUCC	97	Pass	NA	3	0	4161	71	4246	6	99.17
mmu-mir-101b	GUACAGUACUGUGAUAGCU	19	60	78	UCGGUUAUCAUGGUACCGAUGCU	23	24	46	AUCUGAGACUGAACUGCCCUUUUUCGGUUAUCAUGGUACCGAUGCUGUAGCUCUGAAAGGUACAGUACUGUGAUAGCUGAAGAAUGGCGGUGCCAUC	97	Fail	No 2nt 3' overhang;Precision less than 75%	6	1	21999	6	169186	15	13.01
mmu-mir-1a-2	UGGAAUGUAAAGAAGUAUGUAU	22	47	68	ACAUACUUCUUUAUGUACCCAUA	23	8	30	UCAGAGCACAUACUUCUUUAUGUACCCAUAUGAACAUUCAGUGCUAUGGAAUGUAAAGAAGUAUGUAUUUUG	72	Pass	NA	2	0	4518641	24	4522437	2	99.94
mmu-mir-107	AGCAGCAUUGUACAGGGCUAUCA	23	52	74	AGCUUCUUUACAGUGUUGCCUUG	23	15	37	UUCUCUGUGCUUUCAGCUUCUUUACAGUGUUGCCUUGUGGCAUGGAGUUCAAGCAGCAUUGUACAGGGCUAUCAAAGCACAGAGAGC	87	Fail	No 2nt 3' overhang	3	0	1186309	22	1186444	5	99.98
mmu-mir-10a	UACCCUGUAGAUCCGAAUUUGUG	23	22	44	CAAAUUCGUAUCUAGGGGAAUA	22	63	84	GACCUGUCUGUCUUCUGUAUAUACCCUGUAGAUCCGAAUUUGUGUAAGGAAUUUUGUGGUCACAAAUUCGUAUCUAGGGGAAUAUGUAGUUGACAUAAACACUCCGCUCA	110	Pass	NA	3	0	217257	1530	218910	12	99.91
mmu-mir-17	CAAAGUGCUUACAGUGCAGGUAG	23	14	36	ACUGCAGUGAGGGCACUUGUAG	22	51	72	GUCAGAAUAAUGUCAAAGUGCUUACAGUGCAGGUAGUGAUGUGUGCAUCUACUGCAGUGAGGGCACUUGUAGCAUUAUGCUGAC	84	Fail	No 2nt 3' overhang	7	0	22727	16437	40706	15	95.97
mmu-mir-19a	UGUGCAAAUCUAUGCAAAACUGA	23	49	71	UAGUUUUGCAUAGUUGCACUAC	22	13	34	GCAGCCCUCUGUUAGUUUUGCAUAGUUGCACUACAAGAAGAAUGUAGUUGUGCAAAUCUAUGCAAAACUGAUGGUGGCCUGC	82	Fail	No 2nt 3' overhang	0	0	213	42	262	2	96.38
mmu-mir-25	CAUUGCACUUGUCUCGGUCUGA	22	52	73	AGGCGGAGACUUGGGCAAUUGC	22	14	35	GGCCAGUGUUGAGAGGCGGAGACUUGGGCAAUUGCUGGACGCUGCCCUGGGCAUUGCACUUGUCUCGGUCUGACAGUGCCGGCC	84	Pass	More than 5 mismatches in duplex	6	0	1776826	59909	1836921	15	100
mmu-mir-28a	AAGGAGCUCACAGUCUAUUGAG	22	14	35	CACUAGAUUGUGAGCUGCUGGA	22	54	75	GGUCCCUACCUUCAAGGAGCUCACAGUCUAUUGAGUUGCCUUUCUGAUUCUCCCACUAGAUUGUGAGCUGCUGGAGGGCAGGCACU	86	Fail	No 2nt 3' overhang	3	0	12061	6681	18745	14	99.99
mmu-mir-32	UAUUGCACAUUACUAAGUUGCA	22	6	27	CAAUUUAGUGUGUGUGAUAUU	21	47	67	GGAGAUAUUGCACAUUACUAAGUUGCAUGUUGUCACGGCCUCAAUGCAAUUUAGUGUGUGUGAUAUUUUC	70	Pass	NA	1	0	580	408	1025	7	96.38
mmu-mir-100	AACCCGUAGAUCCGAACUUGUG	22	13	34	ACAAGCUUGUGUCUAUAGGUAU	22	47	68	CCUGUUGCCACAAACCCGUAGAUCCGAACUUGUGCUGAUUCUGCACACAAGCUUGUGUCUAUAGGUAUGUGUCUGUUAGG	80	Fail	No 2nt 3' overhang	3	0	226675	1262	227980	9	99.95
mmu-mir-139	UCUACAGUGCACGUGUCUCCAG	22	7	28	UGGAGACGCGGCCCUGUUGGAG	22	43	64	GUGUAUUCUACAGUGCACGUGUCUCCAGUGUGGCUCGGAGGCUGGAGACGCGGCCCUGUUGGAGUAAC	68	Fail	No 2nt 3' overhang	2	0	174055	22214	196747	13	99.09
mmu-mir-200c	UAAUACUGCCGGGUAAUGAUGGA	23	45	67	CGUCUUACCCAGCAGUGUUUGG	22	5	26	CCCUCGUCUUACCCAGCAGUGUUUGGGUGCUGGUUGGGAGUCUCUAAUACUGCCGGGUAAUGAUGGAGG	69	Fail	No 2nt 3' overhang	2	0	11768	15	11784	5	99.99
mmu-mir-210	CUGUGCGUGUGACAGCGGCUGA	22	66	87	AGCCACUGCCCACCGCACACUG	22	28	49	CCGGGGCAGUCCCUCCAGGCUCAGGACAGCCACUGCCCACCGCACACUGCGUUGCUCCGGACCCACUGUGCGUGUGACAGCGGCUGAUCUGUCCCUGGGCAGCGCGAACC	110	Pass	NA	4	0	28938	477	29441	6	99.98
mmu-mir-212	ACCUUGGCUCUAGACUGCUUACU	23	16	38	UAACAGUCUCCAGUCACGGCCA	22	56	77	GGGCAGCGCGCCGGCACCUUGGCUCUAGACUGCUUACUGCCCGGGCCGCCUUCAGUAACAGUCUCCAGUCACGGCCACCGACGCCUGGCCC	91	Pass	More than 5 mismatches in duplex	6	0	7543	3770	11327	10	99.94
mmu-mir-181a-1	AACAUUCAACGCUGUCGGUGAGU	23	14	36	ACCAUCGACCGUUGAUUGUACC	22	54	75	GGUUGCUUCAGUGAACAUUCAACGCUGUCGGUGAGUUUGGAAUUCAAAUAAAAACCAUCGACCGUUGAUUGUACCCUAUAGCUAACC	87	Fail	No 2nt 3' overhang	4	0	1211780	33479	1439412	11	90.35
mmu-mir-214	ACAGCAGGCACAGACAGGCAGU	22	71	92	UGCCUGUCUACACUUGCUGUGC	22	30	51	GGCCUGGCUGGACAGAGUUGUCAUGUGUCUGCCUGUCUACACUUGCUGUGCAGAACAUCCGCUCACCUGUACAGCAGGCACAGACAGGCAGUCACAUGACAACCCAGCCU	110	Pass	NA	3	0	4472	120	4653	4	95.07
mmu-mir-216a	UAAUCUCAGCUGGCAACUGUGA	22	7	28	CACAGUGGUCUCUGGGAUUAUG	22	47	68	UUGGUUUAAUCUCAGCUGGCAACUGUGAGAUGUCCCUAUCAUUCCUCACAGUGGUCUCUGGGAUUAUGCUAA	72	Fail	No 2nt 3' overhang	3	0	255	252	516	2	99.11
mmu-mir-218-1	UUGUGCUUGAUCUAACCAUGU	21	25	45	AAACAUGGUUCCGUCAAGCACC	22	64	85	GUGAUAAUGGAGCGAGAUUUUCUGUUGUGCUUGAUCUAACCAUGUGCUUGCGAGGUAUGAGAAAAACAUGGUUCCGUCAAGCACCAUGGAACGUCACGCAGCUUUCUACA	110	Fail	No 2nt 3' overhang	3	0	65838	79	65965	6	94.01
mmu-mir-218-2	UUGUGCUUGAUCUAACCAUGU	21	25	45	CAUGGUUCUGUCAAGCACCGCG	22	67	88	GACCAGUUGCCGCGGGGCUUUCCUUUGUGCUUGAUCUAACCAUGUGGUGGAACGAUGGAAACGGAACAUGGUUCUGUCAAGCACCGCGGAAAGCAUCGCUCUCUCCUGCA	110	Fail	No 2nt 3' overhang	3	0	15643	8	15974	3	85.3
mmu-mir-219a-1	AGAGUUGCGUCUGGACGUCCCG	22	62	83	UGAUUGUCCAAACGCAAUUCU	21	21	41	CCGUCCCGGGCCGCGGCUCCUGAUUGUCCAAACGCAAUUCUCGAGUCUCUGGCUCCGGCCGAGAGUUGCGUCUGGACGUCCCGAGCCGCCGCCCCCAAACCUCGAGGGGG	110	Fail	No 2nt 3' overhang	2	0	3647	342	4241	7	91.69
mmu-mir-223	UGUCAGUUUGUCAAAUACCCCA	22	68	89	CGUGUAUUUGACAAGCUGAGUUG	23	26	48	UCUGGCCAUCUGCAGUGUCACGCUCCGUGUAUUUGACAAGCUGAGUUGGACACUCUGUGUGGUAGAGUGUCAGUUUGUCAAAUACCCCAAGUGUGGCUCAUGCCUAUCAG	110	Fail	No 2nt 3' overhang	7	1	164140	3869	171792	11	96.25
mmu-mir-320	AAAAGCUGGGUUGAGAGGGCGA	22	48	69	GCCUUCUCUUCCCGGUUCUUCC	22	16	37	GCCUCGCCGCCCUCCGCCUUCUCUUCCCGGUUCUUCCCGGAGUCGGGAAAAGCUGGGUUGAGAGGGCGAAAAAGGAUGUGGG	82	Fail	No mature or star reads detected	3	0	569771	0	625764	15	91.05
mmu-mir-26a-2	UUCAAGUAAUCCAGGAUAGGCU	22	14	35	CCUGUUCUUGAUUACUUGUUUC	22	52	73	GGCUGCGGCUGGAUUCAAGUAAUCCAGGAUAGGCUGUGUCCGUCCAUGAGGCCUGUUCUUGAUUACUUGUUUCUGGAGGCAGCG	84	Pass	NA	2	0	2030241	162	2031850	9	99.74
mmu-mir-33	GUGCAUUGUAGUUGCAUUGCA	21	6	26	CAAUGUUUCCACAGUGCAUCAC	22	46	67	CUGUGGUGCAUUGUAGUUGCAUUGCAUGUUCUGGCAAUACCUGUGCAAUGUUUCCACAGUGCAUCACGG	69	Fail	No 2nt 3' overhang	3	0	6227	141	6370	10	99.23
mmu-mir-211	UUCCCUUUGUCAUCCUUUGCCU	22	26	47	GCAAGGACAGCAAAGGGGGGC	21	63	83	CUGCUUGGACCUGUGACCUGUGGGCUUCCCUUUGUCAUCCUUUGCCUAGGCCUCUGAGUGAGGCAAGGACAGCAAAGGGGGGCUCAGUGGUCACCUCUACUGCAGA	106	Pass	NA	3	0	376	16	392	2	100
mmu-mir-221	AGCUACAUUGUCUGCUGGGUUUC	23	60	82	ACCUGGCAUACAAUGUAGAUUUCUGU	26	20	45	AUCCAGGUCUGGGGCAUGAACCUGGCAUACAAUGUAGAUUUCUGUGUUUGUUAGGCAACAGCUACAUUGUCUGCUGGGUUUCAGGCUACCUGGAA	95	Fail	asymmetric bulge greater than 3	5	1	696580	21074	717759	15	99.99
mmu-mir-222	AGCUACAUCUGGCUACUGGGUCU	23	49	71	CUCAGUAGCCAGUGUAGAUCC	21	11	31	CCCUCAGUGGCUCAGUAGCCAGUGUAGAUCCUGUCUUUGGUAAUCAGCAGCUACAUCUGGCUACUGGGUCUCUGGUGGC	79	Fail	No 2nt 3' overhang	3	0	251312	621	258409	11	91.35
mmu-mir-224	UAAGUCACUAGUGGUUCCGUU	21	8	28	AAAUGGUGCCCUAGUGACUACA	22	55	76	GGGCUUUUAAGUCACUAGUGGUUCCGUUUAGUAGAUGGUUUGUGCAUUGUUUCAAAAUGGUGCCCUAGUGACUACAAAGCCC	82	Fail	No 2nt 3' overhang;Precision less than 75%	3	0	268	4	762	15	35.7
mmu-mir-29b-2	UAGCACCAUUUGAAAUCAGUGUU	23	52	74	CUGGUUUCACAUGGUGGCUUAGAUU	25	11	35	CUUCUGGAAGCUGGUUUCACAUGGUGGCUUAGAUUUUUCCAUCUUUGUAUCUAGCACCAUUUGAAAUCAGUGUUUUAGGAG	81	Fail	No 2nt 3' overhang	4	0	54966	314	55299	12	99.97
mmu-mir-199a-2	ACAGUAGUCUGCACAUUGGUUA	22	70	91	CCCAGUGUUCAGACUACCUGUUC	23	31	53	UGGAAGCUUCAGGAGAUCCUGCUCCGUCGCCCCAGUGUUCAGACUACCUGUUCAGGACAAUGCCGUUGUACAGUAGUCUGCACAUUGGUUAGACUGGGCAAGGGCCAGCA	110	Pass	NA	3	0	1696135	3324	1699586	15	100
mmu-mir-199b	ACAGUAGUCUGCACAUUGGUUA	22	65	86	CCCAGUGUUUAGACUACCUGUUC	23	26	48	CCAGAGGAUACCUCCACUCCGUCUACCCAGUGUUUAGACUACCUGUUCAGGACUCCCAAAUUGUACAGUAGUCUGCACAUUGGUUAGGCUGGGCUGGGUUAGACCCUCGG	110	Pass	NA	3	0	1694368	1358	1695735	13	100
mmu-mir-135a-2	UAUGGCUUUUUAUUCCUAUGUGA	23	23	45	UGUAGGGAUGGAAGCCAUGAA	21	62	82	AGAUAAAUUCACUCUAGUGCUUUAUGGCUUUUUAUUCCUAUGUGAUCGUAAUAAAGUCUCAUGUAGGGAUGGAAGCCAUGAAAUACAUUGUGAAAAUUCA	100	Fail	No 2nt 3' overhang	1	0	5987	1470	7494	8	98.48
mmu-mir-124-1	UAAGGCACGCGGUGAAUGCC	20	53	72	CGUGUUCACAGCGGACCUUGAU	22	14	35	AGGCCUCUCUCUCCGUGUUCACAGCGGACCUUGAUUUAAAUGUCCAUACAAUUAAGGCACGCGGUGAAUGCCAAGAAUGGGGCUG	85	Fail	No 2nt 3' overhang	3	0	631086	1826	638862	3	99.12
mmu-mir-124-2	UAAGGCACGCGGUGAAUGCC	20	62	81	CGUGUUCACAGCGGACCUUGAU	22	25	46	AUCAAGAUCAGAGACUCUGCUCUCCGUGUUCACAGCGGACCUUGAUUUAAUGUCAUACAAUUAAGGCACGCGGUGAAUGCCAAGAGCGGAGCCUACGGCUGCACUUGAA	109	Fail	No 2nt 3' overhang	3	0	631086	1826	638860	3	99.12
mmu-mir-19b-1	UGUGCAAAUCCAUGCAAAACUGA	23	54	76	AGUUUUGCAGGUUUGCAUCCAGC	23	16	38	CACUGGUCUAUGGUUAGUUUUGCAGGUUUGCAUCCAGCUGUAUAAUAUUCUGCUGUGCAAAUCCAUGCAAAACUGACUGUGGUGGUG	87	Pass	NA	2	0	8449	22	8472	3	100
mmu-mir-92a-1	UAUUGCACUUGUCCCGGCCUG	21	50	70	AGGUUGGGAUUUGUCGCAAUGCU	23	11	33	CUUUCUACACAGGUUGGGAUUUGUCGCAAUGCUGUGUUUCUCUGUAUGGUAUUGCACUUGUCCCGGCCUGUUGAGUUUGG	80	Fail	No 2nt 3' overhang	3	0	2799052	7886	2841143	15	95.52
mmu-mir-9-1	AUAAAGCUAGAUAACCGAAAGU	22	55	76	UCUUUGGUUAUCUAGCUGUAUGA	23	16	38	CGGGGUUGGUUGUUAUCUUUGGUUAUCUAGCUGUAUGAGUGGUGUGGAGUCUUCAUAAAGCUAGAUAACCGAAAGUAAAAAUAACCCCA	89	Fail	No 2nt 3' overhang	2	0	1194901	935290	2171812	15	99.2
mmu-mir-9-3	AUAAAGCUAGAUAACCGAAAGU	22	55	76	UCUUUGGUUAUCUAGCUGUAUGA	23	16	38	GGAGGCCCGUUUCUCUCUUUGGUUAUCUAGCUGUAUGAGUGCCACAGAGCCGUCAUAAAGCUAGAUAACCGAAAGUAGAAAUGACUCUCA	90	Pass	NA	2	0	1194901	935320	2132309	15	99.77
mmu-mir-138-1	AGCUGGUGUUGUGAAUCAGGCCG	23	23	45	CGGCUACUUCACAACACCAGGG	22	61	82	CUCUAGCAUGGUGUUGUGGGACAGCUGGUGUUGUGAAUCAGGCCGUUGCCAAUCAGAGAACGGCUACUUCACAACACCAGGGCCACACUGCACUGCAAG	99	Fail	No 2nt 3' overhang	4	0	520411	478	529480	7	97.34
mmu-mir-181b-1	AACAUUCAUUGCUGUCGGUGGGUU	24	12	35	CUCACUGAACAAUGAAUGCAA	21	52	72	AGGUCACAAUCAACAUUCAUUGCUGUCGGUGGGUUGAACUGUGUAGAAAAGCUCACUGAACAAUGAAUGCAACUGUGGCC	80	Fail	No 2nt 3' overhang	4	0	182353	1249	183677	13	99.96
mmu-mir-181c	AACAUUCAACCUGUCGGUGAGU	22	17	38	ACCAUCGACCGUUGAGUGGACC	22	56	77	GCCAAGGGUUUGGGGGAACAUUCAACCUGUCGGUGAGUUUGGGCAGCUCAGACAAACCAUCGACCGUUGAGUGGACCCCGAGGCCUGGA	89	Fail	No 2nt 3' overhang	4	0	16651	7770	26821	5	92.16
mmu-mir-125b-1	UCCCUGAGACCCUAACUUGUGA	22	15	36	ACGGGUUAGGCUCUUGGGAGCU	22	55	76	UGCGCUCCCCUCAGUCCCUGAGACCCUAACUUGUGAUGUUUACCGUUUAAAUCCACGGGUUAGGCUCUUGGGAGCUG	77	Fail	Hairpin structure invalid	6	0	NA	NA	NA	NA	NA
mmu-mir-128-2	UCACAGUGAACCGGUCUCUUU	21	48	68	GGGGGCCGAUGCACUGUAAGAGA	23	11	33	CAGUGGGAAGGGGGGCCGAUGCACUGUAAGAGAGUGAGUAGCAGGUCUCACAGUGAACCGGUCUCUUUCCCUACUG	76	Pass	NA	5	0	479023	411	479580	5	99.96
mmu-mir-7a-1	UGGAAGACUAGUGAUUUUGUUGU	23	24	46	CAACAAAUCACAGUCUGCCAUA	22	66	87	UUGGAUGUUGGCCUAGUUCUGUGUGGAAGACUAGUGAUUUUGUUGUUUUUAGAUAACUAAAACGACAACAAAUCACAGUCUGCCAUAUGGCACAGGCCACCUCUACAG	108	Fail	No 2nt 3' overhang	3	0	89091	2812	93025	14	98.25
mmu-mir-7a-2	UGGAAGACUAGUGAUUUUGUUGU	23	19	41	CAACAAGUCCCAGUCUGCCACA	22	59	80	GGUCGGGCCAGCCCCGUUUGGAAGACUAGUGAUUUUGUUGUUGUGUCUCUGUAUCCAACAACAAGUCCCAGUCUGCCACAUGGUGCUGGUCAUUUCA	97	Fail	No 2nt 3' overhang	4	0	84153	384	84626	7	99.93
mmu-mir-7b	UGGAAGACUUGUGAUUUUGUUGUU	24	30	53	CAACAAGUCACAGCCAGCCUCA	22	68	89	AGGAGCGGAGUACGUGAGCCAGUGCUAUGUGGAAGACUUGUGAUUUUGUUGUUCUGAUAUGAUAUGACAACAAGUCACAGCCAGCCUCAUAGCGUGGACUCCUAUCACCUU	111	Pass	More than 5 mismatches in duplex	6	0	20143	125	20278	6	99.94
mmu-mir-217	UACUGCAUCAGGAACUGACUGGA	23	34	56	CAUCAGUUCCUAAUGCAUUGCCU	23	71	93	AAACAUAGUCAUUACAGUUUUUGAUGUUGCAGAUACUGCAUCAGGAACUGACUGGAUAAGACUUAAUCCCCAUCAGUUCCUAAUGCAUUGCCUUCAGCAUCUAAACAA	108	Fail	No 2nt 3' overhang	4	0	39428	130	39567	4	100
mmu-mir-194-2	UGUAACAGCAACUCCAUGUGGA	22	16	37	CCAGUGGGGCUGCUGUUAUCUG	22	52	73	GUGGCUCCCACCCUCUGUAACAGCAACUCCAUGUGGAAGUGCCCACUGGUUCCAGUGGGGCUGCUGUUAUCUGGGGUGGCGGCUAG	86	Fail	No 2nt 3' overhang	2	0	16578	66	16657	11	99.73
mmu-mir-219a-2	AGAAUUGUGGCUGGACAUCUGU	22	62	83	UGAUUGUCCAAACGCAAUUCU	21	19	39	ACUCAGGGGCUUCGCCACUGAUUGUCCAAACGCAAUUCUUGUACGAGUCUGCGGCCAACCGAGAAUUGUGGCUGGACAUCUGUGGUUGAGCUCCGGG	97	Fail	No 2nt 3' overhang	3	0	34479	668	35608	5	98.72
mmu-mir-361	UUAUCAGAAUCUCCAGGGGUAC	22	6	27	UCCCCCAGGUGUGAUUCUGAUUUGU	25	43	67	GAAGCUUAUCAGAAUCUCCAGGGGUACUUAGUAUUUGAAAAGUCCCCCAGGUGUGAUUCUGAUUUGUUUC	70	Fail	No 2nt 3' overhang	7	0	31507	3349	34879	12	99.98
mmu-mir-362	AACACACCUGUUCAAGGAUUCA	22	42	63	AAUCCUUGGAACCUAGGUGUGAAU	24	5	28	CUCGAAUCCUUGGAACCUAGGUGUGAAUGCUGCUUCAGUGCAACACACCUGUUCAAGGAUUCAAA	65	Fail	No 2nt 3' overhang	5	0	9046	6003	16099	12	94.73
mmu-mir-363	CAGGUGGAACACGAUGCAAUUU	22	7	28	AAUUGCACGGUAUCCAUCUGUA	22	50	71	UGUUAUCAGGUGGAACACGAUGCAAUUUUGGUUGGUGUAAUAGGAGGAAAAUUGCACGGUAUCCAUCUGUAAACC	75	Fail	No 2nt 3' overhang	2	0	55918	21164	77495	12	99.42
mmu-mir-365-1	UAAUGCCCCUAAAAAUCCUUAU	22	56	77	AGGGACUUUUGGGGGCAGAUGUG	23	16	38	ACCGCAGGGAAAAUGAGGGACUUUUGGGGGCAGAUGUGUUUCCAUUCCGCUAUCAUAAUGCCCCUAAAAAUCCUUAUUGCUCUUGCA	87	Fail	No 2nt 3' overhang	4	0	4872	420	5299	11	99.94
mmu-mir-375	UUUGUUCGUUCGGCUCGCGUGA	22	40	61	GCGACGAGCCCCUCGCACAAAC	22	5	26	CCCCGCGACGAGCCCCUCGCACAAACCGGACCUGAGCGUUUUGUUCGUUCGGCUCGCGUGAGGC	64	Fail	No 2nt 3' overhang;No mature or star reads detected	6	0	95533	0	95534	15	100
mmu-mir-376a	AUCGUAGAGGAAAAUCCACGU	21	44	64	GGUAGAUUCUCCUUCUAUGAGU	22	6	27	UAAAAGGUAGAUUCUCCUUCUAUGAGUACAAUAUUAAUGACUAAUCGUAGAGGAAAAUCCACGUUUUC	68	Fail	No 2nt 3' overhang	5	0	27811	137	28379	6	98.19
mmu-mir-377	AGAGGUUGCCCUUGGUGAAUUC	22	6	27	AUCACACAAAGGCAACUUUUGU	22	44	65	UGAGCAGAGGUUGCCCUUGGUGAAUUCGCUUUAUUGAUGUUGAAUCACACAAAGGCAACUUUUGUUUG	68	Pass	NA	2	0	614	106	877	5	83.52
mmu-mir-378a	ACUGGACUUGGAGUCAGAAGG	21	43	63	CUCCUGACUCCAGGUCCUGUGU	22	5	26	AGGGCUCCUGACUCCAGGUCCUGUGUGUUACCUCGAAAUAGCACUGGACUUGGAGUCAGAAGGCCU	66	Fail	No 2nt 3' overhang	2	0	1399323	676	1401992	11	99.86
mmu-mir-379	UGGUAGACUAUGGAACGUAGG	21	6	26	UAUGUAACAUGGUCCACUAACU	22	43	64	AGAGAUGGUAGACUAUGGAACGUAGGCGUUAUGUUUUUGACCUAUGUAACAUGGUCCACUAACUCU	66	Fail	No 2nt 3' overhang	3	0	38022	947	38985	10	99.92
mmu-mir-380	UAUGUAGUAUGGUCCACAUCUU	22	40	61	AUGGUUGACCAUAGAACAUGCG	22	4	25	AAGAUGGUUGACCAUAGAACAUGCGCUACUUCUGUGUCGUAUGUAGUAUGGUCCACAUCUU	61	Fail	No 2nt 3' overhang	5	0	8080	765	8866	8	98.51
mmu-mir-381	UAUACAAGGGCAAGCUCUCUGU	22	49	70	AGCGAGGUUGCCCUUUGUAUAUU	23	8	30	UACUUAAAGCGAGGUUGCCCUUUGUAUAUUCGGUUUAUUGACAUGGAAUAUACAAGGGCAAGCUCUCUGUGAGUA	75	Pass	NA	3	0	21855	1451	23320	8	99.62
mmu-mir-382	GAAGUUGUUCGUGGUGGAUUCG	22	11	32	UCAUUCACGGACAACACUUUUU	22	49	70	UACUUGAAGAGAAGUUGUUCGUGGUGGAUUCGCUUUACUUGUGACGAAUCAUUCACGGACAACACUUUUUUCAGUA	76	Fail	No 2nt 3' overhang	3	0	24926	22	27567	3	90.48
mmu-mir-383	AGAUCAGAAGGUGACUGUGGCU	22	4	25	CCACAGCACUGCCUGGUCAGA	21	45	65	CUCAGAUCAGAAGGUGACUGUGGCUUUGGGUGGAUAUUAAUCAGCCACAGCACUGCCUGGUCAGAAAGAG	70	Pass	NA	3	0	852	16	878	3	98.9
mmu-mir-335	UCAAGAGCAAUAACGAAAAAUGU	23	16	38	UUUUUCAUUAUUGCUCCUGACC	22	56	77	UCUUUUGGGCGGGGGUCAAGAGCAAUAACGAAAAAUGUUUGUUUUUCGUAAACCGUUUUUCAUUAUUGCUCCUGACCCCCUCUCAUGGGUUAUAGCCA	98	Fail	No 2nt 3' overhang	3	0	74578	2163	76808	10	99.75
mmu-mir-133a-2	UUUGGUCCCCUUCAACCAGCUG	22	59	80	GCUGGUAAAAUGGAACCAAAU	21	23	43	AGAAGCCAAAUGCUUUGCUGAAGCUGGUAAAAUGGAACCAAAUCAGCUGUUGGAUGGAUUUGGUCCCCUUCAACCAGCUGUAGCUGCGCAUUGAUCACGCCGCA	104	Fail	No 2nt 3' overhang	4	0	4852	829	5855	8	93.46
mmu-mir-133b	UUUGGUCCCCUUCAACCAGCUA	22	66	87	GCUGGUCAAACGGAACCAAGUC	22	29	50	CCUCCAAAGGGAGUGGCCCCCUGCUCUGGCUGGUCAAACGGAACCAAGUCCGUCUUCCUGAGAGGUUUGGUCCCCUUCAACCAGCUACAGCAGGGCUGGCAAAGCUCAAUAUUUGGAGA	119	Pass	NA	5	0	939	10	949	3	100
mmu-mir-181b-2	AACAUUCAUUGCUGUCGGUGGGUU	24	16	39	CUCACUGAUCAAUGAAUGCAAA	22	54	75	UUGAUGGCUGCACUCAACAUUCAUUGCUGUCGGUGGGUUUGAAUGUCAACCAACUCACUGAUCAAUGAAUGCAAACUGCGGGCCAAAAA	89	Pass	NA	3	0	232131	32	232753	5	99.93
mmu-mir-215	AUGACCUAUGAUUUGACAGAC	21	30	50	UCUGUCAUUCUGUAGGCCAAU	21	67	87	AGCUCUCAGCAUCAACGGUGUACAGGAGAAUGACCUAUGAUUUGACAGACCGUGCAGCUGUGUAUGUCUGUCAUUCUGUAGGCCAAUAUUCUGUAUGUCACUGCUACUUAAA	112	Fail	No 2nt 3' overhang	3	0	715	6	721	4	100
mmu-mir-384	UGUAAACAAUUCCUAGGCAAUGU	23	16	38	AUUCCUAGAAAUUGUUCACAAU	22	57	78	UGUUAAAUCAGGAAUUGUAAACAAUUCCUAGGCAAUGUGUAUAAUGUUGGUAAGUCAUUCCUAGAAAUUGUUCACAAUGCCUGUAACA	88	Pass	NA	4	0	1482	983	3184	2	84.57
mmu-mir-196b	UAGGUAGUUUCCUGUUGUUGGG	22	16	37	UCGACAGCACGACACUGCCUUC	22	51	72	AACUGGUCGGUGAUUUAGGUAGUUUCCUGUUGUUGGGAUCCACCUUUCUCUCGACAGCACGACACUGCCUUCAUUACUUCAGUUG	85	Fail	No 2nt 3' overhang	2	0	4368	61	4554	6	98.99
mmu-mir-409	AGGUUACCCGAGCAACUUUGCAU	23	15	37	GAAUGUUGCUCGGUGAACCCCU	22	47	68	UGGUACUCGGAGAGAGGUUACCCGAGCAACUUUGCAUCUGGAGGACGAAUGUUGCUCGGUGAACCCCUUUUCGGUAUCA	79	Fail	No 2nt 3' overhang	4	0	13191	11899	25408	11	98.41
mmu-mir-410	AAUAUAACACAGAUGGCCUGU	21	50	70	AGGUUGUCUGUGAUGAGUUCG	21	15	35	GGGUACUUGAGGAGAGGUUGUCUGUGAUGAGUUCGCUUUAUUAAUGACGAAUAUAACACAGAUGGCCUGUUUUCAAUACCA	81	Pass	NA	2	0	4551	170	4781	6	97.82
mmu-mir-376b	AUCAUAGAGGAACAUCCACUU	21	51	71	GUGGAUAUUCCUUCUAUGGUUA	22	14	35	UGGUAUUUAAAAGGUGGAUAUUCCUUCUAUGGUUACGUGCUUCCUGGAUAAUCAUAGAGGAACAUCCACUUUUUCAGUAUCA	82	Pass	NA	2	0	4525	2952	7567	8	97.93
mmu-mir-411	UAGUAGACCGUAUAGCGUACG	21	16	36	UAUGUAACACGGUCCACUAACC	22	51	72	UGGUACUUGGAGAGAUAGUAGACCGUAUAGCGUACGCUUUAUCUGUGACGUAUGUAACACGGUCCACUAACCCUCAGUAUCA	82	Fail	No 2nt 3' overhang	6	0	73913	3917	78313	11	98.42
mmu-mir-412	UGGUCGACCAGCUGGAAAGUAAU	23	15	37	UUCACCUGGUCCACUAGCCG	20	52	71	GGGUAUGGGACGGAUGGUCGACCAGCUGGAAAGUAAUUGUUUCUAAUGUACUUCACCUGGUCCACUAGCCGUCGGUGCCC	80	Fail	No 2nt 3' overhang	4	0	380	110	532	7	90.71
mmu-mir-370	GCCUGCUGGGGUGGAACCUGGU	22	48	69	CAGGUCACGUCUCUGCAGUU	20	13	32	AGACGGAGAGACCAGGUCACGUCUCUGCAGUUACACAGCUCAUGAGUGCCUGCUGGGGUGGAACCUGGUUUGUCUGUCU	79	Fail	No 2nt 3' overhang;Precision less than 75%	4	0	615	298	2614	15	34.93
mmu-mir-425	AAUGACACGAUCACUCCCGUUGA	23	13	35	AUCGGGAAUGUCGUGUCCGCC	21	54	74	AAAGUGCUUUGGAAUGACACGAUCACUCCCGUUGAGUGGGCACCCAAGAAGCCAUCGGGAAUGUCGUGUCCGCCCAGUGCUCUUU	85	Fail	No 2nt 3' overhang	8	1	19129	3981	24920	10	90.04
mmu-mir-431	UGUCUUGCAGGCCGUCAUGCA	21	13	33	CAGGUCGUCUUGCAGGGCUUCU	22	56	77	CGUCCUGCGAGGUGUCUUGCAGGCCGUCAUGCAGGCCACACUGACGGUAACGUUGCAGGUCGUCUUGCAGGGCUUCUCGCAAGACGACAUC	91	Fail	No 2nt 3' overhang	3	0	3018	562	4141	4	82.91
mmu-mir-433	AUCAUGAUGGGCUCCUCGGUGU	22	67	88	UACGGUGAGCCUGUCAUUAUUC	22	15	36	UGCCCGGGGAGAAGUACGGUGAGCCUGUCAUUAUUCAGAGAGGCUAGAUCCUCUGUGUUGAGAAGGAUCAUGAUGGGCUCCUCGGUGUUCUCCAGGUAGCGGCACCACACCAUGAAGGCAGCCC	124	Pass	NA	3	0	58740	8207	66976	10	99.95
mmu-mir-434	UUUGAACCAUCACUCGACUCCU	22	60	81	GCUCGACUCAUGGUUUGAACCA	22	23	44	UCGACUCUGGGUUUGAACCAAAGCUCGACUCAUGGUUUGAACCAUUACUUAAUUCGUGGUUUGAACCAUCACUCGACUCCUGGUUCGAACCAUC	94	Fail	No 2nt 3' overhang	4	0	51133	1565	52706	12	99.95
mmu-mir-448	UUGCAUAUGUAGGAUGUCCCAU	22	72	93	GAACAUCCUGCAUAGUGCUGCC	22	12	33	ACGAGGAGGUUGAACAUCCUGCAUAGUGCUGCCAGGAAAUCCCUACUUCAUACUAAGAGGGGGCUGGCUGGUUGCAUAUGUAGGAUGUCCCAUCUCCUGGCCCACUUCGUCA	112	Fail	No 2nt 3' overhang	3	0	1652	79	1747	4	99.12
mmu-mir-429	UAAUACUGUCUGGUAAUGCCGU	22	51	72	GUCUUACCAGACAUGGUUAGA	21	14	34	CCUGCUGAUGGAUGUCUUACCAGACAUGGUUAGAUCUGGAUGCAUCUGUCUAAUACUGUCUGGUAAUGCCGUCCAUCCACGGC	83	Fail	No mature or star reads detected	3	0	31748	0	31750	15	99.99
mmu-mir-365-2	UAAUGCCCCUAAAAAUCCUUAU	22	68	89	AGGGACUUUCAGGGGCAGCUGUG	23	29	51	AGAGUGAUCAAGGACAGCAAGAAAAAUGAGGGACUUUCAGGGGCAGCUGUGUUUCCUGACUCAGUCAUAAUGCCCCUAAAAAUCCUUAUUGUUCUUGCAGUGUGCAUCGGAG	112	Fail	No 2nt 3' overhang	4	0	5250	5093	10424	12	99.18
mmu-mir-449a	UGGCAGUGUAUUGUUAGCUGGU	22	16	37	CAGCUAACAUGCGACUGCUCUC	22	56	77	CUGUGUGUGAUGGCUUGGCAGUGUAUUGUUAGCUGGUUGAGUAUGUGAGCGGCACCAGCUAACAUGCGACUGCUCUCCUAUUGCACACACA	91	Pass	NA	1	0	714	14	728	3	100
mmu-mir-450a-1	UUUUGCGAUGUGUUCCUAAUAU	22	18	39	AUUGGGAACAUUUUGCAUAAAU	22	53	74	GAGAGAUACUGAGCUGUUUUUGCGAUGUGUUCCUAAUAUGUGCUAUAAUUAUAUUGGGAACAUUUUGCAUAAAUAGCUUUGUGUCAAUACA	91	Pass	NA	2	0	2407	123	2530	11	100
mmu-mir-452	UGUUUGCAGAGGAAACUGAGAC	22	17	38	UCAGUCUCAUCUGCAAAGAGGU	22	53	74	GCUAAGCAGUUACAACUGUUUGCAGAGGAAACUGAGACUUUAUAACUAUGUCUCAGUCUCAUCUGCAAAGAGGUAAGUGCUUUGC	85	Fail	No 2nt 3' overhang;Less than 10 reads in a single library	3	0	5	2	415	15	1.69
mmu-mir-463	UACCUAAUUUGUUGUCCAUCAU	22	4	25	UGAUAGACACCAUAUAAGGUAG	22	41	62	CUUUACCUAAUUUGUUGUCCAUCAUGUAAAACAUAAAUGAUGAUAGACACCAUAUAAGGUAGAGGAAGGUUCACU	75	Fail	No 2nt 3' overhang	6	0	16	2	18	1	100
mmu-mir-465a	GAUCAGGGCCUUUCUAAGUAGA	22	42	63	UAUUUAGAAUGGCACUGAUGUGA	23	5	27	GCCCUAUUUAGAAUGGCACUGAUGUGAUAAAAUAAAAAAUUGAUCAGGGCCUUUCUAAGUAGAGUAAGGCUUAC	74	Fail	No 2nt 3' overhang	6	0	2603	405	3014	5	99.65
mmu-mir-466a	UAUACAUACACGCACACAUAAGA	23	50	72	UAUGUGUGUGUACAUGUACAUA	22	11	32	UAUAUGUGUUUAUGUGUGUGUACAUGUACAUAUGUGAAUAUGAUAUCCAUAUACAUACACGCACACAUAAGAC	73	Fail	No 2nt 3' overhang	2	0	5523	84	5653	5	99.63
mmu-mir-467a-1	UAAGUGCCUGCAUGUAUAUGCG	22	10	31	CAUAUACAUACACACACCUACA	22	45	66	CUGUGUGCGUAAGUGCCUGCAUGUAUAUGCGUGUAUAUUUUAUGCAUAUACAUACACACACCUACACACACAU	73	Pass	NA	4	0	61035	10640	72306	11	98.47
mmu-mir-468	GACUGAUGUACUGAUAAGAAACUCAGU	27	22	48	UAUGACUGAUGUGCGUGUGUCUG	23	53	75	AUAAGAAACUUGGCGUGUCGUGACUGAUGUACUGAUAAGAAACUCAGUGUGAUAUGACUGAUGUGCGUGUGUCUGUCU	78	Fail	Hairpin structure invalid	13	0	NA	NA	NA	NA	NA
mmu-mir-470	UUCUUGGACUGGCACUGGUGAGU	23	9	31	AACCAGUACCUUUCUGAGAAGA	22	44	65	CAGUGCUCUUCUUGGACUGGCACUGGUGAGUUAAACUAAAUACAACCAGUACCUUUCUGAGAAGAGUAAAGCUCA	75	Fail	No 2nt 3' overhang	5	0	2012	12	2029	4	99.92
mmu-mir-471	UACGUAGUAUAGUGCUUUUCAC	22	7	28	UGAAAGGUGCCAUACUAUGUAU	22	42	63	GUGCUUUACGUAGUAUAGUGCUUUUCACAUUAAACAAAAAGUGAAAGGUGCCAUACUAUGUAUAGGA	67	Fail	No 2nt 3' overhang	1	0	104	89	195	3	99.5
mmu-mir-532	CAUGCCUUGAGUGUAGGACCGU	22	21	42	CCUCCCACACCCAAGGCUUGCA	22	58	79	CAGAUUUGCUUUUUCUCUUCCAUGCCUUGAGUGUAGGACCGUUGACAUCUUAAUUACCCUCCCACACCCAAGGCUUGCAGGAGAGCAAGCCUUCUC	96	Pass	NA	5	0	67093	4439	71693	14	99.9
mmu-mir-489	AAUGACACCACAUAUAUGGCAGC	23	60	82	UGUCAUAUGUGUGAUGACACUUUCU	25	23	47	ACUGCUGCAGUGGCAGCUUGGUUGUCAUAUGUGUGAUGACACUUUCUAAAGUCUUCCAGAAUGACACCACAUAUAUGGCAGCUAAACUGUUACAUGGAACAACAAGU	107	Fail	No mature or star reads detected	4	0	4	0	4	15	100
mmu-mir-483	AAGACGGGAGAAGAGAAGGGAG	22	8	29	UCACUCCUCCCCUCCCGUCUU	21	45	65	GAGGGGGAAGACGGGAGAAGAGAAGGGAGUGGUUUUUGGGUGCCUCACUCCUCCCCUCCCGUCUUGUUCUCUC	73	Fail	No 2nt 3' overhang	6	1	2630	8	2829	2	93.25
mmu-mir-484	UCAGGCUCAGUCCCCUCCCGAU	22	5	26	ACCUAGGGGGCUGGCGGCG	19	47	65	CUCGUCAGGCUCAGUCCCCUCCCGAUAAACCUCAAAAUAGGGUCUUACCUAGGGGGCUGGCGGCGUA	67	Fail	Star length not met;More than 7 mismatches in duplex	9	0	5954	13	6145	1	97.1
mmu-mir-485	AGAGGCUGGCCGUGAUGAAUUC	22	9	30	AGUCAUACACGGCUCUCCUCUC	22	45	66	ACUUGGAGAGAGGCUGGCCGUGAUGAAUUCGAUUCAUCUAAACGAGUCAUACACGGCUCUCCUCUCUUCUAGU	73	Fail	No 2nt 3' overhang	3	0	23721	3135	32150	13	86.13
mmu-mir-486a	UCCUGUACUGAGCUGCCCCGAG	22	33	54	CGGGGCAGCUCAGUACAGGAU	21	75	95	CAGCCAGCUCUGAUCUCGCCCUCCCUGAGGGGUCCUGUACUGAGCUGCCCCGAGGUCCUUCACUGUGCUCAGCUCGGGGCAGCUCAGUACAGGAUGCGUCAGGGUGGGAGACAACGGGGAACAAGCCA	128	Fail	No 2nt 3' overhang	0	0	9546	1062	10666	13	99.19
mmu-mir-546	AUGGUGGCACGGAGUC	16	32	47	CUCUUGCUAUCCCUGUGC	18	61	78	CCUCUCUUCCCAAAACUAAACAGGAUCUAUCAUGGUGGCACGGAGUCAGCUAGAUGUUGUCUCUUGCUAUCCCUGUGCUAGUUCCAUGUUUUAGAAGCAAAGUGAUACUGGGGAGGAGAGG	121	Fail	Mature miRNA length not met;Star length not met;No mature or star reads detected	2	0	0	0	3	15	0
mmu-mir-540	CAAGGGUCACCCUCUGACUCUGU	23	6	28	AGGUCAGAGGUCGAUCCUGG	20	43	62	UGGGCCAAGGGUCACCCUCUGACUCUGUGGCCAAGGGUAGACAGGUCAGAGGUCGAUCCUGGGCCUA	67	Fail	No 2nt 3' overhang	4	0	1723	1515	3773	4	86.12
mmu-mir-543	AAACAUUCGCGGUGCACUUCUU	22	47	68	AAGUUGCCCGCGUGUUUUUCG	21	12	32	UGCUUAAUGAGAAGUUGCCCGCGUGUUUUUCGCUUUAUAUGUGACGAAACAUUCGCGGUGCACUUCUUUUUCAGCA	76	Fail	No 2nt 3' overhang	1	0	16343	5121	22010	8	97.19
mmu-mir-539	GGAGAAAUUAUCCUUGGUGUGU	22	8	29	CAUACAAGGAUAAUUUCUUUUU	22	48	69	UACUUGAGGAGAAAUUAUCCUUGGUGUGUUGGCUCUUUUGGAUGAAUCAUACAAGGAUAAUUUCUUUUUGAGUA	74	Fail	No 2nt 3' overhang	1	0	167	127	294	5	100
mmu-mir-541	AAGGGAUUCUGAUGUUGGUCACACU	25	14	38	UGGCGAACACAGAAUCCAUACU	22	58	79	GCCAAAAUCAGAGAAGGGAUUCUGAUGUUGGUCACACUCCAAGAGUUUUAAAAUGAGUGGCGAACACAGAAUCCAUACUCUGCUUAUGGC	90	Fail	No 2nt 3' overhang	4	0	45859	50	45984	7	99.6
mmu-mir-542	UGUGACAGAUUGAUAACUGAAA	22	52	73	CUCGGGGAUCAUCAUGUCACGA	22	14	35	GGAUCUCAGACGUCUCGGGGAUCAUCAUGUCACGAGAUACCACUGUGCCCUUGUGACAGAUUGAUAACUGAAAGGUCUGGGAGCC	85	Fail	No 2nt 3' overhang	6	0	4904	435	5339	14	100
mmu-mir-547	CUUGGUACAUCUUUGAGUGAG	21	49	69	CACUUGAGGAUGUACCACCCA	21	12	32	GUGUGAUGUAUCACUUGAGGAUGUACCACCCAUUUAACAGGAAACAUGCUUGGUACAUCUUUGAGUGAGAUAACACAC	78	Pass	NA	2	0	23	1	25	1	96
mmu-mir-367	AAUUGCACUUUAGCAAUGGUGA	22	47	68	ACUGUUGCUAACAUGCAACUC	21	9	29	AGGCCGUCACUGUUGCUAACAUGCAACUCUGUUGAAUAGAAAUUGGAAUUGCACUUUAGCAAUGGUGAUGGACCU	75	Fail	No 2nt 3' overhang;No mature or star reads detected	3	0	6	0	6	15	100
mmu-mir-494	UGAAACAUACACGGGAAACCUC	22	50	71	AGGUUGUCCGUGUUGUCUUCUC	22	17	38	UUGAUACUUGAAGGAGAGGUUGUCCGUGUUGUCUUCUCUUUAUUUAUGAUGAAACAUACACGGGAAACCUCUUUUUUAGUAUCAA	85	Fail	No 2nt 3' overhang	2	0	4608	44	5020	5	95.56
mmu-mir-376c	AACAUAGAGGAAAUUUCACGU	21	53	73	GUGGAUAUUCCUUCUAUGUUUA	22	16	37	UUUGGUAUUUAAAAGGUGGAUAUUCCUUCUAUGUUUAUGCUUUUUGUGAUUAAACAUAGAGGAAAUUUCACGUUUUCAGUGUCAAA	86	Pass	NA	3	0	1405	9	1417	4	99.89
mmu-mir-487b	AAUCGUACAGGGUCAUCCACUU	22	50	71	UGGUUAUCCCUGUCCUCUUCG	21	15	35	UGGUACUUGGAGAGUGGUUAUCCCUGUCCUCUUCGCUUCACUCAUGCCGAAUCGUACAGGGUCAUCCACUUUUUCAGUAUCA	82	Fail	No 2nt 3' overhang	7	0	39495	6	39928	4	99.28
mmu-mir-369	AAUAAUACAUGGUUGAUCUUU	21	49	69	AGAUCGACCGUGUUAUAUUCGC	22	14	35	GGUACUUGAAGGGAGAUCGACCGUGUUAUAUUCGCUUGGCUGACUUCGAAUAAUACAUGGUUGAUCUUUUCUCAGUAUC	79	Fail	No 2nt 3' overhang	3	0	9887	8635	18550	10	99.79
mmu-mir-20b	CAAAGUGCUCAUAGUGCAGGUAG	23	12	34	ACUGCAGUGUGAGCACUUCUAG	22	50	71	CCUAGUAGUGCCAAAGUGCUCAUAGUGCAGGUAGUUUUUAUACCACUCUACUGCAGUGUGAGCACUUCUAGUACUCCUGG	80	Pass	NA	3	0	5478	250	5758	3	98.11
mmu-mir-450a-2	UUUUGCGAUGUGUUCCUAAUAU	22	8	29	AUUGGGGAUGCUUUGCAUUCAU	22	43	64	GAACUAUUUUUGCGAUGUGUUCCUAAUAUGUACUAUGAGUAUAUUGGGGAUGCUUUGCAUUCAUGGUUC	69	Pass	NA	5	0	2131	13	2144	6	100
mmu-mir-503	UAGCAGCGGGAACAGUACUGCAG	23	6	28	GAGUAUUGUUUCCACUGCCUGG	22	47	68	UGCCCUAGCAGCGGGAACAGUACUGCAGUGAGUGUUUGGUGCCCUGGAGUAUUGUUUCCACUGCCUGGGUA	71	Fail	No 2nt 3' overhang	3	0	45516	662	46221	13	99.94
mmu-mir-291b	GAUCAAAGUGGAGGCCCUCUCC	22	13	34	AAAGUGCAUCCAUUUUGUUUGU	22	48	69	ACAUACAGUGUCGAUCAAAGUGGAGGCCCUCUCCGCGGCUUGGCGGGAAAGUGCAUCCAUUUUGUUUGUCUCUGUGUGU	79	Fail	No 2nt 3' overhang	4	0	5088	4164	9478	2	97.62
mmu-mir-302b	UAAGUGCUUCCAUGUUUUAGUAG	23	48	70	ACUUUAACAUGGGAAUGCUUUCU	23	11	33	GUUCCCUUCAACUUUAACAUGGGAAUGCUUUCUGUCUCAUCGAAGAGUAAGUGCUUCCAUGUUUUAGUAGAAGU	74	Fail	No 2nt 3' overhang	7	0	136	2	138	2	100
mmu-mir-302c	AAGUGCUUCCAUGUUUCAGUGG	22	44	65	GCUUUAACAUGGGGUUACCUGC	22	6	27	CCUCUGCUUUAACAUGGGGUUACCUGCUGUGUUAAACAAAAGCAAGUGCUUCCAUGUUUCAGUGGGGG	68	Pass	NA	4	0	20	2	22	2	100
mmu-mir-302d	UAAGUGCUUCCAUGUUUGAGUGU	23	42	64	ACUUUAACAUGGAGGCACUUGCU	23	6	28	CCUUUACUUUAACAUGGAGGCACUUGCUGUGCAUUUAAAAAUAAGUGCUUCCAUGUUUGAGUGUGG	66	Pass	NA	3	0	156	20	176	2	100
mmu-mir-1247	ACCCGUCCCGUUCGUCCCCGGA	22	15	36	CGGGAACGUCGAGACUGGAGC	21	52	72	CGGCCGCCGGGCGCACCCGUCCCGUUCGUCCCCGGACGUUGCUCUCUGCCCCGGGAACGUCGAGACUGGAGCGCCCGAACUG	82	Pass	More than 5 mismatches in duplex	6	0	669	250	919	2	100
mmu-mir-301b	CAGUGCAAUGGUAUUGUCAAAGC	23	55	77	GCUCUGACUAGGUUGCACUACU	22	20	41	UUUCCUGCUGGCUGCGGGUGCUCUGACUAGGUUGCACUACUGUGCUGUGAGAAGCAGUGCAAUGGUAUUGUCAAAGCAUCUGGGACCAGCCUCGAAG	97	Fail	No 2nt 3' overhang;Precision less than 75%	7	0	390	25	843	15	49.23
mmu-mir-675	UGGUGCGGAAAGGGCCCACAGU	22	15	36	CUGUAUGCCCUAACCGCUCAGU	22	49	70	UGCGGCCCAGGGACUGGUGCGGAAAGGGCCCACAGUGGACUUGGUACACUGUAUGCCCUAACCGCUCAGUCCCUGGGUCUGGCA	84	Fail	No 2nt 3' overhang;Less than 10 reads in a single library	5	0	13	7	20	15	100
mmu-mir-744	UGCGGGGCUAGGGCUAACAGCA	22	13	34	CUGUUGCCACUAACCUCAACCU	22	70	91	GGCUGGGCAAGGUGCGGGGCUAGGGCUAACAGCAGUCUUACUGACGGUUUCCUGGAAACCACACACAUGCUGUUGCCACUAACCUCAACCUUACUCGGUC	100	Fail	No 2nt 3' overhang	4	0	164837	34	165539	5	99.72
mmu-mir-374b	AUAUAAUACAACCUGCUAAGUG	22	22	43	GGUUGUAUUAUCAUUGUCCGAG	22	59	80	GAAGAAAUCCUACUCGGGUGGAUAUAAUACAACCUGCUAAGUGUUCUAGCACUUAGCAGGUUGUAUUAUCAUUGUCCGAGGUUAUGGCUCUCGUC	95	Fail	No 2nt 3' overhang;No mature or star reads detected	0	0	22425	0	24965	15	89.83
mmu-mir-216b	AAAUCUCUGCAGGCAAAUGUGA	22	14	35	ACACUUACCUGUAGAGAUUCUU	22	54	75	UUGGCAGACUGGGAAAUCUCUGCAGGCAAAUGUGAUGUCACUGAAGAAACCACACACUUACCUGUAGAGAUUCUUCAGUCUGACAA	86	Pass	NA	3	0	8722	39	8788	3	99.9
mmu-mir-592	AUUGUGUCAAUAUGCGAUGAUGU	23	18	40	UCAUCACGUGGUGACGCAACAU	22	58	79	UGAUAUUAUGCCAUGACAUUGUGUCAAUAUGCGAUGAUGUGUUGUGAUGGCACAGCGUCAUCACGUGGUGACGCAACAUCAUGACGUAAGACAUCA	96	Fail	No 2nt 3' overhang	2	0	552	3	563	2	99.27
mmu-mir-758	UGGUUGACCAGAGAGCACACG	21	14	34	UUUGUGACCUGGUCCACUA	19	49	67	UGGGUGCGUGAGGUGGUUGACCAGAGAGCACACGCUAUAUUUGUGCCGUUUGUGACCUGGUCCACUAACCCUCAGUAUCUA	81	Fail	No 2nt 3' overhang	4	0	130	4	164	2	81.72
mmu-mir-1264	CAAAUCUUAUUUGAGCACCUGU	22	55	76	AGGUCCUCAAUAAGUAUUUGUU	22	14	35	CCUGGCAUAUAGCAGGUCCUCAAUAAGUAUUUGUUGAAAAAAUAAAUGAAGCAACAAAUCUUAUUUGAGCACCUGUUAUGUGGAGG	86	Pass	NA	2	0	830	259	1097	4	99.46
mmu-mir-551b	GAAAUCAAGCUUGGGUGAGACCU	23	18	40	GCGACCCAUACUUGGUUUCAG	21	57	77	GUGCUCUUGUGGCCCAUGAAAUCAAGCUUGGGUGAGACCUGGUGCAGAACAGGAAGGCGACCCAUACUUGGUUUCAGUGGCUGCAAGAAUGACUGCAU	98	Fail	No 2nt 3' overhang	6	0	149	81	230	4	100
mmu-mir-1249	ACGCCCUUCCCCCCCUUCUUCA	22	58	79	AGGAGGGAGGGGAUGGGCCAAGUUC	25	21	45	CGAUUCUUGUUUGCGUGGGGAGGAGGGAGGGGAUGGGCCAAGUUCCCUAUGCCUGGAACGCCCUUCCCCCCCUUCUUCACCUGGCGAACUCCUACUCG	98	Fail	No 2nt 3' overhang	5	0	4118	105	4224	5	99.99
mmu-mir-671	AGGAAGCCCUGGAGGGGCUGGAG	23	19	41	UCCGGUUCUCAGGGCUCCACC	21	58	78	UGGCAGGCCAGGAAGAGGAGGAAGCCCUGGAGGGGCUGGAGGUGAUGGAUGUUUUCCUCCGGUUCUCAGGGCUCCACCUCUUUCGAGCCGUAGAGCCA	98	Fail	No 2nt 3' overhang	3	0	3272	1513	5134	7	93.25
mmu-mir-668	UGUCACUCGGCUCGGCCCACUACC	24	43	66	GUAAGUGUGCCUCGGGUGAGCAUG	24	2	25	GGUAAGUGUGCCUCGGGUGAGCAUGCACUUAAUGUAGGUGUAUGUCACUCGGCUCGGCCCACUACC	66	Fail	No 2nt 3' overhang	3	0	4078	160	4492	3	94.57
mmu-mir-1843a	UAUGGAGGUCUCUGUCUGACU	21	4	24	UCUGAUCGUUCACCUCCAUACA	22	42	63	GAAUAUGGAGGUCUCUGUCUGACUUAGAAUAGCUGGCUGAGUCUGAUCGUUCACCUCCAUACAAC	65	Pass	More than 5 mismatches in duplex	7	0	12372	1779	15587	10	85.95
mmu-mir-665	ACCAGGAGGCUGAGGUCCCU	20	55	74	AGGGGCCUCUGCCUCUAUCCAGGAUU	26	18	43	AGAACAGGGUCUCCUUGAGGGGCCUCUGCCUCUAUCCAGGAUUAUGUUUUUAUGACCAGGAGGCUGAGGUCCCUUACAGGCGGCCUCUUACUCU	94	Fail	No 2nt 3' overhang;Precision less than 75%	7	1	821	32	3693	15	23.1
mmu-mir-667	UGACACCUGCCACCCAGCCCAAG	23	56	78	CGGUGCUGGUGGAGCAGUGAGCACG	25	15	39	GUGGGUACUGGCCUCGGUGCUGGUGGAGCAGUGAGCACGCCAUACAUUAUAUCUGUGACACCUGCCACCCAGCCCAAGGCCCCUAGGCCCAC	92	Fail	More than 7 mismatches in duplex	8	0	900	200	1102	7	99.64
mmu-mir-770	AGCACCACGUGUCUGGGCCACG	22	19	40	CGUGGGCCUGACGUGGAGCUGG	22	53	74	GCCACCUUCUGUGCCCCCAGCACCACGUGUCUGGGCCACGUGAGCAACGCCACGUGGGCCUGACGUGGAGCUGGGGCCGCAGGGGUCUGAUGGC	94	Fail	No 2nt 3' overhang	6	0	9714	2474	12839	7	96.57
mmu-mir-762	GGGGCUGGGGCCGGGACAGAGC	22	48	69	UCCGGGUCUCGGCCCGCACGGUCCGGC	27	8	34	GCCCGGCUCCGGGUCUCGGCCCGCACGGUCCGGCCGGCCAUGCUGGCGGGGCUGGGGCCGGGACAGAGCCCGUGGC	76	Fail	Star length not met;More than 5 mismatches in duplex;No mature or star reads detected	7	0	0	0	0	15	0
mmu-mir-3475	AAAUCAUGUACCCCCACAGAGG	22	2	23	UCUGGAGGCACAUGGUUUGAA	21	45	65	CAAAUCAUGUACCCCCACAGAGGGUCCAGAUGGUUCUUAGUUCUUCUGGAGGCACAUGGUUUGAA	65	Fail	Hairpin structure invalid	6	0	NA	NA	NA	NA	NA
mmu-mir-344d-3	GAUAUAACCACUGCCAGACUGA	22	52	73	AGUCAGGCUAGUGGUUAUACUCC	23	11	33	AGAUUUCAUCAGUCAGGCUAGUGGUUAUACUCCAGGACUUAUCUGGUCCUGGAUAUAACCACUGCCAGACUGAAUGGUGC	80	Fail	No 2nt 3' overhang	3	0	790	79	871	6	99.89
mmu-mir-802	ACGGAGAGUCUUUGUCACUCAG	22	56	77	UCAGUAACAAAGAUUCAUCCUU	22	18	39	GGUCCUAUUAUUUGCAAUCAGUAACAAAGAUUCAUCCUUGUGUCAAUCAUACAACACGGAGAGUCUUUGUCACUCAGUGUAAUUAAUAGCCUUCACC	97	Fail	No 2nt 3' overhang	3	0	1080	903	2049	3	96.55
mmu-mir-672	UGAGGUUGGUGUACUGUGUGUGA	23	25	47	ACACACAGUCACUAUCUUCGA	21	63	83	GAUGGUGAUCUAGCCCUUUAGUUUUGAGGUUGGUGUACUGUGUGUGAGUAUACAUAUUUAUCACACACAGUCACUAUCUUCGAAAGUGAGGGUGCACAUC	100	Fail	No 2nt 3' overhang	2	0	30644	93	30743	10	99.98
mmu-mir-670	AUCCCUGAGUGUAUGUGGUGAA	22	21	42	UUUCCUCAUAUCCAUUCAGGAGUGU	25	60	84	GGUUUGGAGGUGGGCCUGACAUCCCUGAGUGUAUGUGGUGAACCUGAACUUGCCCUGGGUUUCCUCAUAUCCAUUCAGGAGUGUCAGCUGCCUCUUCGCU	100	Fail	No 2nt 3' overhang	3	0	98	22	132	2	90.04
mmu-mir-1298	UUCAUUCGGCUGUCCAGAUGUA	22	14	35	CAUCUGGGCAACUGAUUGAACU	22	66	87	GAGGGGUUAAGAGUUCAUUCGGCUGUCCAGAUGUACCCAAGUACCCUGUUAUUUGGCAAUACAUACAUCUGGGCAACUGAUUGAACUUUUCGCUUCUC	98	Pass	NA	2	0	7814	262	8103	4	99.54
mmu-mir-761	GCAGCAGGGUGAAACUGACACA	22	15	36	GGUGAGUUUCACUUUGCUGCUC	22	42	63	UGGCAAGUGGAGGAGCAGCAGGGUGAAACUGACACAGUGCUGGUGAGUUUCACUUUGCUGCUCCUCCUGACUCCCA	76	Fail	No mature or star reads detected	2	0	0	0	0	15	0
mmu-mir-764	AGGAGGCCAUAGUGGCAACUGU	22	66	87	GGUGCUCACAUGUCCUCCU	19	27	45	UCAACACAAUCUGAAUCUUGGAGGCAGGUGCUCACAUGUCCUCCUCCAUGCUUAUAAAUACAUGGAGGAGGCCAUAGUGGCAACUGUCACCAUGAUUGAUUUCGUUGG	108	Fail	No 2nt 3' overhang;No mature or star reads detected	3	0	484	0	543	15	89.13
mmu-mir-3059	UUUCCUCUCUGCCCCAUAGGGU	22	13	34	CCUCUAGGGAAGAGAAGGUUGG	22	49	70	GGUGGUACGCCCUUUCCUCUCUGCCCCAUAGGGUGUAGCUCUAACUACCCUCUAGGGAAGAGAAGGUUGGGUGAACAGCCU	81	Fail	No 2nt 3' overhang	6	0	432	20	456	3	99.22
mmu-mir-3058	UCAGCCACGGCUUACCUGGAAGA	23	14	36	UUCCUGUCAGCCGUGGGUGCC	21	58	78	UCCAGCGUUGGAGUCAGCCACGGCUUACCUGGAAGAUUGAAUGUCUACUUGGCUUUCUUCCUGUCAGCCGUGGGUGCCUCUUGCUACUGGA	91	Fail	No 2nt 3' overhang	4	0	20	7	28	2	97.22
mmu-mir-3099	UAGGCUAGAGAGAGGUUGGGGA	22	52	73	CCAGCUUCCUUCCAGCCCUUG	21	14	34	AUCGAUCCCCAUCCCAGCUUCCUUCCAGCCCUUGAUGUUUUAGUACGCACAUAGGCUAGAGAGAGGUUGGGGAUGGGGAAAGAU	84	Fail	No mature or star reads detected	4	0	737	0	737	15	100
mmu-mir-3106	UGGCUCAUUUAGAAGCAGCCA	21	14	34	GCUGCCUAUACAUGGGCUUUCC	22	50	71	AGGGAAGCACAGGUGGCUCAUUUAGAAGCAGCCAUACACUCAGAGAGUGGCUGCCUAUACAUGGGCUUUCCUGUGCUCCUCU	82	Fail	No 2nt 3' overhang;No mature or star reads detected	6	0	4	0	10	15	40
mmu-mir-763	CCAGCUGGGAAGAACCAGUGGC	22	38	59	UCUGCCUCCCAGCCAGCC	18	67	84	AAUGAUGGAGGUGCAGGCGUUUCCUGGGGAUUAAUGACCAGCUGGGAAGAACCAGUGGCCCUCGGCUCUGCCUCCCAGCCAGCCAUUAACUCCAAGGAAAUGUCUUUUGCUGAGGUCGUU	120	Fail	Star length not met;More than 5 mismatches in duplex;No mature or star reads detected	7	0	0	0	0	15	0
mmu-mir-669a-1	ACAUAACAUACACACACACGUAU	23	56	78	AGUUGUGUGUGCAUGUUCAUGUCU	24	20	43	UGUAUGUGCAUGUGUGUAUAGUUGUGUGUGCAUGUUCAUGUCUAUAUUUGAAUAUACAUAACAUACACACACACGUAUAAACGCAAGCACACAUACA	97	Pass	NA	5	0	10705	4271	15065	11	98.68
mmu-mir-344d-1	GAUAUAACCACUGCCAGACUGA	22	45	66	AGUCAGGCUGCUGGCUAUACACCA	24	4	27	AUCAGUCAGGCUGCUGGCUAUACACCAGGACUUAUCUGGUCCUGGAUAUAACCACUGCCAGACUGAAAG	69	Pass	More than 5 mismatches in duplex	6	0	295	4	309	1	96.76
mmu-mir-666	AGCGGGCACAGCUGUGAGAGCC	22	19	40	GGCUGCAGCGUGAUCGCCUGCU	22	56	77	CUGAUUCUGCCUGCGUGGAGCGGGCACAGCUGUGAGAGCCCCCUAGGUACAGCGGGGCUGCAGCGUGAUCGCCUGCUCACGCACAGGAAGUGACGACAG	99	Fail	No 2nt 3' overhang	4	0	1184	181	1417	7	96.16
mmu-mir-759	GCAGAGUGCAAACAAUUUUGAC	22	30	51	CUAAAUGUUUGCACUGGCUG	20	58	77	GGAUUAUAAUAAAUUAAAUGCCUAAACUGGCAGAGUGCAAACAAUUUUGACUCAGAUCUAAAUGUUUGCACUGGCUGUUUAAACAUUUAAUUUGUUCC	98	Fail	No mature or star reads detected	5	0	0	0	0	15	0
mmu-mir-496a	UGAGUAUUACAUGGCCAAUCUC	22	47	68	AGGUUGCCCAUGGUGUGUUCA	21	14	34	AGUGUUCGAAUGGAGGUUGCCCAUGGUGUGUUCAUUUUAUUUAUGAUGAGUAUUACAUGGCCAAUCUCCUUUCGGCACU	79	Fail	No 2nt 3' overhang	3	0	1845	151	2033	6	97.89
mmu-mir-673	CUCACAGCUCUGGUCCUUGGAG	22	15	36	UCCGGGGCUGAGUUCUGUGCACC	23	55	77	UGGAGCCUGAGGGGCUCACAGCUCUGGUCCUUGGAGCUCCAGAGAAAAUGUUGCUCCGGGGCUGAGUUCUGUGCACCCCCCUUGCCCUCCA	91	Fail	No 2nt 3' overhang	8	0	1172	284	1456	8	100
mmu-mir-760	CGGCUCUGGGUCUGUGGGGA	20	70	89	CCCCUCAGGCCACCAGAGCCCGG	23	33	55	CGGGAGGAUGCCUCGGUGCGGGGCGCGUCGCCCCCCUCAGGCCACCAGAGCCCGGAUACCUCAGAAAUUCGGCUCUGGGUCUGUGGGGAGCGAAAUGCAACCCAAACCCCGUUUCCCCG	119	Fail	No 2nt 3' overhang	4	0	392	6	412	2	95.73
mmu-mir-674	GCACUGAGAUGGGAGUGGUGUA	22	25	46	CACAGCUCCCAUCUCAGAACAA	22	60	81	GGCCUAGUCAUCACCCUGAGCCUUGCACUGAGAUGGGAGUGGUGUAAGGCUCAGGUAUGCACAGCUCCCAUCUCAGAACAAGGCUCGGGUGUGCUCAGCU	100	Pass	NA	3	0	27091	4686	31835	15	99.89
mmu-mir-344d-2	GAUAUAACCACUGCCAGACUGA	22	52	73	AGUCUGGUUGCUGGCUAUAUUCCA	24	11	34	AGAUUUCAUUAGUCUGGUUGCUGGCUAUAUUCCAGGACUUAUCUGGUCCUGGAUAUAACCACUGCCAGACUGAAUGGUGC	80	Pass	NA	4	0	295	1	296	1	100
mmu-mir-488	UUGAAAGGCUGUUUCUUGGUC	21	65	85	CCCAGAUAAUAGCACUCUCAA	21	27	47	UUCGGGUGAGAGUGAGAAUCCUCUCUCCCAGAUAAUAGCACUCUCAAACAAGUUUCCAUGUUGUUUGAAAGGCUGUUUCUUGGUCAGAAGACUCUCAAUUUCUUCUGGA	109	Fail	No 2nt 3' overhang	4	0	720	15	752	4	95.82
mmu-mir-677	UUCAGUGAUGAUUAGCUUCUGA	22	6	27	GAAGCCAGAUGCCGUUCCUGAGAAGG	26	50	75	GAGCCUUCAGUGAUGAUUAGCUUCUGACUUUCGUUCUUCUGAAUUUGCUGAAGCCAGAUGCCGUUCCUGAGAAGGGGA	78	Fail	No 2nt 3' overhang	7	1	2404	18	2954	2	83.94
mmu-mir-678	GUCUCGGUGCAAGGACUGGAGG	22	56	77	UGCAGAGCUGUGCUCCAAUAUGAGAGAU	28	14	41	GUGGACUGUGACUUGCAGAGCUGUGCUCCAAUAUGAGAGAUGGCCAUGCACCCGUGUCUCGGUGCAAGGACUGGAGGUGGCAGU	84	Fail	Star length not met;More than 7 mismatches in duplex;asymmetric bulge greater than 3;No mature or star reads detected	11	1	0	0	0	15	0
mmu-mir-497a	CAGCAGCACACUGUGGUUUGUA	22	14	35	CAAACCACACUGUGGUGUUAG	21	54	74	CCUGCCCCCGCCCCAGCAGCACACUGUGGUUUGUACGGCACUGUGGCCACGUCCAAACCACACUGUGGUGUUAGAGCGAGGGUA	84	Fail	No 2nt 3' overhang	3	0	1018	3	1024	3	99.87
mmu-mir-423	UGAGGGGCAGAGAGCGAGACUUU	23	29	51	AGCUCGGUCUGAGGCCCCUCAGU	23	65	87	ACUUGUGAGGAAAUAAAGGAAGUUAGGCUGAGGGGCAGAGAGCGAGACUUUUCUAUUUUCCAAAAGCUCGGUCUGAGGCCCCUCAGUCUUGCUUCCUACCCCGCGCUUG	109	Pass	NA	4	0	1240904	57911	1300087	15	99.97
mmu-mir-679	GGACUGUGAGGUGACUCUUGGU	22	11	32	AGCAAGGUCCUCCUCACAGUAG	22	48	69	CUAUGGCUUUGGACUGUGAGGUGACUCUUGGUGUGUGAUGGCUUUUCAGCAAGGUCCUCCUCACAGUAGCUAUA	74	Fail	No 2nt 3' overhang;Less than 10 reads in a single library	4	0	8	5	93	15	13.98
mmu-mir-495	AAACAAACAUGGUGCACUUCUU	22	42	63	GAAGUUGCCCAUGUUAUUUUUCG	23	4	26	AAAGAAGUUGCCCAUGUUAUUUUUCGCUUUUAUUUGUGACGAAACAAACAUGGUGCACUUCUU	63	Fail	No 2nt 3' overhang	3	0	8774	614	9388	7	100
mmu-mir-680-1	GGGCAUCUGCUGACAUGGGGG	21	7	27	CUCUUGACAGCCUUGGGUGUCAGG	24	84	107	AGAAGUGGGCAUCUGCUGACAUGGGGGCCGAAGUCAGGCGCCAGGAAGCGGGCACUUUGCAUCUUAUCUCCGGAACAUCGAUCCUCUUGACAGCCUUGGGUGUCAGGCU	109	Fail	More than 5 mismatches in duplex;No mature or star reads detected	7	0	0	0	0	15	0
mmu-mir-680-3	GGGCAUCUGCUGACAUGGGGG	21	29	49	UCUAGGCAGCAGGUACUCUUCAU	23	62	84	GGGGGAUUUAACAAAGAACAAAAAAGGUGGGCAUCUGCUGACAUGGGGGCAGAAGUCAGGCUCUAGGCAGCAGGUACUCUUCAUCUU	87	Fail	No mature or star reads detected	4	0	0	0	0	15	0
mmu-mir-682	AUCUGGCACUGUGGUUCCUGCAUGAA	26	10	35	CUGCAGUCACAGUGAAGUCUG	21	74	94	GCCGUCGGCAUCUGGCACUGUGGUUCCUGCAUGAAAACAGUGGCCGGCGGGGCCUGGACCUACAACACCACCUCUGCAGUCACAGUGAAGUCUGCC	96	Fail	More than 7 mismatches in duplex;No mature or star reads detected	8	0	4	0	9	15	44.44
mmu-mir-449c	AGGCAGUGCAUUGCUAGCUGG	21	26	46	CAGUUGCUAGCUGCACUACCCU	22	67	88	AGGAUGAAGUGUGGGUGUGUCAGGCAGGCAGUGCAUUGCUAGCUGGCUGUUAGAACUUUAUCCCAACAGUUGCUAGCUGCACUACCCUCUGCUGCACUCAGAAGCAUGC	109	Fail	No 2nt 3' overhang;No mature or star reads detected	4	0	156	0	865	15	18.03
mmu-mir-683-1	CCUGCUGUAAGCUGUGUCCUC	21	71	91	AGUCCAGCUGGGAGGCU	17	6	22	UGGGAAGUCCAGCUGGGAGGCUGCAGUGGACCCAGGCUAAAAGCCAAGCUUUUCUGCACUGCAGUGGAUGCCUGCUGUAAGCUGUGUCCUCCUGGGCUGCAUGGAGCCC	109	Fail	Star length not met;More than 5 mismatches in duplex;No mature or star reads detected	7	0	0	0	0	15	0
mmu-mir-684-1	GUCUUUAAGUAGGGAUAAAUUAC	23	13	35	AGUUUUCCCUUCAAGUCAA	19	59	77	GUAGGGCAAUCUGUCUUUAAGUAGGGAUAAAUUACUCUUGAACAAAAUGAUCCUAGAUAGUUUUCCCUUCAAGUCAAGCGUCUUGC	86	Fail	Mature miRNA length not met;More than 7 mismatches in duplex;No mature or star reads detected	8	0	4	0	22	15	18.18
mmu-mir-684-2	GUCUUUAAGUAGGGAUAAAUUAC	23	14	36	AGUUUUCCCUUCAAGUCAA	19	60	78	UGUAGGGCAAUCUGUCUUUAAGUAGGGAUAAAUUACUCUUGAACAAAAUGAUCCUAGAUAGUUUUCCCUUCAAGUCAAGUGUCUUG	86	Fail	Mature miRNA length not met;More than 7 mismatches in duplex;No mature or star reads detected	8	0	4	0	22	15	18.18
mmu-mir-687	CUAUCCUGGAAUGCAGCAAUGA	22	23	44	AUUGUAUUCUUGGAAAGUG	19	71	89	AUAGUCUGACACACAUUUUACACUAUCCUGGAAUGCAGCAAUGAAUCCUGGGUUAUUGUUUCAGUCUGUCAUUGUAUUCUUGGAAAGUG	89	Fail	Star length not met;No mature or star reads detected	5	0	0	0	0	15	0
mmu-mir-688	UCGCAGGCGACUACUUAUUC	20	46	65	AAAGUAGGGGCUUGCUUGGGG	21	17	37	GAAAGGGCAGUGAAGAAAAGUAGGGGCUUGCUUGGGGAGAGCACCUCGCAGGCGACUACUUAUUCCAGCUCGCCC	75	Fail	No mature or star reads detected	3	0	0	0	3	15	0
mmu-mir-691	AUUCCUGAAGAGAGGCAGAAAA	22	42	63	UUUUGCUUUCUUCCUUGGGUCUG	23	11	33	GCUGAUUUAUUUUUGCUUUCUUCCUUGGGUCUGCUUUGAAUAUUCCUGAAGAGAGGCAGAAAAUGUUAUAUUUAAUAU	78	Fail	Hairpin structure invalid	3	0	NA	NA	NA	NA	NA
mmu-mir-692-1	AUCUCUUUGAGCGCCUCACUC	21	59	79	CUGGCGCGCCCCAGGGAUCU	20	29	48	AGGGUGGCAGGGCCACAACCAGCGCAGACUGGCGCGCCCCAGGGAUCUCUGGGUGAGUAUCUCUUUGAGCGCCUCACUCUCAAGCACAACUAGGAGGCCUCUGCCUUCC	109	Fail	No mature or star reads detected	5	0	0	0	2	15	0
mmu-mir-693	CAGCCACAUCCGAAAGUUUUC	21	21	41	GCAGCUUUCAGAUGUGGCUGUAA	23	51	73	AGUUGUAGGCAUGCUCAUUACAGCCACAUCCGAAAGUUUUCCUGGCUAGGGCAGCUUUCAGAUGUGGCUGUAAUGAGCAUGCUCCCAGC	89	Fail	No 2nt 3' overhang;No mature or star reads detected	2	0	4	0	10	15	40
mmu-mir-694	CUGAAAAUGUUGCCUGAAG	19	40	58	UCAGGCAUCGCUUUCAACC	19	11	29	AAAGGCCAGCUCAGGCAUCGCUUUCAACCCAAGACCAGGCUGAAAAUGUUGCCUGAAGCAGUCUCUGCCU	70	Fail	Mature miRNA length not met;Star length not met;No mature or star reads detected	3	0	0	0	4	15	0
mmu-mir-146b	UGAGAACUGAAUUCCAUAGGCU	22	29	50	GCCCUAGGGACUCAGUUCUGGU	22	67	88	GACUGAGAGAACUUUGGCCACCUGGCUCUGAGAACUGAAUUCCAUAGGCUGUGAGCUCUAGCAGACGCCCUAGGGACUCAGUUCUGGUGCCCGGCUGUGCUAUACCAUC	109	Fail	No 2nt 3' overhang	4	0	3364	18	4060	2	83.17
mmu-mir-669b	CAUAUACAUACACACAAACAUAU	23	62	84	AGUUUUGUGUGCAUGUGCAUGU	22	25	46	AUGAAUGUAUGUGCAUGUGUAUAUAGUUUUGUGUGCAUGUGCAUGUGUGUCUAUUAAUGUACAUAUACAUACACACAAACAUAUACACGCAUGCGCA	97	Fail	No 2nt 3' overhang	4	0	422	224	683	3	94.71
mmu-mir-669a-2	ACAUAACAUACACACACACGUAU	23	58	80	AGUUGUGUGUGCAUGUUCAUGUCU	24	22	45	CAUGUAUGUGCAUGUGUGUAUAGUUGUGUGUGCAUGUUCAUGUCUAUAUUUGAAUAUACAUAACAUACACACACACGUAUAAACGCAAGCACACACA	97	Pass	NA	5	0	10705	4271	15067	11	98.65
mmu-mir-669a-3	AGUUGUGUGUGCAUGUUCAUGUCU	24	28	51	ACAUAACAUACACACACAUGUAU	23	64	86	UUCCUCCAUGUAUGUGCAUGUGUGUAUAGUUGUGUGUGCAUGUUCAUGUCUAUAUUUGAAUAUACAUAACAUACACACACAUGUAUAAACGCAAGCACACAUACACAGA	109	Pass	NA	5	0	3245	94	3384	4	98.35
mmu-mir-467b	GUAAGUGCCUGCAUGUAUAUG	21	9	29	AUAUACAUACACACACCAACAC	22	46	67	CCGUGUGCGUAAGUGCCUGCAUGUAUAUGCGUGUAUAUUUUAUGCAUAUACAUACACACACCAACACACACAU	73	Fail	No 2nt 3' overhang;Precision less than 75%	6	0	37040	20	61071	15	60.68
mmu-mir-669c	AUAGUUGUGUGUGGAUGUGUGU	22	24	45	UACACACACACACACAAGUAAA	22	64	85	CCUCCAUGUAUGUGCAUGUGUGUAUAGUUGUGUGUGGAUGUGUGUAUUUGCAUAUAAAUAACAUACACACACACACACAAGUAAACACAAGUGCACAAACAGACACAGG	109	Fail	No 2nt 3' overhang;Precision less than 75%	3	0	109380	26	236168	15	46.33
mmu-mir-297b	UAUACAUACACACAUACCCAUA	22	57	78	AUGUAUGUGUGCAUGAACAUGU	22	20	41	UCUAUUUGCUUGUGUGUAUAUGUAUGUGUGCAUGAACAUGUGUAUAUGAAUAUACAUAUACAUACACACAUACCCAUACAAACAUGCAUACAAACACACAGAAAAUGGA	109	Fail	No 2nt 3' overhang	6	0	3293	175	3629	4	97.57
mmu-mir-695	AGAUUGGGCAUAGGUGACUGAA	22	15	36	UGGUCCUGGUCACCGGCUCGGCUAU	25	75	99	UCACGAGGAAUCCUAGAUUGGGCAUAGGUGACUGAAGUACACAGCUGCCUUUCUUACAAAGGCACUGGUUACCUUGGUCCUGGUCACCGGCUCGGCUAUCUGCUACUCG	109	Fail	More than 7 mismatches in duplex;asymmetric bulge greater than 3;No mature or star reads detected	8	1	0	0	0	15	0
mmu-mir-499	UUAAGACUUGCAGUGAUGUUU	21	14	34	GAACAUCACAGCAAGUCUGUGCU	23	50	72	GGGUGGGCAGCUGUUAAGACUUGCAGUGAUGUUUAGCUCCUCUGCAUGUGAACAUCACAGCAAGUCUGUGCUGCUGCCU	79	Fail	No 2nt 3' overhang;No mature or star reads detected	3	0	11259	0	11279	15	99.82
mmu-mir-696	GCGUGUGCUUGCUGUGGG	18	65	82	CCCGAGCCACGCUU	14	27	40	GGUCUGUCGCGGUGCCUGAAGCUGUCCCCGAGCCACGCUUCCUGCUUUCCCGGGCUUGCUGCUUGCGUGUGCUUGCUGUGGGCAGCUU	88	Fail	Mature miRNA length not met;Star length not met;No mature or star reads detected	4	0	0	0	27	15	0
mmu-mir-455	UAUGUGCCUUUGGACUACAUCG	22	17	38	GCAGUCCACGGGCAUAUACAC	21	54	74	CUCCCUGGUGUGAGCGUAUGUGCCUUUGGACUACAUCGUGAACGCAGCACCAUGCAGUCCACGGGCAUAUACACUUGCCUCA	82	Fail	No 2nt 3' overhang	3	0	724	599	1575	5	84.55
mmu-mir-491	AGUGGGGAACCCUUCCAUGAGG	22	18	39	CUUAUGCAAGAUUCCCUUCUAC	22	52	73	AAUUGACUUAGCUGGGAAGUGGGGAACCCUUCCAUGAGGAGUAGAACACUCCUUAUGCAAGAUUCCCUUCUACCUGACUGAGUUGA	86	Fail	No 2nt 3' overhang	4	0	554	35	597	4	98.71
mmu-mir-697	AACAUCCUGGUCCUGUGGAGA	21	75	95	UUGACAGGUCUCAGAGGUGACUAC	24	29	52	GAGUGGGGAUGUGUCCUGGAUGUUGGUCUUGACAGGUCUCAGAGGUGACUACCACACAUUGAAGGGGUGGCGGUAACAUCCUGGUCCUGUGGAGACUGUCAUAGUCUCC	109	Fail	More than 5 mismatches in duplex;No mature or star reads detected	6	0	0	0	0	15	0
mmu-mir-698	UGUGGGUGGGACAGGGAUGUU	21	38	58	CAUUCUCGUUUCCUUCCCU	19	72	90	UCAUCUCUGCCCUCACUGUAAGGGAGGGUGGUGGCUAUGUGGGUGGGACAGGGAUGUUCAGUUGCUAAAGACAUUCUCGUUUCCUUCCCUCAGUGUCCCCAGAUGGUGA	109	Fail	No 2nt 3' overhang;No mature or star reads detected	3	0	11	0	11	15	100
mmu-mir-700	CACGCGGGAACCGAGUCCACC	21	53	73	UAAGGCUCCUUCCUGUGCUUGC	22	12	33	UUCACUGGGAGUAAGGCUCCUUCCUGUGCUUGCAGGGGAGAAAUACGAACUGCACGCGGGAACCGAGUCCACCCCCAGU	79	Fail	No 2nt 3' overhang	5	0	3746	845	4642	8	99.23
mmu-mir-701	UUAGCCGCUGAAAUAGAUGGA	21	27	47	UAUCUAUUAAAGAGGCUAGC	20	65	84	GUGGAGCAUCUACCUUGAGCAAGUAAUUAGCCGCUGAAAUAGAUGGAUUGUAUAGAUGAGGUUCUAUCUAUUAAAGAGGCUAGCCACUUAUCAAGUGCUAACAGCCCAC	109	Fail	No 2nt 3' overhang	3	0	206	20	226	3	100
mmu-mir-702	GUGAGUGGGGUGGUUGGCAUG	21	10	30	UGCCCACCCUUUACCCCGCUCC	22	88	109	CGGGACAAGGUGAGUGGGGUGGUUGGCAUGGGUUGCCCAUGGGGACUCGACGCUGUGCCCACAGCCUCCUGAUGUCCUCCUCACGCAUGCCCACCCUUUACCCCGCUCC	109	Fail	No 2nt 3' overhang	6	1	73	24	100	2	98.08
mmu-mir-703	UUUUUUUGUGUGUGGCAGUUUUAA	24	64	87	AAAACCUUCAGAAGGAAAGAA	21	29	49	AGACUGGUUAAUGAUAACAAUGCAUCAUAAAACCUUCAGAAGGAAAGAAUGUUGUGGACCAUUUUUUUUUGUGUGUGGCAGUUUUAAGUUAUUAGUUUUCAAAAUCAGU	109	Fail	More than 5 mismatches in duplex;No mature or star reads detected	6	0	2	0	244	15	0.82
mmu-mir-704	GGGAGCUAGAGGAUGUGGUCAGCUGC	26	4	29	AGACAUGUGCUCUGCUCCUAG	21	43	63	GCUGGGAGCUAGAGGAUGUGGUCAGCUGCAAGGAUCUUCCUCAGACAUGUGCUCUGCUCCUAGGGAUUGUUGACUAC	77	Fail	More than 7 mismatches in duplex;asymmetric bulge greater than 3;No mature or star reads detected	8	1	2	0	14	15	14.29
mmu-mir-707	CAGUCAUGCCGCUUGCCUACG	21	7	27	UGGGCAUGCGGUCAUAGUUGUUGCG	25	40	64	GGCAUGCAGUCAUGCCGCUUGCCUACGCUUGUGUGAGCAUGGGCAUGCGGUCAUAGUUGUUGCGGGCAAUUCG	73	Fail	More than 5 mismatches in duplex;No mature or star reads detected	6	0	0	0	0	15	0
mmu-mir-708	AAGGAGCUUACAAUCUAGCUGGG	23	27	49	CAACUAGACUGUGAGCUUCUAG	22	73	94	CUGUGUUUGAAAUGGGGACUGCCCUCAAGGAGCUUACAAUCUAGCUGGGGGUAGAUGACUUGCACUUGAACACAACUAGACUGUGAGCUUCUAGAGGGCAGGGGCCUUA	109	Fail	No 2nt 3' overhang	3	0	28811	1622	31235	11	93.54
mmu-mir-709	GGAGGCAGAGGCAGGAGGA	19	69	87	CCGUUUCUCUGCUUCUACUC	20	5	24	UGUCCCGUUUCUCUGCUUCUACUCAGAAGUGCUCUGAGCAUAGAACUGUCCUGUUUGAGCAGCACUGGGGAGGCAGAGGCAGGAGGAU	88	Fail	Mature miRNA length not met;No mature or star reads detected	3	0	0	0	2	15	0
mmu-mir-710	CCAAGUCUUGGGGAGAGUUGAG	22	20	41	CAACUCUUUAGAACUUAGGUA	21	69	89	CUCUCUCGUCAAAUAGAAGCCAAGUCUUGGGGAGAGUUGAGCUUGGUGUGAAAACUGACAUACCCCUUCAACUCUUUAGAACUUAGGUAUCUGAAGUGGAGUGGAUGGAG	110	Fail	No mature or star reads detected	3	0	0	0	0	15	0
mmu-mir-711	GGGACCCGGGGAGAGAUGUAAG	22	49	70	UUGAAUCUCUUCUUAGGGUGCUUCA	25	14	38	CAUGUUCCUAACUUUGAAUCUCUUCUUAGGGUGCUUCAGGCAAAGCUGGGGACCCGGGGAGAGAUGUAAGUCUGGGGAGAUG	82	Fail	No mature or star reads detected	2	0	0	0	0	15	0
mmu-mir-712	CUCCUUCACCCGGGCGGUACC	21	10	30	UGCGAGUCACCCCCGGGUGUUG	22	76	97	UCUCCGCUUCUCCUUCACCCGGGCGGUACCCGCUCCGGCGCCGGCCCGCGGGACGCCGCGGCGUCCGUGCGCCGAUGCGAGUCACCCCCGGGUGUUGCGAGUUCGGGGA	109	Fail	No 2nt 3' overhang;No mature or star reads detected	4	0	0	0	179	15	0
mmu-mir-714	CGACGAGGGCCGGUCGGUCGC	21	6	26	GGCGCGGUCGCCCGGCGCC	19	96	114	AGCAGCGACGAGGGCCGGUCGGUCGCCCUGCGGUGGUUGUCUGUGUGUGUUUGGGUCUUGCGCUGGGGGAGGCGGGGUCGACCGCUCGCGGGGUUGGCGCGGUCGCCCGGCGCCG	115	Fail	Star length not met;No mature or star reads detected	5	0	2	0	154	15	1.3
mmu-mir-500	AAUGCACCUGGGCAAGGGUUCA	22	59	80	AAUCCUUGCUAUCUGGGUGCUUAGU	25	21	45	CUCCUCUGCUCCCCCUCUCUAAUCCUUGCUAUCUGGGUGCUUAGUGCUAUCUCAAUGCAAUGCACCUGGGCAAGGGUUCAGAGAAGGUGAGC	92	Pass	More than 5 mismatches in duplex	7	0	3697	71	3815	7	99.52
mmu-mir-501	AAUGCACCCGGGCAAGGAUUUG	22	61	82	AAUCCUUUGUCCCUGGGUGAAA	22	24	45	CUUCUGCUCUGCUCAUCCUCUCUAAUCCUUUGUCCCUGGGUGAAAAUGCUAUUUGUAUGCAAUGCACCCGGGCAAGGAUUUGGGGAAGGUGAGCCUGAUCUGCAUGGAG	109	Fail	No 2nt 3' overhang	7	0	15603	183	15856	8	99.37
mmu-mir-717	CUCAGACAGAGAUACCUUCUCU	22	34	55	AGAAGCUGCUCUCCGUUCCGAAGGGAU	27	64	90	UUGUCCGCUAUCACUGUACCGUCAUUUUUCAGUCUCAGACAGAGAUACCUUCUCUGAAUUCAUAGAAGCUGCUCUCCGUUCCGAAGGGAUUCAGAAGUGAUAAAUCCAG	109	Fail	Star length not met;More than 7 mismatches in duplex;asymmetric bulge greater than 3;No mature or star reads detected	8	1	0	0	0	15	0
mmu-mir-450b	AUUGGGAACAUUUUGCAUGCAU	22	50	71	UUUUGCAGUAUGUUCCUGAAUA	22	14	35	GAUACAGAAUUAUUUUUGCAGUAUGUUCCUGAAUACAUAACAUAAGCGUAUUGGGAACAUUUUGCAUGCAUAAUUUUGUAUC	82	Fail	No 2nt 3' overhang	4	0	2806	935	3825	12	97.58
mmu-mir-505	GGGAGCCAGGAAGUAUUGAUGUU	23	20	42	CGUCAACACUUGCUGGUUUUCU	22	56	77	AAAUUGAUGCACCCAGUGGGGGAGCCAGGAAGUAUUGAUGUUUCUGCCAGGUUAGCGUCAACACUUGCUGGUUUUCUCUCUGGAGUAUCA	90	Fail	No 2nt 3' overhang	2	0	2297	49	2364	3	98.56
mmu-mir-718	CUUCCGCCCGGCCGGGUGUCG	21	60	80	GCGGAAGGCCGCGGAGGGCAAGAU	24	14	37	ACGCCCCCGUGUGGCGGAAGGCCGCGGAGGGCAAGAUGGCGGCGGGUCGAGCGCCGCCUCUUCCGCCCGGCCGGGUGUCGCACGAGGC	88	Fail	More than 7 mismatches in duplex;No mature or star reads detected	8	0	0	0	1	15	0
mmu-mir-721	CAGUGCAAUUAAAAGGGGGAA	21	7	27	UUUCUUGUUAUUGCCACUCCU	21	60	80	GGAAGACAGUGCAAUUAAAAGGGGGAAAAAAGUACCUGGGAUGUUCUGAGAAUUUCAUUUUUCUUGUUAUUGCCACUCCUGCUUGGAA	88	Fail	No mature or star reads detected	5	0	0	0	0	15	0
mmu-mir-652	AAUGGCGCCACUAGGGUUGUG	21	61	81	CAACCCUAGGAGGGGGUGCCAUUC	24	21	44	AGGAACAGCUAUGUACUGCACAACCCUAGGAGGGGGUGCCAUUCACAUAGAGUAUAAUUGAAUGGCGCCACUAGGGUUGUGCAGUGUACAGCCUACAC	98	Fail	No 2nt 3' overhang	5	1	17664	515	18260	10	99.48
mmu-mir-490	CCAUGGAUCUCCAGGUGGGU	20	22	41	CAACCUGGAGGACUCCAUGCUG	22	59	80	UGGAAAGUUCAUUGUUCGACACCAUGGAUCUCCAGGUGGGUCACGUUUAGAUAUACACCAACCUGGAGGACUCCAUGCUGUUGA	84	Pass	NA	1	0	546	44	604	3	97.6
mmu-mir-676	CCGUCCUGAGGUUGUUGAGCU	21	55	75	ACUCUACAACCUUAGGACUUGC	22	18	39	CUUUGCCUGAAUGCAUGACUCUACAACCUUAGGACUUGCAGAAUUAAAGGAAUGCCGUCCUGAGGUUGUUGAGCUGUGCGUUUCUGGGC	89	Fail	No 2nt 3' overhang	3	0	4498	797	6533	6	81.78
mmu-mir-615	UCCGAGCCUGGGUCUCCCUCUU	22	60	81	GGGGGUCCCCGGUGCUCGGAUC	22	17	38	UCGGGAGGGGCGGGAGGGGGGUCCCCGGUGCUCGGAUCUCGAGGGUGCUUAUUGUUCGGUCCGAGCCUGGGUCUCCCUCUUCCCCCCAUCCC	92	Fail	No 2nt 3' overhang	4	0	9730	123	9881	5	99.94
mmu-mir-804	UGUGAGUUGUUCCUCACCUGGA	22	60	81	UUUGAGGUUACAACUUCCCCAGU	23	16	38	CCCUACACAUCCAUCUUUGAGGUUACAACUUCCCCAGUAGACUGUUUCCUGACAUUCCUUGUGAGUUGUUCCUCACCUGGAAGAUGUGGUGGCGG	95	Fail	More than 5 mismatches in duplex;No mature or star reads detected	7	0	1	0	1	15	100
mmu-mir-741	UGAGAGAUGCCAUUCUAUGUAGA	23	45	67	UACGUAGAUUGGUACCUAUCAUG	23	7	29	UUGAUCUACGUAGAUUGGUACCUAUCAUGUAAAUCAUGUAAGCAUGAGAGAUGCCAUUCUAUGUAGAUUAA	71	Pass	NA	3	0	213	78	291	3	100
mmu-mir-742	GAAAGCCACCAUGCUGGGUAAA	22	41	62	UACUCACAUGGUUGCUAAUCA	21	6	26	UGCUCUACUCACAUGGUUGCUAAUCACGUGAAGUGUAGGUGAAAGCCACCAUGCUGGGUAAAGUA	65	Fail	No 2nt 3' overhang	3	0	20	3	23	1	100
mmu-mir-743a	GAAAGACACCAAGCUGAGUAGA	22	38	59	UAUUCAGAUUGGUGCCUGUCAU	22	4	25	CUGUAUUCAGAUUGGUGCCUGUCAUGUUUAUAAGAAUGAAAGACACCAAGCUGAGUAGAGUA	62	Pass	NA	3	0	234	21	255	1	100
mmu-mir-181d	AACAUUCAUUGUUGUCGGUGGGU	23	7	29	CCCACCGGGGGAUGAAUGUCA	21	48	68	ACAAUUAACAUUCAUUGUUGUCGGUGGGUUGUGAGGAGGCAGCCAGACCCACCGGGGGAUGAAUGUCACUGU	72	Fail	No 2nt 3' overhang	4	0	95541	332	96236	10	99.71
mmu-mir-743b	GAAAGACAUCAUGCUGAAUAGA	22	46	67	UGUUCAGACUGGUGUCCAUCA	21	11	31	UGCAGUGCUGUGUUCAGACUGGUGUCCAUCAUGUGAAAUAUUUGUGAAAGACAUCAUGCUGAAUAGAGUAAGGCCCA	77	Fail	No 2nt 3' overhang	4	0	9829	250	10080	5	100
mmu-mir-871	UGACUGGCACCAUUCUGGAUAAU	23	45	67	UAUUCAGAUUAGUGCCAGUCAUG	23	11	33	UGCAGUGCUCUAUUCAGAUUAGUGCCAGUCAUGUGAAAUACAUAUGACUGGCACCAUUCUGGAUAAUGUAAUGCUCA	77	Pass	NA	3	0	252	64	316	4	100
mmu-mir-879	AGAGGCUUAUAGCUCUAAGCC	21	11	31	GCUUAUGGCUUCAAGCUUUCGG	22	45	66	UUCUAGGUCCAGAGGCUUAUAGCUCUAAGCCUUGGAUGAAAGAGGCUUAUGGCUUCAAGCUUUCGGAGCUGGAGAC	76	Fail	No 2nt 3' overhang	3	0	96	72	168	3	100
mmu-mir-880	UACUCCAUCCUCUCUGAGUAGA	22	47	68	UACUCAGAUUGAUAUGAGUCA	21	11	31	UGCACUGCAAUACUCAGAUUGAUAUGAGUCACUUCCUAUUGCAUGUUACUCCAUCCUCUCUGAGUAGAGUAAGGCACA	78	Fail	No 2nt 3' overhang;No mature or star reads detected	6	0	208	0	208	15	100
mmu-mir-881	AACUGUGUCUUUUCUGAAUAGA	22	47	68	CAGAGAGAUAACAGUCACAUCU	22	15	36	UGCAGUACAAUAUUCAGAGAGAUAACAGUCACAUCUUUUCUAAAGUAACUGUGUCUUUUCUGAAUAGAGUAAUGUUCA	78	Fail	No 2nt 3' overhang;No mature or star reads detected	6	0	4648	0	4717	15	98.54
mmu-mir-882	AGGAGAGAGUUAGCGCAUUAGU	22	11	32	UGAUUUCUGGGUUUUUCUAAU	21	47	67	CAGCAGUACCAGGAGAGAGUUAGCGCAUUAGUGCAAUAGUUAGUCCUGAUUUCUGGGUUUUUCUAAUGGCUGCUCUU	77	Fail	More than 5 mismatches in duplex;No mature or star reads detected	6	0	0	0	0	15	0
mmu-mir-883a	UAACUGCAACAGCUCUCAGUAU	22	45	66	UGCUGAGAGAAGUAGCAGUUAC	22	10	31	GCACUAUAAUGCUGAGAGAAGUAGCAGUUACUUUAUUCUAUAAGUAACUGCAACAGCUCUCAGUAUUGUAAGGCUC	76	Fail	No 2nt 3' overhang	3	0	1104	8	1112	2	100
mmu-mir-883b	UAACUGCAACAUCUCUCAGUAU	22	47	68	UACUGAGAAUGGGUAGCAGUCA	22	11	32	UGCAAUGCAUUACUGAGAAUGGGUAGCAGUCACUUUGUACUAUGAGUAACUGCAACAUCUCUCAGUAUUGUAAGGUUC	78	Fail	No 2nt 3' overhang	6	0	95	11	124	1	85.48
mmu-mir-190b	UGAUAUGUUUGAUAUUGGGUUG	22	11	32	ACUGAAUGUCAAGCAUACUCUCA	23	48	70	UGCUUCUGUGUGAUAUGUUUGAUAUUGGGUUGUUAAAUUAUGAACCAACUGAAUGUCAAGCAUACUCUCACAGCAGUAAG	80	Pass	NA	1	0	577	127	723	3	99.08
mmu-mir-874	CUGCCCUGGCCCGAGGGACCGA	22	45	66	CGGCCCCACGCACCAGGGUAAG	22	10	31	UUAGCCCUGCGGCCCCACGCACCAGGGUAAGAGAGACUCACUUCCUGCCCUGGCCCGAGGGACCGACUGGCUGGGC	76	Fail	No 2nt 3' overhang	5	0	3010	226	3724	3	87.51
mmu-mir-876	UGGAUUUCUCUGUGAAUCACUA	22	11	32	UAGUGGUUUACAAAGUAAUUCA	22	50	71	UCACGUGCUAUGGAUUUCUCUGUGAAUCACUAUAUCAAAUCUAGUGUGGUAGUGGUUUACAAAGUAAUUCAUAGUGCUUCA	81	Fail	No 2nt 3' overhang;No mature or star reads detected	2	0	1	0	1	15	100
mmu-mir-105	CCAAGUGCUCAGAUGCUUGUGGU	23	11	33	CACGAAUGCUUGAGCAUGUGCU	22	48	69	UGCAUUUUAGCCAAGUGCUCAGAUGCUUGUGGUGGCUGCUUAUGCACCACGAAUGCUUGAGCAUGUGCUAUGGUACCUAC	80	Fail	No mature or star reads detected	5	0	0	0	0	15	0
mmu-mir-147	GUGUGCGGAAAUGCUUCUGCUA	22	48	69	UGGAAACAUUUCUGCACAAACUAG	24	12	35	UAUGAAUCUAGUGGAAACAUUUCUGCACAAACUAGAUGUUGAUGCCAGUGUGCGGAAAUGCUUCUGCUACAUUUGUAGG	79	Fail	No 2nt 3' overhang	7	0	3443	533	3990	2	95.29
mmu-mir-18b	UAAGGUGCAUCUAGUGCUGUUAG	23	11	33	UACUGCCCUAAAUGCCCCUUCU	22	51	72	UCUCUUGUGUUAAGGUGCAUCUAGUGCUGUUAGUGAAGCAGCUUACAAUCUACUGCCCUAAAUGCCCCUUCUCGCACAGGCUA	83	Fail	No 2nt 3' overhang	8	0	471	211	701	2	97.8
mmu-mir-193b	CGGGGUUUUGAGGGCGAGAUGA	22	11	32	AACUGGCCCACAAAGUCCCGCU	22	48	69	GGCCCAGAAUCGGGGUUUUGAGGGCGAGAUGAGUUUGUGUUUUAUCCAACUGGCCCACAAAGUCCCGCUUUUGGGGUCA	79	Pass	NA	4	0	1483	1423	3007	13	95.77
mmu-mir-297a-3	UAUACAUACACACAUACCCAUA	22	50	71	AUGUAUGUGUGCAUGUGCAUGU	22	11	32	CUGUGUGUAUAUGUAUGUGUGCAUGUGCAUGUGUGUAUAUGAAUAUACAUAUACAUACACACAUACCCAUACAAACAUGCACACAAACACACAGAAAAUUGA	102	Fail	No 2nt 3' overhang	12	0	3327	53	3499	3	97.15
mmu-mir-297a-4	UAUACAUACACACAUACCCAUA	22	50	71	AUGUAUGUGUGCAUGUGCAUGU	22	11	32	CUGUGUGUAUAUGUAUGUGUGCAUGUGCAUGUGUGUAUAUGAGUAUACAUAUACAUACACACAUACCCAUACAAGCAUGCACACAAAUACACGCAAAA	98	Fail	No 2nt 3' overhang	7	1	3327	53	3498	3	97.16
mmu-mir-297c	UAUACAUACACACAUACCCAUA	22	50	71	AUGUAUGUGUGCAUGUACAUGU	22	11	32	CUGUGUGUAUAUGUAUGUGUGCAUGUACAUGUGUGUAUAUGAAUAUACAUAUACAUACACACAUACCCAUACAAACAUGCAUACAAACACACAAAAAU	98	Fail	No 2nt 3' overhang	10	1	3262	11	3336	2	98.08
mmu-mir-343	UCUCCCUUCAUGUGCCCAGA	20	46	65	UGGGUGUGGCGGGGGUAGC	19	11	29	UGGGAUAGAGUGGGUGUGGCGGGGGUAGCAGAGCCCAGGGCAACCUCUCCCUUCAUGUGCCCAGAUCCUGCAUGC	75	Fail	Star length not met;No mature or star reads detected	4	0	0	0	0	15	0
mmu-mir-344-2	UGAUCUAGCCAAAGCCUGACUGU	23	49	71	AGUCAGGCUCCUGGCUAGAUUCCAGG	26	9	34	UUUUUACCAGUCAGGCUCCUGGCUAGAUUCCAGGUACCAACUGGUACCUGAUCUAGCCAAAGCCUGACUGUAAGCUGCAA	80	Pass	NA	4	0	106	2	114	1	94.74
mmu-mir-421	AUCAACAGACAUUAAUUGGGCGC	23	45	67	CUCAUUAAAUGUUUGUUGAAU	21	11	31	CAUUGUAGGCCUCAUUAAAUGUUUGUUGAAUGAAAAAAUGAAUCAUCAACAGACAUUAAUUGGGCGCCUGCUCUGU	76	Fail	No 2nt 3' overhang	4	0	730	2	738	1	99.19
mmu-mir-453	AGGUUGCCUCAUAGUGAGCUUGCA	24	51	74	CAGGAGUGCUGUGAGAAGUGCCAUC	25	9	33	AGAAGAUGCAGGAGUGCUGUGAGAAGUGCCAUCCCCUGGUACUUGGAGGGAGGUUGCCUCAUAGUGAGCUUGCAUUAUUUAA	82	Fail	More than 5 mismatches in duplex;No mature or star reads detected	7	0	0	0	0	15	0
mmu-mir-465b-1	GAUCAGGGCCUUUCUAAGUAGA	22	48	69	UAUUUAGAAUGGUGCUGAUCUG	22	11	32	UGCAAUGCCCUAUUUAGAAUGGUGCUGAUCUGAUGAAAUAAAAAAUUGAUCAGGGCCUUUCUAAGUAGAGUAAGGCUUA	79	Pass	NA	4	0	2603	225	2833	5	99.61
mmu-mir-465b-2	GAUCAGGGCCUUUCUAAGUAGA	22	48	69	UAUUUAGAAUGGUGCUGAUCUG	22	11	32	UGCAAUGCCCUAUUUAGAAUGGUGCUGAUCUGAUGAAAUAAAAAAUUGAUCAGGGCCUUUCUAAGUAGAGUAAGGCUUA	79	Pass	NA	4	0	2603	225	2833	5	99.61
mmu-mir-465c-1	GAUCAGGGCCUUUCUAAGUAGA	22	50	71	UAUUUAGAAUGGCGCUGAUCUG	22	11	32	UGCAAUGCCCUAUUUAGAAUGGCGCUGAUCUGAUGAAUAAAAAAAAAAUGAUCAGGGCCUUUCUAAGUAGAGUAAGGCUUA	81	Pass	NA	4	0	2603	1391	3998	5	99.98
mmu-mir-465c-2	GAUCAGGGCCUUUCUAAGUAGA	22	50	71	UAUUUAGAAUGGCGCUGAUCUG	22	11	32	UGCAAUGCCCUAUUUAGAAUGGCGCUGAUCUGAUGAAUAAAAAAAAAAUGAUCAGGGCCUUUCUAAGUAGAGUAAGGCUUA	81	Pass	NA	4	0	2603	1391	3998	5	99.98
mmu-mir-466b-1	AUACAUACACGCACACAUAAGA	22	51	72	UGAUGUGUGUGUACAUGUACAU	22	10	31	UGUAUGUGUUGAUGUGUGUGUACAUGUACAUGUGUGAAUAUGAUAUACAUAUACAUACACGCACACAUAAGACACAUAUGAG	82	Fail	No 2nt 3' overhang	4	0	5485	438	6243	7	92.29
mmu-mir-466b-2	AUACAUACACGCACACAUAAGA	22	51	72	UGAUGUGUGUGUACAUGUACAU	22	10	31	UGUAUGUGUUGAUGUGUGUGUACAUGUACAUGUCUGAAUAUGAUAUACAUAUACAUACACGCACACAUAAGACACAUAUGAG	82	Fail	No 2nt 3' overhang	4	0	5485	438	6219	7	94.23
mmu-mir-466b-3	AUACAUACACGCACACAUAAGA	22	51	72	UGAUGUGUGUGUACAUGUACAU	22	10	31	UAUAUGUGUUGAUGUGUGUGUACAUGUACAUGUGUGAAUAUGAUAUACAAAUACAUACACGCACACAUAAGACACAUAUGA	81	Fail	No 2nt 3' overhang	5	0	2870	436	3421	6	91.15
mmu-mir-466c-1	AUACAUACACGCACACAUAAGA	22	52	73	UGAUGUGUGUGUGCAUGUACAUAU	24	11	34	GUAUAUGUGUUGAUGUGUGUGUGCAUGUACAUAUGUGAAUAUGAUAUACAUAUACAUACACGCACACAUAAGACACAUAUGAGC	84	Fail	No 2nt 3' overhang	4	0	5509	1127	6902	9	98.73
mmu-mir-466e	UAUACAUACACGCACACAUAAGA	23	51	73	GAUGUGUGUGUACAUGUACAUA	22	12	33	GUGUAUGUGUUGAUGUGUGUGUACAUGUACAUAUGUGAAUAUGAUAUACAUAUACAUACACGCACACAUAAGACACAUAUGAGC	84	Fail	No 2nt 3' overhang	4	0	5634	418	6176	7	98.57
mmu-mir-466f-1	CAUACACACACACAUACACAC	21	55	75	ACGUGUGUGUGCAUGUGCAUGU	22	12	33	CAUGUGUGUUUACGUGUGUGUGCAUGUGCAUGUGUGUAUAUGAAUAUACAUACACAUACACACACACAUACACACACAUGCAACACACACAUAU	94	Fail	No 2nt 3' overhang;Precision less than 75%	3	0	175	69	958	15	25.47
mmu-mir-466f-2	CAUACACACACACAUACACAC	21	55	75	ACGUGUGUGUGCAUGUGCAUGU	22	12	33	AAUGUGUGUUUACGUGUGUGUGCAUGUGCAUGUGUGUAUAUGAAUAUAUGUAUACAUACACACACACAUACACACUCAUGUAACACACACACAC	94	Fail	No 2nt 3' overhang;Precision less than 75%	4	0	807	69	2142	15	40.9
mmu-mir-466f-3	CAUACACACACACAUACACAC	21	55	75	ACGUGUGUGUGCAUGUGCAUGU	22	12	33	CAUGUGUGUUUACGUGUGUGUGCAUGUGCAUGUGUGUAUAUGAAUAUAUGUAUACAUACACACACACAUACACACGCACGCAACACACACACAC	94	Fail	No 2nt 3' overhang;Precision less than 75%	3	0	330	69	1051	15	37.96
mmu-mir-466g	AUACAGACACAUGCACACACA	21	48	68	UGUGUGCAUGUGGAUGUAUGU	21	13	33	UGUGUUUUCGUGUGUGUGCAUGUGGAUGUAUGUAUAUGAUUUUGCAUAUACAGACACAUGCACACACAUGCGGCACACAC	80	Pass	NA	2	0	269	25	295	2	99.78
mmu-mir-466h	UGUGUGCAUGUGCUUGUGUGUA	22	11	32	UACGCACGCACACACACAC	19	50	68	UGUAUAUUUGUGUGUGCAUGUGCUUGUGUGUAUGUGAAUAUAUAUAUCAUACGCACGCACACACACACACAAAUGCAAGCA	81	Fail	No 2nt 3' overhang;Precision less than 75%	4	0	254	151	1303	15	31.08
mmu-mir-467c	UAAGUGCGUGCAUGUAUAUGUG	22	11	32	AUAUACAUACACACACCUAUAC	22	47	68	CCUUUGUGCAUAAGUGCGUGCAUGUAUAUGUGUGUAUAUUUUAUGCAUAUACAUACACACACCUAUACACACAUGCACACAGACAUGCGAGAAUGGC	97	Fail	No 2nt 3' overhang	8	1	5822	307	6135	4	99.89
mmu-mir-467d	AUAUACAUACACACACCUACAC	22	47	68	UAAGUGCGCGCAUGUAUAUGCG	22	11	32	CCUGUGUGCAUAAGUGCGCGCAUGUAUAUGCGUGUAUAUUUUAUGCAUAUACAUACACACACCUACACACACAUGCACACAGACA	85	Fail	No 2nt 3' overhang	9	1	11248	10758	22010	9	100
mmu-mir-493	UGAAGGUCCUACUGUGUGCCAGG	23	51	73	UUGUACAUGGUAGGCUUUC	19	11	29	CGCCAGGGCCUUGUACAUGGUAGGCUUUCAUUCAUUUUUUGCACAUUCGGUGAAGGUCCUACUGUGUGCCAGGCCCUGUGCCA	83	Fail	No 2nt 3' overhang;Precision less than 75%	1	0	26	17	635	15	6.77
mmu-mir-504	AGACCCUGGUCUGCACUCUAUC	22	11	32	AGGGAGAGCAGGGCAGGGUUUC	22	47	68	UCCUGUUGGGAGACCCUGGUCUGCACUCUAUCUGUAAACUUACUGAAGGGAGAGCAGGGCAGGGUUUCCCAUACAGAGG	79	Fail	No 2nt 3' overhang	3	0	742	31	774	1	99.87
mmu-mir-509	UACUCCAGAAUGUGGCAAUCAU	22	10	31	UGAUUGACAUUUCUGUAAUGG	21	45	65	GUGGUUCUUUACUCCAGAAUGUGGCAAUCAUGCAUAAUUAAAUGUGAUUGACAUUUCUGUAAUGGAGUAACACAU	75	Fail	No 2nt 3' overhang;No mature or star reads detected	7	0	0	0	0	15	0
mmu-mir-568	AUGUAUAAAUGUAUACACAC	20	11	30	GUGUGUAUUAUACAGGU	17	58	74	ACACUAUAUUAUGUAUAAAUGUAUACACACUUCUAUAUAUGUCCACAUAUAUGCGGUGUGUGUAUUAUACAGGUAUAGGUGUG	83	Fail	Star length not met;No mature or star reads detected	3	0	0	0	2	15	0
mmu-mir-574	CACGCUCAUGCACACACCCACA	22	47	68	UGAGUGUGUGUGUGUGAGUGUGU	23	11	33	UGCGGGCGUGUGAGUGUGUGUGUGUGAGUGUGUGUCGCUCCAAGUCCACGCUCAUGCACACACCCACACGCCCGCACG	78	Fail	No 2nt 3' overhang	3	0	1726	649	2467	12	97.48
mmu-mir-590	GAGCUUAUUCAUAAAAGUGCAG	22	11	32	UAAUUUUAUGUAUAAGCUAGU	21	51	71	AGUCAGAAAUGAGCUUAUUCAUAAAAGUGCAGUAUGGUGAAGUCAAUCUGUAAUUUUAUGUAUAAGCUAGUCUCUGAUUGA	81	Fail	No 2nt 3' overhang;No mature or star reads detected	2	0	1	0	1	15	100
mmu-mir-654	UGGUAAGCUGCAGAACAUGUGU	22	18	39	UAUGUCUGCUGACCAUCACCUU	22	53	74	CUCGGUAAGUGGGAAGAUGGUAAGCUGCAGAACAUGUGUGUUUCUCAUGUCAUAUGUCUGCUGACCAUCACCUUUGGGUCUCUG	84	Fail	No 2nt 3' overhang;No mature or star reads detected	7	0	0	0	0	15	0
mmu-mir-92b	UAUUGCACUCGUCCCGGCCUCC	22	52	73	AGGGACGGGACGUGGUGCAGUGUU	24	11	34	GGUGGGCGGGAGGGACGGGACGUGGUGCAGUGUUGUUCUUUCCCCUGCCAAUAUUGCACUCGUCCCGGCCUCCGGCCCCCUCG	83	Pass	NA	3	0	34276	1599	35908	12	99.47
mmu-mir-466d	UGUGUGUGCGUACAUGUACAUG	22	11	32	UAUACAUACACGCACACAUAG	21	51	71	CAUGUGUGUUUGUGUGUGCGUACAUGUACAUGUGUGUAUAUGAAUAUACAUAUACAUACACGCACACAUAGAUACGCACGCACACACACACACAGG	96	Fail	No 2nt 3' overhang	2	0	10	10	24	1	83.33
mmu-mir-449b	AGGCAGUGUUGUUAGCUGGC	20	11	30	CACAGCUACCCUGCCACU	18	53	70	AGACUCGGGUAGGCAGUGUUGUUAGCUGGCUGCGUUGGGUCAGGCCAGCAGCCACAGCUACCCUGCCACUUCCUUCUGGC	80	Fail	Star length not met;No mature or star reads detected	4	0	0	0	2	15	0
mmu-mir-878	UAUCUAGUUGGAUGUCAAGACA	22	11	32	GCAUGACACCACACUGGGUAGA	22	47	68	UGCAAUGCUUUAUCUAGUUGGAUGUCAAGACACGUGAAACUUAAGUGCAUGACACCACACUGGGUAGAGGAGGGCUCA	78	Pass	NA	3	0	869	85	960	4	98.97
mmu-mir-872	AAGGUUACUUGUUAGUUCAGG	21	11	31	UGAACUAUUGCAGUAGCCUCCU	22	50	71	AACUUGUUAGAAGGUUACUUGUUAGUUCAGGACCUCAUUACUUUCUGCCUGAACUAUUGCAGUAGCCUCCUAACUGGUUAU	81	Pass	NA	1	0	33740	3427	37238	15	99.07
mmu-mir-873a	GCAGGAACUUGUGAGUCUCCU	21	11	31	GAGACUGACAAGUUCCCGGGA	21	47	67	GUGUGCAUUUGCAGGAACUUGUGAGUCUCCUAUUGAAAAUAGACAGGAGACUGACAAGUUCCCGGGAACACCCACAA	77	Pass	NA	2	0	1608	324	1969	6	93.32
mmu-mir-875	CCUGAAAAUACUGAGGCUAUG	21	46	66	UAUACCUCAGUUUUAUCAGGUG	22	11	32	UCUGUGGUACUAUACCUCAGUUUUAUCAGGUGUUCAUUAAAAUCACCUGAAAAUACUGAGGCUAUGUUUCACUGAGCA	78	Fail	No 2nt 3' overhang	2	0	44	26	73	1	95.89
mmu-mir-208b	AUAAGACGAACAAAAGGUUUGU	22	46	67	AAGCUUUUUGCUCGCGUUAUGU	22	11	32	CCUCUCAGGGAAGCUUUUUGCUCGCGUUAUGUUUCUCAUCCGAAUAUAAGACGAACAAAAGGUUUGUCUGAGGGCUG	77	Fail	No mature or star reads detected	3	0	17	0	17	15	100
mmu-mir-511	AAUGUGUAGCAAAAGACAGGAU	22	49	70	AUGCCUUUUGCUCUGCACUCA	21	11	31	GAUACCCACCAUGCCUUUUGCUCUGCACUCAGUAAAUAAUAAUUUGUGAAUGUGUAGCAAAAGACAGGAUGGGGAUCCA	79	Fail	No 2nt 3' overhang	3	0	3093	83	3185	7	99.95
mmu-mir-544	UCUUGUUAAAAAGCAGAGUCU	21	11	31	AUUCUGCAUUUUUAGCAAGCUC	22	47	68	CACCUAGGGAUCUUGUUAAAAAGCAGAGUCUGAUUGAGGGGCCAAGAUUCUGCAUUUUUAGCAAGCUCUCAAGUGAUG	78	Pass	NA	0	0	126	4	130	2	100
mmu-mir-598	UACGUCAUCGUCGUCAUCGUUA	22	48	69	GCGGUGAUGCCGAUGGUGCGAGC	23	11	33	GCUGAUGCUGGCGGUGAUGCCGAUGGUGCGAGCUGAAAAUGGGCUGCUACGUCAUCGUCGUCAUCGUUAUCAUCAUCAU	79	Fail	No 2nt 3' overhang	2	0	112622	30	124188	3	88.81
mmu-mir-653	UUCACUGGAGUUUGUUUCAGU	21	51	71	GUGUUGAAACAAUCUCUACUG	21	11	31	CAUUCUUUCAGUGUUGAAACAAUCUCUACUGAACCAAGCUCCAAAGCGAGUUCACUGGAGUUUGUUUCAGUAUUGCAGGAGUGCU	85	Fail	No 2nt 3' overhang;No mature or star reads detected	2	0	1	0	16	15	6.25
mmu-mir-582	AUACAGUUGUUCAACCAGUUAC	22	10	31	UAACCUGUUGAACAACUGAAC	21	47	67	ACUCUUUGGAUACAGUUGUUCAACCAGUUACUAAUCUAACUAAUUGUAACCUGUUGAACAACUGAACCCAAAGGGUGCAAA	81	Fail	No 2nt 3' overhang	4	0	584	342	1079	8	86.23
mmu-mir-467e	AUAAGUGUGAGCAUGUAUAUGU	22	11	32	AUAUACAUACACACACCUAUAU	22	48	69	GCCUGUGUGCAUAAGUGUGAGCAUGUAUAUGUGUGUAUAUUUUAUGCAUAUACAUACACACACCUAUAUACACAUGCACACAGACAU	87	Fail	No 2nt 3' overhang	8	1	5021	695	5828	7	97.3
mmu-mir-466l	UAUAAAUACAUGCACACAUAUU	22	60	81	UUGUGUGUACAUGUACAUGUAU	22	21	42	CUAUGUAUGUGCAUGUGUGUUUGUGUGUACAUGUACAUGUAUAUAUAUAUUGAUAUACAUAUAAAUACAUGCACACAUAUUCAUGCAUGCACACGCACACAUUAAUGGCACUCUUAGAUCC	121	Fail	No 2nt 3' overhang;No mature or star reads detected	3	0	27	0	29	15	93.1
mmu-mir-669k	UGUGCAUGUGUGUAUAGUUGUGUGC	25	19	43	UAUGCAUAUACACGCAUGCAA	21	65	85	UCUUAUGCCCACCAAAAAUGUGCAUGUGUGUAUAGUUGUGUGCAUAUUCACUUCUCUAUAUGAAUAUGCAUAUACACGCAUGCAAACACAUUCAUAGGAAUGGCCAGAGCUAUAUCUCAGUUAGGAG	127	Fail	No 2nt 3' overhang;No mature or star reads detected	6	1	67	2	75	15	92
mmu-mir-669g	UGCAUUGUAUGUGUUGACAUGAU	23	21	43	CAUAACAUAAACACACGUGUAUC	23	47	69	CAUGUGUGCUUACUUGUAUGUGCAUUGUAUGUGUUGACAUGAUAUACAUAACAUAAACACACGUGUAUCUGCAAGCACACACACACAGGAAAAAUUGCAUUCAUUUAUACGUUUGAAUGAUAU	123	Fail	More than 5 mismatches in duplex;No mature or star reads detected	6	0	12	0	12	15	100
mmu-mir-669d	ACUUGUGUGUGCAUGUAUAUGU	22	42	63	UAUACAUACACACCCAUAUAC	21	81	101	CAGCCCGGGAUUUGUGUGUUGCUUGCUCUAUAUGUGUGUAUACUUGUGUGUGCAUGUAUAUGUGUGUAUAUGAAUAUACAUAUACAUACACACCCAUAUACACACGCAUGCAUGCACACAC	121	Fail	No 2nt 3' overhang	4	0	808	56	924	3	95.66
mmu-mir-466i	AUACACACACACAUACACACUA	22	80	101	UGUGUGUGUGUGUGUGUGUG	20	51	70	AGAGAUCAUGUCAGUGAACUGCCACAUUUUUGAUAUAUAUUAUGUAUGUAUGUGUGUGUGUGUGUGUGUGUGUAUAUAUAUACACACACACAUACACACUACAUGUAUGCAACAUAUAUAC	121	Fail	No 2nt 3' overhang	0	0	649	13	713	2	95.43
mmu-mir-1b	UACAUACUUCUUUACAUUCCA	21	41	61	UGGGUACAUAAAGAAGUAUGUGC	23	80	102	UUCCUUUAGCUUCUUCUUGGCGGACAUUACCUACCCAAAAUACAUACUUCUUUACAUUCCAUAGCACUGAAUGUUCAUAUGGGUACAUAAAGAAGUAUGUGCUCUGAGUAGGCACUCCUGCG	122	Fail	No 2nt 3' overhang	3	0	15	8	28	1	82.14
mmu-mir-1187	UAUGUGUGUGUGUAUGUGUGUAA	23	80	102	ACACACACACACACACACAUAUA	23	51	73	UCAUAUAGUAUUAAACCGAACUGUUUUCCUUAUAGACACAAUUUAUUUUUACACACACACACACACACAUAUAUAUAUAUAUGUGUGUGUGUAUGUGUGUAAAUAACAAUGUUAAAAUAGUA	122	Pass	NA	1	0	46	2	49	1	97.96
mmu-mir-669j	UGCAUAUACUCACAUGCAAACA	22	80	101	CAAGAAUGUGCAUGUGUGUAUA	22	26	47	AGCAUGCGAUUCAUGUGAUGUCCACCAAGAAUGUGCAUGUGUGUAUAGUUGUGUACAUAUUCACUUUUGUAUAUGAAUAUGCAUAUACUCACAUGCAAACAUACUCCCACGAAUGGCCCGA	121	Fail	More than 7 mismatches in duplex;No mature or star reads detected	9	0	0	0	48	15	0
mmu-mir-669f	CAUAUACAUACACACACACGUAU	23	57	79	AGUUGUGUGUGCAUGUGCAUGUGU	24	20	43	UGUAUGUGCCUGUGUGUAUAGUUGUGUGUGCAUGUGCAUGUGUGUAUAUGAAUAUACAUAUACAUACACACACACGUAUAAACGCAAGCACAAACACACACAGAGGAAUGGCACUCGUUGA	121	Fail	No 2nt 3' overhang	4	0	1235	110	1395	3	95.54
mmu-mir-669i	UGCAUAUACACACAUGCAUAC	21	68	88	GUGCAUGUGUGUAUAGUUGUGUGCAUA	27	21	47	AUGUGAUGCCCACCAAUAAUGUGCAUGUGUGUAUAGUUGUGUGCAUAUUCAUUUCUCUAUAUGACUAUGCAUAUACACACAUGCAUACAAACUCACAUACAGGAAUGACAGUCAUAUAUCCUUUUGA	127	Fail	Star length not met;More than 5 mismatches in duplex;asymmetric bulge greater than 3	6	1	7	4	11	1	100
mmu-mir-669h	AUGCAUGGGUGUAUAGUUGAGUGC	24	20	43	UAUGCAUAUACACACAUGCACA	22	65	86	UGUGAUGCCCACCAAAAAUAUGCAUGGGUGUAUAGUUGAGUGCAUAUUCAUUUCUCUAUAUGAAUAUGCAUAUACACACAUGCACACACACACACACUCACACACAGGAAUGACACUCGUUUAUC	125	Fail	No 2nt 3' overhang	7	1	574	9	616	2	94.51
mmu-mir-1188	UGGUGUGAGGUUGGGCCAGGA	21	20	40	UCCGAGGCUCCCCACCACACCCUGC	25	56	80	AUACUCACAGUCUCCCAGCUGGUGUGAGGUUGGGCCAGGAUGAAACCCAAGGCUCUCCGAGGCUCCCCACCACACCCUGCUGCUGAAGACUGCCUAGCAAGGCUGUGCCGAGUGGUGUGG	120	Fail	No 2nt 3' overhang	8	0	44	4	50	1	96
mmu-mir-466f-4	ACGUGUGUGUGCAUGUGCAUGU	22	20	41	GUGAGUGUGUGCAUGCAUGUGU	22	56	77	CAUCUGCAUCUGUGUGUCUACGUGUGUGUGCAUGUGCAUGUGUGUGUAUCUGUAUGUGAGUGUGUGCAUGCAUGUGUGUGCAUCUAUAUCUGUGUGUCUACUUGUGUGUGAAUGUGCAUAU	121	Fail	No mature or star reads detected	2	0	69	0	94	15	73.4
mmu-mir-467f	AUAUACACACACACACCUACA	21	81	101	UAGGUGUGUGUGUGUGUAUGU	21	56	76	ACGGCUACAUAGAGAAAUCCUGUACCCAGAAAUCGAACGGGGGUGGGUGUGUGUGUAGGUGUGUGUGUGUGUAUGUAUGUAUAUACACACACACACCUACACACAGCUUUUUUGGAAUUU	120	Fail	No mature or star reads detected	0	0	6	0	6	15	100
mmu-mir-1190	UCAGCUGAGGUUCCCCUCUGUC	22	56	77	CGUGGGAAGGUCUCUGCUGGCC	22	20	41	GCUCUGGGGCCUUUGCAGACGUGGGAAGGUCUCUGCUGGCCUGAUGCUUCCCCCGUCAGCUGAGGUUCCCCUCUGUCUGGGAUGCUGCCUUGAGUC	96	Fail	No mature or star reads detected	4	0	0	0	0	15	0
mmu-mir-466j	UGUGUGCAUGUGCAUGUGUGUAA	23	80	102	GCAUGUGUGUAUGUGUGCACAUU	23	31	53	GUGUGUGUGUGUGUGCAUUCGUGUGUUUGUGCAUGUGUGUAUGUGUGCACAUUUAUGUGUGUGCAUGUGUAUGUAUGUGUGUGUGCAUGUGCAUGUGUGUAAUUGUGUAUAUAUGUGCAUAC	122	Fail	No mature or star reads detected	1	0	38	0	38	15	100
mmu-mir-1191a	CAGUCUUACUAUGUAGCCCUA	21	80	100	GGGCUACAUAGUGAGAACCUGCC	23	42	64	UGGAACCAGCCUGGUCUACAUAGCAACAUCUAAGCCAGCCAGGGCUACAUAGUGAGAACCUGCCUCAAAAGCAAAACAGCAGUCUUACUAUGUAGCCCUAGAUGGCCUAGAACUCCCUAU	120	Fail	No mature or star reads detected	1	0	67	0	68	15	98.53
mmu-mir-1192	UUUGCUCUUUUUGUUUGUUUGC	22	59	80	AAACAAACAAACAGACCAAAUU	22	20	41	CCUUCCAAACAGUAAAAACAAACAAACAAACAGACCAAAUUUGUCAUUGUUGUUUCGAUUUGCUCUUUUUGUUUGUUUGCUUUUGUGUUUUGAGACAGGGUCUGGCUUGUAUAGCUCAUGC	121	Fail	No mature or star reads detected	2	0	2	0	2	15	100
mmu-mir-1193	UGGUAGACCGGUGACGUACA	20	46	65	UAGGUCACCCGUUUUACUAUC	21	80	100	CUGAAGGGACAAUGAUGCCCACUGUUCUCGGGGUAGCUGUGUGGAUGGUAGACCGGUGACGUACACUUCAUUUAUGCUGUAGGUCACCCGUUUUACUAUCCACCAACACCCAGACCAUCUG	121	Pass	NA	2	0	584	290	1024	6	88.19
mmu-mir-1194	GAAUGAGUAACUGCUAGAUCCU	22	80	101	GAGUCUAGCUCUUGCUCCUUUGC	23	42	64	ACACCUUCUGCUGGAGACAAUAUAAGGACAUUGGAAGAAGGGAGUCUAGCUCUUGCUCCUUUGCCUGCUUGCUGCGUGAGAAUGAGUAACUGCUAGAUCCUUGGACUUCCAUUCACAGCUG	121	Fail	No mature or star reads detected	3	0	0	0	307	15	0
mmu-mir-669e	UGUCUUGUGUGUGCAUGUUCAU	22	43	64	UGAAUAUACACACACUUACAC	21	80	100	GCCUGGGAUUCAUGGGCUGUACCCUAUAUAUGGGCAGGUGUGUGUCUUGUGUGUGCAUGUUCAUUUGUGUAUAUGAAUAUGAAUAUACACACACUUACACACUCAUGCACACACACACA	119	Fail	No 2nt 3' overhang	11	0	106	29	145	2	93.35
mmu-mir-467g	AUGUGUGUGUGUAUAUAUAUA	21	24	44	UAUACAUACACACACAUAUAU	21	81	101	GUCUUGUGCAUGCAUAUAUAUAUAUGUGUGUGUGUAUAUAUAUAUACAUAUAUAUACAUACAUACACAUGUAUAUGUAUAUAUACAUACACACACAUAUAUAUAUUCAUGUAUAUAUAUA	120	Fail	No mature or star reads detected	1	0	22	3	29	15	86.21
mmu-mir-1195	UGAGUUCGAGGCCAGCCUGCUCA	23	21	43	AGUUCUAGGGCAGCCAGGAACACACA	26	52	77	UAGAGGCAGGCAGAUCUCUGUGAGUUCGAGGCCAGCCUGCUCAACAGAAUGAGUUCUAGGGCAGCCAGGAACACACAGAGAAACCCUGUCUCAAGAAG	98	Fail	More than 7 mismatches in duplex;asymmetric bulge greater than 3;No mature or star reads detected	8	1	115	0	122	15	94.26
mmu-mir-1197	UAGGACACAUGGUCUACUUCU	21	80	100	CGGUUGACCAUGGUGUGUACG	21	45	65	GUGAGCUGGAAUCAGCCAGCGUUACCUCAAGGUAUUUGAAGAUGCGGUUGACCAUGGUGUGUACGCUUUAUUUAUGACGUAGGACACAUGGUCUACUUCUUCUCAAUAUCACAUCUCGCC	120	Pass	NA	3	0	177	2	188	2	94.97
mmu-mir-1198	UAUGUGUUCCUGGCUGGCUUGG	22	42	63	AAGCUAGCCUCUAACUCAUGGC	22	80	101	UUUUUUUUCUUUUGUUUAUUUUGUUUGUGACAGUUGUCUGUUAUGUGUUCCUGGCUGGCUUGGUACUCAUGUGUAGCCCAAGCUAGCCUCUAACUCAUGGCAGUCAUCCUGUCUCAGUCUC	121	Pass	NA	4	0	6959	72	7346	6	95.16
mmu-mir-1199	UCUGAGUCCCGGUCGCGCGG	20	21	40	UGCGGCCGGUGCUCAGUCGGC	21	65	85	AGCCUGCGCCGGAGCCGGGGUCUGAGUCCCGGUCGCGCGGGCGAGGAACUCAUUGAGUUGCGCGUGCGGCCGGUGCUCAGUCGGCCCGGCUCCGGUACUCCGCUGCCGCGCGCCCUGGA	119	Fail	No 2nt 3' overhang;No mature or star reads detected	2	0	10	0	13	15	76.92
mmu-mir-1902	AGAGGUGCAGUAGGCAUGACUU	22	49	70	GGAGUGUUUGCUGUAUAAUUGG	22	11	32	GUUUAUUUUGGGAGUGUUUGCUGUAUAAUUGGACUUGAUAAAAUGUUUAGAGGUGCAGUAGGCAUGACUUGAGUAGAUAA	80	Fail	More than 5 mismatches in duplex;No mature or star reads detected	6	0	1	0	8	15	12.5
mmu-mir-1897	CUUUGGAUGGAGAAAGAGGGGG	22	11	32	UCAACUCGUUCUGUCCGGUGAG	22	48	69	AUUCUCCGUGCUUUGGAUGGAGAAAGAGGGGGGAAGUGCGAGCUCCUUCAACUCGUUCUGUCCGGUGAGGAGUGAUCCA	79	Fail	No 2nt 3' overhang;No mature or star reads detected	6	0	0	0	0	15	0
mmu-mir-1905	CACCAGUCCCACCACGCGGUAG	22	51	72	GCUGCUGGAUGCGUUUGAUGGU	22	11	32	GUGUUGGUCUGCUGCUGGAUGCGUUUGAUGGUCGCUCCCUUGGGGCCCACCACCAGUCCCACCACGCGGUAGGGUACUCGUA	82	Fail	No mature or star reads detected	4	0	0	0	0	15	0
mmu-mir-1895	CCCCCGAGGAGGACGAGGAGGA	22	48	69	UUCCUCUUCUUCUUGGCCGGG	21	11	31	CCCACACCUUUUCCUCUUCUUCUUGGCCGGGUUGGCUCCGCCAGCUCCCCCCGAGGAGGACGAGGAGGAGGAGGAAUGA	79	Fail	No mature or star reads detected	3	0	0	0	6	15	0
mmu-mir-1903	GCUCCUGGAAGAGGAACAAGUGUG	24	47	70	CCUUCUUCUUCUUCCUGAGACA	22	11	32	UUUUUUUCCUCCUUCUUCUUCUUCCUGAGACAUGGCCCGGGCAGUGGCUCCUGGAAGAGGAACAAGUGUGGGAAAAGGGA	80	Fail	No mature or star reads detected	3	0	6	0	8	15	75
mmu-mir-1899	AGCGAUGGCCGAAUCUGCUUCC	22	11	32	AUUUCAGAUUCUGCUCAUUCCGUUGA	26	61	86	AAUCUUAGUCAGCGAUGGCCGAAUCUGCUUCCUCCUGGUUAGAAUGAAUGUGCUAAGUGGAUUUCAGAUUCUGCUCAUUCCGUUGAUUACACAUAA	96	Fail	More than 5 mismatches in duplex;No mature or star reads detected	7	0	0	0	0	15	0
mmu-mir-1900	GGCCGCCCUCUCUGGUCCUUCA	22	47	68	AAGCUAGAAGAGGGCGGAGCCUG	23	11	33	GAAGCGUGGGAAGCUAGAAGAGGGCGGAGCCUGGAGGGGACACCCGGGCCGCCCUCUCUGGUCCUUCAAUUCCGCCCC	78	Fail	No mature or star reads detected	3	0	0	0	0	15	0
mmu-mir-1896	CUCUCUGAUGGUGGGUGAGGAG	22	50	71	CACACUCAUUACAGUGAUGUC	21	11	31	AAGGCUUUCCCACACUCAUUACAGUGAUGUCUUUUGGAACGACCAUGGACUCUCUGAUGGUGGGUGAGGAGGAGGGCCCGA	81	Fail	No mature or star reads detected	5	0	0	0	0	15	0
mmu-mir-1904	GUUCUGCUCCUCUGGAGGGAGG	22	11	32	UCUCUUCAGGUAGAUUAAACAU	22	49	70	CAAGUUAGCUGUUCUGCUCCUCUGGAGGGAGGUUCCUGUUUGCACACCUCUCUUCAGGUAGAUUAAACAUUUUAUUUGCA	80	Fail	No mature or star reads detected	4	0	0	0	0	15	0
mmu-mir-1898	AGGUCAAGGUUCACAGGGGAUC	22	11	32	UAAUCUGUUUACUUUGACCUAA	22	52	73	GUAUGAACAUAGGUCAAGGUUCACAGGGGAUCAAGAAAUAUUAUUCUUGUAUAAUCUGUUUACUUUGACCUAAAUACUAGCUU	83	Fail	No mature or star reads detected	4	0	0	0	1	15	0
mmu-mir-1907	GAGCAGCAGAGGAUCUGGAGGU	22	59	80	CUCCCCCUCGCUGUCUCUU	19	11	29	CCCAGCCCCACUCCCCCUCGCUGUCUCUUGCUGGCUGAUUUUAAUUCUCUCCUACCGGGAGCAGCAGAGGAUCUGGAGGUGGCUGGACCC	90	Fail	Star length not met;More than 5 mismatches in duplex;No mature or star reads detected	6	0	0	0	1	15	0
mmu-mir-1894	CUCUCCCCUACCACCUGCCUCU	22	11	32	GCAAGGGAGAGGGUGAAGGGAG	22	50	71	UCUUUGUUCUCUCUCCCCUACCACCUGCCUCUUCCCUGCUGUGGAGCAGGCAAGGGAGAGGGUGAAGGGAGGGCCAGCCAG	81	Fail	No 2nt 3' overhang;No mature or star reads detected	5	0	0	0	1	15	0
mmu-mir-1893	GGCGCGGGCGCUGGACGCCUCG	22	52	73	AGGUAUCUGCUGCGCCUG	18	12	29	CCAGAGCGGAGAGGUAUCUGCUGCGCCUGAGAUGAGUAAACUGUCGUUUCGGGCGCGGGCGCUGGACGCCUCGAAGCCGCUGC	83	Fail	Star length not met;More than 5 mismatches in duplex;No mature or star reads detected	6	0	0	0	13	15	0
mmu-mir-1901	CCGCUCGUACUCCCGGGGGUCC	22	47	68	AUUCCCUGAGUGAACGAGUUGAGGCG	26	11	36	GAUGGGCAGGAUUCCCUGAGUGAACGAGUUGAGGCGGCCCCGACUGCCGCUCGUACUCCCGGGGGUCCCGGAGCCCAA	78	Fail	More than 5 mismatches in duplex;No mature or star reads detected	6	0	0	0	0	15	0
mmu-mir-1927	GACCUCUGGAUGUUAGGGACUGA	23	66	88	AGAUCCCUAGAAACCAGAGUUGCA	24	28	51	GUAUGUUUACCAUGUGCAUGUAGGUUCAGAUCCCUAGAAACCAGAGUUGCAAGUGGCUGUGAACUGACCUCUGGAUGUUAGGGACUGAACAUGCAUCCUCUCUCUACAA	109	Fail	More than 7 mismatches in duplex	9	0	35	2	37	1	100
mmu-mir-1928	AGCUACAUUGCCAGCUC	17	43	59	GCUUUGCGCAUUGUAGGCAA	20	9	28	AGGAUAGAGCUUUGCGCAUUGUAGGCAAGUGCUCUACCACUGAGCUACAUUGCCAGCUCUAACCCCA	67	Fail	Mature miRNA length not met;More than 5 mismatches in duplex;No mature or star reads detected	7	0	0	0	0	15	0
mmu-mir-1929	UUCUAGGACUUUAUAGAGCAGAG	23	17	39	CAGCUCAUGGAGACCUAGGUGG	22	59	80	UUAGAACUGGGAGGUCUUCUAGGACUUUAUAGAGCAGAGGUUUGCAGCCUGUGACACUCAGCUCAUGGAGACCUAGGUGGCCUUGGGUUCUGA	93	Pass	NA	3	0	354	8	380	1	95.26
mmu-mir-1930	ACCUCCAUAGUACCUGCAGCGU	22	13	34	GGUGCAGUUACUGUGGCUGUGG	22	51	72	AUGCCCACGGUCACCUCCAUAGUACCUGCAGCGUGCUUGACUUUCUCUAUGGUGCAGUUACUGUGGCUGUGGCUGUGUUCGUGC	84	Fail	No mature or star reads detected	4	0	130	0	131	15	99.24
mmu-mir-1931	AUGCAAGGGCUGGUGCGAUGGC	22	95	116	CAUCUCCUAGGCCAGAAGCAUUA	23	4	26	AGCCAUCUCCUAGGCCAGAAGCAUUAACUCUUUGAAUGCUGCUCGUCAAAGAUCUGUUGCAGAGCCUUUGAAUUGAAGCUGCUUUAAAAUUCCAAUGCAAGGGCUGGUGCGAUGGCUCA	119	Fail	More than 5 mismatches in duplex;No mature or star reads detected	7	0	350	0	363	15	96.42
mmu-mir-1932	GUUGCGGACAGCGCUAGGUCGG	22	53	74	AGCCUGGCCCUGAGUCUCCGACCC	24	16	39	GCAGGCAGCCGGUCCAGCCUGGCCCUGAGUCUCCGACCCCAUUAACUCUCGGGUUGCGGACAGCGCUAGGUCGGCCCUGCUCCCCAGCAA	90	Fail	No mature or star reads detected	3	0	26	0	29	15	89.66
mmu-mir-1933	CCAGGACCAUCAGUGUGACUAU	22	55	76	AGUCAUGGUGUUCGGUCUUAGUUU	24	13	36	UCCUGAUCCCACAGUCAUGGUGUUCGGUCUUAGUUUGUGACCAGUUUAGUUUAACCAGGACCAUCAGUGUGACUAUUGGAUUGGGACU	88	Fail	No 2nt 3' overhang	6	0	204	60	264	1	100
mmu-mir-1934	AGGAUGACGGUGGGGCUGGUGA	22	50	71	UCUGGUCCCCUGCUUCGUCCUCU	23	13	35	CUGGGCCUUCUUUCUGGUCCCCUGCUUCGUCCUCUGUCCAGAUGUUAAGAGGAUGACGGUGGGGCUGGUGAGAUGGCUCAGCG	83	Pass	NA	2	0	1376	159	1784	2	83.05
mmu-mir-1936	UAACUGACCUGCUGUGAACUGGC	23	56	78	CAGUCACACAGAGGACUUUAGU	22	19	40	AGGGGGUGAAGGGGAGGCCAGUCACACAGAGGACUUUAGUCUGAGAAAUUGAAACUAACUGACCUGCUGUGAACUGGCCUCAUGACCCCCUGA	93	Fail	No mature or star reads detected	5	0	13	0	13	15	100
mmu-mir-1938	CGGUGGGACUUGUAGUUCGGUC	22	9	30	CUGAACUGCAGUUCCCAUCAUG	22	71	92	CUGGGGCGCGGUGGGACUUGUAGUUCGGUCUUCGCUUCGGACGCCCAAGUCUGCAUAGCGCGUGGUACGGCUGAACUGCAGUUCCCAUCAUGCCCUGGGA	100	Pass	NA	1	0	127	9	140	2	98.45
mmu-mir-1941	AGGGAGAUGCUGGUACAGAGGCUU	24	13	36	CAUCUUAGCAGUAUCUCCCAU	21	50	70	CAGCAGGGUGGGAGGGAGAUGCUGGUACAGAGGCUUGGGGUUUUGAGGGCAUCUUAGCAGUAUCUCCCAUCCACCCACCUGGG	83	Fail	No 2nt 3' overhang	3	0	212	32	250	4	97.8
mmu-mir-1942	UCAGAUGUCUUCAUCUGGUUG	21	33	53	AUUUAAUGUUAGACAUCUAACC	22	11	32	GAAGAGGCCUAUUUAAUGUUAGACAUCUAACCUCAGAUGUCUUCAUCUGGUUGGCCUCUUGUA	63	Fail	More than 7 mismatches in duplex;No mature or star reads detected	8	0	0	0	0	15	0
mmu-mir-1943	AAGGGAGGAUCUGGGCACCUGGA	23	8	30	CAGGUGCCAGCUCCUCCCUUC	21	45	65	GGCUGGGAAGGGAGGAUCUGGGCACCUGGACCAGCUCCUCCCUGCAGGUGCCAGCUCCUCCCUUCCCAGUCAC	73	Fail	No 2nt 3' overhang	4	0	950	104	1054	5	100
mmu-mir-1945	UCUUCGCGGGUACUGUCGGGAC	22	44	65	CCCGUCAGCCCCCGAGAAAACC	22	14	35	CUGAACUCCGACUCCCGUCAGCCCCCGAGAAAACCGCACCGGGUCUUCGCGGGUACUGUCGGGACUUGUAGUUUAGCU	78	Fail	More than 5 mismatches in duplex;No mature or star reads detected	6	0	128	0	128	15	100
mmu-mir-1306	CACCACCUCCCCUGCAAACGUCC	23	8	30	ACGUUGGCUCUGGUGGUGAUG	21	50	70	CAGUCUCCACCACCUCCCCUGCAAACGUCCAGUGAUGCAGAGGUAAUGGACGUUGGCUCUGGUGGUGAUGGACAGUCCG	79	Fail	No 2nt 3' overhang	7	0	2104	1462	3641	9	96.55
mmu-mir-1946a	AGCCGGGCAGUGGUGGCACACACUUUU	27	18	44	AGGCAUGCGCCACCACUCUCGGCUUU	26	89	114	AACUUAAAGAAAUCUAUAGCCGGGCAGUGGUGGCACACACUUUUAAUCCCAACACUUGUGAGGCACAGGCAGGUGGAUUUCUGAUCAAAGGCAUGCGCCACCACUCUCGGCUUUCUCCUCUCCUUUUUUGUUAA	134	Fail	Mature miRNA length not met;No mature or star reads detected	4	0	32	0	34	15	94.12
mmu-mir-1947	AGGACGAGCUAGCUGAGUGCUG	22	15	36	GCACUGAGCUAGCUCUCCCUCC	22	51	72	GAACAAGGUGGUGGAGGACGAGCUAGCUGAGUGCUGCAGACACUCUAAGAGCACUGAGCUAGCUCUCCCUCCAUGCCCUGCUCAA	85	Fail	No mature or star reads detected	4	0	468	2	470	15	100
mmu-mir-1948	UUUAGGCAGAGCACUCGUACAG	22	52	73	AUAUGAGUAUUCUGCCUAAAU	21	15	35	AUUCUCACCUUACUAUAUGAGUAUUCUGCCUAAAUGUGGUGUACGGAUACAUUUAGGCAGAGCACUCGUACAGUAAGGUGAGAAU	85	Fail	No 2nt 3' overhang	1	0	2501	32	2598	3	97.06
mmu-mir-1949	CUAUACCAGGAUGUCAGCAUAGUU	24	46	69	CUGGUUGGCAUUCUGGGCCUGGUU	24	2	25	GCUGGUUGGCAUUCUGGGCCUGGUUCAUGCCACCUCUGUUGUUAACUAUACCAGGAUGUCAGCAUAGUUG	70	Pass	NA	4	0	775	3	796	1	97.74
mmu-mir-1950	UCUGCAUCUAAGGAUAUGGUCA	22	7	28	AUCAUCUCCUUAAAUGCAGAAA	22	49	70	GCUUUUUCUGCAUCUAAGGAUAUGGUCAUUUAAUUGUUUUUUUCCAUGAUCAUCUCCUUAAAUGCAGAAAAAGC	74	Fail	No mature or star reads detected	2	0	145	0	146	15	99.32
mmu-mir-669l	AGUUGUGUGUGCAUGUAUAUGU	22	19	40	AUAUACAUACACACCCAUAUAU	22	57	78	GUUUGUGCAUGUGCGUAUAGUUGUGUGUGCAUGUAUAUGUGUGUAUAUGAAUAUACAUAUACAUACACACCCAUAUAUACACGCAUUCAUAUGAACAC	98	Pass	NA	4	0	1164	128	1346	3	96.72
mmu-mir-669m-1	AUAUACAUCCACACAAACAUAU	22	58	79	UGUGUGCAUGUGCAUGUGUGUAU	23	25	47	UGUAUGUGCAUGUGUGUAUAGUUUUGUGUGCAUGUGCAUGUGUGUAUAUGAAUAGACAUAUACAUCCACACAAACAUAUACAAGCAAGCACAGAUACA	98	Fail	No 2nt 3' overhang;Precision less than 75%	5	0	338	211	1211	15	45.33
mmu-mir-669m-2	AUAUACAUCCACACAAACAUAU	22	57	78	UGUGUGCAUGUGCAUGUGUGUAU	23	24	46	AUAUUUGCAUGUGUGUAUAGUUUUGUGUGCAUGUGCAUGUGUGUAUAUGAAUAUACAUAUACAUCCACACAAACAUAUACAAGCAUGCACAGAUAUAC	98	Fail	No 2nt 3' overhang;Precision less than 75%	4	0	338	211	1211	15	45.33
mmu-mir-669o	ACAUAACAUACACACACACGUAU	23	56	78	UAGUUGUGUGUGCAUGUUUAUGU	23	19	41	UGCAUGUGCAUGUGUGUAUAGUUGUGUGUGCAUGUUUAUGUGUGUAUUUGAAUAUACAUAACAUACACACACACGUAUAAACACAAGCACACACAC	96	Fail	No 2nt 3' overhang	4	0	10613	1410	12244	7	91.41
mmu-mir-1951	GUAGUGGAGACUGGUGUGGCUA	22	53	74	GAAACCACCUCUCUUCACUUACU	23	15	37	UGGGUGGGGGUUUAGAAACCACCUCUCUUCACUUACUUCUGAAAGUUAAAAGGUAGUGGAGACUGGUGUGGCUAAACCUCUUGCCUCCC	89	Pass	More than 5 mismatches in duplex	7	0	28	1	31	1	93.55
mmu-mir-1952	UCUCCACCCUCCUUCUG	17	15	31	CAAGGUGUGGAUGACA	16	52	67	CCCUCUCUUAUUGAUCUCCACCCUCCUUCUGUGCAGGCUUAUUUCCUGCUCCAAGGUGUGGAUGACAAAAGAGAUGGAA	79	Fail	Mature miRNA length not met;Star length not met;More than 5 mismatches in duplex;No mature or star reads detected	6	0	0	0	0	15	0
mmu-mir-1953	UGGGAAAGUUCUCAGGCUUCUG	22	16	37	GAAGGCUGUGAGGUUCCCCUCU	22	54	75	GGUGCUGCCUGGUCUUGGGAAAGUUCUCAGGCUUCUGAGAAUUUGCAGGAGCAGAAGGCUGUGAGGUUCCCCUCUUCCUGGCAGCCCUA	89	Pass	More than 5 mismatches in duplex	7	0	210	2	213	1	99.53
mmu-mir-1954	ACUGCAGAGUGAGACCCUGUU	21	14	34	CGGGGUUUCUCUGUGUAGCCC	21	55	75	GAGGUCAGCCAGAACUGCAGAGUGAGACCCUGUUGUUUGUUUGUUUGUUUGAGACGGGGUUUCUCUGUGUAGCCCUGGCUAUCCUA	86	Fail	No mature or star reads detected	2	0	10	0	12	15	83.33
mmu-mir-1955	AGUCCCAGGAUGCACUGCAGCUUUU	25	18	42	GAGCAUUGCAUGCUGGGACAU	21	59	79	CUGGUUUACUUACUACAAGUCCCAGGAUGCACUGCAGCUUUUUCUUAACUUCAGAUAAGAGCAUUGCAUGCUGGGACAUGUAGUUGGUUUAAAUAGCA	98	Fail	No 2nt 3' overhang	6	0	221	26	261	2	92.94
mmu-mir-669n	AUUUGUGUGUGGAUGUGUGU	20	4	23	GUGCAUCCCACAGCACAUGU	20	34	53	UACAUUUGUGUGUGGAUGUGUGUGUAAAUGUAUGUGCAUCCCACAGCACAUGUG	54	Fail	No mature or star reads detected	2	0	19	0	19	15	100
mmu-mir-1956	AGUCCAGGGCUGAGUCAGCGGA	22	5	26	CCCUGGCUGGCACCUGGACGUA	22	41	62	CUUCAGUCCAGGGCUGAGUCAGCGGAGCCCCGAGUGGCUUCCCUGGCUGGCACCUGGACGUAGGC	65	Pass	NA	2	0	132	1	134	1	99.25
mmu-mir-1958	UAGGAAAGUGGAAGCAGUAAGU	22	61	82	UUACUGCUUCCACUUUCCUAUA	22	16	37	AGCCUAGAAGAGAACUUACUGCUUCCACUUUCCUAUAGUUUAAUUUCUAACUGCAUUCUAUAGGAAAGUGGAAGCAGUAAGUUCUCUUCUAGGUUCC	97	Pass	NA	0	0	1003	4	1015	1	99.21
mmu-mir-1960	CCAGUGCUGUUAGAAGAGGGCU	22	13	34	CUCUCUUCUGCAGCACUGACU	21	49	69	CAGAGUGAGCAGCCAGUGCUGUUAGAAGAGGGCUGAGAGCAGGGAGAGCUCUCUUCUGCAGCACUGACUUUUCCUCUG	78	Fail	No mature or star reads detected	1	0	295	0	302	15	97.68
mmu-mir-1961	UGAGGUAGUAGUUAGAA	17	82	98	CAACACGCCCUCCCC	15	20	34	GCUAGCCAUAUCUGAAGUUCAACACGCCCUCCCCUCUUCCUAUACGUCUAUGGAGGAUUUACCUCCAUAUACCUUGAGAGAUGAGGUAGUAGUUAGAACUUUCAUGGAGCAA	112	Fail	Mature miRNA length not met;Star length not met;No mature or star reads detected	4	0	0	0	0	15	0
mmu-mir-1962	AGAGGCUGGCACUGGGACACAU	22	73	94	UGGUCCCAUCUGUCUGCCUCUCU	23	32	54	UGUGGCAUUUGCAAACUAUGUAGUCAGUCAGUGGUCCCAUCUGUCUGCCUCUCUCUCGUUCAGUUUCCAUGGAGAGGCUGGCACUGGGACACAUGACUGAUGGUAUGCUCCCCGCUGCAGU	121	Fail	No mature or star reads detected	5	0	38	0	39	15	97.44
mmu-mir-1963	UGGGACGAGAUCAUGAGGCCUUC	23	2	24	AGGACUCGGCCCUUGUCCCGCA	22	38	59	CUGGGACGAGAUCAUGAGGCCUUCCUGGCCACUGGGAAGGACUCGGCCCUUGUCCCGCA	59	Fail	More than 5 mismatches in duplex;No mature or star reads detected	6	0	7	0	7	15	100
mmu-mir-1964	CCGACUUCUGGGCUCCGGCUUU	22	51	72	AGCUGGAGCACAAAAGCCGGUG	22	12	33	CUUUCUUGCGAAGCUGGAGCACAAAAGCCGGUGCCGGUGUGAUGCCUACACCGACUUCUGGGCUCCGGCUUUGGAAGGAAGGA	83	Pass	NA	3	0	3939	13	3954	1	99.95
mmu-mir-1966	AAGGGAGCUGGCUCAGGAGAGAGUC	25	16	40	UUUCUGACUCAACUCUCCCUUAG	23	56	78	GUAGAAUAGUGUUGGAAGGGAGCUGGCUCAGGAGAGAGUCCUGAGAUUUAGGCUCUUUCUGACUCAACUCUCCCUUAGCAAGUCAAGUCCAUUGAACGCUUUCUUCGA	108	Fail	No 2nt 3' overhang	6	0	47	3	50	1	100
mmu-mir-1967	UGAGGAUCCUGGGGAGAAGAUGC	23	48	70	UUCUUUCUCUCUUUGCUCCUUUUG	24	13	36	CCUGAAUUCUGUUUCUUUCUCUCUUUGCUCCUUUUGUCUGACAUUCAUGAGGAUCCUGGGGAGAAGAUGCAGAAUUCCCUGG	82	Fail	More than 5 mismatches in duplex;No mature or star reads detected	6	0	23	0	23	15	100
mmu-mir-1968	UGCAGCUGUUAAGGAUGGUGGACU	24	8	31	ACCACCUCUGCAGCUGUUAAG	21	44	64	CCUCCUCUGCAGCUGUUAAGGAUGGUGGACUAUUGUUAGGGCCACCACCUCUGCAGCUGUUAAGGAGG	68	Fail	No 2nt 3' overhang	4	0	533	1	596	1	89.6
mmu-mir-1969	AAGAUGGAGACUUUAACAUGGGU	23	17	39	CCAUGCUGCCUCCAUUUCUG	20	61	80	AUAGUGCUAGAGGCUGAAGAUGGAGACUUUAACAUGGGUGCUCUUAAAAUCUGUUAACAUCCAUGCUGCCUCCAUUUCUGGUCUGUAGACAUCA	94	Fail	More than 5 mismatches in duplex;No mature or star reads detected	6	0	192	0	211	15	91
mmu-mir-1946b	GCCGGGCAGUGGUGGCACAUGCUUUU	26	100	125	AGGCGUGCGCCACCACUGCCCAGCUU	26	9	34	GGGAUUAAAGGCGUGCGCCACCACUGCCCAGCUUUCAGAGUGAAUUUGAGGCUAUCUGGCUAUAUGAGACUGCUUCACAGGGUAAGAAAAGGGGAAAGUGCCGGGCAGUGGUGGCACAUGCUUUUAAUCCCAG	133	Fail	No mature or star reads detected	3	0	26	0	28	15	92.86
mmu-mir-1970	UGUGUCACUGGGGAUAGGCUUUG	23	22	44	CAGUCAGGCCUAGUGGCACUCA	22	59	80	GAUGUGCAUUGUUGGAGGAAAUGUGUCACUGGGGAUAGGCUUUGAGGUUUCAGAAGCUCAGUCAGGCCUAGUGGCACUCACUCUUCCUGUUGCCUGCAGAUCCU	104	Fail	More than 5 mismatches in duplex;No mature or star reads detected	6	0	222	0	226	15	98.23
mmu-mir-1983	CUCACCUGGAGCAUGUUUUCU	21	100	120	AAAGCAUGCUCCAGUGGCGCAAUCGGUUAGCGCGCGGUACUUAUACAGCAGUAUAUGUGCGGGUGAUGC	69	12	80	CCUUUACAGAGAAAGCAUGCUCCAGUGGCGCAAUCGGUUAGCGCGCGGUACUUAUACAGCAGUAUAUGUGCGGGUGAUGCCGAGGUUGUGAGUUCGAGCCUCACCUGGAGCAUGUUUUCUUCCCUUUCCGCC	132	Fail	Star length not met;More than 7 mismatches in duplex	21	0	7948	350	8361	8	97.7
mmu-mir-1839	AAGGUAGAUAGAACAGGUCUUG	22	4	25	AGACCUACUUAUCUACCAACAGC	23	43	65	GAAAAGGUAGAUAGAACAGGUCUUGUUUGCAAAAUAAAUUCAAGACCUACUUAUCUACCAACAGCCAUUGCCU	73	Fail	No 2nt 3' overhang	8	1	597604	1150	623857	14	96.71
mmu-mir-1982	UCUCACCCUAUGUUCUCCCACAG	23	52	74	UUGGGAGGGUCCUGGGGAGG	20	12	31	GUUGGUAUUGCUUGGGAGGGUCCUGGGGAGGGGAGUUCUGGCACCCCAACCUCUCACCCUAUGUUCUCCCACAG	74	Fail	No 2nt 3' overhang;No mature or star reads detected	4	0	32	0	37	15	86.49
mmu-mir-683-2	CCUGCUGUAAGCUGUGUCCUC	21	71	91	AGUCCAGCUGGGAGGCU	17	6	22	UGGGAAGUCCAGCUGGGAGGCUGCAGUGGACCCAGGCUAAAAGCCAAGCUUUUCUGCACUGCAGUGGAUGCCUGCUGUAAGCUGUGUCCUCCUGGGCUGCAUGGAGCCC	109	Fail	Star length not met;More than 5 mismatches in duplex;No mature or star reads detected	7	0	0	0	0	15	0
mmu-mir-2136	CUGGGUGUUGACUGAGAUGUG	21	51	71	UAUCCAGUCAGGAGUCAGUU	20	6	25	CCGCGUAUCCAGUCAGGAGUCAGUUAGGAAGUUUUAAGUCUGAAUUAAUUCUGGGUGUUGACUGAGAUGUGGUGG	75	Fail	No mature or star reads detected	5	0	0	0	0	15	0
mmu-mir-2137	GCCGGCGGGAGCCCCAGGGAG	21	35	55	UCCUGCUGCCUUGUUGGCUU	20	15	34	GUAGUAUACCUCCUUCCUGCUGCCUUGUUGGCUUGCCGGCGGGAGCCCCAGGGAGUAGAGCAUUGC	66	Fail	No mature or star reads detected	3	0	0	0	0	15	0
mmu-mir-2139	AGCUGCGCUGCUCCUGGUAACUGC	24	67	90	AGAGGGCCAGGACUGGCAUUUGGACAUGCAGCUGC	35	10	44	AGAAGGAGCAGAGGGCCAGGACUGGCAUUUGGACAUGCAGCUGCCCAGCAAGGUGGUGCUGUCCGCAGCUGCGCUGCUCCUGGUAACUGCGGCUU	95	Fail	Star length not met;More than 7 mismatches in duplex;asymmetric bulge greater than 3;No mature or star reads detected	14	1	0	0	0	15	0
mmu-mir-2183	UUGAACCCCUGACCUCCU	18	7	24	CAAGUGAUGGGGUUCUAAGA	20	30	49	AUAUUCUUGAACCCCUGACCUCCUGCUUUCAAGUGAUGGGGUUCUAAGAAUCUGCAUAAU	60	Fail	Mature miRNA length not met;More than 5 mismatches in duplex;No mature or star reads detected	6	0	0	0	0	15	0
mmu-mir-432	UCUUGGAGUAGAUCAGUGGGCAG	23	51	73	GCUCUUGCAUUUCCUGGUGG	20	7	26	UGGGUAGCUCUUGCAUUUCCUGGUGGGGGCCACUGGAUGGCUCCUCCACUUCUUGGAGUAGAUCAGUGGGCAGCU	75	Fail	More than 7 mismatches in duplex;No mature or star reads detected	10	0	0	0	0	15	0
mmu-mir-599	UUGUGUCAGUUUAUCAAAC	19	55	73	UUGAUAAGAUGACAUAGGA	19	18	36	UGCUGUCCACAGUGUAUUUGAUAAGAUGACAUAGGAGAGGAACUUCUUUCACCUUUGUGUCAGUUUAUCAAACCCAUACCUGGAUGAC	88	Fail	Mature miRNA length not met;Star length not met;No mature or star reads detected	2	0	0	0	51	15	0
mmu-mir-767	UGCACCAUGGUUGUCUGAGCA	21	25	45	CUCAUACCCUAUGGUUCCUG	20	63	82	AGAAUCCAUAUAGGUUUUUACUCAUGCACCAUGGUUGUCUGAGCACAUAACAUGCUUGUCUGCUCAUACCCUAUGGUUCCUGAAGAGGAAUCUUAACUGUCUACUGC	107	Fail	No mature or star reads detected	4	0	0	0	0	15	0
mmu-mir-2861	GGGGCCUGGCGGCGGGCGG	19	52	70	GGCUCCCCCUGGCCUCCC	18	16	33	CUCCUCUGCAGCUCCGGCUCCCCCUGGCCUCCCGGGAACUACAAGUCCCAGGGGGCCUGGCGGCGGGCGGAGACCGGAAGAG	82	Fail	Mature miRNA length not met;Star length not met;No mature or star reads detected	4	0	0	0	0	15	0
mmu-mir-3057	UCCCACAGGCCCAGCUCAUAGC	22	58	79	AUUGGAGCUGAGAUUCUGCGGGAU	24	14	37	UGAAGGUGUGUGCAUUGGAGCUGAGAUUCUGCGGGAUGGAUUAGGAGUAUAUUGUCCUCCCACAGGCCCAGCUCAUAGCACAAGCCAUCGG	91	Fail	No 2nt 3' overhang	7	0	54	50	112	3	91.64
mmu-mir-1251	ACUCUAGCUGCCAAAGGCGCU	21	14	34	CGCUUUGCUCAGCCAGUGUAG	21	52	72	GUCAGCUAUGUGGACUCUAGCUGCCAAAGGCGCUUCUCCUUCUGAACAGAGCGCUUUGCUCAGCCAGUGUAGACAUGGCCUGAU	84	Fail	More than 5 mismatches in duplex;No mature or star reads detected	7	0	29	0	30	15	96.67
mmu-mir-3060	CCAUAGCACAGAAGCACUCCCA	22	50	71	GGGAGUGCUUCGUGCUUCUG	20	14	33	GGGCGUGGGGGUGGGGAGUGCUUCGUGCUUCUGGUUGAAGAGAAAAUGACCAUAGCACAGAAGCACUCCCACCAGCUUUGUCU	83	Fail	No 2nt 3' overhang;No mature or star reads detected	3	0	72	0	76	15	94.74
mmu-mir-3061	CAGUGGGCCGUGAAAGGUAGCC	22	14	35	CUACCUUUGAUAGUCCACUGCC	22	59	80	GUGUACUGUGGGGCAGUGGGCCGUGAAAGGUAGCCUGGUGGUCCCCUUUGAGCUAAGGCUACCUUUGAUAGUCCACUGCCCCACGGUGCAU	91	Pass	NA	2	0	262	44	307	4	99.67
mmu-mir-3062	GGAGAAUGUAGUGUUACCGUGA	22	20	41	CGGGGACACACUUUCUCCU	19	64	82	GCCAUGGUGAGGAAGCCAGGGAGAAUGUAGUGUUACCGUGAGCCUGUCAGCAAAUACCACUCACGGGGACACACUUUCUCCUUCAUGGGUCUCCCCACUGCAGGC	105	Fail	No 2nt 3' overhang	4	0	38	1	49	1	79.59
mmu-mir-3063	UGAGGAAUCCUGAUCUCUCGCC	22	59	80	UGGAGAUCAGGUUUGCACACU	21	17	37	GGCAUUUGGGCCUGGCUGGAGAUCAGGUUUGCACACUGUCUUGAGAACAAUGUUCCAGUGAGGAAUCCUGAUCUCUCGCCCCCAAUUGAGCC	92	Fail	No 2nt 3' overhang;Less than 10 reads in a single library	3	0	6	4	10	15	100
mmu-mir-3064	UCUGGCUGUUGUGGUGUGCAAA	22	3	24	UGCCACACUGCAACACCUUACA	22	44	65	GGUCUGGCUGUUGUGGUGUGCAAAACUCCGUACAUUGCUAUUUUGCCACACUGCAACACCUUACAGA	67	Pass	NA	3	0	358	4	383	1	94.52
mmu-mir-3065	UCAACAAAAUCACUGAUGCUGG	22	14	35	UCAGCACCAGGAUAUUGUUGGGG	23	53	75	GCAGCUGCCCUCUUCAACAAAAUCACUGAUGCUGGAGUCACUGUGCACCCACUCAGCACCAGGAUAUUGUUGGGGAGGACGGCCUGU	87	Fail	No 2nt 3' overhang;Less than 10 reads in a single library	4	0	2	1	6	15	50
mmu-mir-3066	UUGGUUGCUGUAGAUUAAGUAG	22	13	34	CACUUAAUAGACCGCAACCUGC	22	50	71	GUGUGGUAUGUUUUGGUUGCUGUAGAUUAAGUAGUUUAAUAUGAUGCUGCACUUAAUAGACCGCAACCUGCACUGGCCAUGCU	83	Fail	No 2nt 3' overhang	6	0	452	25	492	2	98.42
mmu-mir-3067	AGUUCUCAGGCCCGCUGUGGUGU	23	15	37	CCAAGCGGCUGCCCUGGGAGAGG	23	51	73	GCCCCAGCUUCCCCAGUUCUCAGGCCCGCUGUGGUGUGAAGUUAGGUUCACCAAGCGGCUGCCCUGGGAGAGGGGGAGGUGUGC	84	Fail	No 2nt 3' overhang;No mature or star reads detected	6	0	6	0	7	15	85.71
mmu-mir-3068	UUGGAGUUCAUGCAAGUUCUAACC	24	11	34	GGUGAAUUGCAGUACUCCAACA	22	52	73	GCGAGAGUAAUUGGAGUUCAUGCAAGUUCUAACCAGCUUACUCAGUAGCUGGGUGAAUUGCAGUACUCCAACAUUCUGC	79	Pass	More than 5 mismatches in duplex	7	0	5198	832	6201	13	96.77
mmu-mir-3069	UUGGCAGUCAAGAUAUUGUUUAGC	24	2	25	UUGGACACUAAGUACUGCCACA	22	43	64	CUUGGCAGUCAAGAUAUUGUUUAGCAGACGGAGCGGUUUCUGUUGGACACUAAGUACUGCCACAA	65	Fail	No 2nt 3' overhang	5	0	184	4	194	2	97.22
mmu-mir-3070-1	UGGUGCUACCGUCAGGGGUAGA	22	57	78	AGCCCCUGACCUUGAACCUGGGA	23	17	39	GUGCUGAGUGAGGCUGAGCCCCUGACCUUGAACCUGGGAUCCUAUCCAUGAUCUCCUGGUGCUACCGUCAGGGGUAGAUUCCUUGUCAU	89	Fail	No 2nt 3' overhang;No mature or star reads detected	9	0	110	1	111	15	100
mmu-mir-3070-2	UUCUGGUGCUAUGGUCAGGGGUAGA	25	54	78	AGCCCCUGACCUUGAACCUGGGA	23	17	39	GUGCUGAGUGAGGCUGAGCCCCUGACCUUGAACCUGGGAUCCUCCCCAUGAUCUUCUGGUGCUAUGGUCAGGGGUAGAUUCCUUGUCAU	89	Fail	More than 7 mismatches in duplex;No mature or star reads detected	10	0	36	1	37	15	100
mmu-mir-3071	ACUCAUUUGAGACGAUGAUGGA	22	14	35	AUCAUCAAAACAAAUGGAGUCC	22	48	69	GAACCCUCUGAAGACUCAUUUGAGACGAUGAUGGAGCUUAAGAAUCCAUCAUCAAAACAAAUGGAGUCCUCCGAGGGCUC	80	Fail	No 2nt 3' overhang;No mature or star reads detected	6	0	0	0	0	15	0
mmu-mir-3072	AGGGACCCCGAGGGAGGGCAGG	22	16	37	UGCCCCCUCCAGGAAGCCUUCU	22	51	72	GGGCUGUUGAGUGCGAGGGACCCCGAGGGAGGGCAGGCUGCCCCAGGCCCUGCCCCCUCCAGGAAGCCUUCUUGCUCCAGCCC	83	Pass	More than 5 mismatches in duplex	7	0	150	91	241	3	100
mmu-mir-3073a	GUGGUCACAGUUGGCGCCAGCC	22	15	36	UUGAUGUCCACUGUGACCAUAG	22	53	74	GCUGUUCCUGCCCAGUGGUCACAGUUGGCGCCAGCCCUAGAGUCUAGAUGGGUUGAUGUCCACUGUGACCAUAGUGCAGGCCAGC	85	Fail	Less than 10 reads in a single library	2	0	5	2	7	15	100
mmu-mir-3074-1	GAUAUCAGCUCAGUAGGCACCG	22	52	73	GUUCCUGCUGAACUGAGCCAGU	22	14	35	GGGCUCGACUCCUGUUCCUGCUGAACUGAGCCAGUGUGUGAAAUGAGAACUGAUAUCAGCUCAGUAGGCACCGGAGGGCGGGUCC	85	Fail	No 2nt 3' overhang	6	0	158	131	290	3	99.83
mmu-mir-3075	UGUCUGGGAGCAGCCAAGGAC	21	13	33	AUCCUUGGCCUUCCUAGGUGU	21	53	73	UGUGGUUUGUACUGUCUGGGAGCAGCCAAGGACAAGUUACCUCUUGUCUUCUAUCCUUGGCCUUCCUAGGUGUCCAAGCUCACAG	85	Fail	No 2nt 3' overhang;No mature or star reads detected	3	0	5	0	23	15	21.74
mmu-mir-3076	CGCACUCUGGUCUUCCCUUGCAG	23	37	59	CACAGGGGAAGCUCAGUGCCAGCC	24	2	25	ACACAGGGGAAGCUCAGUGCCAGCCUUUCUCUUAGCCGCACUCUGGUCUUCCCUUGCAGA	60	Fail	No 2nt 3' overhang	6	0	84	14	98	1	100
mmu-mir-3078	CAAAGCCUAGACUGCAGCUACCU	23	16	38	UUGCUGGGGUAGUCUUUAGG	20	55	74	ACUGGCAGACUGCCCCAAAGCCUAGACUGCAGCUACCUUGUAUUGUGCUUGGGGUUGCUGGGGUAGUCUUUAGGGGAAGCUGUUUGU	87	Fail	No 2nt 3' overhang;No mature or star reads detected	5	0	42	6	51	15	94.12
mmu-mir-3079	UUUGAUCUGAUGAGCUAAGCUGG	23	15	37	CAGGCUCAUCAGAUGAAAGUC	21	58	78	GCCAAGCUAAGGACUUUGAUCUGAUGAGCUAAGCUGGAGUUCCCAUUCACCUGGCUCCAGGCUCAUCAGAUGAAAGUCCUUAGCUUAGGU	90	Fail	No 2nt 3' overhang	5	1	747	7	919	1	82.05
mmu-mir-3080	UGAAGCGCCUGUUCUUGGAU	20	12	31	UCCUCGGGCAAAGCGCUUGACA	22	48	69	GGUUUGAGAUCUGAAGCGCCUGUUCUUGGAUCGUGGCCCUGUAGUCAUCCUCGGGCAAAGCGCUUGACAUCUCUGUGCC	79	Fail	No 2nt 3' overhang;Less than 10 reads in a single library	6	0	8	5	13	15	100
mmu-mir-3081	GACUGGAGCUUGGAGCGGUGAGC	23	16	38	UUGCGCUCCGAUCUCUGAGCUGG	23	50	72	CUGGGCUGGGGCUCAGACUGGAGCUUGGAGCGGUGAGCUGGACUCGGGCUUGCGCUCCGAUCUCUGAGCUGGGCUCUUGCCCGG	84	Fail	No 2nt 3' overhang;Less than 10 reads in a single library	3	0	8	4	12	15	100
mmu-mir-3082	CACAUGGCACUCAACUCUGCAG	22	42	63	GACAGAGUGUGUGUGUCUGUGU	22	2	23	GGACAGAGUGUGUGUGUCUGUGUGGAGACAGGAGUUGCCCACACAUGGCACUCAACUCUGCAGG	64	Fail	No 2nt 3' overhang	3	0	16	2	18	1	100
mmu-mir-3083	AGGCUGGGAAUAUUUCAGAGAU	22	6	27	UCCGAAACAUUCCCAGCCUUUA	22	41	62	AGUAAAGGCUGGGAAUAUUUCAGAGAUAUAUAUGUAUAUCUCCGAAACAUUCCCAGCCUUUACU	64	Fail	No 2nt 3' overhang;Precision less than 75%	2	0	38	12	72	15	69.44
mmu-mir-3084-1	GUUGAAGGUUAAUUAGCAGAGU	22	7	28	UUCUGCCAGUCUCCUUCAGAC	21	44	64	CAAAUAGUUGAAGGUUAAUUAGCAGAGUAACUGAAUAUAGUAAUUCUGCCAGUCUCCUUCAGACAAAAA	69	Fail	No 2nt 3' overhang	4	0	324	24	410	3	85.57
mmu-mir-3085	UCUGGCUGCUAUGGCCCCCUC	21	56	76	AGGUGCCAUUCCGAGGGCCAAGAGU	25	16	40	GUCCCAACUCUGGGAAGGUGCCAUUCCGAGGGCCAAGAGUCUGAAUAUGAGUCACUCUGGCUGCUAUGGCCCCCUCCCAGGGCUUGGGC	89	Fail	More than 7 mismatches in duplex;Less than 10 reads in a single library	8	0	12	6	18	15	100
mmu-mir-3086	CCCAAUGAGCCUACAGUCUAAG	22	53	74	UAGAUUGUAGGCCCAUUGGA	20	16	35	CUGCCAUCCUACACUUAGAUUGUAGGCCCAUUGGAAGGGUUAGCGUCUUGACCCCAAUGAGCCUACAGUCUAAGUGUGGGAUGGCGG	87	Fail	No 2nt 3' overhang;Precision less than 75%	2	0	101	85	456	15	40.79
mmu-mir-466m	UACAUACACACAUACACACGCA	22	51	72	UGUGUGCAUGUGCAUGUGUGUAU	23	15	37	UGUGUGUGUUCUUGUGUGUGCAUGUGCAUGUGUGUAUAUGAAUAUACAUAUACAUACACACAUACACACGCACGUACACACACA	84	Fail	No 2nt 3' overhang	3	0	144	44	203	2	93.12
mmu-mir-669d-2	ACUUGUGUGUGCAUGUAUAUGU	22	15	36	UAUACAUACACACCCAUAUAC	21	54	74	GUGCAUGUGUGUAUACUUGUGUGUGCAUGUAUAUGUGUCUAUAUGAAUAUACAUAUACAUACACACCCAUAUACACACGCAUGCAC	86	Fail	No 2nt 3' overhang	4	0	808	56	916	3	96.31
mmu-mir-466o	UGAUGUGUGUGUACAUGUACAU	22	14	35	UACAUACAUGCACACAUAAGAC	22	50	71	UGUGUGUAUGUGUUGAUGUGUGUGUACAUGUACAUGUGUGAAUAUGAUAUACAUACAUGCACACAUAAGACACAUAUGAGCACA	84	Fail	No 2nt 3' overhang	3	0	289	2	310	2	93.97
mmu-mir-467a-2	UAAGUGCCUGCAUGUAUAUGCG	22	15	36	CAUAUACAUACACACACCUACA	22	50	71	UGUGCCUGUGUGCGUAAGUGCCUGCAUGUAUAUGCGUGUAUAUUUUAUGCAUAUACAUACACACACCUACACACACAUGCACA	83	Pass	NA	4	0	61035	10640	72306	11	98.47
mmu-mir-669a-4	ACAUAACAUACACACACACGUAU	23	52	74	AGUUGUGUGUGCAUGUUCAUGUCU	24	16	39	UGUGCAUGUGUGUAUAGUUGUGUGUGCAUGUUCAUGUCUAUAUUUGAAUAUACAUAACAUACACACACACGUAUAAACGCAAGCACA	87	Pass	NA	5	0	10705	4271	15063	11	98.71
mmu-mir-669a-5	ACAUAACAUACACACACACGUAU	23	52	74	AGUUGUGUGUGCAUGUUCAUGUCU	24	16	39	UGUGCAUGUGUGUAUAGUUGUGUGUGCAUGUUCAUGUCUAUAUUUGAAUAUACAUAACAUACACACACACGUAUAAACGCAAGCACA	87	Pass	NA	5	0	10705	4271	15063	11	98.71
mmu-mir-467a-3	UAAGUGCCUGCAUGUAUAUGCG	22	15	36	CAUAUACAUACACACACCUACA	22	50	71	UGUGCCCGUGUGCGUAAGUGCCUGCAUGUAUAUGCGUGUAUAUUUUAUGCAUAUACAUACACACACCUACACACACAUGCACA	83	Pass	NA	4	0	61035	10640	72306	11	98.47
mmu-mir-466c-2	AUACAUACACGCACACAUAAGA	22	55	76	UGAUGUGUGUGUGCAUGUACAUAU	24	14	37	UGUGUAUAUGUGUUGAUGUGUGUGUGCAUGUACAUAUGUGAAUAUGAUAUACAUAUACAUACACGCACACAUAAGACACAUAUGAGCACA	90	Fail	No 2nt 3' overhang	4	0	5509	1127	6903	9	98.73
mmu-mir-669a-6	ACAUAACAUACACACACACGUAU	23	52	74	AGUUGUGUGUGCAUGUUCAUGUCU	24	16	39	UGUGCAUGUGUGUAUAGUUGUGUGUGCAUGUUCAUGUCUAUAUUUGAAUAUACAUAACAUACACACACACGUAUAAACGCAAGCACA	87	Pass	NA	5	0	10705	4271	15063	11	98.71
mmu-mir-467a-4	UAAGUGCCUGCAUGUAUAUGCG	22	15	36	CAUAUACAUACACACACCUACA	22	50	71	UGUGCCUGUGUGCGUAAGUGCCUGCAUGUAUAUGCGUGUAUAUUUUAUGCAUAUACAUACACACACCUACACACACAUGCACA	83	Pass	NA	4	0	61035	10640	72306	11	98.47
mmu-mir-466b-4	AUACAUACACGCACACAUAAGA	22	55	76	UGAUGUGUGUGUACAUGUACAU	22	14	35	UGUGUGUAUGUGUUGAUGUGUGUGUACAUGUACAUGUGUGAAUAUGAUAUACAUAUACAUACACGCACACAUAAGACACAUAUGAGCACA	90	Fail	No 2nt 3' overhang	4	0	5485	438	6244	7	92.28
mmu-mir-669a-7	ACAUAACAUACACACACACGUAU	23	52	74	AGUUGUGUGUGCAUGUUCAUGUCU	24	16	39	UGUGCAUGUGUGUAUAGUUGUGUGUGCAUGUUCAUGUCUAUAUUUGAAUAUACAUAACAUACACACACACGUAUAAACGCAAGCACA	87	Pass	NA	5	0	10705	4271	15063	11	98.71
mmu-mir-467a-5	UAAGUGCCUGCAUGUAUAUGCG	22	15	36	CAUAUACAUACACACACCUACA	22	50	71	UGUGCCUGUGUGCGUAAGUGCCUGCAUGUAUAUGCGUGUAUAUUUUAUGCAUAUACAUACACACACCUACACACACAUGCACA	83	Pass	NA	4	0	61035	10640	72306	11	98.47
mmu-mir-466b-5	AUACAUACACGCACACAUAAGA	22	53	74	UGAUGUGUGUGUACAUGUACAU	22	12	33	UGUGUAUGUGUUGAUGUGUGUGUACAUGUACAUGUGUGAAUAUGAUAUACAUAUACAUACACGCACACAUAAGACACAUAUGAGCACA	88	Fail	No 2nt 3' overhang	4	0	5485	438	6244	7	92.28
mmu-mir-669p-1	AGUUGUGUGUGCAUGUUCAUGUCU	24	15	38	CAUAACAUACACACACACACGUAU	24	52	75	GUGCAUGUGUGUAUAGUUGUGUGUGCAUGUUCAUGUCUAUAUUUGAAUAUACAUAACAUACACACACACACGUAUAAACGCAAGCAC	87	Fail	No 2nt 3' overhang	3	0	3057	177	3265	4	99.23
mmu-mir-467a-6	UAAGUGCCUGCAUGUAUAUGCG	22	15	36	CAUAUACAUACACACACCUACA	22	50	71	UGUGCCCGUGUGCGUAAGUGCCUGCAUGUAUAUGCGUGUAUAUUUUAUGCAUAUACAUACACACACCUACACACACAUGCACA	83	Pass	NA	4	0	61035	10640	72306	11	98.47
mmu-mir-669a-8	ACAUAACAUACACACACACGUAU	23	52	74	AGUUGUGUGUGCAUGUUCAUGUCU	24	16	39	UGUGCAUGUGUGUAUAGUUGUGUGUGCAUGUUCAUGUCUAUAUUUGAAUAUACAUAACAUACACACACACGUAUAAACGCAAGCACA	87	Pass	NA	5	0	10705	4271	15063	11	98.71
mmu-mir-466b-6	AUACAUACACGCACACAUAAGA	22	55	76	UGAUGUGUGUGUACAUGUACAU	22	14	35	UGUGUGUAUGUGUUGAUGUGUGUGUACAUGUACAUGUGUGAAUAUGAUAUACAUAUACAUACACGCACACAUAAGACACAUAUGAGCACA	90	Fail	No 2nt 3' overhang	4	0	5485	438	6244	7	92.28
mmu-mir-669a-9	ACAUAACAUACACACACACGUAU	23	52	74	AGUUGUGUGUGCAUGUUCAUGUCU	24	16	39	UGUGCAUGUGUGUAUAGUUGUGUGUGCAUGUUCAUGUCUAUAUUUGAAUAUACAUAACAUACACACACACGUAUAAACGCAAGCACA	87	Pass	NA	5	0	10705	4271	15063	11	98.71
mmu-mir-467a-7	UAAGUGCCUGCAUGUAUAUGCG	22	15	36	CAUAUACAUACACACACCUACA	22	50	71	UGUGCCUGUGUGCGUAAGUGCCUGCAUGUAUAUGCGUGUAUAUUUUAUGCAUAUACAUACACACACCUACACACACAUGCACA	83	Pass	NA	4	0	61035	10640	72306	11	98.47
mmu-mir-466b-7	AUACAUACACGCACACAUAAGA	22	53	74	UGAUGUGUGUGUACAUGUACAU	22	12	33	UGUGUAUGUGUUGAUGUGUGUGUACAUGUACAUGUGUGAAUAUGAUAUACAUAUACAUACACGCACACAUAAGACACAUAUGAGCACA	88	Fail	No 2nt 3' overhang	4	0	5485	438	6244	7	92.28
mmu-mir-669p-2	AGUUGUGUGUGCAUGUUCAUGUCU	24	15	38	CAUAACAUACACACACACACGUAU	24	52	75	GUGCAUGUGUGUAUAGUUGUGUGUGCAUGUUCAUGUCUAUAUUUGAAUAUACAUAACAUACACACACACACGUAUAAACGCAAGCAC	87	Fail	No 2nt 3' overhang	3	0	3057	177	3265	4	99.23
mmu-mir-467a-8	UAAGUGCCUGCAUGUAUAUGCG	22	15	36	CAUAUACAUACACACACCUACA	22	50	71	UGUGCCUGUGUGCGUAAGUGCCUGCAUGUAUAUGCGUGUAUAUUUUAUGCAUAUACAUACACACACCUACACACACAUGCACA	83	Pass	NA	4	0	61035	10640	72306	11	98.47
mmu-mir-669a-10	ACAUAACAUACACACACACGUAU	23	52	74	AGUUGUGUGUGCAUGUUCAUGUCU	24	16	39	UGUGCAUGUGUGUAUAGUUGUGUGUGCAUGUUCAUGUCUAUAUUUGAAUAUACAUAACAUACACACACACGUAUAAACGCAAGCACA	87	Pass	NA	5	0	10705	4271	15063	11	98.71
mmu-mir-467a-9	UAAGUGCCUGCAUGUAUAUGCG	22	15	36	CAUAUACAUACACACACCUACA	22	50	71	UGUGCCUGUGUGCGUAAGUGCCUGCAUGUAUAUGCGUGUAUAUUUUAUGCAUAUACAUACACACACCUACACACACAUGCACA	83	Pass	NA	4	0	61035	10640	72306	11	98.47
mmu-mir-669a-11	ACAUAACAUACACACACACGUAU	23	52	74	AGUUGUGUGUGCAUGUUCAUGUCU	24	16	39	UGUGCAUGUGUGUAUAGUUGUGUGUGCAUGUUCAUGUCUAUAUUUGAAUAUACAUAACAUACACACACACGUAUAAACGCAAGCACA	87	Pass	NA	5	0	10705	4271	15063	11	98.71
mmu-mir-467a-10	UAAGUGCCUGCAUGUAUAUGCG	22	15	36	CAUAUACAUACACACACCUACA	22	50	71	UGUGCCCGUGUGCGUAAGUGCCUGCAUGUAUAUGCGUGUAUAUUUUAUGCAUAUACAUACACACACCUACACACACAUGCACA	83	Pass	NA	4	0	61035	10640	72306	11	98.47
mmu-mir-669a-12	ACAUAACAUACACACACACGUAU	23	52	74	AGUUGUGUGUGCAUGUUCAUGUCU	24	16	39	UGUGCAUGUGUGUAUAGUUGUGUGUGCAUGUUCAUGUCUAUAUUUGAAUAUACAUAACAUACACACACACGUAUAAACGCAAGCACA	87	Pass	NA	5	0	10705	4271	15063	11	98.71
mmu-mir-466p	AUACAUACACGCACACAUAAGA	22	54	75	UAUGUGUGUGUACAUGUACAU	21	15	35	UGUGUAUAUGUGUUUAUGUGUGUGUACAUGUACAUGUGUGAAUAUGAUGAUAUAUACAUACACGCACACAUAAGACACAUAUGAGCACA	89	Pass	NA	4	0	5375	84	5707	5	89.16
mmu-mir-466n	GUGUGUGCGUACAUGUACAUGU	22	19	40	UAUACAUGAGAGCAUACAUAGA	22	58	79	GUAUGUGCAUGUGUGUUUGUGUGUGCGUACAUGUACAUGUGUGUAUAUGAAUAUGCAUAUACAUGAGAGCAUACAUAGACACACGUGCAUGUGC	94	Fail	No 2nt 3' overhang	4	0	187	121	323	3	96.73
mmu-mir-3087	CAGGGCAGGGCAAGAGUUGAG	21	2	22	UAACUCACUGUCAUGUCCUCA	21	35	55	ACAGGGCAGGGCAAGAGUUGAGACUUAUGGCUCCUAACUCACUGUCAUGUCCUCAG	56	Fail	No 2nt 3' overhang	2	0	134	10	145	2	99.62
mmu-mir-3088	UUCAUGAGCAGCUGCAAAGGUGU	23	44	66	GCUAUGCAGUUGUUCAUGAGCU	22	9	30	CAGUGCCUGCUAUGCAGUUGUUCAUGAGCUCUGGCUCCGAAGGUUCAUGAGCAGCUGCAAAGGUGUUGCUGCUG	74	Fail	No 2nt 3' overhang	4	0	10	2	12	1	100
mmu-mir-3089	AGCAUCUGCUGAUCCUGAGCUGU	23	50	72	UGAGUUCAGGGACAGCGUGUCU	22	13	34	GUGGCUUGCAACUGAGUUCAGGGACAGCGUGUCUCAGUUUCUCUGUCUGAGCAUCUGCUGAUCCUGAGCUGUGUUUUUAGCUGC	84	Fail	No 2nt 3' overhang;No mature or star reads detected	3	0	53	0	53	15	100
mmu-mir-3090	UCCCAGGUGACACCCUGACUCA	22	53	74	GUCUGGGUGGGGCCUGAGAUC	21	15	35	UUCCUGUCCCAGUGGUCUGGGUGGGGCCUGAGAUCCUGAAUUUCUAAUGAGCUCCCAGGUGACACCCUGACUCACUGUGCCAGAGGA	87	Fail	No 2nt 3' overhang;No mature or star reads detected	6	0	1	0	1	15	100
mmu-mir-3091	CGGGCCUGACCAGUCUCAAGAC	22	45	66	CAUGGGUCUGGUUGGGCCCGC	21	12	32	UGCUUGCGGGCCAUGGGUCUGGUUGGGCCCGCAGACUCGGAGUGCGGGCCUGACCAGUCUCAAGACCUGCGUGGUA	76	Fail	No 2nt 3' overhang	2	0	16	3	19	1	100
mmu-mir-3092	GAAUGGGGCUGUUUCCCCUCC	21	61	81	AGGGGAAAAUGCCUUUCUCCCA	22	17	38	UAAGAGGCUGGACCUGAGGGGAAAAUGCCUUUCUCCCAGUUUCCUGAUCUUUGUGUCUGGGAAUGGGGCUGUUUCCCCUCCUGUCCUGCAAUCUUA	96	Fail	No 2nt 3' overhang;No mature or star reads detected	4	0	18	0	18	15	100
mmu-mir-3093	CGCACCCCGCGGAGCUCACACU	22	16	37	UGUGGACACCGUGGGAGGUUGG	22	56	77	CGAGCUCGGCUCUGCCGCACCCCGCGGAGCUCACACUCGACCUUCCAGAGAAGGGUGUGGACACCGUGGGAGGUUGGGGAGGCCUCG	87	Pass	More than 5 mismatches in duplex	6	0	93	81	176	4	99.19
mmu-mir-3094	UGUUGGGGACAUUUUUAAAGC	21	2	22	CCUUUAAAUUGUGUCCUCAAG	21	44	64	UUGUUGGGGACAUUUUUAAAGCAUGGAUUGGUUAUUGAUUUGUCCUUUAAAUUGUGUCCUCAAG	64	Fail	No 2nt 3' overhang;Precision less than 75%	3	0	19	5	45	15	53.33
mmu-mir-3095	UGGACACUGGAGAGAGAGCUUUU	23	54	76	AAGCUUUCUCAUCUGUGACACU	22	14	35	GAGCCCUGUGCACAAGCUUUCUCAUCUGUGACACUCGAGAUGGUUUCAGGGAGUGGACACUGGAGAGAGAGCUUUUGCAAGUCGCUC	87	Pass	NA	3	0	728	2	730	1	100
mmu-mir-3097	CACAGGUGGGAAGUGUGUGUCCA	23	2	24	CUCAGACCUUUCUACCUGUCAG	22	46	67	ACACAGGUGGGAAGUGUGUGUCCAGUGGGUGUGUCUACAGAUCUGCUCAGACCUUUCUACCUGUCAG	67	Fail	No mature or star reads detected	5	0	48	0	53	15	90.57
mmu-mir-3098	UCCUAACAGCAGGAGUAGGAGC	22	16	37	UUCUGCUGCCUGCCUUUAGGA	21	54	74	UGUGGUUGGGAGGAGUCCUAACAGCAGGAGUAGGAGCUCUGAUUAUCCCCUGCUUCUGCUGCCUGCCUUUAGGACCCUUUCCCCACA	87	Fail	No 2nt 3' overhang;No mature or star reads detected	2	0	33	2	41	15	85.37
mmu-mir-3101	UAGCUUUGGUGGAUGGUCUUU	21	54	74	GGUACCAUUGACUAAAGCUAG	21	16	36	GUGGGGUAGGUAGCAGGUACCAUUGACUAAAGCUAGUACUAUAGGCUUGCCUCUAGCUUUGGUGGAUGGUCUUUGCUAAGUUCUCUGC	88	Fail	No 2nt 3' overhang	2	0	47	5	53	1	98.11
mmu-mir-344e	GAUAUAACCAAAGCCUGACUAU	22	43	64	CAGGCUUCUGGCUAUAUUCC	20	5	24	CAGUCAGGCUUCUGGCUAUAUUCCAGGACUUACCUGGUCCUGGAUAUAACCAAAGCCUGACUAUAU	66	Fail	No 2nt 3' overhang;No mature or star reads detected	3	0	2	0	2	15	100
mmu-mir-344b	CAUUUAGCCAAAGCCUGACUGU	22	39	60	AGUCAGGCUCCUGGCUAAAGUUC	23	4	26	AUCAGUCAGGCUCCUGGCUAAAGUUCAGCUUUCAGCUGCAUUUAGCCAAAGCCUGACUGUAAG	63	Fail	No mature or star reads detected	5	0	733	0	740	15	99.05
mmu-mir-344c	UGAUCUAGUCAAAGCCUGACAGU	23	58	80	AGUCAGGCUGCUGGCUAGAGUAC	23	18	40	CUGCAAGGGUUUUUUUCAGUCAGGCUGCUGGCUAGAGUACAGCUAUCAGCUGGUACCUGAUCUAGUCAAAGCCUGACAGUAAACUGCUCCAG	92	Fail	No 2nt 3' overhang	2	0	15	3	18	1	100
mmu-mir-344g	AGUCAGGCUCCUGGCAGGAGU	21	5	25	CAGGCUCUAGCCAGGGGCUUGA	22	44	65	UGCCAGUCAGGCUCCUGGCAGGAGUCCUGCUCUCAGCUGGUUCCAGGCUCUAGCCAGGGGCUUGACUGCAA	71	Fail	No 2nt 3' overhang;No mature or star reads detected	2	0	2	0	17	15	11.76
mmu-mir-344f	CUCUAGCCAGGACCUGACUAC	21	46	66	AGUCAGUCUCCUGGCUGGAGUC	22	3	24	CCAGUCAGUCUCCUGGCUGGAGUCCAGCUCUAAGCUGGUUCCAGGCUCUAGCCAGGACCUGACUACAA	68	Pass	NA	2	0	26	1	27	1	100
mmu-mir-3103	GGAGGGAGGAUCUGCUGUUAG	21	2	22	UAACCUCUGAUCCUUCCCACAG	22	45	66	AGGAGGGAGGAUCUGCUGUUAGAAAGUCUCUGGUUUGUGACCUCUAACCUCUGAUCCUUCCCACAGG	67	Fail	No 2nt 3' overhang;Precision less than 75%	7	0	41	2	62	15	69.35
mmu-mir-3104	UAGGGGGCAGGAGCCGGAGCCCUCU	25	2	26	ACGCUCUGCUUUGCUCCCCCAGA	23	40	62	CUAGGGGGCAGGAGCCGGAGCCCUCUGCUGAACUGACAGACGCUCUGCUUUGCUCCCCCAGAU	63	Fail	Less than 10 reads in a single library	5	0	1	1	2	15	100
mmu-mir-3105	AGAGCAAGCCCGUAAGCAGCGU	22	14	35	ACUGCUUAUGAGCUUGCACUCC	22	51	72	GAGCAGGCUCUGGAGAGCAAGCCCGUAAGCAGCGUAAGUUACUGAGGAACACUGCUUAUGAGCUUGCACUCCAUAGCCUCUGCUU	85	Pass	NA	3	0	114	8	128	2	92.62
mmu-mir-486b	UCCUGUACUGAGCUGCCCCGAG	22	15	36	CGGGGCAGCUCAGUACAGGA	20	57	76	CCCACCCUGACGCAUCCUGUACUGAGCUGCCCCGAGCUGAGCACAGUGAAGGACCUCGGGGCAGCUCAGUACAGGACCCCUCAGGGAGGG	90	Fail	No 2nt 3' overhang	0	0	9464	67	9546	10	99.55
mmu-mir-3074-2	GUUCCUGCUGAACUGAGCCAGU	22	14	35	UGUUUCAGCUCAGUAGGCAC	20	50	69	GGGCUGGACUCCUGUUCCUGCUGAACUGAGCCAGUGCACUGGAAUCAACUGUUUCAGCUCAGUAGGCACGGGAGGCGGAGCCC	83	Fail	No 2nt 3' overhang;No mature or star reads detected	3	0	138	0	138	15	100
mmu-mir-3108	GUCUCUAAAGCUAGACGUUCCGG	23	11	33	CGUCUAGGUCUAGAGUCUCAA	21	52	72	CACAACCAGGGUCUCUAAAGCUAGACGUUCCGGAGAAUUUUUUUAUUUCGGCGUCUAGGUCUAGAGUCUCAAGGAAGUG	79	Fail	No 2nt 3' overhang;No mature or star reads detected	5	0	4	0	12	15	33.33
mmu-mir-3109	AAUGGAUGCGAUGGUUCCCAUGCU	24	15	38	UAGGGCCAUCUCAUCCAGAUA	21	54	74	UGCCUGCUCCUGUAAAUGGAUGCGAUGGUUCCCAUGCUGUUCUGAGGCAGAGCUAGGGCCAUCUCAUCCAGAUACUGUGGAGAUGGUA	88	Fail	No 2nt 3' overhang	9	0	94	10	104	1	100
mmu-mir-3110	UUCUGCCUCCCCUGAAGGCUC	21	13	33	GCACUCCAUCGGAGGCAGACAC	22	48	69	UGUGGGGCUGUGUUCUGCCUCCCCUGAAGGCUCUGUUGUCACUCUGGGCACUCCAUCGGAGGCAGACACUCAACCCCACA	80	Fail	No 2nt 3' overhang	3	0	31	1	34	1	94.12
mmu-mir-3112	ACAUAGAAAAGGCAGUCUGCA	21	15	35	CAGUUUGUCUCUUCUUUGUCU	21	51	71	CUAAAUGAACAGUGACAUAGAAAAGGCAGUCUGCAUUUAUUCUGGAGCUGCAGUUUGUCUCUUCUUUGUCUCUGUCAGUUGG	82	Fail	No mature or star reads detected	3	0	15	0	17	15	88.24
mmu-mir-1912	CACAGAACAUGCAGUGAGAACU	22	53	74	UGCUCAUUGCAUGGGCUGUGUA	22	16	37	UUAGUCUCUAGGAUGUGCUCAUUGCAUGGGCUGUGUAGAUUUUUAUUUAAUACACAGAACAUGCAGUGAGAACUUGAUAGAGAUUGG	87	Pass	NA	3	0	38	6	44	2	100
mmu-mir-3113	GUCCUGGCCCUGGUCCGGGUCC	22	14	35	UCCUGGCCCUGGUCCUGGUC	20	45	64	GGCCCUGGCCCGGGUCCUGGCCCUGGUCCGGGUCCUGGCCCUGGUCCUGGCCCUGGUCCUGGUCCUGGCCCUGGCC	76	Fail	No 2nt 3' overhang;No mature or star reads detected	6	0	0	0	0	15	0
mmu-mir-466b-8	AUACAUACACGCACACAUAAGA	22	54	75	UGAUGUGUGUGUACAUGUACAU	22	13	34	GUGUGUAUGUGUUGAUGUGUGUGUACAUGUACAUAUGUGAAUAUGAUAUACAUAUACAUACACGCACACAUAAGACACAUAUGAGC	86	Fail	No 2nt 3' overhang	2	0	5485	422	6176	7	97.92
mmu-mir-3470a	UCACUUUGUAGACCAGGCUGG	21	8	28	AGCCUGCCUCUGCCUCCUGAGU	22	48	69	CCUGGACUCACUUUGUAGACCAGGCUGGCCUUAAAUUCACAGAGAUCAGCCUGCCUCUGCCUCCUGAGUGCUGGGAU	77	Fail	More than 5 mismatches in duplex;No mature or star reads detected	6	0	293	0	655	15	44.73
mmu-mir-3470b	UCACUCUGUAGACCAGGCUGG	21	34	54	UGCCUCUGCCUCCCGAGU	18	76	93	GGAUUCUCUGUGUAGCCUUGGCUGUCCUGGCACUCACUCUGUAGACCAGGCUGGCCUUGAACUCAAAAAUUCACCUGCCUCUGCCUCCCGAGUGCUGGGACUAAAGGCAUGCGCUACCAAUGCCCG	126	Fail	Star length not met;More than 7 mismatches in duplex;No mature or star reads detected	9	0	609	0	1197	15	50.88
mmu-mir-3471-1	UGAGAUCCAACUGUAAGGCAUU	22	25	46	UGCUCUGUCCAGUUUCUUUUU	21	79	99	AAAGGAGCUUCAGUUGAGCCUCCAUGAGAUCCAACUGUAAGGCAUUUCCUCAAUUAGUGCUGUUAUGCUGCUAGUGUAUGCUCUGUCCAGUUUCUUUUUGGAGGUAUUUAGAGCUAUGAGUUUUCCUUUUA	131	Fail	More than 5 mismatches in duplex;No mature or star reads detected	6	0	63	0	114	15	55.26
mmu-mir-3471-2	UGAGAUCCAACUGUAAGGCAUU	22	14	35	CCCCUUGUGGGUGGGACAAUCUCUGG	26	64	89	AGAAAUGCCUCCAUGAGAUCCAACUGUAAGGCAUUUUCCCAAUUAGUGAUAAAGGGGAAAAGGCCCCUUGUGGGUGGGACAAUCUCUGGGCUGGUAGUCUUG	102	Fail	More than 7 mismatches in duplex;No mature or star reads detected	9	0	63	0	147	15	42.86
mmu-mir-3473a	UGGAGAGAUGGCUCAGCA	18	59	76	UUGAGCCAUCUCACCAGC	18	5	22	CCUGUUGAGCCAUCUCACCAGCCCAGAAAAUAUUUUUAAAAAGUGAAUUGUCUUAAGCUGGAGAGAUGGCUCAGCAGU	78	Fail	Mature miRNA length not met;Star length not met;No mature or star reads detected	1	0	2	0	6	15	33.33
mmu-mir-3474	CCCUGGGAGGAGACGUGGAUUC	22	5	26	AUCUGCGUCUUGUUCCAGGUUCAGCU	26	37	62	CUAGCCCUGGGAGGAGACGUGGAUUCUUUAGAGUGCAUCUGCGUCUUGUUCCAGGUUCAGCU	62	Fail	asymmetric bulge greater than 3;No mature or star reads detected	2	1	867	0	880	15	98.52
mmu-mir-3960	GGCGGCGGCGGAGGCGGGGG	20	47	66	UCCUGCGCCCCCGAUCGGGGCCGC	24	10	33	GCCACGGCUUCCUGCGCCCCCGAUCGGGGCCGCCAACAGCGCUGGCGGCGGCGGCGGAGGCGGGGGCAGUGGC	73	Fail	More than 5 mismatches in duplex;No mature or star reads detected	7	0	0	0	0	15	0
mmu-mir-3961	UGCCCUCAGCUCAGUUGGA	19	38	56	CAAAUGCACUCAGAGCAGU	19	8	26	AGAGGACCAAAUGCACUCAGAGCAGUUGAGUAUCAGCUGCCCUCAGCUCAGUUGGACAA	59	Fail	Mature miRNA length not met;Star length not met;More than 5 mismatches in duplex;No mature or star reads detected	6	0	0	0	0	15	0
mmu-mir-28c	AGGAGCUCACAGUCUAUUGA	20	45	64	AAAGACAAAUGAGAUAUGAUCCCUA	25	14	38	UCACUGCAGUUACAAAGACAAAUGAGAUAUGAUCCCUACCCUUGAGGAGCUCACAGUCUAUUGAACACAAGCAGC	75	Fail	More than 7 mismatches in duplex;asymmetric bulge greater than 3;No mature or star reads detected	11	1	23	0	23	15	100
mmu-mir-3962	AGGUAGUAGUUUGUACAUUU	20	35	54	AUGUACUCUGCCACGUAG	18	12	29	UGGGUUGAGAAAUGUACUCUGCCACGUAGGAGCUAGGUAGUAGUUUGUACAUUUCUUACUCCCU	64	Fail	Star length not met;No mature or star reads detected	5	0	9	0	14	15	64.29
mmu-mir-3963	UGUAUCCCACUUCUGACAC	19	6	24	GUUUUAGGUGGAAUAUUUU	19	51	69	UGGGAUGUAUCCCACUUCUGACACUGGUGAUAUUGUUUAAUAUCUUACAGGUUUUAGGUGGAAUAUUUUCC	71	Fail	Mature miRNA length not met;Star length not met;No mature or star reads detected	4	0	0	0	0	15	0
mmu-mir-3964	AUAAGGUAGAAAGCACUAAA	20	49	68	GCCUGCUUUCCAAGUUAUGU	20	3	22	GGGCCUGCUUUCCAAGUUAUGUAGCUAGCAAGGAGAACUCACAGCUUCAUAAGGUAGAAAGCACUAAAUGGGCC	74	Fail	More than 7 mismatches in duplex;No mature or star reads detected	10	0	8	0	8	15	100
mmu-mir-1843b	AUGGAGGUCUCUGUCUGACUU	21	5	25	CCGAUCGUUCCCCUCCAUAC	20	43	62	CAACAUGGAGGUCUCUGUCUGACUUAGGAUAGCUGGCUAAGUCCGAUCGUUCCCCUCCAUACAACC	66	Fail	No 2nt 3' overhang	8	0	11422	1509	14941	14	86.64
mmu-mir-3965	UGCUUAUCAGCCUGAUGUU	19	41	59	CUGCAGCUGAGUGCACA	17	15	31	GGGAAGUCAGAGAGCUGCAGCUGAGUGCACAGAAGGCUGCUGCUUAUCAGCCUGAUGUUCAAGGCUUGC	69	Fail	Mature miRNA length not met;Star length not met;More than 5 mismatches in duplex;No mature or star reads detected	6	0	0	0	0	15	0
mmu-mir-378b	CUGGACUUGGAGUCAGAAGA	20	67	86	CCUGGGCUAUCCCAGUCCAGGC	22	4	25	UGUCCUGGGCUAUCCCAGUCCAGGCAGUACCCUCAGGAGGCAGGUACGAUGGAUAGAGAGGGAACCCUGGACUUGGAGUCAGAAGACCUGAG	92	Fail	More than 5 mismatches in duplex;No mature or star reads detected	7	0	435	0	436	15	99.77
mmu-mir-101c	ACAGUACUGUGAUAACUGA	19	46	64	CUACUGCACAGUCCUGUGA	19	8	26	UGAUGCCCUACUGCACAGUCCUGUGAUGACUGACUGCUCAACUGCACAGUACUGUGAUAACUGAUCGCCUAACUG	75	Fail	Mature miRNA length not met;Star length not met;More than 7 mismatches in duplex;No mature or star reads detected	8	0	20	0	91	15	21.98
mmu-mir-3966	AGCUGCCAGCUGUAGAACUGU	21	16	36	UGUUCAUCAUGCUUGCUGCAGA	22	52	73	AACACAGGAAAAGACAGCUGCCAGCUGUAGAACUGUUUUUAAUUAAAACUGUGUUCAUCAUGCUUGCUGCAGAGUUUUCUUAUUU	85	Fail	More than 5 mismatches in duplex;No mature or star reads detected	7	0	0	0	0	15	0
mmu-mir-3967	AGCUUGUCUGACUGAUGUUG	20	39	58	ACUCAGGCAGCAAGAAUUCU	20	15	34	ACUGGCUGCACCUGACUCAGGCAGCAAGAAUUCUAUUGAGCUUGUCUGACUGAUGUUGGAGCACAAAU	68	Fail	No mature or star reads detected	3	0	0	0	0	15	0
mmu-mir-3968	CGAAUCCCACUCCAGACACCA	21	72	92	GUGGUAGGAUCCGUG	15	15	29	ACGCCGAGCGUGUGGUGGUAGGAUCCGUGUAGCACCGUCUGUGUGUUGUUGUGCCACACAGAGAACUUGAGCGAAUCCCACUCCAGACACCAUGAGUAGG	100	Fail	Star length not met;More than 7 mismatches in duplex;asymmetric bulge greater than 3;No mature or star reads detected	8	1	0	0	0	15	0
mmu-mir-3969	CCCUAAAGUAGAAAUCACUA	20	12	31	UAGAUUAGCUACUUACAGGGCU	22	63	84	AAAUGGAUUUCCCCUAAAGUAGAAAUCACUAUAGAGUUGCAUGGUUACAGAGGACUAGAAUUUAGAUUAGCUACUUACAGGGCUUCAGAUCU	92	Fail	More than 5 mismatches in duplex;No mature or star reads detected	7	0	9	0	9	15	100
mmu-mir-28b	AGGAGCUCACAAUCUAUUUAG	21	12	32	GAAUGUGUGAGGCAUCUUA	19	52	70	GACUAUAGAAAAGGAGCUCACAAUCUAUUUAGUGGCAGGCGCACACUGCCAGAAUGUGUGAGGCAUCUUAAUAGUGUGCU	80	Fail	Star length not met;More than 5 mismatches in duplex;No mature or star reads detected	6	0	0	0	0	15	0
mmu-mir-3970	GAGGUUGUAGUUUGUGCUUU	20	11	30	AGCAGAAACCAGCAUCAC	18	63	80	CUAGGAAUUUGAGGUUGUAGUUUGUGCUUUCUAUCUUGUAGAGAUUUCAAUACUCAGUAUGAAGCAGAAACCAGCAUCACCCUUUUGUUU	90	Fail	Star length not met;No mature or star reads detected	4	0	3	0	3	15	100
mmu-mir-3971	CUCCCCACCCCUGUACCAGUGA	22	52	73	GCAGGUGGAAUGGGAGGUGGCAGGG	25	12	36	AUCUGGGCUUGGCAGGUGGAAUGGGAGGUGGCAGGGAGAAGGCAGUUUUCCCUCCCCACCCCUGUACCAGUGAAGCGGAAAGG	83	Fail	More than 5 mismatches in duplex;No mature or star reads detected	6	0	0	0	0	15	0
mmu-mir-5046	AGCUCCCGCCACUGUGACCCCCUU	24	5	28	GGAGCUCCGAUCCGGGAGCCUG	22	36	57	UCCUAGCUCCCGCCACUGUGACCCCCUUACCUUUAGGAGCUCCGAUCCGGGAGCCUGGU	59	Fail	More than 7 mismatches in duplex;No mature or star reads detected	8	0	0	0	0	15	0
mmu-mir-5098	CAGGGUUUCUCUGUGUAGCCC	21	54	74	GUUACAUGGUGAAGCCCAGUU	21	11	31	AUUAGCCAGAGUUACAUGGUGAAGCCCAGUUUUGUUUUGUUUUGUUUUUGAGACAGGGUUUCUCUGUGUAGCCCUGGCUGUC	82	Fail	Less than 10 reads in a single library	2	0	5	4	24	15	37.5
mmu-mir-5099	UUAGAUCGAUGUGGUGCUCC	20	46	65	AGAAAUUACAUUGAUUUAAGA	21	12	32	AGAAUUCAGUUAGAAAUUACAUUGAUUUAAGAAGUGGUAAUGGGCUUAGAUCGAUGUGGUGCUCCUGAGUUCUC	74	Fail	No mature or star reads detected	2	0	9	0	46	15	19.57
mmu-mir-5100	UCGAAUCCCAGCGGUGCCUCU	21	36	56	AGGACUUGGGAACUGAAG	18	10	27	GUGGGAGGGAGGACUUGGGAACUGAAGAGCAGAGUUCGAAUCCCAGCGGUGCCUCUUCCCGACU	64	Fail	Star length not met;No mature or star reads detected	5	0	314	0	334	15	94.01
mmu-mir-5101	UUUGUUUGUUUUGCUGAUGCAG	22	52	73	GUAUCAGUUACAAACAAAAA	20	10	29	AUUUUCUUAGUAUCAGUUACAAACAAAAACCGUUUUGUAAGACUUGUUGUUUUUGUUUGUUUUGCUGAUGCAGCCAGAGAAUG	83	Fail	No mature or star reads detected	5	0	6	0	6	15	100
mmu-mir-5103	UUUGGGGACCCUAGGAUCUGGGC	23	13	35	UCAUCCGGGAUCCCCUGAGG	20	51	70	CUUCUGGUGGUCUUUGGGGACCCUAGGAUCUGGGCAUAACAUUUGGGGGCUCAUCCGGGAUCCCCUGAGGCCCCCAGGA	79	Pass	NA	2	0	11	4	20	1	75
mmu-mir-5104	CUGUGCUAGUGAGGUGGCUCAGCA	24	61	84	UUGAGGCAUCUCUCUAGCUCCAGAGAG	27	12	38	GCUCUUAAAUGUUGAGGCAUCUCUCUAGCUCCAGAGAGCACGGUUUUAUAACCAAUUGUUCUGUGCUAGUGAGGUGGCUCAGCAAGGAAGGGCA	94	Fail	Star length not met;More than 5 mismatches in duplex	6	0	41	7	49	1	97.96
mmu-mir-5106	AGGUCUGUAGCUCAGUUGGCAGA	23	49	71	AGCAACAACAACAGCAACAACCCGA	25	7	31	CACUCGAGCAACAACAACAGCAACAACCCGAGAGCCUAUCUAGGGCCUAGGUCUGUAGCUCAGUUGGCAGAGU	73	Fail	More than 7 mismatches in duplex;No mature or star reads detected	8	0	0	0	0	15	0
mmu-mir-3473c	CAUUAUAGGAGUUGGGGAGAUG	22	52	73	UCUCUCCAGCCCCCAUAAUAAG	22	12	33	CUGCUGAGCCAUCUCUCCAGCCCCCAUAAUAAGUCUUUUAAAUGUAAAAUUCAUUAUAGGAGUUGGGGAGAUGGCUCAGUA	81	Pass	NA	3	0	77	1	85	1	91.76
mmu-mir-5107	UGGGCAGAGGAGGCAGGGACA	21	11	31	CAACCUGUGCUUCUCUUCCCAG	22	55	76	UCCAAGAUGUUGGGCAGAGGAGGCAGGGACAACAAACUGGUGGCCCAGCUGUAUCAACCUGUGCUUCUCUUCCCAGUCACCCUGUGAA	88	Fail	No 2nt 3' overhang	5	0	1071	18	1103	1	98.73
mmu-mir-5108	GUAGAGCACUGGAUGGUUU	19	59	77	GCUUCCACUGUUCUUACC	18	8	25	CAGUGAAGCUUCCACUGUUCUUACCAUUCCCUCUGUGGCCUCGGGGGACCCAAUGGUGGUAGAGCACUGGAUGGUUUCUCAAUGA	85	Fail	Mature miRNA length not met;Star length not met;No mature or star reads detected	3	0	0	0	0	15	0
mmu-mir-5112	UAGCUCAGCGGGAGAGCAC	19	11	29	GCUUCAUCCCCAGCUACA	18	32	49	GGCUGGGGUGUAGCUCAGCGGGAGAGCACCUGCUUCAUCCCCAGCUACAUUUCCAGUGCC	60	Fail	Mature miRNA length not met;Star length not met;No mature or star reads detected	5	0	0	0	0	15	0
mmu-mir-5113	ACAGAGGAGGAGAGAGAUCCUGU	23	11	33	AGGGUCACUCCCUCCUCUCUGC	22	52	73	UAGGGAUGGGACAGAGGAGGAGAGAGAUCCUGUUUAACUCACUGCAACACCAGGGUCACUCCCUCCUCUCUGCUCUCCCUGG	82	Pass	NA	4	0	2095	5	2126	2	99.38
mmu-mir-5114	ACUGGAGACGGAAGCUGCAAGA	22	5	26	UUGCAGUUCCUGUUCCAGAAG	21	45	65	AGUCACUGGAGACGGAAGCUGCAAGAGCGGCUGAGUGUGGGGUCUUGCAGUUCCUGUUCCAGAAG	65	Pass	NA	2	0	7533	1	7901	1	95.36
mmu-mir-5118	AAGGUUAGGCCAGCCUGGU	19	40	58	GAGGUUGGCUGAUCUCUG	18	12	29	CUUAGGAGGCAGAGGUUGGCUGAUCUCUGCUUGAGUUCGAAGGUUAGGCCAGCCUGGUCUCCAAAGA	67	Fail	Mature miRNA length not met;Star length not met;No mature or star reads detected	2	0	0	0	0	15	0
mmu-mir-5119	CAUCUCAUCCUGGGGCUGG	19	33	51	GGCCUAUGGGACAGAUACU	19	8	26	CAGGGCUGGCCUAUGGGACAGAUACUAUAAGUCAUCUCAUCCUGGGGCUGGGUCUGC	57	Fail	Mature miRNA length not met;Star length not met;No mature or star reads detected	3	0	0	0	0	15	0
mmu-mir-5120	UUUGGGGCUGUGGUGCCACCAGC	23	11	33	UCAGUGGCAGCAGCCCCUUCAG	22	50	71	GAGCUGGUCCUUUGGGGCUGUGGUGCCACCAGCUGUGACAGAGUGGAGCUCAGUGGCAGCAGCCCCUUCAGACAGGCU	78	Fail	More than 5 mismatches in duplex;No mature or star reads detected	6	0	10	0	11	15	90.91
mmu-mir-5121	AGCUUGUGAUGAGACAUCUCC	21	47	67	UGAUGUGGUGACAUGUAGG	19	11	29	GGUGAGUUGGUGAUGUGGUGACAUGUAGGACAGGGUAGGCUCUGGCAGCUUGUGAUGAGACAUCUCCCACUCAU	74	Fail	Star length not met;More than 5 mismatches in duplex;No mature or star reads detected	6	0	153	0	305	15	50.16
mmu-mir-5122	CCGCGGGACCCGGGGCUGUG	20	9	28	CUGCCGCUGGGCCGGGGUG	19	66	84	GUCCGCUACCGCGGGACCCGGGGCUGUGUCAGGUCUGGAAGUGGAGCUGGAGCUGACCGAAGGAGCUGCCGCUGGGCCGGGGUGGAACA	89	Fail	Star length not met;No mature or star reads detected	4	0	11	0	89	15	12.36
mmu-mir-466q	GUGUGUGUGUGUGUGUAUGU	20	13	32	GUGCACACACACACAUACGU	20	46	65	GUGUGUGUGUGUGUGUGUGUGUGUGUGUAUGUGUGUGUAGUAUAUGUGCACACACACACAUACGUACCCAUGCAUG	76	Fail	Precision less than 75%	0	0	46	10	467	15	11.99
mmu-mir-3473d	GGGCUGGAGAGGUGGCUCAGUGGCU	25	49	73	CCACUGAGCCACUUUCCAGCCCUU	24	10	33	UGUGCUUAACCACUGAGCCACUUUCCAGCCCUUUGAAAACUUAUUUGAGGGCUGGAGAGGUGGCUCAGUGGCUAAGAGCAC	81	Pass	NA	0	0	835	47	898	2	95.97
mmu-mir-5124a	GGUCCAGUGACUAAGAGCAU	20	11	30	GUUCUUGCAGAGGACCCA	18	41	58	UAGAAAGGUGGGUCCAGUGACUAAGAGCAUUUGAGCACUUGUUCUUGCAGAGGACCCAAGUUCAAUUUCUAG	72	Fail	Star length not met;No mature or star reads detected	5	0	0	0	0	15	0
mmu-mir-5125	AAGGAGAGCCCCAUGCCUUUG	21	14	34	UCUGCCUGGGAUUUCCUUGU	20	49	68	CGCCUUGCAGUCUAAGGAGAGCCCCAUGCCUUUGGACAUGCUGUUCCUUCUGCCUGGGAUUUCCUUGUCUGCCUGGUGA	79	Fail	More than 5 mismatches in duplex;Less than 10 reads in a single library	7	0	12	1	13	15	100
mmu-mir-3572	UGGGGAACAGGGCAAGGUGGAC	22	9	30	UACACUUGUCCUUCUUUCCCCAG	23	49	71	GACCAGUUUGGGGAACAGGGCAAGGUGGACAGUAGCUGACAGCCUGUUUACACUUGUCCUUCUUUCCCCAGGCUAUAGUUCGGUUG	86	Fail	No 2nt 3' overhang	1	0	67	27	113	1	83.19
mmu-mir-5126	GCGGGCGGGGCCGGGGGCGGGG	22	52	73	ACGCCUCCUGCAGCUGCGG	19	9	27	GGGACCGGACGCCUCCUGCAGCUGCGGGAGCCCGUGGUUCCCCGGGCAACCGCGGGCGGGGCCGGGGGCGGGGCCCA	77	Fail	Star length not met;More than 5 mismatches in duplex;No mature or star reads detected	7	0	2	0	2	15	100
mmu-mir-5127	UCUCCCAACCCUUUUCCCA	19	43	61	GUGAAAUGUGGUGACAUAUGGUGACAUU	28	15	42	GCUUUCUCUACUUGGUGAAAUGUGGUGACAUAUGGUGACAUUUCUCCCAACCCUUUUCCCAGGAGAGAGGG	71	Fail	Mature miRNA length not met;Star length not met;More than 7 mismatches in duplex;asymmetric bulge greater than 3;No mature or star reads detected	14	1	0	0	0	15	0
mmu-mir-5128	CAAUUGGGGCUGGCGAGAUGGCU	23	51	73	AGGUCUUUCUAGCUCCUGUUUUA	23	13	35	UCUUAAUUACUGAGGUCUUUCUAGCUCCUGUUUUACUAAUUUAAAAAGUGCAAUUGGGGCUGGCGAGAUGGCUUAGUGGUUAAG	84	Fail	No mature or star reads detected	4	0	1137	0	1165	15	97.6
mmu-mir-5129	AUGUGGGGGCAUUGGUAUUUUC	22	11	32	AAUGUGCCUGUGCAUCUCUUCC	22	47	68	UCACCUGAAUAUGUGGGGGCAUUGGUAUUUUCAAAGCAGCAUUUUGAAUGUGCCUGUGCAUCUCUUCCCACAGUGGUG	78	Fail	No 2nt 3' overhang	8	1	28	2	32	1	93.75
mmu-mir-5131	CGGCGCCCCACGGAGCCCCGAGC	23	60	82	UCGGAUGCGCGUGUGGCGGAAGCGCCGGC	29	11	39	GGCGGCGGCGUCGGAUGCGCGUGUGGCGGAAGCGCCGGCGGCAUGAACUACCCGGGCCGCGGCGCCCCACGGAGCCCCGAGCGUAACGGCCGC	93	Fail	Star length not met;More than 7 mismatches in duplex;asymmetric bulge greater than 3;No mature or star reads detected	10	1	0	0	47	15	0
mmu-mir-5132	GCGUGGGGUGGUGGACUCAGG	21	8	28	CUGAUGUUCCCCAUCCCGCAG	21	45	65	CAGGCCGGCGUGGGGUGGUGGACUCAGGCUUCUGGAGCUGAAGCCUGAUGUUCCCCAUCCCGCAGCGGCCU	71	Fail	No 2nt 3' overhang;Precision less than 75%	2	0	9	6	85	15	17.65
mmu-mir-5133	GCUGGAGCUGCGGCAGCGCAG	21	10	30	UCUCUGCCGCUCGCUUCAGUUUUCCU	26	46	71	CGCCGAGAGGCUGGAGCUGCGGCAGCGCAGGCCUGGGCCGCCGUGUCUCUGCCGCUCGCUUCAGUUUUCCUCAGGGC	77	Fail	More than 5 mismatches in duplex;asymmetric bulge greater than 3;No mature or star reads detected	6	1	0	0	48	15	0
mmu-mir-5134	UUGGCAGAAAGGGCAGCUGUG	21	10	30	ACGGGUGGCCCUCUUUCUGCAG	22	49	70	UGAACAGACUUGGCAGAAAGGGCAGCUGUGAUGCUUGUCCUAGUUUUCACGGGUGGCCCUCUUUCUGCAGGUACAUUC	78	Fail	No 2nt 3' overhang	2	0	34	4	46	1	82.61
mmu-mir-5135	AGGUCUAGGUGGCAAGGGCGUCCU	24	47	70	GAGCCCAGCCACCUAGACUUUC	22	12	33	GAGAGGACUCGGAGCCCAGCCACCUAGACUUUCCCAGGAGAAGCGCAGGUCUAGGUGGCAAGGGCGUCCUGGUCCUACU	79	Fail	No mature or star reads detected	4	0	5	0	12	15	41.67
mmu-mir-5136	AUAUGCGAGGGAACUACUGG	20	47	66	GGUGGUUUUCACGUGAGUCU	20	14	33	GGGCCUUUCCAAGGGUGGUUUUCACGUGAGUCUUGAUUUUGUCUUUAUAUGCGAGGGAACUACUGGGAACUGGGCC	76	Fail	No mature or star reads detected	5	0	0	0	5	15	0
mmu-mir-344i	AAGUCAGGCUCCUGGCUGGA	20	11	30	UAGCCAGGGUCUGACUACA	19	58	76	GGGAUUUUGCAAGUCAGGCUCCUGGCUGGAGUCCAGCUCUCAGCUGGGUCCAGGCUCUAGCCAGGGUCUGACUACAUGAUGCUCAGUA	88	Fail	Star length not met;No mature or star reads detected	1	0	0	0	2	15	0
mmu-mir-5709	AUACGCACACUUAAGACUUUAG	22	18	39	AAAGUCUUAAGGGUGUGUAUUG	22	53	74	AAGUUGAUAGGCCGGCAAUACGCACACUUAAGACUUUAGAAGCUCUCAGACUAAAGUCUUAAGGGUGUGUAUUGCAGGCCUAGCAAUGC	89	Fail	No mature or star reads detected	1	0	40	1	41	15	100
mmu-mir-5710	UCUUGGGACAUAGUGUAAGGCA	22	5	26	ACUGGCUCUUUGUCCCUCGGCA	22	48	69	AGAGUCUUGGGACAUAGUGUAAGGCAGUGGUCUGGCUAGUCCCACUAACUGGCUCUUUGUCCCUCGGCA	69	Pass	More than 5 mismatches in duplex	7	0	17	1	20	1	90
mmu-mir-3084-2	GUUGAAGGUUAAUUAGCAGAGU	22	7	28	UUCUGCCAGUCUCCUUCAGAC	21	44	64	CAAAUAGUUGAAGGUUAAUUAGCAGAGUAACUGAAUAUAGUAAUUCUGCCAGUCUCCUUCAGACAAAAA	69	Fail	No 2nt 3' overhang	4	0	324	24	410	3	85.57
mmu-mir-6236	UGAAAAUGGAUGGCGCUG	18	29	46	GCCGUCGCCGGCAGUCAGG	19	67	85	ACAACUCACCUGCCGAAUCAACUAGCCCUGAAAAUGGAUGGCGCUGGAGCGUGGGGACCAUACCCAGCCGUCGCCGGCAGUCAGGGGUGGGGGUGGGGGUGGAGAAAGAAAAAAAAUCAAUAA	123	Fail	Mature miRNA length not met;Star length not met;No mature or star reads detected	5	0	14	0	1105	15	1.27
mmu-mir-6237	UUAAGGAUUGGGUCUUGGAAUUC	23	54	76	GACAGGACUCAACACUCAAGU	21	22	42	AAAACAGUGUCUUCAAUGUGGGACAGGACUCAACACUCAAGUUACCCUUUAACUUAAGGAUUGGGUCUUGGAAUUCAUGUAUUGAGAUAUC	91	Fail	More than 5 mismatches in duplex;No mature or star reads detected	6	0	0	0	0	15	0
mmu-mir-6238	UUAUUAGUCAGUGGAGGAAAUG	22	73	94	UUGCCCUCCUAUCUGACCUGAGUGAAC	27	26	52	CUGAACCCCUUAAGCACUCAAGUUAUUGCCCUCCUAUCUGACCUGAGUGAACUAGGCUAUUUCUAAAGACCUUUAUUAGUCAGUGGAGGAAAUGAAGGGAGCCAAGCCAGGUGUGAAAAUAUUCCCGAU	129	Fail	Star length not met;More than 7 mismatches in duplex;No mature or star reads detected	10	0	0	0	0	15	0
mmu-mir-6240	AUGUGAUUUCUGCCCAGUGCUCUGAAG	27	64	90	CCAAAGCAUCGCGAAGGCCCACGGCG	26	26	51	UUGAGAAAAACAAAACCAAAAAACCCCAAAGCAUCGCGAAGGCCCACGGCGGGUGUUGACUCGAUGUGAUUUCUGCCCAGUGCUCUGAAGGUCAAUGUGAAGAAAUGUGACUCUCUU	117	Fail	Star length not met;More than 7 mismatches in duplex	8	0	228	1	268	1	85.45
mmu-mir-6241	CACGGCGGCUGGAAUUCCC	19	26	44	GAAUUUCCAGGUGGCCAUGAC	21	63	83	CAGGAACCUCAGUCAUUAUAACACUCACGGCGGCUGGAAUUCCCAUCAAGUGAUCUGUGAGGGAAUUUCCAGGUGGCCAUGACGUGACAGAGCAGAAUGACGG	103	Fail	Mature miRNA length not met;No mature or star reads detected	2	0	0	0	0	15	0
mmu-mir-6244	GGGGGCGUGGAAUUAUCGGGU	21	31	51	CCGAUAGCCAUAUGCUUCCAG	21	66	86	AGGCUCUGGAAGGUGAUCGACUCAUAGCAUGGGGGCGUGGAAUUAUCGGGUAAGGAGUACGUCUGCCGAUAGCCAUAUGCUUCCAGCCCAUAGCUUGGCCUACCCCAGCUUCCUAGG	117	Fail	No mature or star reads detected	5	0	0	0	0	15	0
mmu-mir-195b	UAGCAGCACAGAAAUAGUAGAA	22	15	36	CUGCUCUCCUGUAACUGAUAUA	22	67	88	AGAAAGGACUUAAAUAGCAGCACAGAAAUAGUAGAAAACACAGCCCAACAGCUUUGGCUUGAAUUACUGCUCUCCUGUAACUGAUAUAGUCUUUUUC	97	Fail	More than 5 mismatches in duplex;No mature or star reads detected	6	0	0	0	0	15	0
mmu-mir-6335	CUGCAUACACAGUGAUAUUCUG	22	3	24	GAAUGAGUUACAUGAGGAC	19	80	98	AUCUGCAUACACAGUGAUAUUCUGCAUGGACAGUGUAGGCAUUUCUAACAAGAACACUGAUGCUAAUUAACUGAGUGUAGAAUGAGUUACAUGAGGAC	98	Fail	Star length not met;More than 5 mismatches in duplex;asymmetric bulge greater than 3;No mature or star reads detected	6	1	0	0	0	15	0
mmu-mir-133c	UUUGGUCCCCUUCAAGGAGUCAG	23	56	78	GGCUCAUGAAGACACCAAAGG	21	2	22	AGGCUCAUGAAGACACCAAAGGAGACAUCCCCAGCAGUCGGCUGGCUGGUUUCAGUUUGGUCCCCUUCAAGGAGUCAGGG	80	Fail	More than 5 mismatches in duplex;No mature or star reads detected	7	0	0	0	0	15	0
mmu-mir-6336	UCUCGGAUUUAGUAAGAGAUC	21	34	54	UCUUUUAUAGGUCUGAUGGAA	21	76	96	UUCCUUCUCAUGAAAGACACUUGUGUAAGCAUUUCUCGGAUUUAGUAAGAGAUCUUUUAUGUAUGAGUCUGAGUAUCUUUUAUAGGUCUGAUGGAAAAUGUAAAAUUGAGGGCUUACAUGGAUUAAGGAU	130	Fail	No mature or star reads detected	1	0	0	0	0	15	0
mmu-mir-6337	UGAGGGCUGCUGGGUUGCUAGGU	23	82	104	CUAACAUUUCACAGUCCUUUUC	22	2	23	UCUAACAUUUCACAGUCCUUUUCUAUCCAAGAAGAGGUGUAGGGGGAGGAACACCCUGUAAACAAUGUCACUCUGUGGAGAUGAGGGCUGCUGGGUUGCUAGGUU	105	Fail	No mature or star reads detected	4	0	0	0	0	15	0
mmu-mir-6338	CUGGUUUCUCUCAUUUGUGCU	21	10	30	UAGAAGGGAGAAUGUAUGA	19	84	102	UCCAGUAUCCUGGUUUCUCUCAUUUGUGCUUACUGAGUUUUAUAUAGUCACAUAAAACCAUAUGUGUACAUGUUAAAUGAAAGUAGAAGGGAGAAUGUAUGAUGCAGGG	109	Fail	Star length not met;No mature or star reads detected	5	0	0	0	0	15	0
mmu-mir-6339	GAUGCCUUUGUCCUCAGUGUUAG	23	18	40	AAAGCUUGGGAAGCUGGUCUCCU	23	81	103	GGCAGUAGAUGUCUGAGGAUGCCUUUGUCCUCAGUGUUAGGCUGAGAAAGGAGCUGGCAGGGCACCAUCACUGCAGGCCUAAAGCUUGGGAAGCUGGUCUCCUACACACAUUUGUGU	117	Fail	More than 5 mismatches in duplex;No mature or star reads detected	7	0	0	0	0	15	0
mmu-mir-6340	GUCAGCAGCAGCUUCGCUUUGGC	23	29	51	UUGAAGCCCUUGCCGCCAGACG	22	73	94	CUUCUUCCUCAAGGUCAGGCCCUGGGUCGUCAGCAGCAGCUUCGCUUUGGCUCCGAUGGCUGUCUUCGGAGUUUGAAGCCCUUGCCGCCAGACGCUGGGUUGGCAUCAGUGGAUGGAAU	119	Fail	More than 7 mismatches in duplex;asymmetric bulge greater than 3;No mature or star reads detected	8	1	0	0	0	15	0
mmu-mir-6341	CAGUGCAAUGAUAUUGUCACUAU	23	31	53	AGGAGAUAGUAUAACACUGAG	21	73	93	UUUUCAACAUAUCCAAAAAUUGAAGGAGCCCAGUGCAAUGAUAUUGUCACUAUAUGGCUGAUAGGCUUCCUCAGGAGAUAGUAUAACACUGAGGGUCAACUGAAUUUUGUGUGUCUGGAGC	121	Fail	More than 7 mismatches in duplex;No mature or star reads detected	8	0	0	0	0	15	0
mmu-mir-6342	CAGCAGCAAUCUGGUCUUUGAG	22	65	86	GAUCCGCUAUCAUGCAACUGUG	22	37	58	CUUCGAUGGAGCCUGAGUGGACAGAUCUCCAGAGAGGAUCCGCUAUCAUGCAACUGUGGCAAGUCAGCAGCAAUCUGGUCUUUGAGGAUUCUUUUAAAUGGUCUGCAGACACAGUUCCUUUGAGA	125	Fail	More than 7 mismatches in duplex;asymmetric bulge greater than 3;No mature or star reads detected	11	1	0	0	0	15	0
mmu-mir-6343	UGUAAAGUAGGAGCUGACUGAC	22	61	82	CAGAUAGCUAUUUAUUGCAGA	21	3	23	UUCAGAUAGCUAUUUAUUGCAGAAAAGUGGGGCAGCCUGGCAUUAUGUUCUCCACUUCUAUGUAAAGUAGGAGCUGACUGACAC	84	Fail	No mature or star reads detected	4	0	0	0	0	15	0
mmu-mir-6344	GUUUUCCUACUGUUUCCCUUUU	22	11	32	GAGUGGAGAUGGGAGAACAG	20	77	96	UUUUCCUACUGUUUUCCUACUGUUUCCCUUUUAGGUUUUGAAUUGUCUGUGUUGAGCUCAUUUGUGGUGGCAUCCAGAGUGGAGAUGGGAGAACAGGAGGAAGC	104	Fail	No mature or star reads detected	4	0	0	0	0	15	0
mmu-mir-6345	UAGCACUGCUCAGGGUGAACU	21	34	54	UACAGUGUGUGGUAGUACUAGG	22	57	78	GCUUUGUGAGUUUUCCUUGUUUCAGUGUUAGUCUAGCACUGCUCAGGGUGAACUAGUACAGUGUGUGGUAGUACUAGGUUCUCCAUGGACACAGGCAUAAAUGAAACUUGGUUUCUGCUCUUAAAGCC	128	Fail	More than 5 mismatches in duplex;No mature or star reads detected	7	0	0	0	0	15	0
mmu-mir-6346	UAGCAGGUGUCUGCAAUGCCAA	22	59	80	GGCAGGGCAGAUGACCCAAGUCCAGAUC	28	3	30	GUGGCAGGGCAGAUGACCCAAGUCCAGAUCGUUGGAACCUAUAUAAAGCCAGAUACGAUAGCAGGUGUCUGCAAUGCCAAA	81	Fail	Star length not met;More than 7 mismatches in duplex;No mature or star reads detected	10	0	0	0	0	15	0
mmu-mir-6348	UCAGCCUUUAUAAGGUGUGUGU	22	98	119	GCACAAAAGGAAAGGU	16	2	17	GGCACAAAAGGAAAGGUGGUUUGUACAUUCUAGUCCUGGGCUUUGGGUAGAAGGAACAGGCCACCCGAUGGUAGCGGAGGAACUAGAUGUACUUCACUCAGCCUUUAUAAGGUGUGUGUA	120	Fail	Star length not met;More than 7 mismatches in duplex;asymmetric bulge greater than 3;No mature or star reads detected	11	1	0	0	0	15	0
mmu-mir-6349	UGGAAUGUGGGAGGGGCAUGCG	22	64	85	UUAAUCCCUCCCACCCACA	19	15	33	GCUCUGAGAAUUCUUUAAUCCCUCCCACCCACAGAGUAAGCUAACAGCCUCCGCUGUAACCUGUGGAAUGUGGGAGGGGCAUGCGGAAUGUGGGAGG	97	Fail	Star length not met;More than 7 mismatches in duplex;No mature or star reads detected	8	0	0	0	0	15	0
mmu-mir-6350	UAGCAGGUGCAUUAUAAAUAU	21	9	29	AUUUUCAUGCCUUGAGCAC	19	80	98	CCAAUGUAUAGCAGGUGCAUUAUAAAUAUUGGUUGAGCAUGUGAUUGAUACACAGUGUAUACUACCAUAUACUUAUCAUAUUUUCAUGCCUUGAGCACACGUUGC	105	Fail	Star length not met;More than 5 mismatches in duplex;No mature or star reads detected	7	0	0	0	0	15	0
mmu-mir-6352	UUUGGGAAAAGGACCCCAGCUC	22	17	38	GACUUGUCCUUAGUGACAGCUCCAGUGUGGAAUCUUGCUGUUCCUUCUGAGG	52	52	103	UCAUUUCAUUUUGACCUUUGGGAAAAGGACCCCAGCUCUGGUGAAUCCUGAGACUUGUCCUUAGUGACAGCUCCAGUGUGGAAUCUUGCUGUUCCUUCUGAGGUGGGAGGAGAUGG	116	Fail	Star length not met;More than 7 mismatches in duplex;asymmetric bulge greater than 3;No mature or star reads detected	17	1	0	0	0	15	0
mmu-mir-6353	UAGCAGCACGUAUUUAUCCUAUU	23	14	36	CAGGAGUGUGUGUCUGGUAGA	21	84	104	GUCUAGACCUAGUUAGCAGCACGUAUUUAUCCUAUUAAGGGUAGGGAUUAGAAUGAAAAUGUAAUGUUUACCCUGGAGAGAGCCAGGAGUGUGUGUCUGGUAGAAGUUUGGAG	113	Fail	More than 5 mismatches in duplex;No mature or star reads detected	7	0	0	0	0	15	0
mmu-mir-6354	UGCCCUGGGGAUCAGGUCUCU	21	29	49	AGACUGCAACCAGGAAG	17	73	89	UCUCUUGCAGAGCCCAGAGUAUCUGACUUGCCCUGGGGAUCAGGUCUCUGUCUUUGGAGCUCCAGGGUUGAGAGACUGCAACCAGGAAGUCUUACUUGUUGGGGUUUUGUGUGGGU	116	Fail	Star length not met;More than 7 mismatches in duplex;No mature or star reads detected	8	0	0	0	0	15	0
mmu-mir-6355	CACAAUGCUCCAAUGUGAUAU	21	17	37	AUUAUGAUGCUGAUUGUGCC	20	78	97	AGCUAUGCUGUGACAUCACAAUGCUCCAAUGUGAUAUCACAACUCCAUAUUGUGCCAACACAGUGCUGUACUGUUUUAUUAUGAUGCUGAUUGUGCCAGCAUAGUG	106	Fail	No mature or star reads detected	5	0	0	0	0	15	0
mmu-mir-6357	UAGCACUGCUCAGGGCUUUCAGG	23	77	99	UACAAAGGCGCGCUUGUCGGUGUAGG	26	6	31	GUACUUACAAAGGCGCGCUUGUCGGUGUAGGCAGGGGUUGAGAGGGACGUUAGGUAGCAGUCCAUAGGCCCUUUCUUAGCACUGCUCAGGGCUUUCAGGUUGCA	104	Fail	More than 7 mismatches in duplex;No mature or star reads detected	9	0	0	0	0	15	0
mmu-mir-6358	CAGUGUGGCAGUAUACAGCUAUA	23	3	25	UGGUUUGUAUAUCCUUGGA	19	83	101	CCCAGUGUGGCAGUAUACAGCUAUAAUUCCACUGAGGUGAUAUACACCCAUAAUCCCAGUGUGGUGGCAUGUCCCUAUGUGAUGGUUUGUAUAUCCUUGGA	101	Fail	Star length not met;More than 5 mismatches in duplex;No mature or star reads detected	6	0	0	0	0	15	0
mmu-mir-6359	CUGAUUGUGGCGGAGAGAU	19	2	20	CGAUGUUGCCCAGGGUCAGAA	21	58	78	ACUGAUUGUGGCGGAGAGAUGGUUCUGGCGGGGCUCAUCAGGAAGCUCGGUAACUGUCGAUGUUGCCCAGGGUCAGAAGAG	81	Fail	Star length not met;More than 7 mismatches in duplex;No mature or star reads detected	8	0	1	0	7	15	14.29
mmu-mir-6360	UAGUGUUGCUCAGGCAGCAGGA	22	31	52	CUGCAUCUGGGGGUCAUAGGU	21	78	98	GCAUCUGGGAGGGUGGUCAUAGGUUAACCUUAGUGUUGCUCAGGCAGCAGGAGAGUGUGCAUGUGUGCAGGGUAGGCCUGCAUCUGGGGGUCAUAGGUCAACUUUAGAAAGUGUUCCUCAGAAGCU	126	Fail	More than 5 mismatches in duplex;No mature or star reads detected	6	0	0	0	0	15	0
mmu-mir-6361	CAUGGGGCUGAAUACUGUUGGGUGAGG	27	2	28	UGGCUCAGCAGUCACCCUGUGAC	23	78	100	ACAUGGGGCUGAAUACUGUUGGGUGAGGAGCUCCUCUGACAAGGGCUGUACUUCCCACCACUUCCUGGAGAGCUGCCUGGCUCAGCAGUCACCCUGUGACU	101	Fail	Star length not met;No mature or star reads detected	3	0	1	0	1	15	100
mmu-mir-145b	GUCCAGUUUUCCCAGGAGACU	21	17	37	UCUGGCUUGAGAAAUUGGUGUU	22	42	63	CUCCCUGUUGAAGUCAGUCCAGUUUUCCCAGGAGACUCCAGUCUGGCUUGAGAAAUUGGUGUUAAAAACAGGGAA	75	Fail	No mature or star reads detected	4	0	0	0	0	15	0
mmu-mir-6362	GUGGGCAUCUAGGCUAGUUCUG	22	17	38	AAGCAGGGUGUGGAGAGUCCUUCU	24	69	92	AUUCAUUCUUUUGCUGGUGGGCAUCUAGGCUAGUUCUGUUCUUGGGCUGUGAUGGACAGGACAACAACAAGCAGGGUGUGGAGAGUCCUUCUGUGAUGGAUAUGGAG	107	Fail	More than 5 mismatches in duplex;No mature or star reads detected	7	0	0	0	0	15	0
mmu-mir-6363	UGUAGACUGGACUGUCCUCAAA	22	73	94	UCGAGAUAAAAUUCCUCUACGUG	23	23	45	CAGGCUUUACUUUUUCAAUCUUUCGAGAUAAAAUUCCUCUACGUGGUCCUGUGAUUGUCCUCUGACGCACUCUGUAGACUGGACUGUCCUCAAAAUUGGAGAACUACCUGCCUC	114	Fail	No mature or star reads detected	4	0	0	0	0	15	0
mmu-mir-6364	UCGAUCCCCAGCACUCCUGUGA	22	64	85	AUAGGGCUGGGGAAUAGC	18	3	20	CUAUAGGGCUGGGGAAUAGCUUAGUCAGCAAAGAGCUUGUUUCACAAGCAUGAGGACAUGAGUUCGAUCCCCAGCACUCCUGUGAA	86	Fail	Star length not met;More than 5 mismatches in duplex;No mature or star reads detected	7	0	0	0	0	15	0
mmu-mir-6365	UUAGCCUUUAAUAUAUUUGUUG	22	57	78	AUUCUAAUAGUAGAAGACCUGGGU	24	21	44	UCUGUUCUUGAGGGAUUCCGAUUCUAAUAGUAGAAGACCUGGGUUAGAAAUCUGGCUUAGCCUUUAAUAUAUUUGUUGGGGUUUGCUGCAUAAGAGACAGU	101	Fail	More than 7 mismatches in duplex;No mature or star reads detected	8	0	0	0	0	15	0
mmu-mir-6366	AGCUAAGGGGCCCGGGGAGCCA	22	57	78	GCAAGUGGGUCUCCUGGGGAG	21	7	27	ACUCUGGCAAGUGGGUCUCCUGGGGAGGAAAGAUGCUGAGCCUAUCAGUCAUUCUCAGCUAAGGGGCCCGGGGAGCCAGAGG	82	Fail	More than 5 mismatches in duplex;No mature or star reads detected	6	0	0	0	0	15	0
mmu-mir-6367	UCCCUGAGACCCUGGUUCAGGA	22	56	77	AAGAACAGGAGUUCAAAGGCAGC	23	27	49	AUCCCAGCCGUGUGGGAAGUAGAAGCAAGAACAGGAGUUCAAAGGCAGCUUGGGCUCCCUGAGACCCUGGUUCAGGAAUUUAUAACGGUCCACUGGGGGGAA	102	Fail	More than 5 mismatches in duplex;No mature or star reads detected	7	0	0	0	0	15	0
mmu-mir-6368	CUGGGAAGCAGUGGAGGGGAG	21	58	78	CUUCACUCUGUUAUUUCCUAGAC	23	19	41	GAGGAAUGUCCAGCACGUCUUCACUCUGUUAUUUCCUAGACAGGGCAUGAACCUCCUCUGGGAAGCAGUGGAGGGGAGCAGCUGGCAGCUCCU	93	Fail	More than 5 mismatches in duplex;No mature or star reads detected	6	0	0	0	0	15	0
mmu-mir-6369	UGGCUCAGUUCAGUGUUGGUGAG	23	9	31	UAUGUAGCAGAGGAUAGCCUAGU	23	78	100	AGGUCAGUUGGCUCAGUUCAGUGUUGGUGAGUGUCUAGACACAGGUUAAAAAUAGCAGAUUCGUGUCUCUAGUUGCAUAUGUAGCAGAGGAUAGCCUAGUUGGCCA	106	Fail	No mature or star reads detected	5	0	0	0	3	15	0
mmu-mir-6370	GCAGGAACAGCAAAGGGGAAG	21	97	117	UCAUAUGUUGGCUGCUGAUGUCU	23	6	28	UCUCUUCAUAUGUUGGCUGCUGAUGUCUUGUAUGGAUGUUAUGAUUCUCUAAGACUUGGGAGCAAUGUAGCAGAUGGACAUAGAGAUGCAACCAAGGCAGGAACAGCAAAGGGGAAGAGU	120	Fail	More than 7 mismatches in duplex;No mature or star reads detected	12	0	0	0	0	15	0
mmu-mir-6371	UUCAAGUGGCUUGAAGCUCUUCU	23	62	84	AAGUAGUUUGUCAUGCUGGAGG	22	27	48	AGAUGGGAACUCAUUGUACAUUUUUGAAGUAGUUUGUCAUGCUGGAGGUUCAUUUAGGCAGUUCAAGUGGCUUGAAGCUCUUCUGGGAAGUUCAGUUGAUCUCUCCUAUCA	111	Fail	No mature or star reads detected	5	0	0	0	0	15	0
mmu-mir-6372	AGAACUGGGGAAACUUCCAGCCU	23	19	41	GCUGGUUUUCUAUGUCCAUCCCU	23	71	93	CUCACUACCUCUUUGAAAAGAACUGGGGAAACUUCCAGCCUUCUAUCCAGGCAGUUUUGGGUUUAAGCAUGCUGGUUUUCUAUGUCCAUCCCUUUAUUGAAGGAGUGAA	109	Fail	More than 5 mismatches in duplex;asymmetric bulge greater than 3;No mature or star reads detected	7	1	0	0	0	15	0
mmu-mir-6373	UAUGGGAAUAUCUAGGAGGUGA	22	62	83	GCUUUCUAAUACUCAUUUU	19	22	40	AGGUGGGUGACUUUCAUUUCUGCUUUCUAAUACUCAUUUUUCAUUCAUUUUCCUGUGGCUUUAUGGGAAUAUCUAGGAGGUGAAGAUUGAGGCCACCCUCCA	102	Fail	Star length not met;No mature or star reads detected	4	0	0	0	0	15	0
mmu-mir-6374	AAGUUAUAAGCUAGUUGGUGCU	22	22	43	UAAAAACUAUUAUGGUUUUCU	21	70	90	GUCCAACCCAGGCUACGUAAGAAGUUAUAAGCUAGUUGGUGCUACAGAGAAAGACUUUCUCUUAAAAAGUAAAAACUAUUAUGGUUUUCUUAGGUGUUUGAAUGGGG	107	Fail	No mature or star reads detected	5	0	0	0	0	15	0
mmu-mir-6375	GAAUUGGCUGACUGUAUUCCAAA	23	10	32	AAUGAUACCAGCUACCAC	18	72	89	GGCAUGUGUGAAUUGGCUGACUGUAUUCCAAAGUGGGGCUUCGACAUAAAGAUUUAAGCAUUUCCAAGUUAAAUGAUACCAGCUACCACAGUGUA	95	Fail	Star length not met;More than 7 mismatches in duplex;No mature or star reads detected	11	0	0	0	0	15	0
mmu-mir-6376	CAGUGUGGCCAAUUGGAGAUUA	22	34	55	GUUUCUAAUGCUCAGCACGUG	21	82	102	UAGCCCAGUGUUCUCCAGUCCAUGACUUCCUCACAGUGUGGCCAAUUGGAGAUUAUGAACCAUGACUGCUCGCCCAUCACAGUUUCUAAUGCUCAGCACGUGUGGCACAGAUUUAAGGAAUACAAAGGCUC	131	Fail	No mature or star reads detected	4	0	0	0	0	15	0
mmu-mir-21b	UAGUUUAUCAGACUGAUAUUUCC	23	25	47	AAAAUCCUUCUGUACUAUC	19	64	82	UUUGAGGAUACUCUUGCAUAUGGAUAGUUUAUCAGACUGAUAUUUCCAUAAGACAAGUAUGAGAAAAUCCUUCUGUACUAUCUUUCUGGCUUUUGUGUAUCUUACAAU	108	Fail	Star length not met;More than 5 mismatches in duplex;No mature or star reads detected	7	0	0	0	0	15	0
mmu-mir-6377	UCAUUUGUCUUCGUGUCUGCAUC	23	91	113	UGCACAUAGAAGAGAAACCUGAAG	24	4	27	CGUUGCACAUAGAAGAGAAACCUGAAGUACUUGUCUUUGUGAGUCUGGUUUAUUUUUUCUUAACAUAAUAAUAUUCAGAGGGUCGACACUUCAUUUGUCUUCGUGUCUGCAUCA	114	Fail	No mature or star reads detected	4	0	0	0	0	15	0
mmu-let-7j	UGAGGUAUUAGUUUGUGCUGUUAU	24	33	56	CCCUUGCUCAGAUUAAAAGCCUGGAG	26	73	98	AUUGGAGGCUAUUUCUGAUCAUGAUAAUUUCCUGAGGUAUUAGUUUGUGCUGUUAUAUGAAUCGAAUAAUAUCCCUUGCUCAGAUUAAAAGCCUGGAGUUAAAAAAAUCAAGUGCCUUGAAC	122	Fail	More than 5 mismatches in duplex;No mature or star reads detected	6	0	915	0	915	15	100
mmu-mir-6378	UGGUUCACGGGAGGACACACGC	22	8	29	CUGAUUUUCUCUGAAAUAUG	20	84	103	UCUCGCAUGGUUCACGGGAGGACACACGCGUUUCUGUUGGUGAUUGGGGAGCCUGCCUUUGUUCCCACAUUGUAAGGAACUGCCUGAUUUUCUCUGAAAUAUGGAGU	107	Fail	No mature or star reads detected	5	0	0	0	0	15	0
mmu-mir-6379	UCCCUGGAGUUUUACAGCUAGA	22	62	83	UAGCAGUGAAAGCUUUGGGAAA	22	34	55	CCAGCAAACAGUUGGUUGAGUCAGGUCAAGGUCUAGCAGUGAAAGCUUUGGGAAAAUGUCUUCCCUGGAGUUUUACAGCUAGAUAAGUCAGGCACCCUCAGAUACUCUUUGGUGA	115	Fail	No mature or star reads detected	2	0	0	0	0	15	0
mmu-mir-6380	UGUAAGUGCUUUUAACUGCUGAGC	24	57	80	UUCUGGUGGUUGUAAGCAACUAUGUG	26	4	29	AGCUUCUGGUGGUUGUAAGCAACUAUGUGGAUACUGGGAAUCAGACCUGGGUCCUCUGUAAGUGCUUUUAACUGCUGAGCC	81	Fail	More than 5 mismatches in duplex;No mature or star reads detected	6	0	0	0	0	15	0
mmu-mir-6382	UGGAAUGUAAAGAGAGCACACAAG	24	84	107	UGGUUCUCUGUCACAUAUUCUAAU	24	7	30	ACCACUUGGUUCUCUGUCACAUAUUCUAAUCAUAUGGUUUUGUGUCACAGAAAUAAAAGCUGAGACUUGCAAGCUGCAUUUUUUGGAAUGUAAAGAGAGCACACAAGGGA	110	Fail	More than 5 mismatches in duplex;No mature or star reads detected	6	0	0	0	0	15	0
mmu-mir-6383	UAAAGUGCUGUGUCACGGACA	21	18	38	UCAGUGGGCAAUACUAUGCU	20	78	97	CAGCAUGUGGAACACUGUAAAGUGCUGUGUCACGGACACUGACUUUUCAAAGUCCAGUAAGUCAGUCUGCUUAGAGGUCAGUGGGCAAUACUAUGCUAUGUUCUGGCCCCAUGUUU	116	Fail	No mature or star reads detected	4	0	0	0	0	15	0
mmu-mir-6384	GCUUUCCUACUGUUUCCCUG	20	8	27	GUGAGCCACGUGGGGAGAUGG	21	36	56	CAGGGCAGCUUUCCUACUGUUUCCCUGUAAUCUCAGUGAGCCACGUGGGGAGAUGGAACUU	61	Fail	More than 5 mismatches in duplex;No mature or star reads detected	6	0	0	0	0	15	0
mmu-mir-6385	GCAAGGAUGACAGAGAGGAAG	21	6	26	UCCUCAUGUAUCUGGGCCC	19	84	102	CCAGGGCAAGGAUGACAGAGAGGAAGACUAGGGGCUUCCAGGACAAGGAGUCGCAACUCUCUGUAACCUGGGUUCUGCAGGUUUCCUCAUGUAUCUGGGCCCUGU	105	Fail	Star length not met;More than 5 mismatches in duplex;No mature or star reads detected	6	0	0	0	0	15	0
mmu-mir-130c	CAGUGCAAUGUUCCAAGGUGUG	22	58	79	CGGUUUGGAUGUAAAAUG	18	5	22	GUUACGGUUUGGAUGUAAAAUGUCCCCUGCAGGUUUGUGUGUCAAAGACUCUGUGUCCAGUGCAAUGUUCCAAGGUGUGACU	82	Fail	Star length not met;More than 5 mismatches in duplex;No mature or star reads detected	7	0	0	0	0	15	0
mmu-mir-6386	CAUGCCUUAGGGUGGGAUGCAAGU	24	5	28	AGGGAUUCUCACUUGCUGAUGCAGCAAGGCU	31	73	103	UCAGCAUGCCUUAGGGUGGGAUGCAAGUCUUUAGACAAGAGUGGUUUAGGGCUAAGGCCUUAUUUUUGAGACAGGGAUUCUCACUUGCUGAUGCAGCAAGGCUG	104	Fail	Hairpin structure invalid	9	0	NA	NA	NA	NA	NA
mmu-mir-6387	UGGAAUGGCUUCCCUUGUGUAU	22	17	38	CCACAAUGCCGGAGGCUCCAUUGCAGU	27	68	94	AGAAUGACACUCCAGGUGGAAUGGCUUCCCUUGUGUAUCCGGUGGCCUCAGUGAGUCAGAGGUGUGCCCACAAUGCCGGAGGCUCCAUUGCAGUGGGUGUGUUACUCA	108	Fail	Star length not met;More than 5 mismatches in duplex;No mature or star reads detected	7	0	0	0	0	15	0
mmu-mir-5124b	UGGCUCAGUGACUAAGAAGCA	21	6	26	CAGCAUACUCAUUGGGUAGUU	21	62	82	AAGGAUGGCUCAGUGACUAAGAAGCACAUACUGAUCUUGCAGAAGACUCAGGUUCAGUUGUCAGCAUACUCAUUGGGUAGUUCUA	85	Fail	More than 5 mismatches in duplex;No mature or star reads detected	6	0	0	0	0	15	0
mmu-mir-6389	CAGUGCAAUGUUAAACUUUGC	21	10	30	AUUUGUGUUCAACAGCUUUUGUU	23	75	97	CCUCCUAAGCAGUGCAAUGUUAAACUUUGCCAAACUCCCCAAGCUAGUUUUGCCUAGCUUUGGGACUAGUGUGUAUUUGUGUUCAACAGCUUUUGUUGGAGU	102	Fail	More than 7 mismatches in duplex;No mature or star reads detected	8	0	0	0	0	15	0
mmu-mir-6390	GAAUUGAUCAGGAUGUAACCA	21	41	61	GUUUGAUGCUUCGAAAUCU	19	76	94	CAGGUAGUUGGCUACAGCAACAAGGAUGACGAACACAGAUGAAUUGAUCAGGAUGUAACCAUUCAAAGUUGAGAGGUUUGAUGCUUCGAAAUCUUUUCCAUCUUUGAUAUUUGCCUUAGUGGCUGCCUC	129	Fail	Star length not met;More than 7 mismatches in duplex;No mature or star reads detected	8	0	0	0	0	15	0
mmu-mir-6391	UGAGGCACGGGAGGACAAUGU	21	77	97	AUCCUCCCAGAGUCUAGAU	19	9	27	AUCUGGGCAUCCUCCCAGAGUCUAGAUAAUGUGAGGGAACUAGGAAGAUGCUUGCCAGCAUCCAGUGUCCAGCAAGUGAGGCACGGGAGGACAAUGUUACAGAA	104	Fail	Star length not met;More than 5 mismatches in duplex;No mature or star reads detected	6	0	0	0	0	15	0
mmu-mir-6392	UCUGGCGCCCUGGUCCUGUCAGC	23	16	38	GACGCAGGUUUGCCGGGUCCUCU	23	65	87	UUCUUCCUGACCCGCUCUGGCGCCCUGGUCCUGUCAGCUGGGUCAUCCCUGAGCAGCAGGGAACGACGCAGGUUUGCCGGGUCCUCUGGUCCCUGAGCCGCAGAAGGU	108	Fail	No 2nt 3' overhang;No mature or star reads detected	8	0	0	0	0	15	0
mmu-mir-6393	CUGCCCACGAAGCACACUGAGU	22	4	25	UCCAAGUGUCACUGUUGGCCUGG	23	70	92	GCCCUGCCCACGAAGCACACUGAGUGCAGUGGGCUGACUAUCUAUCUCCUUAAUGAGUUCAUUUGUCACUCCAAGUGUCACUGUUGGCCUGGCU	94	Fail	More than 5 mismatches in duplex;No mature or star reads detected	7	0	0	0	0	15	0
mmu-mir-6394	UCCCUGAGUGGGGCCAGGUCU	21	74	94	GCCUUUCCCAGGGGCC	16	8	23	AGCUGUUGCCUUUCCCAGGGGCCGAGGAGACUGUGCCUUGAAUGUGAAUCCUUCAAAGUAGCUCCUUGCUGUGUCCCUGAGUGGGGCCAGGUCUCAGCC	99	Fail	Star length not met;More than 5 mismatches in duplex;No mature or star reads detected	7	0	0	0	0	15	0
mmu-mir-6395	CUGGCCCUCUCUGCCCUGUUUA	22	3	24	UAUAGUCCAGACAUGAGUCUUCUGUCAGCA	30	62	91	AGCUGGCCCUCUCUGCCCUGUUUAAAGAGUUUGUCUUUUCUCAGAUAGAUAGAUGUCUUUAUAUAGUCCAGACAUGAGUCUUCUGUCAGCA	91	Fail	Star length not met;More than 7 mismatches in duplex;asymmetric bulge greater than 3;No mature or star reads detected	12	1	2	0	2	15	100
mmu-mir-21c	UAGCUUAUCAGACUGGUACAA	21	18	38	UUGACAGCUCUGUUCAGCUAUU	22	44	65	AAGUCUUCUUUGUAGCUUAGCUUAUCAGACUGGUACAAUCUUCUUGACAGCUCUGUUCAGCUAUUCUCAGGGGGACUC	78	Fail	More than 7 mismatches in duplex;No mature or star reads detected	9	0	0	0	0	15	0
mmu-mir-6397	UGGAGACUUUCAGUGGAGUGA	21	58	78	AAAUUCUCACUGAAAGAAUCCUGG	24	15	38	GCAGUCUCUCCCUCAAAUUCUCACUGAAAGAAUCCUGGAUAUGCAUGAGGCGAUUUCUGGAGACUUUCAGUGGAGUGAGUCUAAAAGGCUGCU	93	Fail	More than 5 mismatches in duplex;No mature or star reads detected	6	0	0	0	0	15	0
mmu-mir-6398	GUCAAUGAACCUCAGGUAAGG	21	74	94	UUUUUUUUGGGGGGGGGCAUAUAUUC	26	12	37	AAGGAUAGUCUUUUUUUUUGGGGGGGGGCAUAUAUUCACCUCUAUUUAAAUUUUUGUUUAUGAGUGGAGAGGGGUCAAUGAACCUCAGGUAAGGAUGUCCUG	102	Fail	More than 7 mismatches in duplex;No mature or star reads detected	10	0	0	0	0	15	0
mmu-mir-6399	UUGCAAUGAUGGUAUUCUGAGG	22	55	76	UCAGAUACCAUUGUUUGAUC	20	10	29	GGUAGUUUAUCAGAUACCAUUGUUUGAUCCUUGAACCUUUUAGAGGUAAAGCUGUUGCAAUGAUGGUAUUCUGAGGCACUCUCU	84	Fail	No mature or star reads detected	4	0	226	0	241	15	93.78
mmu-mir-6400	UUCUUGCUGCUUGGUGCUCGC	21	65	85	CUGUGUCUUGCAGGAAGCUUACGUC	25	9	33	CAAUGCGGCUGUGUCUUGCAGGAAGCUUACGUCUCCUUAGUGAGCAUGUGCUCACCUUGGGAGAUUCUUGCUGCUUGGUGCUCGCUGUGUUU	92	Fail	More than 7 mismatches in duplex;asymmetric bulge greater than 3;No mature or star reads detected	9	1	0	0	0	15	0
mmu-mir-6401	UUACACUCCAGUGGUGUCGGGU	22	68	89	AUGAUACCAUAACUGGGCA	19	25	43	AUGCCUCAAACAUUUCCAUCUGAAAUGAUACCAUAACUGGGCACUGGCGAUUCUCAUCGGACAGCUGUUACACUCCAGUGGUGUCGGGUACAGGGAAUAUUUGAAGCAG	109	Fail	Star length not met;More than 7 mismatches in duplex;asymmetric bulge greater than 3;No mature or star reads detected	9	1	0	0	0	15	0
mmu-mir-6403	GCAAAGGCGCUGUUUCCCAGUG	22	74	95	CCUGUGCGGCCGCUGCCUCUGUCA	24	34	57	AUUGUCCCAACCAGUCUGGCUCACCCACUGCCGCCUGUGCGGCCGCUGCCUCUGUCACCCCAUUAGCAACUUGGCAAAGGCGCUGUUUCCCAGUGGCAGAGCCCCUGAGCCAUCUGGGGGCGGGGCAGA	129	Fail	More than 5 mismatches in duplex;No mature or star reads detected	6	0	0	0	0	15	0
mmu-mir-6404	GUGGGAAGUGACAAGGGGUAG	21	57	77	ACAUCAUGUCCCAUCACUAGAG	22	20	41	ACAUUCUACACAGCCCUGUACAUCAUGUCCCAUCACUAGAGGACAGUGAAGUCUCUGUGGGAAGUGACAAGGGGUAGGGGGCAGGUGGUGGUGG	94	Fail	More than 5 mismatches in duplex;No mature or star reads detected	6	0	0	0	0	15	0
mmu-mir-6405	GUGGGAAGCAGUGGGAAGCAGUG	23	96	118	UCCAGCUUUCCAAGGGCUUCUUUCUG	26	9	34	UCACCCCAUCCAGCUUUCCAAGGGCUUCUUUCUGACUUCCUGGCUUGAUUUGGGUUCAUGGUGAGACCAGACCCCAAGGUUGUCCAGAGUUUGAAGUGGGAAGCAGUGGGAAGCAGUGGGGUGC	124	Fail	More than 5 mismatches in duplex;No mature or star reads detected	7	0	0	0	0	15	0
mmu-mir-496b	CAACAUGGCCAAUUCCUUUCAU	22	90	111	GGAAGCAGAUGGCCGAUAAUUA	22	3	24	UUGGAAGCAGAUGGCCGAUAAUUACUGAAACAAUUCUGAUUUUGUACAAAAAAAUUCUCAACGAGGUUAGUUAAUGGUUAUCAUGAUUGCAACAUGGCCAAUUCCUUUCAUCU	113	Fail	More than 5 mismatches in duplex;No mature or star reads detected	7	0	0	0	0	15	0
mmu-mir-6406	CGCGACCUCAGGCUGACUCAUG	22	26	47	UGUGGCUGGCACUCCAGGAAGGGGG	25	77	101	CCCAACCUGGUGGUCACCCACAUUCCGCGACCUCAGGCUGACUCAUGUAGAUCCAGCUCCACAUCUGGCAUCCACAUGUGGCUGGCACUCCAGGAAGGGGGGGGGUCACAUCUGGCUGGA	120	Fail	More than 7 mismatches in duplex;No mature or star reads detected	8	0	0	0	0	15	0
mmu-mir-6407	UGGCUGUCCCUGACAGGGCAAGU	23	56	78	UUGCAUUCUGGGGAGCAGCAGG	22	27	48	GUGAGGUGACUUCCUCGGGUGCCACAUUGCAUUCUGGGGAGCAGCAGGGAAGCCUUGGCUGUCCCUGACAGGGCAAGUGUCAUUUGGAAGUAAUAUUCACA	101	Fail	No mature or star reads detected	4	0	0	0	0	15	0
mmu-mir-6408	CACAUGGGCUUGCAUGGGAUGGUC	24	55	78	CAUUCUGUUCAAGCUCAGCUACA	23	16	38	AGGCACAGGGAGGGACAUUCUGUUCAAGCUCAGCUACAGCAGGGAUGCUAUGGCCACAUGGGCUUGCAUGGGAUGGUCCUUUGUCGGGCUG	91	Fail	No mature or star reads detected	5	0	0	0	0	15	0
mmu-mir-6409	UGCGGGUGAGGAUGUGUGCUCCU	23	68	90	GAGCAAUAACAGCUAGCGCGCAUG	24	4	27	GACGAGCAAUAACAGCUAGCGCGCAUGCGUGGACCAGAGACAAAGCUGUCCCCGUGUUUACAAACUGUGCGGGUGAGGAUGUGUGCUCCUCU	92	Fail	More than 5 mismatches in duplex;No mature or star reads detected	7	0	0	0	0	15	0
mmu-mir-6410	UGGCUCAGGGACUACUCUGUGC	22	5	26	AGGGCCGAGGAGUUCCAUGGCCCUG	25	77	101	GUCUUGGCUCAGGGACUACUCUGUGCUCCUGGGGACCUUGUUUGGAAGGAAUGUGUUGAUCUAGUUCUCCAGGGGUAGGGCCGAGGAGUUCCAUGGCCCUGGAC	104	Fail	More than 7 mismatches in duplex;No mature or star reads detected	9	0	0	0	0	15	0
mmu-mir-6411	UAGCAUGUGUAGUACAUAAUG	21	22	42	UUGUGAAGAUUCAGGCAUGCUUCU	24	64	87	AUCCUGGUUGCAUGUGGACUGUAGCAUGUGUAGUACAUAAUGAUCUUAUCAACAUCUGUAUCCUUGUGAAGAUUCAGGCAUGCUUCUUCUCUUCAAACUAGCCAGGAA	108	Fail	More than 7 mismatches in duplex;No mature or star reads detected	8	0	0	0	0	15	0
mmu-mir-6412	UCGAAACCAUCCUCAGCUACUA	22	74	95	GUUAGCUUGAUGUGGUACUGCAC	23	4	26	CUAGUUAGCUUGAUGUGGUACUGCACUCCUAUAAUCCCAGGGUCUUGGAGGUCUAGGCAGGAUGAUUAGGAGUUCGAAACCAUCCUCAGCUACUAAU	97	Fail	More than 5 mismatches in duplex;No mature or star reads detected	6	0	0	0	0	15	0
mmu-mir-6413	UGGCUCAGAAGAGCAGGUAGU	21	76	96	UUGCCUGUCCUUGCCUAAGUUUCU	24	14	37	CCAAGUGAAGCCCUUGCCUGUCCUUGCCUAAGUUUCUCUCAUUACACUAAGACUCUACUUGAGACACUGGAGAGAUGGCUCAGAAGAGCAGGUAGUACUUGCUCUUGA	108	Fail	No mature or star reads detected	3	0	0	0	1	15	0
mmu-mir-6414	CUAAGUUCUGAGCUGAGUCUUG	22	59	80	AGGCUUUUCAGACCCUGCUCU	21	5	25	UAUAAGGCUUUUCAGACCCUGCUCUUUGGGGGCUUGUAGCUCCCAGGUUUUCCCCAGUCUAAGUUCUGAGCUGAGUCUUGUU	82	Fail	More than 5 mismatches in duplex;No mature or star reads detected	7	0	0	0	0	15	0
mmu-mir-6415	GAGCUUUUGAGGGCCCCAUGCA	22	3	24	CACUUUGAAGAGUCUCCA	18	83	100	CGGAGCUUUUGAGGGCCCCAUGCAUAUGGCCUGCUGGGUCUCGAGAACACCAUUUUCACUCUGCUGAUCCGCACUGCCAUUACACUUUGAAGAGUCUCCA	100	Fail	Star length not met;More than 7 mismatches in duplex;asymmetric bulge greater than 3;No mature or star reads detected	8	1	0	0	0	15	0
mmu-mir-6416	CUCCGUAUCAUCUGCUCUUCU	21	3	23	GCAAAGAGCAGCAAAAGGAAG	21	91	111	UCCUCCGUAUCAUCUGCUCUUCUGGUGGUCUGCUUACUGGGAAGACUGCUCCUCCUCUCCCCUAGAGCGUUCACCUGUGAGUCAGCCUUGGCAAAGAGCAGCAAAAGGAAGCUGAGG	117	Fail	No 2nt 3' overhang;No mature or star reads detected	7	1	0	0	0	15	0
mmu-mir-6417	UAGCAAACGACAGCUAGCCACA	22	25	46	UGCUGCUGUGAUUGUCCGCU	20	74	93	ACGGUAAAAGAAGAACCCACCGAGUAGCAAACGACAGCUAGCCACAUAGCUGUGUCUGUGAGACAGGGUUGUGUGCUGCUGUGAUUGUCCGCUGUGUGUACUAGUUCCUCCGCUGA	116	Fail	No mature or star reads detected	5	0	0	0	0	15	0
mmu-mir-6418	ACUGCAACCUCCUUUCUCCAGG	22	65	86	UCAGGGGAAGGGAAGAGAUGC	21	24	44	AGCCAGAAGAGGCAAGAACACGGUCAGGGGAAGGGAAGAGAUGCACUGUCCUCUAAAAUGCCUGACUGCAACCUCCUUUCUCCAGGGUACCUGUCAUGCUGCCGCUUCCUGGACG	115	Fail	No 2nt 3' overhang;Less than 10 reads in a single library	4	0	6	3	31	15	29.03
mmu-mir-6419	CAGCAGCAAUCUGACACAUGGA	22	28	49	CAGUGUUGCACGUGCUGCUGAG	22	58	79	ACUCACACUGCUUCAAAAUGUUAAGAGCAGCAGCAAUCUGACACAUGGAGAAUGAAACAGUGUUGCACGUGCUGCUGAGUCUCAGAAGUGAACAGUAGAUGAGAUAGGAAACA	113	Fail	More than 5 mismatches in duplex;No mature or star reads detected	6	0	0	0	0	15	0
mmu-mir-6420	ACUAAUCCUAUAAAAUCAAAC	21	58	78	GGGAUGGAGUGGGGAGUUU	19	24	42	GGGAUGGAGGGAAAGUUGGGGGUGGGAUGGAGUGGGGAGUUUUGUUUCUAUAACAACACUAAUCCUAUAAAAUCAAACUUCCAGUCAUAUCCUCUCAUCUCU	102	Fail	Star length not met;More than 5 mismatches in duplex;No mature or star reads detected	7	0	0	0	0	15	0
mmu-mir-451b	UGGGAGCAGCAAGAGAACCGU	21	3	23	GGUUUCCUCGCCAUUCCCAAG	21	52	72	UGUGGGAGCAGCAAGAGAACCGUUACCAUUACUAAACUCAGUAAUGGUAACGGUUUCCUCGCCAUUCCCAAG	72	Fail	More than 5 mismatches in duplex;No mature or star reads detected	6	0	0	0	1	15	0
mmu-mir-30f	GUAAACAUCCGACUGAAAGCUC	22	16	37	GCUUCCAGUCAAGGAUGUUUACAG	24	54	77	UGGCAGCCUGCCGCUGUAAACAUCCGACUGAAAGCUCCUCUCAACACCUUACAGCUUCCAGUCAAGGAUGUUUACAGUAGCAAAGACUGCCC	92	Fail	No mature or star reads detected	2	0	0	0	0	15	0
mmu-mir-6481	CACUGAAAAUGCUUAGAUG	19	69	87	ACUAAACUAAUAGGAUUUACCUAUUAACAAACUCAGGUAAUGUA	44	9	52	UUGCCCAAACUAAACUAAUAGGAUUUACCUAUUAACAAACUCAGGUAAUGUAGUGUUAAAAAGCAGAGCACUGAAAAUGCUUAGAUGGGCACUUAUCCCAUAAAAAUAAA	110	Fail	Mature miRNA length not met;Star length not met;More than 7 mismatches in duplex;No mature or star reads detected	18	0	6	0	12	15	50
mmu-mir-6516	UUUGCAGUAACAGGUGUGGACA	22	23	44	UCAUGUAUGAUACUGCAAACAG	22	65	86	AACCUCUUCCCUGGGGUUAGAAUUUGCAGUAACAGGUGUGGACAUCCUAGCAGCAGUUUGGUGGUCAUGUAUGAUACUGCAAACAGGAGCCCUGCUGAAGCUGUGGGGAC	110	Fail	No 2nt 3' overhang;Precision less than 75%	6	0	435	2	703	15	62.16
mmu-let-7k	UGAGGUAGGAGGUUGUGUG	19	24	42	CACAGCCCUAACCCUAG	17	5	21	UAGCCACAGCCCUAACCCUAGCCUGAGGUAGGAGGUUGUGUGCAAGCUCACCACUAACCUAUAGUACACAGAGAGCCUUUAUCCCACAACACAACACAAAACAAUACUUC	110	Fail	Mature miRNA length not met;Star length not met;No mature or star reads detected	4	0	2	0	3	15	66.67
mmu-mir-6537	UUAUCAGGUGGAAGAACUCAGCU	23	65	87	GUGAGUUUCUCCCACUGGUGAC	22	35	56	UGUCCGCUUCGCCUUAGAGAAGAGUUUCCUAGCGGUGAGUUUCUCCCACUGGUGACCAGGAAGGUUAUCAGGUGGAAGAACUCAGCUCACCAACCCUCUCUGCCUGUAGA	110	Fail	No 2nt 3' overhang;No mature or star reads detected	3	0	344	0	345	15	99.71
mmu-mir-6538	CGCGGGCUCCGGGGCGGCG	19	23	41	AUGCUCCGGGAUUCCGCUGG	20	51	70	CCGUGCUGCCGGGCGGGGACCCCGCGGGCUCCGGGGCGGCGAUGGGGACUAUGCUCCGGGAUUCCGCUGGGUGACGGCCGCGUCCUCCUGGCCGCUUGCACUUGGGGAUC	110	Fail	Mature miRNA length not met;No mature or star reads detected	4	0	0	0	0	15	0
mmu-mir-6539	GCACAGUGAUGAACUCUGAGGGCU	24	24	47	CUCUCGGAGUUGCUGGUUG	19	57	75	ACACCCUCCCCCAGGACAGUAAAGCACAGUGAUGAACUCUGAGGGCUUUUCACUUCCUCUCGGAGUUGCUGGUUGCUCACUGGGUCUGUGAAUGUGAAUCCAUGUGGGCA	110	Fail	Star length not met;More than 5 mismatches in duplex;asymmetric bulge greater than 3;No mature or star reads detected	7	1	235	0	242	15	97.11
mmu-mir-6540	CUAAGGCAGGCAGACUUCAGUG	22	24	45	UCUGAAGCUUGCUUACCUCCA	21	64	84	GGAAUAACUGGGCAAAGGCUCUCCUAAGGCAGGCAGACUUCAGUGUUGCCCAUUUCUCAGUUCUCUGAAGCUUGCUUACCUCCAAAGGGCCUUUGCCAUAGCCCUGUA	108	Fail	No 2nt 3' overhang	5	0	1337	153	1497	4	99.69
mmu-mir-3473e	GGGCUGGAGAGAUGGCUCGUA	21	25	45	GAUGCUUUCUCAGAGGACCCAA	22	59	80	CUCUGCCUUCAAGAGACUGACACUGGGCUGGAGAGAUGGCUCGUAAGGAAGAACACUGGAUGCUUUCUCAGAGGACCCAAGGUCAAUUUCCAGUACCCACAAGGCAGACA	110	Fail	More than 7 mismatches in duplex;No mature or star reads detected	9	0	2	0	10	15	20
mmu-mir-6541	CACAGGCAAGGACUUCUCAAG	21	69	89	UGAGAGAGUCCUUGCCUGAGCA	22	31	52	AGGAUUAGAAAUCUUCAUACACACAUCAACUGAGAGAGUCCUUGCCUGAGCACAAGCCCUUCCUUUUGCACAGGCAAGGACUUCUCAAGAAACCCAUGAGAUGGCUGAGG	110	Fail	No mature or star reads detected	2	0	549	0	1145	15	47.95
mmu-mir-6896	UUUGUAGGCGACGAGAACCCGU	22	6	27	UUUCUCUCUCUCACCUACAAAC	22	50	71	UUUCCUUUGUAGGCGACGAGAACCCGUGCCUGGUGUGUAAUAAUCACUGUUUCUCUCUCUCACCUACAAACAG	73	Fail	No 2nt 3' overhang;No mature or star reads detected	8	0	45	0	53	15	84.91
mmu-mir-6897	UGGGGGCAGUGUCACACGCUGUU	23	2	24	CGGUCUGUGUUCUUCCCCCAG	21	42	62	CUGGGGGCAGUGUCACACGCUGUUUUAUGACGUAAGUCUCACGGUCUGUGUUCUUCCCCCAG	62	Fail	No 2nt 3' overhang;No mature or star reads detected	5	0	60	0	60	15	100
mmu-mir-6898	UGUAAGGGGAGAUGCAGGGAGC	22	6	27	AAGUCUCUUUGUACCUUCUCU	21	51	71	AUCCCUGUAAGGGGAGAUGCAGGGAGCCAUGCCGAAUGAUGCUUGGAUUCAAGUCUCUUUGUACCUUCUCUACCCAG	77	Fail	No 2nt 3' overhang;No mature or star reads detected	3	0	6	0	9	15	66.67
mmu-mir-6899	AGCAGAACGCAGCGGGCAUGA	21	6	26	UUGUCCUUCUGUGUCUUCUGCAG	23	42	64	CAGGCAGCAGAACGCAGCGGGCAUGAGAUCCUUUCUGACCAUUGUCCUUCUGUGUCUUCUGCAG	64	Fail	No 2nt 3' overhang	4	0	8	6	14	1	100
mmu-mir-6900	UGGUGAUGGGCUCUCUUGUAG	21	40	60	UGCCAGGAGAAGCCUAGAGCCGUC	24	6	29	UCAUGUGCCAGGAGAAGCCUAGAGCCGUCUGGACUCUGAUGGUGAUGGGCUCUCUUGUAG	60	Fail	No 2nt 3' overhang	5	0	26	19	46	3	98.33
mmu-mir-6901	UGCAGGAAUGCAGAGGACCU	20	6	25	GACCUUCUGUGUUCUUGCAG	20	37	56	CUAAGUGCAGGAAUGCAGAGGACCUCGUGGUGAAAGGACCUUCUGUGUUCUUGCAGCUCCCU	62	Fail	No 2nt 3' overhang;No mature or star reads detected	1	0	3	0	7	15	42.86
mmu-mir-6902	CCAUGUGAUGUGUGGGUUCAG	21	44	64	UUCCUCACAUUGUCACAUGAAG	22	6	27	CUGUGUUCCUCACAUUGUCACAUGAAGUAGAUGUGAAUUGUCACCAUGUGAUGUGUGGGUUCAG	64	Fail	No 2nt 3' overhang;No mature or star reads detected	5	0	19	0	19	15	100
mmu-mir-6903	UUGGGAAAAGCAGUACUUACCA	22	6	27	UGUGUGUCUGUUUUUCCCAG	20	63	82	CCCUUUUGGGAAAAGCAGUACUUACCACAUGUCUUCAGGUGGCACGCGUGUGUUCACUGUCGUGUGUGUCUGUUUUUCCCAGGUAUCA	88	Fail	No 2nt 3' overhang;No mature or star reads detected	5	1	16	0	24	15	66.67
mmu-mir-6904	UCCUGGGGUUAGAGUUGAGUGG	22	6	27	UCUGAUCUCUUACCCCAG	18	43	60	UCCUUUCCUGGGGUUAGAGUUGAGUGGUCGUAGCCUGUUGCUUCUGAUCUCUUACCCCAGACAAGCC	67	Fail	No 2nt 3' overhang;No mature or star reads detected	5	0	13	0	16	15	81.25
mmu-mir-6905	ACUGGGCAGGUUGGGUUGAAUGA	23	6	28	AAAUAACCUUAUCUGCCCGAU	21	48	68	GGGAGACUGGGCAGGUUGGGUUGAAUGAUUUGAUCAUGUAGUCACUUAAAUAACCUUAUCUGCCCGAUAG	70	Fail	No 2nt 3' overhang	4	0	57	1	60	1	96.67
mmu-mir-6906	AUGGAUGGGCAGACGGACAGACAG	24	2	25	GAAUUCCGGUCUCCUCUCCAG	21	38	58	GAUGGAUGGGCAGACGGACAGACAGCAGAGCCUACCUGAAUUCCGGUCUCCUCUCCAG	58	Fail	No 2nt 3' overhang;No mature or star reads detected	6	0	6	0	6	15	100
mmu-mir-6907	AACGUGCGUUUCUUUUGUGUCCU	23	47	69	UUCUGGGACACAGGGAGGCUCG	22	3	24	GCUUCUGGGACACAGGGAGGCUCGAUGGGUUGGCUGUCUUCUUACUAACGUGCGUUUCUUUUGUGUCCUAG	71	Fail	No 2nt 3' overhang;Less than 10 reads in a single library	6	0	10	1	14	15	78.57
mmu-mir-6908	UUGCCUGUCAGGGAGAGCCCCA	22	6	27	ACACUCUCCCUUGUGCUGGCAG	22	42	63	GAAGCUUGCCUGUCAGGGAGAGCCCCAGUGUGUGGAUGCUGACACUCUCCCUUGUGCUGGCAG	63	Fail	No 2nt 3' overhang;No mature or star reads detected	7	0	8	0	9	15	88.89
mmu-mir-6909	CAGGGGGGCUGGAAUGGGCACU	22	6	27	UGCCUUCCCCGGCCUCCCACAG	22	41	62	GAUAACAGGGGGGCUGGAAUGGGCACUGCGGAGAACCAUGUGCCUUCCCCGGCCUCCCACAG	62	Fail	More than 5 mismatches in duplex	7	1	18	1	20	1	95
mmu-mir-6910	UGGGGGUAGGGCACCAGUGGGCA	23	6	28	UCAUGGUUUCCACCCUUUGUCC	22	43	64	GCACCUGGGGGUAGGGCACCAGUGGGCAGAGUGUCCUGCUGCUCAUGGUUUCCACCCUUUGUCCAG	66	Fail	No 2nt 3' overhang;Less than 10 reads in a single library	6	1	6	2	9	15	88.89
mmu-mir-6911	UCAAUCACACUCUGUCCACAG	21	49	69	UGGGCUGAGUGGGUCUGUGGCAU	23	6	28	UGGAGUGGGCUGAGUGGGUCUGUGGCAUCUACCCCCACAAAGCCUGCCUCAAUCACACUCUGUCCACAG	69	Fail	No 2nt 3' overhang;Precision less than 75%	4	0	25	15	56	15	71.43
mmu-mir-6912	UACAGGGAGGGUGCUCAGGCAG	22	6	27	CUACCUGAGGGUCUCCUUCCUGCAG	25	46	70	UGAAGUACAGGGAGGGUGCUCAGGCAGGCAUCUGGCUGUAGCAGGCUACCUGAGGGUCUCCUUCCUGCAG	70	Fail	No 2nt 3' overhang;No mature or star reads detected	7	0	88	0	89	15	98.88
mmu-mir-6913	UGGGAGACCAGUCAGGUGUUGG	22	6	27	UCUCUACUGAUUUGUCUCCUCAG	23	44	66	UGACCUGGGAGACCAGUCAGGUGUUGGGCAUCAAGCAAGCUCCUCUCUACUGAUUUGUCUCCUCAG	66	Fail	No 2nt 3' overhang;Less than 10 reads in a single library	6	0	6	2	8	15	100
mmu-mir-6914	UCCUGGGGUGGUGGUGGCCACAGA	24	6	29	UCUGUCCACCUCUUCCCAG	19	45	63	CUGACUCCUGGGGUGGUGGUGGCCACAGAAACGAGGUCUUUAACUCUGUCCACCUCUUCCCAGGCGCGG	69	Fail	No 2nt 3' overhang;No mature or star reads detected	4	0	0	0	0	15	0
mmu-mir-6915	AGGUCAGAGCAGAUGGAGGUUCGU	24	6	29	CAACUUCCUUCCUCGUGCCCAG	22	48	69	AAGACAGGUCAGAGCAGAUGGAGGUUCGUGGUAUUUCUCACCCUCACCAACUUCCUUCCUCGUGCCCAG	69	Pass	More than 5 mismatches in duplex	6	0	9	3	13	1	92.31
mmu-mir-6916	CAGGAGGAUGGAGAUGAGUCA	21	6	26	CUUGGUCUCCCUCUUCCUACAG	22	42	63	GCAGGCAGGAGGAUGGAGAUGAGUCACGGGGUUCUUAGAUGCUUGGUCUCCCUCUUCCUACAG	63	Fail	No 2nt 3' overhang;No mature or star reads detected	6	0	815	0	1033	15	78.9
mmu-mir-6917	UGUGGAAGGGGAGUUGUGCCG	21	6	26	GUCACUUCUCUUCCCACCACAG	22	40	61	GAAGGUGUGGAAGGGGAGUUGUGCCGCAGUCUUCAGCCUGUCACUUCUCUUCCCACCACAG	61	Fail	No 2nt 3' overhang;No mature or star reads detected	6	0	0	0	1	15	0
mmu-mir-6918	UGCUGAGGACGGGAUUAGGUUCU	23	6	28	UGAGCCUGUGCCCUUCUCACAG	22	37	58	UCUUGUGCUGAGGACGGGAUUAGGUUCUCUGAAGAAUGAGCCUGUGCCCUUCUCACAG	58	Fail	No 2nt 3' overhang;No mature or star reads detected	5	0	59	0	59	15	100
mmu-mir-6919	UAGGCCACUGGAGGUGGAAUUGU	23	6	28	GCUCCUCCUCCUGGCCCACAG	21	42	62	UGCGGUAGGCCACUGGAGGUGGAAUUGUCUCUGCCUCUGAGGCUCCUCCUCCUGGCCCACAG	62	Fail	No 2nt 3' overhang;No mature or star reads detected	7	0	1	0	3	15	33.33
mmu-mir-6920	ACACAAUGGAAAGACUGCUUGU	22	6	27	CACUGCCCUUUUCCAUUGCCU	21	49	69	UUCCUACACAAUGGAAAGACUGCUUGUAGAUGGCGCCAUGUCUAUAUACACUGCCCUUUUCCAUUGCCUAG	71	Fail	No 2nt 3' overhang;No mature or star reads detected	6	0	42	0	45	15	93.33
mmu-mir-6921	UGAGGGGCAUGAGGUAGGAAGC	22	6	27	UGACUACUCCUUGCCUCUCAG	21	60	80	CACACUGAGGGGCAUGAGGUAGGAAGCCGGGAGUGGGGGGACAGUAAAUCUGAAACGGGUGACUACUCCUUGCCUCUCAG	80	Fail	No 2nt 3' overhang	5	0	12	3	15	1	100
mmu-mir-6922	UGUGGGAGGGGACUGUAGAGAGG	23	6	28	UGUUCUGCUCACCCUUCUCACAG	23	44	66	AUUGGUGUGGGAGGGGACUGUAGAGAGGAGGGUGCCUAACCUCUGUUCUGCUCACCCUUCUCACAG	66	Fail	No 2nt 3' overhang;No mature or star reads detected	4	0	7	0	11	15	63.64
mmu-mir-6924	AGAGGAUGGGGAUUUGGCGAAGU	23	6	28	UCCUUAAUCCCCACCCUUCAG	21	43	63	UGGACAGAGGAUGGGGAUUUGGCGAAGUUCCAGGUCUUUUACUCCUUAAUCCCCACCCUUCAG	63	Fail	No 2nt 3' overhang;No mature or star reads detected	6	0	1274	0	1385	15	91.99
mmu-mir-6925	UGAGGAAGAGAAGGCUUGGACU	22	6	27	UCCCCUUUUAUCCCUCAG	18	46	63	AAGCCUGAGGAAGAGAAGGCUUGGACUGACUCAUCCUGAUUACCGUCCCCUUUUAUCCCUCAGCAAUCAA	70	Fail	No 2nt 3' overhang;No mature or star reads detected	6	0	14	0	49	15	28.57
mmu-mir-6926	UCAGUGGGGUGAGGGAUGGUGA	22	6	27	UCACCAUCCCUGUCUCCAUAG	21	48	68	UCGGGUCAGUGGGGUGAGGGAUGGUGAUGAAAGAGCCCCAGCUAAAUUCACCAUCCCUGUCUCCAUAG	68	Fail	No 2nt 3' overhang;No mature or star reads detected	4	0	15	0	20	15	75
mmu-mir-6928	AGGGGAUUUGCAUGGACUGCACU	23	6	28	AAGCUGUUCCUGUACUCUCCAG	22	49	70	UUCCAAGGGGAUUUGCAUGGACUGCACUAAGACACUUCAGUGUUCCUAAAGCUGUUCCUGUACUCUCCAG	70	Fail	No 2nt 3' overhang	7	0	9	6	16	1	93.75
mmu-mir-6929	AGGGAGGAGCAGCAUCUGUGA	21	6	26	CAGGUGCUGUCUUCUUCUUCCAG	23	45	67	GAGGGAGGGAGGAGCAGCAUCUGUGAAGGCUGCCAUAGAAACCACAGGUGCUGUCUUCUUCUUCCAG	67	Fail	No 2nt 3' overhang;Less than 10 reads in a single library	1	0	11	5	23	15	69.57
mmu-mir-6930	AAGGGGGUGCUUGAGAGGUUUGG	23	6	28	CUGGCCUCUCCAUACUCCCAG	21	48	68	UAGGGAAGGGGGUGCUUGAGAGGUUUGGGAGCCCUUAAGUGAUUUUCCUGGCCUCUCCAUACUCCCAG	68	Fail	No 2nt 3' overhang;No mature or star reads detected	5	0	31	0	34	15	91.18
mmu-mir-6931	UGGGGUGGGGAGUGGGGGACU	21	6	26	CCCAACCUCUUCAUACCCCAG	21	54	74	GUCACUGGGGUGGGGAGUGGGGGACUUCUGAAUCACUAGAGGCUCUGGAAUGACCCAACCUCUUCAUACCCCAG	74	Fail	No 2nt 3' overhang;No mature or star reads detected	3	0	1	0	14	15	7.14
mmu-mir-6932	UUGUAGGUGAAGUAGACUUGGC	22	6	27	UCUGUUCUGCUUCCUCUGCAG	21	38	58	AGUCUUUGUAGGUGAAGUAGACUUGGCUGACAGAUGCUCUGUUCUGCUUCCUCUGCAG	58	Fail	No 2nt 3' overhang;No mature or star reads detected	3	0	9	0	9	15	100
mmu-mir-6933	UGGCGGCAGUCAGGAUACCUGU	22	10	31	AGGUGUUUCCUCUGCCGUCA	20	55	74	UGGUCUGUCUGGCGGCAGUCAGGAUACCUGUCUUUCCUGGUAGGAAUGAGUUACAGGUGUUUCCUCUGCCGUCACACUCAG	81	Fail	No 2nt 3' overhang	3	0	297	11	328	1	93.9
mmu-mir-6934	UUGGUGGAGACAGCAAGGGUGG	22	6	27	ACCUCUGCUCCUGCCCCACCAG	22	41	62	AGGCCUUGGUGGAGACAGCAAGGGUGGGAUGGUUCAAGCCACCUCUGCUCCUGCCCCACCAG	62	Fail	No 2nt 3' overhang;No mature or star reads detected	7	0	12	0	12	15	100
mmu-mir-6935	UGUGGGAGGCUCAGGGCCCCUG	22	6	27	UGUUCUUUGUCUUUCCACAG	20	45	64	GUGGGUGUGGGAGGCUCAGGGCCCCUGCUACUCACUCACUCAGGUGUUCUUUGUCUUUCCACAG	64	Fail	No 2nt 3' overhang;Less than 10 reads in a single library	3	0	2	2	7	15	57.14
mmu-mir-6938	UUGGAGCUAGCUCCAGAGAGAGU	23	6	28	UCAUCUGGGGCUGUCUCCUUAG	22	42	63	AGUGUUUGGAGCUAGCUCCAGAGAGAGUGAAGUCAUGCUUGUCAUCUGGGGCUGUCUCCUUAG	63	Fail	No 2nt 3' overhang;Less than 10 reads in a single library	6	1	2	2	6	15	66.67
mmu-mir-6939	CAGGCAGCUGGUUGGUGGAAG	21	5	25	CCUCACUUGACCCGCUGCAG	20	56	75	GAGCCAGGCAGCUGGUUGGUGGAAGCCAUGCAACAGCGCCCCCAGGUGCCUGAGGCCUCACUUGACCCGCUGCAG	75	Fail	No 2nt 3' overhang;No mature or star reads detected	5	0	0	0	0	15	0
mmu-mir-6940	UUACCUUCCGUGCUUGCCCGCAG	23	48	70	AGGGCUGGCUGGAAGGUUUUUCG	23	7	29	AGAGGCAGGGCUGGCUGGAAGGUUUUUCGAGGCUGGCUCAGCACCCCUUACCUUCCGUGCUUGCCCGCAG	70	Fail	No 2nt 3' overhang;No mature or star reads detected	6	0	24	0	26	15	92.31
mmu-mir-6941	CUGGGGGACUGACGGGUAGCU	21	7	27	CUAACUCGGCUGCUCCCAAAG	21	39	59	GCACCCCUGGGGGACUGACGGGUAGCUGCUGCCGCCAGCUAACUCGGCUGCUCCCAAAG	59	Fail	More than 5 mismatches in duplex;Less than 10 reads in a single library	7	0	5	2	9	15	77.78
mmu-mir-6942	UAGGAGGAGGGGAACAUUUGC	21	6	26	UUAUGGUUCUCUCCACCUCUCA	22	39	60	GGGCCUAGGAGGAGGGGAACAUUUGCAACUAUAGUGGCUUAUGGUUCUCUCCACCUCUCAG	61	Fail	No 2nt 3' overhang;No mature or star reads detected	4	0	39	0	51	15	76.47
mmu-mir-6943	UGGGGUGAGGUUGGAAGCUA	20	6	25	CUGCUUCCAUACCCCUACCCAG	22	45	66	GGAGAUGGGGUGAGGUUGGAAGCUAGGCCUAUCAGUGAACCCACCUGCUUCCAUACCCCUACCCAG	66	Fail	No 2nt 3' overhang	5	1	73	35	123	1	87.8
mmu-mir-6945	UCUGAGCUCUGCCCUUCCCAU	21	46	66	UCCUGGGAGGGGCAGCCCCUGG	22	5	26	CACGUCCUGGGAGGGGCAGCCCCUGGUGCCCACAGAACCAGAGGUUCUGAGCUCUGCCCUUCCCAUAG	68	Fail	No 2nt 3' overhang	9	1	10	2	12	1	100
mmu-mir-6946	AAAAGGGAGAGAAAGAAAUGC	21	6	26	UUUCUUCUCUUCCCUUUCAG	20	50	69	AAAAGAAAAGGGAGAGAAAGAAAUGCAAGGUGGGCAAAGCUAUUUGACAUUUCUUCUCUUCCCUUUCAG	69	Fail	No 2nt 3' overhang;Precision less than 75%	3	0	37	8	103	15	43.69
mmu-mir-6947	CAUCCAGUGGAGAGGCUCGUG	21	6	26	GCAGCCUCUUUCCCUGGCAUCA	22	43	64	GGGCUCAUCCAGUGGAGAGGCUCGUGCACGCUCCUACUGACAGCAGCCUCUUUCCCUGGCAUCAG	65	Fail	More than 7 mismatches in duplex;Less than 10 reads in a single library	8	1	4	1	6	15	83.33
mmu-mir-6948	AGUUCAGACAGGACUGUGACAC	22	6	27	UGUCCUUCCUGUCUGACCACA	21	41	61	GGAUCAGUUCAGACAGGACUGUGACACACUUCUCUGCCUCUGUCCUUCCUGUCUGACCACAG	62	Fail	No 2nt 3' overhang;Less than 10 reads in a single library	5	0	9	2	12	15	91.67
mmu-mir-6949	AAAGUGGGUCUAGAAAGAGGUGA	23	6	28	UUCCCCUUUUUCUAUCCACAG	21	48	68	GGGAGAAAGUGGGUCUAGAAAGAGGUGAAAAGAGUAUUUACUAAAACUUCCCCUUUUUCUAUCCACAG	68	Fail	No 2nt 3' overhang	5	0	98	1	112	1	88.39
mmu-mir-6950	UCCUGGAGUGGAGGACAGUCAGA	23	6	28	CUCUGUCUUGAUCCUCUCCAG	21	46	66	CUCUGUCCUGGAGUGGAGGACAGUCAGAAAGGCAGUUGUAGCAUUCUCUGUCUUGAUCCUCUCCAGGUUGUCA	73	Fail	No 2nt 3' overhang;No mature or star reads detected	3	0	45	0	47	15	95.74
mmu-mir-6951	UUGUAUUUGUGUGAUUAAAGU	21	6	26	CUUUUUUCUUCACAAAUACAG	21	55	75	UUUCAUUGUAUUUGUGUGAUUAAAGUAUUAGAAGUAUUGAAAUUCUGAGUUUUGCUUUUUUCUUCACAAAUACAG	75	Fail	No 2nt 3' overhang;No mature or star reads detected	3	0	28	0	28	15	100
mmu-mir-6952	AUGGUGGGCGGUGAAACAGAGA	22	6	27	UCUCUGACUCUGCCUCCCACAG	22	40	61	CCUGAAUGGUGGGCGGUGAAACAGAGAGCUUAGCAUGGGUCUCUGACUCUGCCUCCCACAG	61	Fail	No 2nt 3' overhang	6	0	156	6	175	1	92.57
mmu-mir-6953	CUGACCCAGCCUCUAUGUCCCCAG	24	45	68	AAGGGGCAGGGGCAGGGAUUCAAGUG	26	6	31	AGGGUAAGGGGCAGGGGCAGGGAUUCAAGUGCCCUCAGGGGACACUGACCCAGCCUCUAUGUCCCCAG	68	Fail	No 2nt 3' overhang;Less than 10 reads in a single library	6	0	12	7	19	15	100
mmu-mir-6954	UGGGGCAGUUCUGGGGGCAGAU	22	6	27	UGCAGCCAGCUCUUCCCCUAG	21	40	60	UACUCUGGGGCAGUUCUGGGGGCAGAUAUGCAAACCUCCUGCAGCCAGCUCUUCCCCUAG	60	Fail	No 2nt 3' overhang;Less than 10 reads in a single library	8	0	10	2	18	15	66.67
mmu-mir-6955	AGGGCCUCAGGACUCAGGAGGUGA	24	6	29	ACACCUGUCUCCUUUGCCCACA	22	52	73	AAGGGAGGGCCUCAGGACUCAGGAGGUGACCCUAACACUUUGGAGAGUCUCACACCUGUCUCCUUUGCCCACAG	74	Fail	No 2nt 3' overhang;No mature or star reads detected	8	0	177	2	186	15	96.24
mmu-mir-6956	UGACCGGCCUAUCCUCUCAG	20	43	62	UGAGUGGGUGGGACUGGCCU	20	9	28	GCAGGCAGUGAGUGGGUGGGACUGGCCUGGAGUCAGUCACCCUGACCGGCCUAUCCUCUCAG	62	Fail	No 2nt 3' overhang	4	0	24	5	31	1	93.55
mmu-mir-6957	CAGAAGAGAGACAGGAUCUAG	21	6	26	UGGAUCUCUUGUUUUCUCUUCC	22	41	62	ACUGCCAGAAGAGAGACAGGAUCUAGGGAAAGGAUGAAUCUGGAUCUCUUGUUUUCUCUUCCAG	64	Fail	No 2nt 3' overhang	1	0	59	9	74	1	91.89
mmu-mir-6959	UGGGAAACCUGUGUCGGGCUGUG	23	6	28	CUGCACCGACCUGCUCUCCCAG	22	54	75	GUGCCUGGGAAACCUGUGUCGGGCUGUGAGUGUUUUCUGGGACCUGAUACUCACUGCACCGACCUGCUCUCCCAG	75	Fail	No 2nt 3' overhang;No mature or star reads detected	7	0	25	0	26	15	96.15
mmu-mir-6960	CAGGAUGAGAAGAGUUUGGCUG	22	6	27	AGCCAACCACCUCUCUCCUCAG	22	40	61	CUGGGCAGGAUGAGAAGAGUUUGGCUGGAAGCCCUGCUCAGCCAACCACCUCUCUCCUCAG	61	Fail	No 2nt 3' overhang;No mature or star reads detected	4	0	1050	0	1155	15	90.91
mmu-mir-6961	UGACUGGGAAGGAAAUGGCC	20	6	25	UCCUCUUUCUUCCUGGCUCUAG	22	46	67	AAAGCUGACUGGGAAGGAAAUGGCCAGGGCUCUCUAACUAACCUGUCCUCUUUCUUCCUGGCUCUAG	67	Fail	No 2nt 3' overhang;Precision less than 75%	6	0	39	1	58	15	68.97
mmu-mir-6962	AAGGACCUGGUGGGAGAUCU	20	6	25	UAUCUGCCCUUCCCUGUCCUAU	22	40	61	CGGAAAAGGACCUGGUGGGAGAUCUCACAUCACUGUUGAUAUCUGCCCUUCCCUGUCCUAUAG	63	Fail	No 2nt 3' overhang;Precision less than 75%	7	0	47	10	85	15	67.06
mmu-mir-6963	GGUGGGAUGGAUGGCAGAACCUGG	24	6	29	UGCCUCUUGCCUCCAUCCCACAG	23	49	71	GGGAAGGUGGGAUGGAUGGCAGAACCUGGAGAUUCUUGUCAAACUGCUUGCCUCUUGCCUCCAUCCCACAG	71	Fail	No 2nt 3' overhang	7	1	12	3	15	1	100
mmu-mir-6964	UUGGGGUGUGAGACUGGAAAC	21	6	26	UUUCUUGUCUUCCACUCUAG	20	40	59	CCCCCUUGGGGUGUGAGACUGGAAACAUCACCAUUGUUCUUUCUUGUCUUCCACUCUAG	59	Fail	No 2nt 3' overhang;No mature or star reads detected	3	0	6	0	7	15	85.71
mmu-mir-6965	UCUGUGCUCGGUCUCGCUCCAG	22	43	64	AGAGGGAGGCUAUUGGGCAGGAGA	24	6	29	GCGGGAGAGGGAGGCUAUUGGGCAGGAGAUGAGGAAGAACCUUCUGUGCUCGGUCUCGCUCCAG	64	Fail	No 2nt 3' overhang;Less than 10 reads in a single library	7	0	5	1	6	15	100
mmu-mir-6966	CUCGGGGAUGUGGACAGCACA	21	6	26	UGCUGUGUGCUUCCUCUGCAG	21	52	72	UGUCCCUCGGGGAUGUGGACAGCACAGCCAUCUCAGAUCAAUGAGAGCAUGUGCUGUGUGCUUCCUCUGCAG	72	Fail	More than 5 mismatches in duplex;No mature or star reads detected	7	1	28	0	40	15	70
mmu-mir-6967-1	CAGGGAGGGAUAAAGACCAGU	21	6	26	UCAUCUUUAUCUCUCCCCAG	20	39	58	AAAGGCAGGGAGGGAUAAAGACCAGUCACUAUGGAAACUCAUCUUUAUCUCUCCCCAG	58	Fail	No 2nt 3' overhang	3	0	55	5	63	1	95.24
mmu-mir-6969	UGUUGUUCCCAUCUCUGCAG	20	42	61	CAGCAGAGUAGGGAGCAAAAGA	22	6	27	GUUCCCAGCAGAGUAGGGAGCAAAAGAUAACCAAGUGACUCUGUUGUUCCCAUCUCUGCAG	61	Fail	No 2nt 3' overhang	4	0	52	20	72	1	100
mmu-mir-6971	UGGGGGAGGGUGUAGAGGCU	20	6	25	ACAGCCUCUGCUUCUUCUCAG	21	43	63	UGGGGUGGGGGAGGGUGUAGAGGCUGGGCUGGCAGACUCAUCACAGCCUCUGCUUCUUCUCAG	63	Fail	No 2nt 3' overhang;Less than 10 reads in a single library	3	0	5	4	9	15	100
mmu-mir-6972	GCUGGAGGCACAGGGCAGAACAG	23	6	28	UUACUGUACCUGUCUCCAUAG	21	44	64	GUUGGGCUGGAGGCACAGGGCAGAACAGGUUGUCUGUGGCUCCUUACUGUACCUGUCUCCAUAG	64	Fail	No 2nt 3' overhang;Less than 10 reads in a single library	6	0	3	1	4	15	100
mmu-mir-6973a	CACUCUAACCCUACCUACCCAU	22	53	74	UACGGUGGGAGGGGUGGAGUUG	22	6	27	GGCUCUACGGUGGGAGGGGUGGAGUUGCCAUUAGCCAAAUCUGACCUCUGGGCACUCUAACCCUACCUACCCAUCCAG	78	Fail	No 2nt 3' overhang	6	0	51	48	113	1	87.61
mmu-mir-6975	GCUGGGGAGAAAGGGGUUUGGCA	23	6	28	UCUCUCCUUUCUCCUCCUAG	20	42	61	AGUCGGCUGGGGAGAAAGGGGUUUGGCACGGUGCAAAAAUGUCUCUCCUUUCUCCUCCUAG	61	Fail	No 2nt 3' overhang;No mature or star reads detected	5	1	15	0	17	15	88.24
mmu-mir-6976	CAGGGAAGUUGAGAGGAAAAUUG	23	6	28	AUCUCCCUCCCAACUCCCCAG	21	43	63	UUCCCCAGGGAAGUUGAGAGGAAAAUUGUCGCUGACCUGCCCAUCUCCCUCCCAACUCCCCAG	63	Fail	No 2nt 3' overhang	8	0	73	2	77	1	97.4
mmu-mir-6978	ACGGCUUCACUCUCACCCUGCAG	23	35	57	AAGGGGUGAGAGAGAAGCUGGUG	23	6	28	AAAGGAAGGGGUGAGAGAGAAGCUGGUGCCAUCCACGGCUUCACUCUCACCCUGCAG	57	Fail	NA	5	1	56	4	61	1	98.36
mmu-mir-6980	GUGGGGGGGGAGGCUAGGUUAG	22	6	27	UGACUUGCCUUCCACCCCAG	20	40	59	UUAGGGUGGGGGGGGAGGCUAGGUUAGCAUCCACCCAGCUGACUUGCCUUCCACCCCAG	59	Fail	No 2nt 3' overhang	2	0	16	2	18	1	100
mmu-mir-6982	CUGGAGGAUCGCAGGGGUGGCCUGG	25	6	30	UGGCCCCUCUGCCCCUUCCAG	21	48	68	AGGGGCUGGAGGAUCGCAGGGGUGGCCUGGGGCAGGCUAGGCAAACCUGGCCCCUCUGCCCCUUCCAG	68	Fail	Hairpin structure invalid	9	0	NA	NA	NA	NA	NA
mmu-mir-6983	UUGGAAGGGCAUACUGAUUCGG	22	6	27	UGAAUCAAAGUCUGUUGUUCCAG	23	42	64	AUGACUUGGAAGGGCAUACUGAUUCGGGAGACCCUAAAGCCUGAAUCAAAGUCUGUUGUUCCAG	64	Fail	No 2nt 3' overhang;No mature or star reads detected	2	0	17	0	19	15	89.47
mmu-mir-6984	ACUGAAAGGCAAUGAAGGAGGAGC	24	6	29	UACUUUCUUUCCUGUCUUUCU	21	42	62	GUGAAACUGAAAGGCAAUGAAGGAGGAGCACUGUCACAGUGUACUUUCUUUCCUGUCUUUCUAG	64	Fail	No 2nt 3' overhang;No mature or star reads detected	5	0	31	0	31	15	100
mmu-mir-6985	UACUGAGGGGUGGCUGCUAUGU	22	6	27	CUCACAGCCACCUCCUCACAG	21	41	61	GUGUAUACUGAGGGGUGGCUGCUAUGUCACUCAAAGCUGACUCACAGCCACCUCCUCACAG	61	Fail	No 2nt 3' overhang	7	0	11	3	17	1	82.35
mmu-mir-6986	AGGGGAGCUAGGUAGAAAGCCA	22	6	27	GUUUUCACCUUCCUCCCAG	19	40	58	GGGUGAGGGGAGCUAGGUAGAAAGCCAGAGGCAUAUGUGGUUUUCACCUUCCUCCCAG	58	Fail	No 2nt 3' overhang;No mature or star reads detected	4	0	277	0	280	15	98.93
mmu-mir-6987	UGGGACAGGGUGACAGGGUGAG	22	6	27	CACCCAUUUCUCCCUGCUUCCAG	23	51	73	AACAGUGGGACAGGGUGACAGGGUGAGACCCAUAGAUCAGAGCUGGGCUUCACCCAUUUCUCCCUGCUUCCAG	73	Fail	No 2nt 3' overhang;No mature or star reads detected	6	0	30	2	34	15	94.12
mmu-mir-6988	UGACCUCUGUAUCUCCUGCCAG	22	38	59	GGGGUGGAGAGCUGAGGCCCA	21	5	25	AUCUGGGGUGGAGAGCUGAGGCCCAGGUAGCUCAGCCUGACCUCUGUAUCUCCUGCCAG	59	Fail	No 2nt 3' overhang	5	0	10	1	12	1	91.67
mmu-mir-6989	UUGGGGACAGAGGCACAGGAUG	22	6	27	UGUCCACUGUCUCUGGUCCCAG	22	44	65	GGCUGUUGGGGACAGAGGCACAGGAUGCUGGCUGCUGACCACCUGUCCACUGUCUCUGGUCCCAG	65	Fail	No 2nt 3' overhang;Precision less than 75%	4	0	36	4	60	15	66.67
mmu-mir-6990	CCCAGGGUGAGUCAGGGCUCU	21	6	26	AGCCCUGCCUCUUCCUGGCAG	21	71	91	GCUUGCCCAGGGUGAGUCAGGGCUCUCCUGUCAUCUGGGCCCCCUCCGGGCUCUGGGAGGCCGCCACUGGAGCCCUGCCUCUUCCUGGCAG	91	Fail	No 2nt 3' overhang	3	0	19	1	21	1	95.24
mmu-mir-6991	UGGAGAACAGGGACUGGGCCUG	22	6	27	GCAGCCCUUUGUUCUUCUCCAG	22	49	70	AGCAGUGGAGAACAGGGACUGGGCCUGAUUGAUGGCACUCGCUCCAAGGCAGCCCUUUGUUCUUCUCCAG	70	Fail	No 2nt 3' overhang;No mature or star reads detected	5	0	1	0	6	15	16.67
mmu-mir-6992	UGCCUGUGAUGGUUUGGCUGAGU	23	6	28	UCUCACUGAUGAUCAUUUGCAG	22	88	109	AUAUCUGCCUGUGAUGGUUUGGCUGAGUGGAAUUGGUUGUGUUGGAGGUUAUGGUAACAGCCUCUUUCCUGCCCUUUACCACAACCUUCUCACUGAUGAUCAUUUGCAG	109	Fail	No 2nt 3' overhang;No mature or star reads detected	9	1	4	0	4	15	100
mmu-mir-6993	AGUGGGAGAAACGGGUGUCUGUC	23	6	28	CUUGCGUUUGUUUCCUCACAG	21	45	65	GGCUCAGUGGGAGAAACGGGUGUCUGUCUGGUCUCUGCUGCUGACUUGCGUUUGUUUCCUCACAG	65	Fail	No 2nt 3' overhang;No mature or star reads detected	3	0	16	2	18	15	100
mmu-mir-6994	ACAAAGGUGGGUGAAGCCGGUGA	23	6	28	AACGAUCUUCUCCGUCUUUGC	21	51	71	CUGUCACAAAGGUGGGUGAAGCCGGUGACGAUUGCUAGUUCUUCUGUGUCAACGAUCUUCUCCGUCUUUGCAG	73	Fail	No 2nt 3' overhang;Less than 10 reads in a single library	3	0	11	5	37	15	43.24
mmu-mir-6995	CUGGGAGUAGAAGGGGGAAACCA	23	6	28	UGUGUCCCCUUCCUCUCACAG	21	51	71	CAGACCUGGGAGUAGAAGGGGGAAACCAGAAAUGAGGGCUUUAAUGAUGGUGUGUCCCCUUCCUCUCACAG	71	Fail	No 2nt 3' overhang	6	0	16	1	20	1	85
mmu-mir-6996	UGCACAGGACAGAGCACAGUC	21	6	26	CGGUGUCUCUGGUCACUCUGCAG	23	39	61	UGGGCUGCACAGGACAGAGCACAGUCAGCAUCAUCCGACGGUGUCUCUGGUCACUCUGCAG	61	Fail	No 2nt 3' overhang	2	0	146	1	155	1	94.84
mmu-mir-6997	UAACAGGCUGGAGAGGUGCAGA	22	6	27	UCAAACCUUACCCUCCUGUUUCC	23	47	69	CCAAGUAACAGGCUGGAGAGGUGCAGAACAGAGUCUCUGGAGUCUCUCAAACCUUACCCUCCUGUUUCCAG	71	Fail	No 2nt 3' overhang	8	0	8	2	10	1	100
mmu-mir-6998	CUGGGCAGAGGGCAAAGUGACU	22	6	27	AGAGCUGCUCUGUGCCCACACA	22	42	63	UGGGCCUGGGCAGAGGGCAAAGUGACUCGGUGACACGGGUGAGAGCUGCUCUGUGCCCACACAG	64	Fail	No 2nt 3' overhang;No mature or star reads detected	9	0	30	5	39	15	89.74
mmu-mir-7000	AGGGGACAGGUAUCUGGACAGA	22	6	27	CACCCACCUGCCUGUCCUCCAG	22	42	63	AGAGGAGGGGACAGGUAUCUGGACAGAGGUUCUGCCCUCAGCACCCACCUGCCUGUCCUCCAG	63	Fail	No 2nt 3' overhang;Less than 10 reads in a single library	7	0	8	4	12	15	100
mmu-mir-7001	AGGCAGGGUGUGAGCGUGAGCAU	23	6	28	CGCUCACACUCCCUCUGCAG	20	60	79	GGAGGAGGCAGGGUGUGAGCGUGAGCAUCCCAGAGGCCCAGGUUCAAGUCCAGCCCUGACGCUCACACUCCCUCUGCAG	79	Fail	No 2nt 3' overhang	8	1	36	1	38	1	97.37
mmu-mir-7002	UUGGCUUCGGGGAGUACGUGG	21	4	24	UUGUGCUUCCCCUUGCCAG	19	37	55	UCUUUGGCUUCGGGGAGUACGUGGAAAAUGAGCGCUUUGUGCUUCCCCUUGCCAG	55	Fail	No 2nt 3' overhang;No mature or star reads detected	4	0	4	0	4	15	100
mmu-mir-7003	UGUGGGGAGAAGCUGCGGCAG	21	6	26	CCCCGGGUUUUCCCCACAG	19	48	66	UCAGGUGUGGGGAGAAGCUGCGGCAGCCGAGAGCUGCGUGUCAGAGGCCCCGGGUUUUCCCCACAG	66	Fail	No 2nt 3' overhang;No mature or star reads detected	4	0	7	0	11	15	63.64
mmu-mir-7004	UUCCGUGGAUGAGGCCUGUGCCGU	24	6	29	CCCACUCCCUCCUUCACGCAG	21	44	64	UGACCUUCCGUGGAUGAGGCCUGUGCCGUGACUCUCAGUGACACCCACUCCCUCCUUCACGCAG	64	Fail	No 2nt 3' overhang;Less than 10 reads in a single library	8	0	10	2	12	15	100
mmu-mir-7005	CCUGGGGAUGGGAGGACCAGCA	22	6	27	CUGUGCCUGCUACCCAUCCCUUGCA	25	44	68	AGGGGCCUGGGGAUGGGAGGACCAGCAGAGAAAUUUGGCUUUCCUGUGCCUGCUACCCAUCCCUUGCAG	69	Fail	No 2nt 3' overhang	7	0	17	1	18	1	100
mmu-mir-7006	UGGGGGUGUUCAAGACUUGGGAACC	25	6	30	UUUCUGACCUGGAUCCCCAG	20	50	69	CCAUGUGGGGGUGUUCAAGACUUGGGAACCUGGCUGAUUUCUUACCUGGUUUCUGACCUGGAUCCCCAG	69	Fail	No 2nt 3' overhang;No mature or star reads detected	7	0	0	0	0	15	0
mmu-mir-7007	UCAGAAGAGGCAGUGGAGGAGAU	23	6	28	CCCAUCCACGUUUCUUCU	18	49	66	CCACAUCAGAAGAGGCAGUGGAGGAGAUGGUACACAGCACAUUCUGAUCCCAUCCACGUUUCUUCUGUAG	70	Fail	No 2nt 3' overhang	1	0	3480	4	4256	1	81.86
mmu-mir-7008	UGUGGGAGAUGCCAGGAGCCGUAC	24	6	29	UGUGCUUCUUGCCUCUUCUCAG	22	42	63	UGCUCUGUGGGAGAUGCCAGGAGCCGUACGACUAACUGACGUGUGCUUCUUGCCUCUUCUCAG	63	Fail	No 2nt 3' overhang;No mature or star reads detected	5	0	6	0	6	15	100
mmu-mir-7009	UUGGGGUCAGGGGACCAGAGCU	22	6	27	UCUUUUCCCCUCUCCCUGCAG	21	44	64	CCCUUUUGGGGUCAGGGGACCAGAGCUCCAGUGACCCUGUCUCUCUUUUCCCCUCUCCCUGCAG	64	Fail	No 2nt 3' overhang;No mature or star reads detected	8	1	2	0	2	15	100
mmu-mir-7010	CGGAAAGGAUUGGGAAACUUGA	22	5	26	AGGUUCUCCUUUCCUUUGCAG	21	42	62	GUUUCGGAAAGGAUUGGGAAACUUGACUAAUGCAUGGUAACAGGUUCUCCUUUCCUUUGCAGG	63	Fail	No 2nt 3' overhang;No mature or star reads detected	6	0	13	0	13	15	100
mmu-mir-7011	AGGAGGAUGGGAGAGGGAGGUGU	23	6	28	UCUGCUUCCCUCCUCCUCUAG	21	53	73	GGCAGAGGAGGAUGGGAGAGGGAGGUGUGCACCCACUCAGGAGCUGACACACUCUGCUUCCCUCCUCCUCUAG	73	Fail	No 2nt 3' overhang;No mature or star reads detected	3	0	10	0	36	15	27.78
mmu-mir-7012	AAGGAGAGGAGUUGGCAGGGACU	23	6	28	UGACCUGUGGCUCCUCUCCCAG	22	43	64	GACGGAAGGAGAGGAGUUGGCAGGGACUAGCUAUGAGCAUCCUGACCUGUGGCUCCUCUCCCAG	64	Fail	No 2nt 3' overhang;No mature or star reads detected	7	0	74	0	77	15	96.1
mmu-mir-7013	UAUGAAGAGGCCAGUGUUGUAG	22	6	27	CCACACUUACUGUUGCCUCUUCCU	24	46	69	UUCGGUAUGAAGAGGCCAGUGUUGUAGCUUGAGAUCCAGCCUAAGCCACACUUACUGUUGCCUCUUCCUCAG	72	Fail	No 2nt 3' overhang;No mature or star reads detected	7	0	25	0	30	15	83.33
mmu-mir-7014	UUGGGUGCUGUGGAAGGGACAG	22	6	27	CCUCUUUCAUACCAACCACAG	21	43	63	AGGCUUUGGGUGCUGUGGAAGGGACAGAGACCCUGAGCUCUUCCUCUUUCAUACCAACCACAG	63	Fail	No 2nt 3' overhang;No mature or star reads detected	3	0	16	0	16	15	100
mmu-mir-7015	UCUGUGCAGUAGGCUGUGGGUUC	23	6	28	UCUCACUGUCCUCUGCACUAG	21	44	64	UGCCCUCUGUGCAGUAGGCUGUGGGUUCCAUGCUGACUGACUUUCUCACUGUCCUCUGCACUAG	64	Fail	No 2nt 3' overhang	8	0	41	4	46	1	97.83
mmu-mir-7016	CAGGGAGGGGAGCGAGAGUAG	21	6	26	ACCUGCCUCCUGCUCUCCCCAG	22	51	72	CGACUCAGGGAGGGGAGCGAGAGUAGGCCACUAUGGACAUGCUGAGCCUGACCUGCCUCCUGCUCUCCCCAG	72	Fail	No 2nt 3' overhang;No mature or star reads detected	4	0	16	0	26	15	61.54
mmu-mir-7017	AGAGGGUUGUGAGACUAGGGCUGU	24	6	29	ACCCUGCUCCUCUCCCUCCAG	21	42	62	GUCCCAGAGGGUUGUGAGACUAGGGCUGUGCUUCCUGCCUAACCCUGCUCCUCUCCCUCCAG	62	Fail	No 2nt 3' overhang	8	0	13	1	18	1	77.78
mmu-mir-7019	UCACCUUGGCCGCCUCUCUGCAG	23	47	69	AUCUGGGAGGGGCUGUCAGGAGU	23	6	28	AGGGGAUCUGGGAGGGGCUGUCAGGAGUACAGGCCGACUGCACCGCUCACCUUGGCCGCCUCUCUGCAG	69	Fail	No 2nt 3' overhang	3	0	10	2	12	1	100
mmu-mir-7020	UGGGAUGGUGGAGAGGGUGACCAG	24	6	29	AACCCCUCUCUUCUCUCCCAG	21	50	70	AGGUCUGGGAUGGUGGAGAGGGUGACCAGAUGGAGACAUCGUAGGCACUAACCCCUCUCUUCUCUCCCAG	70	Fail	No 2nt 3' overhang;No mature or star reads detected	4	0	29	0	30	15	96.67
mmu-mir-7021	AUAGGAGUUGAUUACAGAGCAA	22	6	27	UCUCUGUGCUUCUGCUCCUUAG	22	42	63	GAGUCAUAGGAGUUGAUUACAGAGCAAGCGCUGUGUCUUCAUCUCUGUGCUUCUGCUCCUUAG	63	Fail	No 2nt 3' overhang;No mature or star reads detected	10	1	339	0	373	15	90.88
mmu-mir-7022	CCUGGCAAGGAAGGGCUCUGUUU	23	2	24	ACAAGCCUGACCUCUGCCCCCA	22	39	60	ACCUGGCAAGGAAGGGCUCUGUUUAGCAUGCUGGCAAUACAAGCCUGACCUCUGCCCCCAG	61	Fail	No 2nt 3' overhang	7	1	12	2	15	1	93.33
mmu-mir-7023	AUGGGGGAGCUGGGAUUGGGCGU	23	6	28	UCACCCUGUCUGCGCCCCUCAG	22	43	64	UUGGAAUGGGGGAGCUGGGAUUGGGCGUGGAGCUUGGAGGCCUCACCCUGUCUGCGCCCCUCAG	64	Fail	No 2nt 3' overhang	5	0	26	2	33	1	84.85
mmu-mir-7024	UUGGGGGAUGGGUUGCUUGGC	21	6	26	CCAGCAGUCCCUGCUCCCUACAG	23	40	62	AUGGGUUGGGGGAUGGGUUGCUUGGCCCUAGGCACCUGCCCAGCAGUCCCUGCUCCCUACAG	62	Fail	No 2nt 3' overhang	7	0	34	4	40	1	95
mmu-mir-7025	CAGCACAACUCCAGCUCACCAG	22	48	69	CGUGAGCUGAAGCUGGUGGCUCCC	24	6	29	UGGCCCGUGAGCUGAAGCUGGUGGCUCCCAGUGAGUUUCUCAGUAGGCAGCACAACUCCAGCUCACCAGCCACG	74	Fail	No 2nt 3' overhang;No mature or star reads detected	6	0	2	0	2	15	100
mmu-mir-7026	UUCUGAGACCAUGGGGUAUAU	21	6	26	UGUGCUUUCUGGUCUUGGCUUAG	23	45	67	UGCGUUUCUGAGACCAUGGGGUAUAUGCAGUGGUUCUGGUAACAUGUGCUUUCUGGUCUUGGCUUAG	67	Fail	No 2nt 3' overhang;Less than 10 reads in a single library	6	1	6	3	9	15	100
mmu-mir-7027	UGGAAAGGAAGAAACAGCAGAGC	23	6	28	UCGGGUUUCUCUCCUCUUCCAG	22	51	72	UCCCCUGGAAAGGAAGAAACAGCAGAGCAGCUGGGGUCCCUACAUGAAGCUCGGGUUUCUCUCCUCUUCCAG	72	Fail	No 2nt 3' overhang;Less than 10 reads in a single library	4	0	2	2	9	15	44.44
mmu-mir-7029	UCUGGACGCUCGGCUGCCAGCGC	23	6	28	UGUGGCUCUGUGUGUCCAGAUC	22	36	57	GUAAGUCUGGACGCUCGGCUGCCAGCGCCCUGAGCUGUGGCUCUGUGUGUCCAGAUCAGCU	61	Fail	Less than 10 reads in a single library	5	0	4	1	17	15	29.41
mmu-mir-7030	UGGGGAGGUGGCUGUGCUAGUC	22	6	27	CUUGCUCUGUUAUCUCUCCAG	21	40	60	UAUCCUGGGGAGGUGGCUGUGCUAGUCCACGGGGUCAGCCUUGCUCUGUUAUCUCUCCAG	60	Fail	No 2nt 3' overhang;Less than 10 reads in a single library	3	0	7	4	14	15	78.57
mmu-mir-7031	CCUGAGAGGCCUGAAGGGUGGGA	23	6	28	AACCCUCUUGCCCUCUCCUAG	21	45	65	GACAACCUGAGAGGCCUGAAGGGUGGGAGCAGCCUUGAAUGACCAACCCUCUUGCCCUCUCCUAG	65	Fail	No 2nt 3' overhang	7	1	22	1	23	1	100
mmu-mir-7032	AUCCUCUCGGUACCGCCCUGCA	22	57	78	CCCAGGGUGGUCCCCGAGAGGGUGGU	26	6	31	CGUGGCCCAGGGUGGUCCCCGAGAGGGUGGUCCCCACAUGGGCAAACCAGGGGUCCAUCCUCUCGGUACCGCCCUGCAG	79	Fail	No 2nt 3' overhang	4	0	8	2	10	1	100
mmu-mir-7033	UCUCCAGGAGUCUGAGGGGCAGG	23	6	28	UGCCUCCAUUCUCUUGGGCAG	21	61	81	UUUAGUCUCCAGGAGUCUGAGGGGCAGGGUCGUCUCCAGCAUCUUGGGCUUGGCCUAACCUGCCUCCAUUCUCUUGGGCAG	81	Fail	No 2nt 3' overhang;No mature or star reads detected	4	0	31	0	33	15	93.94
mmu-mir-7034	UCCGGGAGGGAUGGAUGUGCU	21	6	26	UUGGCCUUCCUUCCCUACCCUACA	24	60	83	AGGGGUCCGGGAGGGAUGGAUGUGCUGGAGGUCCCAUCUAGACCUUGACUGUCCUGACCUUGGCCUUCCUUCCCUACCCUACAG	84	Fail	No 2nt 3' overhang	9	0	28	2	34	1	88.24
mmu-mir-7035	GGCUGGGAGAGUGGCUCAGAA	21	6	26	UCUGAGCCGCUGUCCCUGCAG	21	62	82	UGAGGGGCUGGGAGAGUGGCUCAGAAGAGAGUACCUGGCUCUGGGGAGGAAGGGGCAGACUUCUGAGCCGCUGUCCCUGCAG	82	Fail	No 2nt 3' overhang;Less than 10 reads in a single library	2	0	3	2	6	15	83.33
mmu-mir-7036a	AGCGGGGUUCGGUGGGGAAGAGA	23	6	28	CCGUCCUCAUCCGCUCCUCCCAG	23	43	65	CUUCCAGCGGGGUUCGGUGGGGAAGAGACUGCAGCAUGCUGUCCGUCCUCAUCCGCUCCUCCCAG	65	Fail	No 2nt 3' overhang	8	1	19	1	23	1	86.96
mmu-mir-7037	AAGGUGGCCACAGGAGAUCAUGGU	24	6	29	UGUCUCCUAAUGUCACCUGCAG	22	44	65	UCGGGAAGGUGGCCACAGGAGAUCAUGGUGGCUCCUUACCACCUGUCUCCUAAUGUCACCUGCAG	65	Fail	No 2nt 3' overhang;No mature or star reads detected	7	1	12	0	12	15	100
mmu-mir-7038	UGUAGAAGGAAGGGCUGCUGUG	22	6	27	CACUGCUCCUGCCUUCUUACAG	22	50	71	UGCGGUGUAGAAGGAAGGGCUGCUGUGCUUGACAAGUCUGUCAUUUUCACACUGCUCCUGCCUUCUUACAG	71	Fail	No 2nt 3' overhang;No mature or star reads detected	4	0	60	0	66	15	90.91
mmu-mir-7039	AGAGGGAUGGAGAGCAUCGCGU	22	6	27	CCUGUUCUGCCCUCCCUUCCAG	22	64	85	UCGUUAGAGGGAUGGAGAGCAUCGCGUGUUUGAGUCUUGUGACACUUCCAUAAUGUUUCCACGCCUGUUCUGCCCUCCCUUCCAG	85	Fail	No 2nt 3' overhang;No mature or star reads detected	7	1	29	0	46	15	63.04
mmu-mir-7040	CAUACGGAGGGAGAUGGAGGCG	22	6	27	CGCCACCCUCUCUCUCACGUAG	22	42	63	UCUCCCAUACGGAGGGAGAUGGAGGCGCCCUCAGUGGUAACCGCCACCCUCUCUCUCACGUAG	63	Fail	No 2nt 3' overhang;No mature or star reads detected	3	0	17	0	17	15	100
mmu-mir-7041	AGAGGGAAUGGAGACUCAGUUGA	23	6	28	UGGUUCUCUUCUUCCCUCAG	20	33	52	CUCUGAGAGGGAAUGGAGACUCAGUUGACCUCUGGUUCUCUUCUUCCCUCAG	52	Fail	No 2nt 3' overhang;Less than 10 reads in a single library	6	0	4	1	8	15	62.5
mmu-mir-7042	UAGAGACAGCAGAAGGGCCAC	21	6	26	UGUCCCUUUGUUUUCUCUCAG	21	38	58	AGAAUUAGAGACAGCAGAAGGGCCACUAAUUAGCUGUUGUCCCUUUGUUUUCUCUCAG	58	Fail	No mature or star reads detected	3	0	43	2	52	15	86.54
mmu-mir-7043	ACUGUGCCUCUCUGUUUUCAG	21	50	70	UGUGAAAGCAGAGAGGCAUUUUU	23	6	28	CUGCCUGUGAAAGCAGAGAGGCAUUUUUCUCUGUCGCAGCUACUUGAGUACUGUGCCUCUCUGUUUUCAG	70	Fail	No 2nt 3' overhang	5	0	27	2	34	1	85.29
mmu-mir-7044	AUGCAGCCCCGACCCUCACAG	21	52	72	GUGUGGUGGUGGUGGCGGC	19	6	24	CUCUUGUGUGGUGGUGGUGGCGGCCUCACUGUCAAUCCACUGCAGUACCUGAUGCAGCCCCGACCCUCACAG	72	Fail	No 2nt 3' overhang;No mature or star reads detected	3	0	10	0	12	15	83.33
mmu-mir-7045	AGCGGGUGGGGGAGGGGGACU	21	6	26	UCUCCCCCCUCCCCCGCACAG	21	43	63	GAAAGAGCGGGUGGGGGAGGGGGACUGCGCGUCACUCACUGUUCUCCCCCCUCCCCCGCACAG	63	Fail	No 2nt 3' overhang;Less than 10 reads in a single library	7	0	1	1	4	15	50
mmu-mir-7046	UGUAGGGUGAGGCUGGGAGCCAGG	24	6	29	UGAACCACCCAUCCCCCUACAG	22	45	66	GUCUGUGUAGGGUGAGGCUGGGAGCCAGGCGAAAGAGCACAGCCUGAACCACCCAUCCCCCUACAG	66	Fail	No 2nt 3' overhang	6	0	52	2	54	1	100
mmu-mir-7047	UCACCCUCACCCUUCCUCCUUCC	23	40	62	UGAGGGAGGAGGGCUGGGUCUGA	23	6	28	UGGUCUGAGGGAGGAGGGCUGGGUCUGAAGAGUUGGUUCUCACCCUCACCCUUCCUCCUUCCAG	64	Fail	No 2nt 3' overhang	6	0	32	2	40	1	85
mmu-mir-7048	CGGGGCUGAGAGGUGAGGAAGC	22	6	27	UCUUCCAUUCUCUUUCCCCAG	21	38	58	GGAUGCGGGGCUGAGAGGUGAGGAAGCCGAGAUAGCUUCUUCCAUUCUCUUUCCCCAG	58	Fail	No 2nt 3' overhang;Less than 10 reads in a single library	6	0	10	2	19	15	63.16
mmu-mir-7049	UCUGAAGGCAGUCAGGUAGGCGG	23	6	28	UGCAGCCCCUGUCUGCCUCAG	21	40	60	GUGUGUCUGAAGGCAGUCAGGUAGGCGGCACCUCUGACCUGCAGCCCCUGUCUGCCUCAG	60	Fail	No 2nt 3' overhang;No mature or star reads detected	5	0	17	0	20	15	85
mmu-mir-7050	ACAGGAGAAGGGGGUGAGAGA	21	6	26	UCUCAGCCUUUAUCUCCCCAG	21	40	60	AGAAGACAGGAGAAGGGGGUGAGAGACUCCCUCCUGAACUCUCAGCCUUUAUCUCCCCAG	60	Fail	No 2nt 3' overhang;No mature or star reads detected	6	1	10	0	10	15	100
mmu-mir-7051	UCACCAGGAGGAAGUUGGGUCA	22	6	27	UGAGCCACUGAUUCCUGUGUGC	22	50	71	ACUACUCACCAGGAGGAAGUUGGGUCAGGUAAGGGCUUCGCAGCCCCCCUGAGCCACUGAUUCCUGUGUGCAG	73	Fail	No 2nt 3' overhang;Less than 10 reads in a single library	4	0	5	2	14	15	50
mmu-mir-7052	UGUGGGAAGGUGGAGGCCUUU	21	6	26	GCUCUGCCCCCUCCUUCCCAG	21	45	65	UAUCAUGUGGGAAGGUGGAGGCCUUUCCAGGAUUUCAAACCUUGGCUCUGCCCCCUCCUUCCCAG	65	Fail	No 2nt 3' overhang;Less than 10 reads in a single library	7	0	8	2	12	15	83.33
mmu-mir-7053	UGGGGAAAGGCAGGCUACUGG	21	6	26	CUCCUGUGUCUCCUUCCCCAG	21	53	73	GGAGCUGGGGAAAGGCAGGCUACUGGGGAGCUGGGUAGUUCGGAAGCCCAGCCUCCUGUGUCUCCUUCCCCAG	73	Fail	No 2nt 3' overhang	4	0	9	1	13	1	76.92
mmu-mir-7054	UAGGAAGGUGGUUGGGCUGAGUACU	25	6	30	UCCAACUUGGCCCCUUCCAG	20	43	62	GGAACUAGGAAGGUGGUUGGGCUGAGUACUCACAGAACAGAGUCCAACUUGGCCCCUUCCAG	62	Fail	No 2nt 3' overhang;Less than 10 reads in a single library	5	0	9	3	16	15	75
mmu-mir-7057	UAAUUUGAUGUCUUUCUCCACC	22	35	56	CAGGAGAGGACUCAAGUU	18	6	23	GCCUGCAGGAGAGGACUCAAGUUGGAAAACGUUCUAAUUUGAUGUCUUUCUCCACCAG	58	Fail	No 2nt 3' overhang;No mature or star reads detected	1	0	1	0	24	15	4.17
mmu-mir-7058	UAGAGGGGAGGUGACCGUGGAAGU	24	10	33	CUCGUUCCUUCCUUUCUUCCAG	22	54	75	GUGAGUGGGUAGAGGGGAGGUGACCGUGGAAGUUGUGUGCCCUUUAUCAACUUCUCGUUCCUUCCUUUCUUCCAG	75	Fail	No 2nt 3' overhang;No mature or star reads detected	3	0	254	0	259	15	98.07
mmu-mir-7059	ACCGGGGACUGCGGCUUUCAGU	22	6	27	UGUUUGCUGUUUGUCCUCCCAG	22	38	59	AAACCACCGGGGACUGCGGCUUUCAGUUAAAGGUCACUGUUUGCUGUUUGUCCUCCCAG	59	Fail	No 2nt 3' overhang;No mature or star reads detected	9	1	879	0	880	15	99.89
mmu-mir-7061	UAUGGAAAUAGGAGGUGAUUUU	22	6	27	UAUCCCUUUUAUUUCCUUUUAG	22	47	68	GAAUUUAUGGAAAUAGGAGGUGAUUUUGAGAGAAAGUUGACUGAAAUAUCCCUUUUAUUUCCUUUUAG	68	Fail	No 2nt 3' overhang;No mature or star reads detected	6	1	32	0	34	15	94.12
mmu-mir-7062	UGGAGGCCAGCUUGUGGAGUGUCU	24	6	29	ACUAACUUCUCCUGGCCCCACAG	23	44	66	UAGGAUGGAGGCCAGCUUGUGGAGUGUCUAUGACCUAAACCAGACUAACUUCUCCUGGCCCCACAG	66	Fail	No 2nt 3' overhang	6	0	33	2	37	1	94.59
mmu-mir-7063	AUGAGAGGUGCAGGCUGAGCACA	23	6	28	UGCUCUCUGCCCCUCUUAAG	20	72	91	UCCCCAUGAGAGGUGCAGGCUGAGCACAAGGCAGCACAUGGGACAGAUGAGAUAGUGUGACUCCCCAUUUGUGCUCUCUGCCCCUCUUAAG	91	Fail	No 2nt 3' overhang;No mature or star reads detected	3	0	51	0	51	15	100
mmu-mir-7064	UCAGAGGCAUAAAGGUCAUUUGCU	24	6	29	CAGGGCCCUUUAUGUCUCUCU	21	67	87	GAGGUUCAGAGGCAUAAAGGUCAUUUGCUUCAGUAGUAAAGGCCUGGGCAGGUUUGGAAUGGUCAGCAGGGCCCUUUAUGUCUCUCUAG	89	Fail	No 2nt 3' overhang;No mature or star reads detected	3	0	7	0	7	15	100
mmu-mir-7065	AGUGUAGCAGGUAAACCAGGA	21	6	26	UUGGUUUUCCUGUUUGCACAG	21	41	61	CAUGGAGUGUAGCAGGUAAACCAGGAAUCUCUCUCAGGUCUUGGUUUUCCUGUUUGCACAG	61	Fail	No 2nt 3' overhang;Less than 10 reads in a single library	1	0	4	2	7	15	85.71
mmu-mir-7066	UGGGUUGGGAAAUGAGUAGAGG	22	6	27	UCUACCCAUUGCCUGCCUCCCAG	23	41	63	CCCUGUGGGUUGGGAAAUGAGUAGAGGCUGACCUCUGACCUCUACCCAUUGCCUGCCUCCCAG	63	Fail	No 2nt 3' overhang;No mature or star reads detected	3	0	24	0	51	15	47.06
mmu-mir-7067	UGAUUGCUUCCCUCCCCACAG	21	43	63	UGCAGGGGGUGGUUGCACACGGA	23	6	28	AGGGCUGCAGGGGGUGGUUGCACACGGACAGUCUCUGGACACUGAUUGCUUCCCUCCCCACAG	63	Fail	No 2nt 3' overhang;No mature or star reads detected	8	0	1	0	1	15	100
mmu-mir-6769b	CCUGGUGGGUGGGGAAGAGC	20	5	24	CAUCUUCCCUGUCCCACCCAG	21	40	60	UGCUCCUGGUGGGUGGGGAAGAGCCUAGUUCACAUCAGGCAUCUUCCCUGUCCCACCCAG	60	Fail	No 2nt 3' overhang;Less than 10 reads in a single library	2	0	10	5	19	15	78.95
mmu-mir-7069	UUGGGGGCCUGGGAGGGUGACAC	23	6	28	CCUGCCCUGCCAACCCCUACA	21	41	61	AGUGUUUGGGGGCCUGGGAGGGUGACACUGAGGUCAUCAGCCUGCCCUGCCAACCCCUACAG	62	Fail	No 2nt 3' overhang	7	0	9	3	14	1	85.71
mmu-mir-7071	CCCGGGAGCGAGGUGCUGCAGCG	23	6	28	CUGACGUCUCGGUUCCCGCAG	21	49	69	GGGGGCCCGGGAGCGAGGUGCUGCAGCGCGCGUGCUCACUACGCGACUCUGACGUCUCGGUUCCCGCAG	69	Fail	No 2nt 3' overhang;No mature or star reads detected	5	0	3	0	5	15	60
mmu-mir-7072	GAGGGGAGACAAGAGGCAAGGC	22	6	27	CUAGCUUCUCUUCUUCCCCAG	21	40	60	AAUGGGAGGGGAGACAAGAGGCAAGGCACCCUACUGAGCCUAGCUUCUCUUCUUCCCCAG	60	Fail	No 2nt 3' overhang	6	0	13	1	14	1	100
mmu-mir-7073	UGGGGGAAUUGAAAGACUAUGA	22	6	27	AUAGCCUUUUCCUCCCCAACAG	22	43	64	CUUUCUGGGGGAAUUGAAAGACUAUGACUUAACAAUUAACUGAUAGCCUUUUCCUCCCCAACAG	64	Fail	No 2nt 3' overhang;Precision less than 75%	5	0	114	2	345	15	33.62
mmu-mir-7074	UAGGCCUUCUCCUCUCCCUGCAG	23	41	63	UGGGAAGAGGCUAGGGCUCCAGU	23	6	28	UUGGGUGGGAAGAGGCUAGGGCUCCAGUCCAGCAGGUAACUAGGCCUUCUCCUCUCCCUGCAG	63	Fail	No 2nt 3' overhang;Less than 10 reads in a single library	6	0	5	2	10	15	70
mmu-mir-7075	CGGGGAGGAGGACAUGGUUUU	21	6	26	CAACCAUGUCUUCUUUCCCAG	21	62	82	GGCCGCGGGGAGGAGGACAUGGUUUUGGGGGGCAUGACUUGGGGUCCGGGGCUCGCGGAGCCAACCAUGUCUUCUUUCCCAG	82	Fail	No 2nt 3' overhang	0	0	17	10	30	1	90
mmu-mir-7076	AGGGGAGGUGGUAUGGUCUCA	21	6	26	UGACUACCACUGUCUCCCCAG	21	54	74	UUUCCAGGGGAGGUGGUAUGGUCUCAGCGGGGUCCGGGUUGGCUGUGACAACAUGACUACCACUGUCUCCCCAG	74	Fail	No 2nt 3' overhang;No mature or star reads detected	8	0	2	0	3	15	66.67
mmu-mir-7077	GGCCAAGGUCCCAUGGCAGGC	21	3	23	CCUUCCAUGGCUCCUGGCAG	20	38	57	UAGGCCAAGGUCCCAUGGCAGGCUAUUCCCUGACACACCUUCCAUGGCUCCUGGCAG	57	Fail	No 2nt 3' overhang;No mature or star reads detected	5	0	0	0	1	15	0
mmu-mir-7078	UGUGGGUGGUAGGAGACGCU	20	6	25	UACUUUUUUUAUCAUCCACAG	21	44	64	CAGGGUGUGGGUGGUAGGAGACGCUGGCUGGUAUUUGACCAGGUACUUUUUUUAUCAUCCACAG	64	Fail	No 2nt 3' overhang;No mature or star reads detected	2	0	37	0	55	15	67.27
mmu-mir-7079	UGACUUCUGUUCUCUUUCCAG	21	49	69	AGGGCUGAGGCAGUGAGUCCUG	22	6	27	CCCGGAGGGCUGAGGCAGUGAGUCCUGUGCACAGGUCCUGUAGGCUCCUGACUUCUGUUCUCUUUCCAG	69	Fail	No 2nt 3' overhang;Less than 10 reads in a single library	8	1	4	3	29	15	24.14
mmu-mir-7081	UUCCCCUGGUAUCCUCCUCACA	22	53	74	AGAGGAGGGUGCUCGGCCGGGGAUUA	26	6	31	AUUUCAGAGGAGGGUGCUCGGCCGGGGAUUAUAAAUCUGUGGUAAAGUAGUAUUCCCCUGGUAUCCUCCUCACAG	75	Pass	NA	5	0	22	2	24	1	100
mmu-mir-7082	GCCCCCCUUGCUGUCUGUCUCC	22	69	90	UACGGGCAGGAGGAGGGGAGG	21	6	26	GAAGGUACGGGCAGGAGGAGGGGAGGCACAGGGCUGGGCAACCCUGGCUCUGGGAGGCCACUGACCUGGCCCCCCUUGCUGUCUGUCUCCAG	92	Fail	No 2nt 3' overhang;Less than 10 reads in a single library	4	0	7	1	8	15	100
mmu-mir-7083	UCGGGGCUGGACAAGCAGAGA	21	6	26	UCUGCUCUCCUGGACCCCAG	20	41	60	GAGGGUCGGGGCUGGACAAGCAGAGACAUGUGCUCAUCCCUCUGCUCUCCUGGACCCCAG	60	Fail	No 2nt 3' overhang;No mature or star reads detected	7	0	66	0	69	15	95.65
mmu-mir-7084	UAGAGGAUAGAGGUAGAGAGU	21	6	26	GCCUCUGACCCCUGUCCUCUGC	22	42	63	GCUUCUAGAGGAUAGAGGUAGAGAGUGGCCAGCUGCUGCCAGCCUCUGACCCCUGUCCUCUGCACCACAG	70	Fail	No 2nt 3' overhang;Precision less than 75%	3	0	206	2	370	15	56.22
mmu-mir-7085	UAGCUGGCCUCUCCCCACCUUC	22	43	64	CAGUGGGGGCAGGCCAGCAGGA	22	6	27	UGGUGCAGUGGGGGCAGGCCAGCAGGAGCAGAGCCCAAGUCCUAGCUGGCCUCUCCCCACCUUCAG	66	Fail	No 2nt 3' overhang	6	1	7	3	10	1	100
mmu-mir-7086	AAGAGGAGAAAGGUUUGGGCA	21	6	26	UCCGUUCUGAUAUCUCCUCAG	21	45	65	CUCUUAAGAGGAGAAAGGUUUGGGCACAAGCUGUUCCCUCAGUGUCCGUUCUGAUAUCUCCUCAG	65	Fail	No 2nt 3' overhang;No mature or star reads detected	8	0	133	0	142	15	93.66
mmu-mir-7087	AGGCAGGUGUGGAGCUGGUCU	21	6	26	UGCUGGCUCUCUCCCCUGCCAG	22	49	70	GUUGGAGGCAGGUGUGGAGCUGGUCUCUGCAGAGCAGACUCAGUAGGCUGCUGGCUCUCUCCCCUGCCAG	70	Fail	No 2nt 3' overhang	3	0	60	1	66	1	92.42
mmu-mir-7089	UCAGUGUCUGCUGUCUCCACAG	22	47	68	CCGUGGGACCUACAGACUCCUGGG	24	6	29	CUGGGCCGUGGGACCUACAGACUCCUGGGUGUGGCUUAGCAGGUGCUCAGUGUCUGCUGUCUCCACAG	68	Fail	No 2nt 3' overhang;No mature or star reads detected	6	0	2	0	2	15	100
mmu-mir-7090	UCUCAGAGUUGGGACACCAUGAG	23	4	26	UUUGAUGUCUGACUUUGCAG	20	43	62	AGUUCUCAGAGUUGGGACACCAUGAGGGCUAACAGGCCUGCCUUUGAUGUCUGACUUUGCAG	62	Fail	No 2nt 3' overhang;Less than 10 reads in a single library	6	0	8	1	13	15	69.23
mmu-mir-7092	AAAGGCAAACUCACAGAAUCAUU	23	6	28	UGUUCUUUGUUUUGUUUGCCUUAG	24	45	68	UGUCUAAAGGCAAACUCACAGAAUCAUUUUCUGAAAAAAUAAAAUGUUCUUUGUUUUGUUUGCCUUAG	68	Fail	No 2nt 3' overhang;No mature or star reads detected	8	0	62	4	70	15	94.29
mmu-mir-7093	CAGGAUGACAGAAGGAAAACCU	22	6	27	UUUCCAUCUGUCAUCCUGCAG	21	81	101	GUGGGCAGGAUGACAGAAGGAAAACCUAUCAGAUAGUUUGUUCAUAAUCCUUCUCUCUCAACAGCACUUAGUGUCCAUGUUUUCCAUCUGUCAUCCUGCAG	101	Fail	No 2nt 3' overhang;Less than 10 reads in a single library	3	0	3	1	13	15	30.77
mmu-mir-7094-2	UGGAGAGGAUACAGGGUCUG	20	3	22	UACUCUGCUGUUCUCUCCACA	21	39	59	UCUGGAGAGGAUACAGGGUCUGAAGUGACAAUGACAUCUACUCUGCUGUUCUCUCCACAG	60	Fail	Precision less than 75%	3	0	16	9	302	15	8.28
mmu-mir-7115	UCGGGGGUUGUGGUGCCGAAUUGU	24	2	25	ACUUGGUCCCCUGCCCCCACAG	22	43	64	GUCGGGGGUUGUGGUGCCGAAUUGUCUGUGUCACCCAAAGCCACUUGGUCCCCUGCCCCCACAG	64	Fail	No 2nt 3' overhang;Less than 10 reads in a single library	7	0	17	2	19	15	100
mmu-mir-7116	UUUUUUUCCUUUGCCUUCUCAG	22	49	70	UGAAGACAUCAGGAAAAAAAA	21	6	26	AACAGUGAAGACAUCAGGAAAAAAAAAAUAAGAAAUGAUAAACCUUUUUUUUUUUCCUUUGCCUUCUCAG	70	Fail	No 2nt 3' overhang;No mature or star reads detected	3	0	5	0	5	15	100
mmu-mir-7117	UCUGGGGGCUCAGCUGAGGAUA	22	6	27	UGUCCUUCUCUUUCCCCCAG	20	46	65	UGUGAUCUGGGGGCUCAGCUGAGGAUAAGCCCGCCUUGUCACCGCUGUCCUUCUCUUUCCCCCAG	65	Fail	No 2nt 3' overhang;No mature or star reads detected	11	1	27	0	30	15	90
mmu-mir-7118	UGGGGAAGGCGGGAGAGGGAAC	22	6	27	UAACUCUACGUCCUCCUCCACA	22	39	60	GGGUCUGGGGAAGGCGGGAGAGGGAACAGAACAACAGCUAACUCUACGUCCUCCUCCACAG	61	Fail	More than 7 mismatches in duplex;No mature or star reads detected	8	0	0	0	1	15	0
mmu-mir-7119	CUGGGGGAUUGGGUGCCUUCU	21	6	26	AAAAAACACCGUUUCCUCCAG	21	39	59	AAGGACUGGGGGAUUGGGUGCCUUCUUUUUAAAAAAAGAAAAAACACCGUUUCCUCCAG	59	Fail	No 2nt 3' overhang;Less than 10 reads in a single library	7	0	2	1	3	15	100
mmu-mir-3473f	CAAAUAGGACUGGAGAGAUG	20	77	96	UCUCUCCAGCCCCUUUGUU	19	37	55	UCUGCUAGAGCAGCAUAUGCCCCAACCACUGAGCCAUCUCUCCAGCCCCUUUGUUGUUUUCAAUACAUAAAAUAAGCAAAUAGGACUGGAGAGAUGGCUCAGCGGUUAAGAGCACUGACUGCUCUUCCAGAGGUCU	136	Fail	Star length not met;No mature or star reads detected	3	0	36	0	413	15	8.72
mmu-mir-8090	GAAGCGCAGUGGAGGUCUGU	20	77	96	AGGCCUCCGCACUGGGCUCCUG	22	44	65	GUAGCUCAGAGUUUUAAGUUUCACCCAUCGUACAGGGAAGUCCAGGCCUCCGCACUGGGCUCCUGAUGUGCAGUCAGAAGCGCAGUGGAGGUCUGUGUACUGCCCACGUCUCUUCCUGCUUUUAUAUAGUCUGUGA	136	Fail	No mature or star reads detected	3	0	40	0	64	15	62.5
mmu-mir-8092	GCCAUCUGGGACUCGCAGGCA	21	52	72	CCGGCAGUACCCGGAUGGAGG	21	21	41	GCAGCGCGGCGCUCGGCUUUCCGGCAGUACCCGGAUGGAGGGGUAAUGGCCGCCAUCUGGGACUCGCAGGCAAUGGGGACCACGGCA	87	Fail	No mature or star reads detected	4	0	39	0	122	15	31.97
mmu-mir-8093	UUGGGGAGCAGAGCAUGAGUG	21	41	61	CUGUGUGCUUUCUGCUCUCCUACAGG	26	79	104	AGAGAAGGUGAGUGUCUUUCCUAGCCCUGUGUCUGAGUCCUUGGGGAGCAGAGCAUGAGUGGAGGGGUUCCCUGCUCCCUGUGUGCUUUCUGCUCUCCUACAGGUGGACCUGGCAGUGGUGGAGGUGGGCAUUGGCG	137	Fail	More than 5 mismatches in duplex;No mature or star reads detected	7	0	29	0	34	15	85.29
mmu-mir-8094	AACUGAAGGACAACGAGAAGA	21	26	46	UUCUCGAUGUCCUCGAGUUCAACCAGGUCAGUAUC	35	65	99	CACGGGUUGCAGCAGUACUACGUGAAACUGAAGGACAACGAGAAGAACCGGAAGCUCUUUGAUCUUCUCGAUGUCCUCGAGUUCAACCAGGUCAGUAUCGAGGGUCUGUGUAGGCGA	117	Fail	Star length not met;More than 7 mismatches in duplex;asymmetric bulge greater than 3;No mature or star reads detected	16	1	757	0	878	15	86.22
mmu-mir-8095	AAAGGAUUCUGCUGUCUGUCCC	22	36	57	GAUGAGAUGUAGGCCUGUGU	20	70	89	CGUAAUGGCUGUGGGCAUGCUGAGCUGAGGAGAAGAAAGGAUUCUGCUGUCUGUCCCAUGGUUAUUGGAGAUGAGAUGUAGGCCUGUGUCACCCCAGACAGUUCUACUUUGUAGCCCUGGUUGGUCAGG	129	Fail	No mature or star reads detected	4	0	0	0	0	15	0
mmu-mir-8096	GGGCACGGUAGCUGAAGAGU	20	36	55	UCUUCUUGCUACCCUGCCUCC	21	74	94	AGGUCUCAGUAAGAACUCAAGGCCGUGACUUGACUGGGCACGGUAGCUGAAGAGUACAGGAAUCCUCGCAGACUCUUCUUGCUACCCUGCCUCCCCAGCAGGUCUGCAAGUCUGUGCCUGAGAACCG	127	Fail	Precision less than 75%	2	0	149	1	333	15	45.05
mmu-mir-8097	AACAAGGAAAAUGUCCGGGCUG	22	31	52	GUCCGUCGUUUUCCUCGCUGCAUC	24	65	88	UAUGGUGCUACUGAGCAUUUUCUUUUGGUAAACAAGGAAAAUGUCCGGGCUGCAGCCGUGUGCCGUCCGUCGUUUUCCUCGCUGCAUCCAUUAAUCUGCUUAGAGAACACUAGUGCCAG	119	Pass	More than 5 mismatches in duplex	7	0	81	1	82	1	100
mmu-mir-8098	GCUAUGGUCGCUGGCUCCCAA	21	77	97	GGAAGCCAGAGCGGGCACAUUCCC	24	38	61	GCCGGCUUGCGGCUAGUGUGGCGGCGGUGUUGGUUUUGGAAGCCAGAGCGGGCACAUUCCCUGGACAGGCGGCAGGGCUAUGGUCGCUGGCUCCCAAAGGCCCGCUCCGCUUCGCAGCCCGAUCCUGAGCGCAAGCC	137	Fail	More than 7 mismatches in duplex	8	0	37	3	52	1	76.92
mmu-mir-8099-1	CCAAGGCGUGGGAAAGGUUGU	21	36	56	AACUGAGUCCCACCCUUUACC	21	74	94	UUAGUCAGUAUCCACCACGCUGCCUUCUCUCAGAGCCAAGGCGUGGGAAAGGUUGUAGGGAGUUCUUAGUUACAACUGAGUCCCACCCUUUACCUUGGGAGUGGGGAAAACUCAGCGCAGUCUGCCA	127	Fail	More than 5 mismatches in duplex;No mature or star reads detected	6	0	19	0	21	15	90.48
mmu-mir-142b	UCCAUAAAGUAGGAAACACU	20	31	50	UGCUUUCUACUUUAUGGGUG	20	74	93	GCGUGGUCUCCGAAGCCCACAGUGCACUCAUCCAUAAAGUAGGAAACACUACACCCUCCAGUGCUGUUAGUAGUGCUUUCUACUUUAUGGGUGACUGCACUGUCUGUCUGUCCAC	115	Fail	No mature or star reads detected	1	0	0	0	3	15	0
mmu-mir-8100	AGGAGGAAAGGGAGCAAGCAGGU	23	31	53	CCGCCCCUUCCUUUCCCCCCU	21	68	88	GCCAGCAAGUAAACAAUGACUGUCCCAGGAAGGAGGAAAGGGAGCAAGCAGGUGUGACCUUCUCCGCCCGCCCCUUCCUUUCCCCCCUCUGGGUCUGGAGCACUGGGAACUUACUUGGCUU	121	Fail	No mature or star reads detected	5	0	40	0	40	15	100
mmu-mir-497b	CACCACAGUGUGGUUUGGACGUGG	24	31	54	CCGUACAAACCACAGUGUGCUGCU	24	63	86	UCAUCGGUGCCUCCCAUACCCUCGCUCUAACACCACAGUGUGGUUUGGACGUGGCCACAGUGCCGUACAAACCACAGUGUGCUGCUGGGGCGGGGGCAGGACUGGGGUGGGUCGAGAGGAAGACA	125	Fail	No mature or star reads detected	5	0	211	0	211	15	100
mmu-mir-8101	GGCGAGCGGAGCCGGAGGAGCC	22	27	48	CUGCCGCUGCUGUUGCCGCCGC	22	81	102	CUCCGAAUGUUGUUGUUGGUGGCGGCGGCGAGCGGAGCCGGAGGAGCCGCCGCAAAGAUGGAGGAGCCGUCGAGGAGGCGCUGCCGCUGCUGUUGCCGCCGCUGCUGCCGC	111	Fail	No mature or star reads detected	4	0	2	0	11	15	18.18
mmu-mir-8102	UCACGCGGGGGAACGAGGAAGA	22	78	99	CUCCUCUCCCGGCCUGAAG	19	44	62	GGUACCGCCCGUCCCCGGGCGCUUGCAGCUGCCCCGCCCACUCCUCCUCUCCCGGCCUGAAGGGAACCCAGCCGGCUUCACGCGGGGGAACGAGGAAGACUGGGGAUGGACAGCCUCGAGGCACUCGGCAAGAAGGGCU	139	Fail	Star length not met;More than 5 mismatches in duplex;No mature or star reads detected	6	0	6	0	15	15	40
mmu-mir-8103	UCUCCUGUUCUCUGUUCUCCC	21	62	82	GGGAGCAGGGAGCAGGCGGAGUGGAAG	27	26	52	GGGGAGCCAGUCUGCAGACAAGAAGGGGAGCAGGGAGCAGGCGGAGUGGAAGGAGUUACCUUCUCCUGUUCUCUGUUCUCCCUCUGACUGCAGGAGCAAAGGGCAUG	107	Fail	Star length not met;More than 5 mismatches in duplex;asymmetric bulge greater than 3;No mature or star reads detected	6	1	22	0	23	15	95.65
mmu-mir-8104	CAGGAUGAGGUGGAGUGCAGCG	22	22	43	CCCGCCCCAUCCUCAUCCUCAA	22	56	77	CCGGAGUUCCUCGGGCUGUCUCAGGAUGAGGUGGAGUGCAGCGCAGACCACAUCGCCCGCCCCAUCCUCAUCCUCAAGGAGACCCGGCGGCUGCCCUGGGC	101	Fail	More than 5 mismatches in duplex;No mature or star reads detected	6	0	9	0	14	15	64.29
mmu-mir-8105	AGGCGACUGGCGAGACCCGAAG	22	53	74	UCGGGGCUCGCCAGCCGACUCC	22	23	44	UGCUUGAACCUGGGUCGAAGAAUCGGGGCUCGCCAGCCGACUCCUAAAGCGGAGGCGACUGGCGAGACCCGAAGAUCAGAGGGAGGAGA	89	Pass	NA	4	0	107	1	118	1	91.53
mmu-mir-3535	UGGAUAUGAUGACUGAUUACCUGAGA	26	41	66	UCUAGAUAGUCAAGUUCUGAUCCAGC	26	96	121	UUUGGGGCUGUCUUUAUGUUGUUGCUGAGAAAAUGACAACUGGAUAUGAUGACUGAUUACCUGAGAAAUAAUUGAUGAAAUCUCAAGAAAAUUCCUCUAGAUAGUCAAGUUCUGAUCCAGCUAUGUCAACUCAAAGCAGCAACCUUG	147	Pass	More than 5 mismatches in duplex	6	0	3773	888	5643	3	88.52
mmu-mir-8106	UGACUCUGUACAUGGCAUUUAU	22	78	99	AAAUCCCAUGUGCAGAGUCACU	22	44	65	GAAGACAGUCUUGUUGGAAAAGCAGCUUUACAAAGUGAAACAUAAAUCCCAUGUGCAGAGUCACUGAGUAGCUGAGGUGACUCUGUACAUGGCAUUUAUGUUUUACAUUUCUGUGAUUUCUCAUCGAGCAGCUGAGGUG	139	Fail	No mature or star reads detected	1	0	99	0	101	15	98.02
mmu-mir-8107	UGGAAACUAGUGGCUGGGACA	21	31	51	UCUCAGCCCUCUGUUUCCCUCAGGU	25	73	97	AUGAUUCUUCAUGCCUGCCGCUGGGAAAACUGGAAACUAGUGGCUGGGACAGCAGGCAGACAGAACCUGACAUCUCAGCCCUCUGUUUCCCUCAGGUCCCCAGUUCGGCCAUGGAUA	117	Fail	More than 5 mismatches in duplex;asymmetric bulge greater than 3;No mature or star reads detected	6	1	18	0	45	15	40
mmu-mir-1668	CAAAGGCCUCCUUCUCUGCAG	21	62	82	GCAGUGGGGCUGGGAGGGCAGGCCUAGGUG	30	22	51	ACACGGGUAAGGGGCUGGCCUGCAGUGGGGCUGGGAGGGCAGGCCUAGGUGAGCUCAGCCUCAAAGGCCUCCUUCUCUGCAGGCUCUCAGGUCCUCAGAAUCAGGGA	107	Fail	Star length not met;More than 7 mismatches in duplex;asymmetric bulge greater than 3;Less than 10 reads in a single library	10	1	7	1	9	15	88.89
mmu-mir-8109	GCGCCGCGUGCCGGCCGCGGG	21	31	51	CGCCCUCCCGCGUGCCCCGCCC	22	73	94	GAGCCCCGGCUCAUUUAAGCAGCGAGCGCAGCGCCGCGUGCCGGCCGCGGGGCCACUGCGCACGCGCAGCCCCGCCCUCCCGCGUGCCCCGCCCGCCACUCGCUUCCCGGGCCUCGC	117	Fail	More than 7 mismatches in duplex;No mature or star reads detected	8	0	0	0	0	15	0
mmu-mir-8110	AAGCGUGGAUUGGGGGGGGGG	21	57	77	CUUGCCCUAACAGCCGUUUGU	21	16	36	AUGCUGUUGCCUCCCCUUGCCCUAACAGCCGUUUGUUAGGCUUAAUCUGAAUUGAGAAGCGUGGAUUGGGGGGGGGGGGGUGCAAAGCCCAAAGCUA	97	Fail	More than 5 mismatches in duplex;No mature or star reads detected	6	0	0	0	0	15	0
mmu-mir-8111	ACCGGGCAUGGUAGUGUACAC	21	77	97	GUGCACCACCACGCCCGGCGA	21	39	59	CCACCUACCUCUGCCUCAUGAGUGCUGGGAUUAAAGGCGUGCACCACCACGCCCGGCGAGAUACUAAUUUUUAUACACCGGGCAUGGUAGUGUACACCUUUGAUCAUAGCACUCAGAGAAACUGAGGCAGGUGGGCC	137	Fail	No mature or star reads detected	3	0	47	0	214	15	21.96
mmu-mir-8112	UCUCCGCCACCUCCACCGCA	20	75	94	CGGCGGAGGCGGCGGCGGCGG	21	38	58	CUCCGCCUCCUCCCCCCCUCCCACCCCGCCUGCUCUGCGGCGGAGGCGGCGGCGGCGGCAGCGGUGUCUCUGCCUCUCCGCCACCUCCACCGCAGCCUCUGACCCCCGGCCGGCGUUGUUGGCGGGGAGGG	131	Fail	No mature or star reads detected	2	0	170	0	361	15	47.09
mmu-mir-8113	CAGGAGAGUCAGGGGCAAGUAG	22	36	57	GUUUCUCCUGGCUCUCCUCUC	21	91	111	GAAAUUCAUACCCUGUGAGUGAGUCUCGGGGGUCUCAGGAGAGUCAGGGGCAAGUAGACACCCCAGGUCUCUAAAGAUCUGUGGUGUCCUGUUUCUCCUGGCUCUCCUCUCUCCCAAGGUUUUCUUAUC	129	Fail	No mature or star reads detected	1	0	34	0	43	15	79.07
mmu-mir-8114	GCGGAGAAUGGGAGUAGAGCAGAGU	25	24	48	UCACCCAUCUCCUCUCCGCCU	21	64	84	CGAGCAGCCAGCGACCCUGCAGAGCGGAGAAUGGGAGUAGAGCAGAGUGUCUGAACAGCACGCUCACCCAUCUCCUCUCCGCCUCGCUCUCCUGACCUGUUCACCCAUCCA	111	Fail	More than 7 mismatches in duplex;Precision less than 75%	10	0	335	237	1448	15	39.5
mmu-mir-8115	CCGCAAUAGCAACAAGGGCUCU	22	68	89	AGCCACCAUGGUGGUGUUGGGAA	23	30	52	CCCUGGAACUGGAACUGCAGGUGGUUGGGAGCCACCAUGGUGGUGUUGGGAAGUGAACUUGAGUCCUCCGCAAUAGCAACAAGGGCUCUUAACUACUGAGCCAUCUCUCCACCUUCAAA	119	Fail	More than 5 mismatches in duplex;No mature or star reads detected	7	0	7	0	8	15	87.5
mmu-mir-8116	AAGGAUCCGGGGCUAGUUGGC	21	21	41	CAACUAUUUCUGUAUCUUCU	20	67	86	GAGCCUGGUGUUGAGGGGAGAAGGAUCCGGGGCUAGUUGGCGUCAGCCAAAGGGCCUUAUAAUCGCCAACUAUUUCUGUAUCUUCUCUCUUUUCCCC	97	Fail	No mature or star reads detected	3	0	6	0	12	15	50
mmu-mir-8117	GCUCGUGUGGAACAGAAGGGG	21	62	82	CCUUGCAGGUGUUGGGCGAGACUC	24	18	41	GGGAUUCCUGUGUGGGCCCUUGCAGGUGUUGGGCGAGACUCCGCUGGCAAGGUAGCCUGGGGCUCGUGUGGAACAGAAGGGGCUUGUGCCCCAGGUCAGGCCCGGGU	107	Fail	Hairpin structure invalid	7	0	NA	NA	NA	NA	NA
mmu-mir-8118	GACAAACAUGACUAUGCUGACA	22	73	94	UCGGCAUAGUCAUGUUUGUGCU	22	30	51	ACAAGCUAAAACAAGUCCCCAUUCCUGUGUCGGCAUAGUCAUGUUUGUGCUUUGAUAAACAACAGGGAGUAGGACAAACAUGACUAUGCUGACACUAGAAUGCUUGCAGGGACCAGAGGAAAGCAUCAG	129	Fail	No mature or star reads detected	0	0	32	2	50	15	68
mmu-mir-8119	GAGGAGAGGGAGCUAGGGUC	20	37	56	CCCCAGCCUCAUUUCCUACC	20	79	98	AGGUUCAACCAGGCUGGAGAAACGGAAAGAAGAGGAGAGGAGAGGGAGCUAGGGUCAAAUCCUGUCUUUUUUCUUUGACCCCAGCCUCAUUUCCUACCCCGCAGCUGCCCAUCCGGAAUGGCUCUGAAG	129	Fail	No mature or star reads detected	2	0	11	0	18	15	61.11
mmu-mir-8120	UGUGCCUUGCAACUUCCGAGCC	22	41	62	CCGGCUAAGGAGCAGGGCACCCC	23	76	98	CCGUCCUCCCUGCCUGUUCUGUCCUUGUCGCCGACUUGCGUGUGCCUUGCAACUUCCGAGCCGGAAACUUCCUGGCCGGCUAAGGAGCAGGGCACCCCCUCCGGCUAGAGAAGGCGUCCGGAAUAGGAUUCCUCCGCGG	139	Pass	NA	3	0	9	3	14	1	85.71
mmu-mir-8099-2	CCAAGGCGUGGGAAAGGUUGU	21	36	56	AACUGAGUCCCACCCUUUACC	21	74	94	UUAGUCAGUAUCCACCACGCUGCCUUCUCUCAGAGCCAAGGCGUGGGAAAGGUUGUAGGGAGUUCUUAGUUACAACUGAGUCCCACCCUUUACCUUGGGAGUGGGGAAAACUCAGCGCAGUCUGCCA	127	Fail	More than 5 mismatches in duplex;No mature or star reads detected	6	0	19	0	21	15	90.48
mmu-mir-3473g	CAAAAGUGAGGCUGGGGAGA	20	77	96	UCUCCAACCUUCAUAUUUGUA	21	38	58	CUCUGCAAGUGGAGCAAGUGCUCACCACCGAGCCAUCUCUCCAACCUUCAUAUUUGUAUUUGUUAGACAAGAAGUACAAAAGUGAGGCUGGGGAGAGGGUUUGCAGUGUGUAUUGCUCUUCUAAAGGACCACAGUU	136	Fail	No mature or star reads detected	2	0	40	0	66	15	60.61
mmu-mir-3154	CAGAAGGGGAGUCGGGAGCGGA	22	53	74	CCAACCCAGCUCCCGCUCACCCCUGCC	27	13	39	GGCCCCUCCUUCCCAACCCAGCUCCCGCUCACCCCUGCCACGUCAAAGGAGGCAGAAGGGGAGUCGGGAGCGGAGAGGG	79	Fail	Star length not met;More than 7 mismatches in duplex;asymmetric bulge greater than 3;No mature or star reads detected	8	1	10	0	12	15	83.33
mmu-mir-3552	AGGCUGCAGGCCCACUUCCCU	21	20	40	GGAGUGGGGAAAGUGGCCCUA	21	62	82	UGUGAAUCCAGCUGGUUCAAGGCUGCAGGCCCACUUCCCUUGGCAGAUUUUUCCAUUUCAGGGAGUGGGGAAAGUGGCCCUAAACCAUCAAAAUGGAUUAUACAU	105	Fail	More than 5 mismatches in duplex;No mature or star reads detected	7	0	27	0	27	15	100
mmu-mir-3618	UGUGAUUUCCAAUAAUUGAGGC	22	15	36	CUACAUUAAUGAAAAGAGCAAU	22	55	76	UAAGCUGAGUGCAUUGUGAUUUCCAAUAAUUGAGGCAGUGGUUCUAAAAGCUGUCUACAUUAAUGAAAAGAGCAAUGUGGCCAGCUUG	88	Fail	More than 5 mismatches in duplex;No mature or star reads detected	6	0	1	0	2	15	50
mmu-mir-935	CCCAGUUACCGCUUCCGCUACCGC	24	55	78	AGUGGCGGGAGCGGCCCCUCGGCC	24	19	42	GGCGGCGGCGCGGGCGGCAGUGGCGGGAGCGGCCCCUCGGCCAUCCUCCGUCUGCCCAGUUACCGCUUCCGCUACCGCCGCCGCUCCCGCU	91	Pass	NA	5	0	234	8	242	2	100
mmu-mir-9718	UUGCUGACCUGGGUGGUGGU	20	34	53	UGCCUCCGGUUCUUAAACC	19	13	31	GCCCGGUCUCUUUGCCUCCGGUUCUUAAACCAGUUGCUGACCUGGGUGGUGGUGAGGCCGGUGG	64	Fail	Star length not met;More than 7 mismatches in duplex;No mature or star reads detected	8	0	0	0	0	15	0
mmu-mir-9768	UGGCACUCGGAGGACGGCACUGU	23	13	35	ACUGCCUUCCUUUGUGUGGCCCAG	24	95	118	AGCCGCAGCCUGUGGCACUCGGAGGACGGCACUGUGCAGCAAAGCCAGGGAGGCGUAGUAUCCCCAAGCAGCAAGCAGCCCAAGAUGGAGCUCCACUGCCUUCCUUUGUGUGGCCCAGGCGGGCUGGCCG	130	Fail	No mature or star reads detected	4	0	4	0	4	15	100
mmu-mir-9769	UAGGGUCUGUUCUGUGUCCUCC	22	44	65	AGGCACAGAAUUAGGCCCGACC	22	12	33	GGCUGAGUCAGAGGCACAGAAUUAGGCCCGACCUACUCUGGGGUAGGGUCUGUUCUGUGUCCUCCUGACUGCCUGGC	77	Fail	No mature or star reads detected	2	0	15	0	16	15	93.75
mmu-mir-6967-2	CAGGGAGGGAUAAAGACCAGU	21	6	26	UCAUCUUUAUCUCUCCCCAG	20	39	58	AAAGGCAGGGAGGGAUAAAGACCAGUCACUAUGGAAACUCAUCUUUAUCUCUCCCCAG	58	Fail	No 2nt 3' overhang	3	0	55	5	63	1	95.24
mmu-mir-466c-3	AUACAUACACGCACACAUAAGA	22	55	76	UGAUGUGUGUGUGCAUGUACAUAU	24	14	37	UGUGUAUAUGUGUUGAUGUGUGUGUGCAUGUACAUAUGUGAAUAUGAUAUACAUAUACAUACACGCACACAUAAGACACAUAUGAGCACA	90	Fail	No 2nt 3' overhang	4	0	5509	1127	6903	9	98.73
mmu-mir-1271	CUUGGCACCUGGUAAGCACUCA	22	14	35	AGUGCCUACUGUGUGCCAAGACA	23	50	72	ACCCAGGUGAGUGCUUGGCACCUGGUAAGCACUCAGUAAGUAUUUGAUGAGUGCCUACUGUGUGCCAAGACAUUGUGCUGAGG	83	Fail	No 2nt 3' overhang;No mature or star reads detected	2	0	0	0	0	15	0
mmu-mir-1911	UGAGUACAGCCAUGUCUGUUGGG	23	14	36	CACCAGGCAUUGUGGUCUCUGC	22	51	72	GCUGGGCAUCUGUUGAGUACAGCCAUGUCUGUUGGGCAUCUACAGUCUUCCACCAGGCAUUGUGGUCUCUGCUGACUCUCUGU	83	Fail	No mature or star reads detected	4	0	0	0	0	15	0
mmu-mir-12182	UAAUUAGGCUCUGGAUCUGUGA	22	34	55	ACAGCGCCAGCUGCCUAAUUGA	22	2	23	UACAGCGCCAGCUGCCUAAUUGAUUGUCUCUGUUAAUUAGGCUCUGGAUCUGUGA	55	Fail	No 2nt 3' overhang;Less than 10 reads in a single library	4	0	6	2	8	15	100
mmu-mir-12184	CUUGCAUGUGGGCCUGUGUGCU	22	2	23	ACAGACGGGCUCUCAUGCUGA	21	40	60	UCUUGCAUGUGGGCCUGUGUGCUAUAAUGUCACUUGCUAACAGACGGGCUCUCAUGCUGACAGA	64	Fail	No 2nt 3' overhang;Less than 10 reads in a single library	5	0	9	7	28	15	57.14
mmu-mir-12189	AUGGCCUGUACUCUCACACU	20	37	56	UGUGACAUGGCAGUCGCCAUGG	22	2	23	GUGUGACAUGGCAGUCGCCAUGGCCUUCCCCAGGACAUGGCCUGUACUCUCACACUA	57	Fail	More than 5 mismatches in duplex;No mature or star reads detected	7	0	1	0	1	15	100
mmu-mir-12191	CCCAUGGAGCUGUAGGAGCCG	21	57	77	ACCGUGGGGCGAACGGAGCG	20	15	34	CGCCUUUUAAGGGCACCGUGGGGCGAACGGAGCGCUCAGAGCUGCUCCGGCCGCGGCCCAUGGAGCUGUAGGAGCCGCG	79	Fail	No 2nt 3' overhang;No mature or star reads detected	2	0	62	0	146	15	42.47
mmu-mir-12193	UGGGUGACUGGAAAGGACAAGC	22	3	24	ACCGGUCCUUUCUGUCCCCAG	21	42	62	ACUGGGUGACUGGAAAGGACAAGCUGAGGCCUGCUGGUUCCACCGGUCCUUUCUGUCCCCAGG	63	Fail	No 2nt 3' overhang;Less than 10 reads in a single library	5	0	12	2	18	15	77.78
mmu-mir-12197	GCGGGGCUGGGGACAUCG	18	39	56	UUCUCUGCAGUGCUGCCU	18	2	19	CUUCUCUGCAGUGCUGCCUUCUCUCUAGACUGUGAGUGGCGGGGCUGGGGACAUCGC	57	Fail	Mature miRNA length not met;Star length not met;More than 5 mismatches in duplex;No mature or star reads detected	7	1	0	0	0	15	0
mmu-mir-12198	GACUCAGGAGGACUGCCGG	19	43	61	AGCACACGUCCAGCCAGAGUUCC	23	3	25	AGAGCACACGUCCAGCCAGAGUUCCUGUGCUCUAGGCGAGCAGACUCAGGAGGACUGCCGGA	62	Fail	Mature miRNA length not met;More than 7 mismatches in duplex;No mature or star reads detected	8	0	0	0	0	15	0
mmu-mir-12199	ACACUGGUUCUCUCUGGCUCU	21	41	61	AACCAGAGAGAAUCCGGAGUGC	22	3	24	GGAACCAGAGAGAAUCCGGAGUGCUGGGUUCAGGAACUUCACACUGGUUCUCUCUGGCUCUCC	63	Fail	Less than 10 reads in a single library	2	0	2	2	5	15	80
mmu-mir-12204	UUGAGUCUUAGAUGAGUG	18	5	22	GUCCCCUGAGAAGCACAG	18	33	50	AGCAUUGAGUCUUAGAUGAGUGUCUGGUUAUAGUCCCCUGAGAAGCACAG	50	Fail	Mature miRNA length not met;Star length not met;More than 5 mismatches in duplex;No mature or star reads detected	7	0	0	0	0	15	0
mmu-mir-12206	UACUAUGCCUGGAAGGCACCA	21	4	24	GUGGCUUCUGUUUGCAUAGUUAUGGC	26	45	70	AGCUACUAUGCCUGGAAGGCACCAAGCUCUGCCUCUUGGCAGAAGUGGCUUCUGUUUGCAUAGUUAUGGC	70	Fail	More than 5 mismatches in duplex;No mature or star reads detected	7	0	62	0	62	15	100
mmu-mir-451a	AAACCGUUACCAUUACUGAGUU	22	NA	NA	NA	NA	NA	NA	CUUGGGAAUGGCGAGGAAACCGUUACCAUUACUGAGUUUAGUAAUGGUAACGGUUCUCUUGCUGCUCCCACA	72	Fail	Hairpin structure invalid	NA	NA	NA	NA	NA	NA	NA
mmu-mir-1224	GUGAGGACUGGGGAGGUGGAG	21	NA	NA	NA	NA	NA	NA	GUGAGGACUGGGGAGGUGGAGGGUAGCAUCAUUAGAGCCAGAGCUCUGUCUCAGCUCCCUCUCCCCCCACCUCUUCUCUCCUCAG	85	Fail	Hairpin structure invalid	NA	NA	NA	NA	NA	NA	NA
mmu-mir-680-2	GGGCAUCUGCUGACAUGGGGG	21	NA	NA	NA	NA	NA	NA	AGGAUGGGCAUCUGCUGACAUGGGGGCCGAAGUCAGGCGCCAGGCAUCGGGCACUCUGGAUCUUAUCUCUGGAACAUUGAUCCUCCUUGACAGCCUUGGGGGUCAGGCUGGGCUC	115	Fail	Hairpin structure invalid	NA	NA	NA	NA	NA	NA	NA
mmu-mir-681	CAGCCUCGCUGGCAGGCAGCU	21	NA	NA	NA	NA	NA	NA	GCAGCCUCGCUGGCAGGCAGCUCCAGAGUGUGGCUGUCCUCAUCACUCUCCCUAAGCAGGUAGAUGGGUUUCAGUUCACUCGCAGUCCAGGGCCUCCAGCGGGACAGUUG	110	Fail	Hairpin structure invalid	NA	NA	NA	NA	NA	NA	NA
mmu-mir-686	AUUGCUUCCCAGACGGUGAAGA	22	NA	NA	NA	NA	NA	NA	GCCACAGCAGGUGCUUAUAUUGCUUCCCAGACGGUGAAGAAAGUAAUAGAGAUCAACCCGUACCUUCUGGGCACCAUGGCUGGGGGUGCAGCGGAUUGCAGCUUCUGGG	109	Fail	Hairpin structure invalid	NA	NA	NA	NA	NA	NA	NA
mmu-mir-719	AUCUCGGCUACAGAAAAAUGUU	22	NA	NA	NA	NA	NA	NA	UUUAGGUGCUUAAAGAACAGUAUCUCGGCUACAGAAAAAUGUUUUUGGGUGAUGCUGUGGAUGUGUUUGAAGCCAGGAGAACAGAAGCCAAGAAGUGGCAGAAUGCACCC	110	Fail	Hairpin structure invalid	NA	NA	NA	NA	NA	NA	NA
mmu-mir-690	AAAGGCUAGGCUCACAACCAAA	22	NA	NA	NA	NA	NA	NA	UGUGUUUUUGUGGAGCUAAUUGGCUGUAUUAAAGUGCUAGUAAGAAACAUUCUCCUCCAGCUGGAGAGAUGGCUCAGCUGUUAAAGGCUAGGCUCACAACCAAAAUAUA	109	Fail	Hairpin structure invalid	NA	NA	NA	NA	NA	NA	NA
mmu-mir-692-2	AUCUCUUUGAGCGCCUCACUC	21	NA	NA	NA	NA	NA	NA	GGUGGCAGGGCCACAACCAGCGCAGACUGGCGCGCCCCAGGGAUCUCUGGGCGAGUAUCUCUUUGAGCGCCUCACUCUCAAGCACGACUAGGAGGCCUCUGUGCCUUCC	109	Fail	Hairpin structure invalid	NA	NA	NA	NA	NA	NA	NA
mmu-mir-705	GGUGGGAGGUGGGGUGGGCA	20	NA	NA	NA	NA	NA	NA	AUGUCCCAGUAGUGGUGGGAGGUGGGGUGGGCACAGAGGGAAUGACUUCUUUCUCCUGCAGUCCUCCCUACCUCCCUAACAU	82	Fail	Hairpin structure invalid	NA	NA	NA	NA	NA	NA	NA
mmu-mir-706	AGAGAAACCCUGUCUCAAAAAA	22	NA	NA	NA	NA	NA	NA	AGCGAGAGAAACCCUGUCUCAAAAAACAAAAAAACAAACAAAAUUACUUUUAGUAGGUUUAUUUUGUUUUUUGAGAUGGCUUUUUUUU	88	Fail	Hairpin structure invalid	NA	NA	NA	NA	NA	NA	NA
mmu-mir-713	UGCACUGAAGGCACACAGC	19	NA	NA	NA	NA	NA	NA	GGCCUAUCCGGAGGCCCUGAUUGGUUAGUGAGACUUGAUUGACAUGAGCACCUCCCUUAGGGUUAGAGUGCACUGAAGGCACACAGCAUAGGGCUUCCAAGAUCGGGU	108	Fail	Hairpin structure invalid	NA	NA	NA	NA	NA	NA	NA
mmu-mir-327	ACUUGAGGGGCAUGAGGAU	19	NA	NA	NA	NA	NA	NA	UGCCCUUAUAACUUGAGGGGCAUGAGGAUAGUCAGUAGUCCAACAUCCCUCUUGAUGGCACAUUGCACA	69	Fail	Hairpin structure invalid	NA	NA	NA	NA	NA	NA	NA
mmu-mir-877	GUAGAGGAGAUGGCGCAGGG	20	NA	NA	NA	NA	NA	NA	GUAGAGGAGAUGGCGCAGGGGACACAAGGUAGGCCUUGCGGGUCUGUGGACCCUUGGACAUGUGUCCUCUUCUCCCUCCUCCCAG	85	Fail	Hairpin structure invalid	NA	NA	NA	NA	NA	NA	NA
mmu-mir-466k	UGUGUGUGUACAUGUACAUGUGA	23	NA	NA	NA	NA	NA	NA	AUAUAUGUGUGUGUGUGUGUGUGUGUGUACAUGUACAUGUGAGUAUGUGUGUGUAUAUGUUUGUACAUGUGCAUGUGUGUGAGUAUGUGAAUAUAUGUGUAUAUGUGUGCAUGUGCAUGUGU	122	Fail	Hairpin structure invalid	NA	NA	NA	NA	NA	NA	NA
mmu-mir-467h	AUAAGUGUGUGCAUGUAUAUGU	22	NA	NA	NA	NA	NA	NA	UUUUCACUUUUGUUUUUCUCAUGUAUAUGUGUAUGUGUGCGGUGUACAUAAUUAUAUCUAUGUGUGCAUGUAUGUGGACAUAAGUGUGUGCAUGUAUAUGUGUGUGUGUGGUGUACAUAAU	121	Fail	Hairpin structure invalid	NA	NA	NA	NA	NA	NA	NA
mmu-mir-1892	AUUUGGGGACGGGAGGGAGGAU	22	NA	NA	NA	NA	NA	NA	UGGAUAUAUUUCUACUCUUGACCAAAGUUUUGUAAGAAACAAUACAGAAUUUGGGGACGGGAGGGAGGAUACUUUGAGAA	80	Fail	Hairpin structure invalid	NA	NA	NA	NA	NA	NA	NA
mmu-mir-1906-1	UGCAGCAGCCUGAGGCAGGGCU	22	NA	NA	NA	NA	NA	NA	GGACAUUAGGAGCAACCUCCUAGGGUUGUUGUGAGAAUUAAAUGAACUGCAGCAGCCUGAGGCAGGGCUGGGCAGAGACC	80	Fail	Hairpin structure invalid	NA	NA	NA	NA	NA	NA	NA
mmu-mir-1971	GUAAAGGCUGGGCUGAGA	18	NA	NA	NA	NA	NA	NA	GCAUCAUUUGGUAAAGGCUGGGCUGAGAGGACAUCUUUGUUCCAUGGACCCAGUAGAUAGGCAGCUUCUGCUUCCAGGAACAACUUGUCUGUUUUUCAGUCUAUCU	106	Fail	Hairpin structure invalid	NA	NA	NA	NA	NA	NA	NA
mmu-mir-1981	GUAAAGGCUGGGCUUAGACGUGGC	24	NA	NA	NA	NA	NA	NA	GUAAAGGCUGGGCUUAGACGUGGCCUUUGGGUGUGGAAUGCACUUCCGUUUGUAACCGCCAUCUAACCCUGGCCUUUGACAG	82	Fail	Hairpin structure invalid	NA	NA	NA	NA	NA	NA	NA
mmu-mir-664	CUGGCUGGGGAAAAUGACUGG	21	NA	NA	NA	NA	NA	NA	CUGGCUGGGGAAAAUGACUGGAUAGAAAACAUUAUUCUAUUCAUUUACUCCCCAGCCUACACAUGAAAG	69	Fail	Hairpin structure invalid	NA	NA	NA	NA	NA	NA	NA
mmu-mir-3077	CUGCGGACGGGUGGGCGGGCAGGCC	25	NA	NA	NA	NA	NA	NA	CUGCGGACGGGUGGGCGGGCAGGCCAAAUGGCGCGCCCGAGGCUGACUCCCUGCUUCUCCGCAG	64	Fail	Hairpin structure invalid	NA	NA	NA	NA	NA	NA	NA
mmu-mir-3100	UUGGGAACGGGGUGUCUUUGGGA	23	NA	NA	NA	NA	NA	NA	UUGGGAACGGGGUGUCUUUGGGAGUCUUGGGGGCUACCAAACCCCUGUGACACACCCGCUCCCAG	65	Fail	Hairpin structure invalid	NA	NA	NA	NA	NA	NA	NA
mmu-mir-3102	GUGAGUGGCCAGGGUGGGGCUG	22	NA	NA	NA	NA	NA	NA	GUGAGUGGCCAGGGUGGGGCUGGGUGGUGCAGGCAGGAGAGCCAUUGAUCUAUUGUGGGCUCUACUCCCUGCCCCAGCCAGAGCACCCCAUUGGCUACCCACAG	104	Fail	Hairpin structure invalid	NA	NA	NA	NA	NA	NA	NA
mmu-mir-374c	AUAAUACAACCUGCUAAGUG	20	NA	NA	NA	NA	NA	NA	GAUAAUACAACCUGCUAAGUGCUAGAACACUUAGCAGGUUGUAUUAUAU	49	Fail	Hairpin is less than 50 basepairs	NA	NA	NA	NA	NA	NA	NA
mmu-mir-1906-2	UGCAGCAGCCUGAGGCAGGGCU	22	NA	NA	NA	NA	NA	NA	GGACAUUAGGAGCAACCUCCUAGGGUUGUUGUGAGAAUUAAAUGAACUGCAGCAGCCUGAGGCAGGGCUGGGCAGAGACC	80	Fail	Hairpin structure invalid	NA	NA	NA	NA	NA	NA	NA
mmu-mir-5110	GGAGGAGGUAGAGGGUGGUGGAAUU	25	NA	NA	NA	NA	NA	NA	AGCGGAGGAGGUAGAGGGUGGUGGAAUUUGAUGUCAUCUCUGCCACUACUGGACAGGGCUACGUUGUUCUAGCCACUUGCCCUGAGU	87	Fail	Hairpin structure invalid	NA	NA	NA	NA	NA	NA	NA
mmu-mir-5116	UUUGAUAGGAACCCCGCCUGA	21	NA	NA	NA	NA	NA	NA	AUUUUGAUAGGAACCCCGCCUGAUGCUUUUUGGUUUGUUUCAGGCAGGGUCUUCAUAUCGAGA	63	Fail	Hairpin structure invalid	NA	NA	NA	NA	NA	NA	NA
mmu-mir-5123	UGUAGAUCCAUAUGCCAUGGUGUG	24	NA	NA	NA	NA	NA	NA	CAUAUGCCAUGGUGUGUAGAUCCAUAUGCCAUGGUGUGUAGACCCAUAUGCCAUGGUGUGUAGAUCCAUAUGCCAUGGUGUGU	83	Fail	miRNA multimaps to hairpin	NA	NA	NA	NA	NA	NA	NA
mmu-mir-5130	CUGGAGCGCGCGGGCGAGGCAGGC	24	NA	NA	NA	NA	NA	NA	CCUGGAGCGCGCGGGCGAGGCAGGCGCAGCGCACCGGGGCUCUCGUGGGCGCACUGCUGCGCGCUCGCACCGCGCGGCUCUCAG	84	Fail	Hairpin structure invalid	NA	NA	NA	NA	NA	NA	NA
mmu-mir-3544	AGAAAGGCAUCAUAUAGGAGCUG	23	NA	NA	NA	NA	NA	NA	AGAAAGGCAUCAUAUAGGAGCUGAAUGGCUGUGCAAUCAACUCCUGCAUGACGCCGUUCCC	61	Fail	Hairpin structure invalid	NA	NA	NA	NA	NA	NA	NA
mmu-mir-299b	GGUUUACCGUCCCACAUACAU	21	NA	NA	NA	NA	NA	NA	GGUUUACCGUCCCACAUACAUACUCAAAAUGUAUGUGGGACGGUAAACC	49	Fail	Hairpin is less than 50 basepairs	NA	NA	NA	NA	NA	NA	NA
mmu-mir-5615-1	CUUGGUUGUUUUCUGAGACAGA	22	NA	NA	NA	NA	NA	NA	CUUGGUUGUUUUCUGAGACAGAAAAGAGUCUCAUUUUCUGUCUCAGAAAACAACCAAGGA	60	Fail	Hairpin structure invalid	NA	NA	NA	NA	NA	NA	NA
mmu-mir-5615-2	CUUGGUUGUUUUCUGAGACAGA	22	NA	NA	NA	NA	NA	NA	CUUGGUUGUUUUCUGAGACAGAAAAUGAGACUCUUUUCUGUCUCAGAAAACAACCAAGGA	60	Fail	Hairpin structure invalid	NA	NA	NA	NA	NA	NA	NA
mmu-mir-1231	UCUGGGCAGAGCUGCAGGAGAGA	23	NA	NA	NA	NA	NA	NA	UCUGGGCAGAGCUGCAGGAGAGAAGGGCAGGGCCGGACAUCUCUGCCACCCUGCCACCUGCCCUGUCUGUUCUGCCCACAG	81	Fail	Hairpin structure invalid	NA	NA	NA	NA	NA	NA	NA
mmu-mir-5616	UUUCCUCUCAUCACAAGUUGA	21	NA	NA	NA	NA	NA	NA	UUUCCUCUCAUCACAAGUUGAGAAUACACAGACAGAUCAACUUGUGAUGAGGUGAGACAG	60	Fail	Hairpin structure invalid	NA	NA	NA	NA	NA	NA	NA
mmu-mir-5617	GUAAGUGAGGGCAAGCCUUCUGG	23	NA	NA	NA	NA	NA	NA	GUAAGUGAGGGCAAGCCUUCUGGGUUCCUACCAUCCCAGGCGGCCUCAGCUCUCACU	57	Fail	Hairpin structure invalid	NA	NA	NA	NA	NA	NA	NA
mmu-mir-5618	UACCCUUUACACCGUGUAGU	20	NA	NA	NA	NA	NA	NA	UACCCUUUACACCGUGUAGUGACCUGAAACACACUAUACCAUGUAAAGGGU	51	Fail	Hairpin structure invalid	NA	NA	NA	NA	NA	NA	NA
mmu-mir-5619	AGUCACUAAUGGCAUUUUUGU	21	NA	NA	NA	NA	NA	NA	AGUCACUAAUGGCAUUUUUGUUGGUUGUUACCAGAACAACGAAAAGCUCAUUGGUGAUUUC	61	Fail	Hairpin structure invalid	NA	NA	NA	NA	NA	NA	NA
mmu-mir-5620	ACGAGGCAGGGGCUUUGACUGUG	23	NA	NA	NA	NA	NA	NA	ACGAGGCAGGGGCUUUGACUGUGACAAAAUCACUCACAGUCAUCCCCCUGCCUCAC	56	Fail	Hairpin structure invalid	NA	NA	NA	NA	NA	NA	NA
mmu-mir-5621	AGGAGGUCCUGGGGCCGCCCUGA	23	NA	NA	NA	NA	NA	NA	AGGAGGUCCUGGGGCCGCCCUGAAGGCAGAACAUGAGAAUUCUGGGCCCUCCAGACCUCAUGC	63	Fail	Hairpin structure invalid	NA	NA	NA	NA	NA	NA	NA
mmu-mir-5622	UUCACCACACCCAGCUUAAAGA	22	NA	NA	NA	NA	NA	NA	UUCACCACACCCAGCUUAAAGAAAGUUUAAAAAAUAUUCUUAGCUGGGUAGUGGUGGUGC	60	Fail	Hairpin structure invalid	NA	NA	NA	NA	NA	NA	NA
mmu-mir-5623	UGGCAGCUGGCAAGUCAGAAUGCA	24	NA	NA	NA	NA	NA	NA	UGGCAGCUGGCAAGUCAGAAUGCAGGUGUGAAUGGACAUGGGGGUCUGGUUCUGGCUUUCAGCUGUCACC	70	Fail	Hairpin structure invalid	NA	NA	NA	NA	NA	NA	NA
mmu-mir-3073b	AUGGUCACAGUGGACAUCAACC	22	NA	NA	NA	NA	NA	NA	AUGGUCACAGUGGACAUCAACCCAUCUAGACUCUAGGGCUGGCGCCAACUGUGACCACUG	60	Fail	Hairpin structure invalid	NA	NA	NA	NA	NA	NA	NA
mmu-mir-5624	UAUUGUAAACUCUGCCUU	18	NA	NA	NA	NA	NA	NA	UAUUGUAAACUCUGCCUUAAUUUAGUUAGGUUAUUCUAAUUAAGGCAGAGUUUACAAUAGG	61	Fail	Hairpin structure invalid	NA	NA	NA	NA	NA	NA	NA
mmu-mir-5625	CCCGGAAGUUCUUGAGUAGGA	21	NA	NA	NA	NA	NA	NA	CCCGGAAGUUCUUGAGUAGGAGACUCCACAUCCCGGGUGACCCGGGUUGGAGCUGCUGAUUCAAGUGGUCUCUCGUGUCC	80	Fail	Hairpin structure invalid	NA	NA	NA	NA	NA	NA	NA
mmu-mir-5626	GCCCCAUCGAUUAACUGCUUCC	22	NA	NA	NA	NA	NA	NA	GCCCCAUCGAUUAACUGCUUCCUGUUCUCAUGACCCGGCAGCAGUUGAGUGAUGUGACAC	60	Fail	Hairpin structure invalid	NA	NA	NA	NA	NA	NA	NA
mmu-mir-344h-1	CAGGCUUCUGGCUAUAUUCC	20	NA	NA	NA	NA	NA	NA	CAGGCUUCUGGCUAUAUUCCAGGACAUACCUGGUCCUGGGUAUAACCAAAGCCCGACUGU	60	Fail	Hairpin structure invalid	NA	NA	NA	NA	NA	NA	NA
mmu-mir-344h-2	CAGGCUUCUGGCUAUAUUCC	20	NA	NA	NA	NA	NA	NA	CAGGCUUCUGGCUAUAUUCCAGGACAUACCUGGUCCUGGGUAUAACCAAAGCCCGACUGU	60	Fail	Hairpin structure invalid	NA	NA	NA	NA	NA	NA	NA
mmu-mir-5627	AGAGGGUGCGCCGGGCCCUGCG	22	NA	NA	NA	NA	NA	NA	AGAGGGUGCGCCGGGCCCUGCGUCCCCGCCCUAGAGGACAGGGCUCUCCGGCGCCCCUCGU	61	Fail	Hairpin structure invalid	NA	NA	NA	NA	NA	NA	NA
mmu-mir-6239	UAGCGUUGGAUCACUCGGUG	20	NA	NA	NA	NA	NA	NA	UAAAGCGGUGAUGUUUCUGGCCCUGGGUGUUAGCGUUGGAUCACUCAGUGUUGUGGGUGCUAGCGUUGGAUCACUCGGUGCUGUGGCUUCCAUGGUUCCGAACAG	105	Fail	Hairpin structure invalid	NA	NA	NA	NA	NA	NA	NA
mmu-mir-6347	CAGUGCGGCUGGCUGGAGAUGC	22	NA	NA	NA	NA	NA	NA	AGUCCAGUGCGGCUGGCUGGAGAUGCUUGGGCUAGGGCUCCGCCCCAGAAGUUCUGAAUCAGGAAUUCAGUGGCUGAGCCCCCUGCAGUCUUUCACAAGCUCACU	105	Fail	Hairpin structure invalid	NA	NA	NA	NA	NA	NA	NA
mmu-mir-6351	UAGCGUUGCUCAGGGAGCACAUG	23	NA	NA	NA	NA	NA	NA	GACUAGCGUUGCUCAGGGAGCACAUGUAGGAAAGCUGAAAUGGAGGACGGAACACUUUGGACUUUGCUCAGUUUGCUUUGCAGAGAUCCUCUGGGCAUGCUC	102	Fail	Hairpin structure invalid	NA	NA	NA	NA	NA	NA	NA
mmu-mir-6356	UCCCCAGAGUCCUAACAAUGA	21	NA	NA	NA	NA	NA	NA	CUCCCCAGAGUCCUAACAAUGACUUAUAUAAUGGCAGUUCAGCACUGAGACCUUAUGCAUGAAGAGGCAGCCUGUGUGUGACAGCAGGGCACUGUGCAGGAA	102	Fail	Hairpin structure invalid	NA	NA	NA	NA	NA	NA	NA
mmu-mir-6381	CAGGAUGCUGGUGACAUGAGU	21	NA	NA	NA	NA	NA	NA	UCAGGAUGCUGGUGACAUGAGUGAACAGAAGGAACCAAGCACAGAUUUGUUGGUGGCACUCACCUGUCCUCUUCCCAGCUAGCUUGU	87	Fail	Hairpin structure invalid	NA	NA	NA	NA	NA	NA	NA
mmu-mir-6388	UGCAGAUGGCACAGUGAGGCC	21	NA	NA	NA	NA	NA	NA	CUGCAGAUGGCACAGUGAGGCCACAAAUCCCCAUAGAGAGAUGAGAAGGAUAUGGAGCAGACUGUGUUCUCUGUU	75	Fail	Hairpin structure invalid	NA	NA	NA	NA	NA	NA	NA
mmu-mir-378c	ACUGGACUUGGAGUCAGAAGC	21	NA	NA	NA	NA	NA	NA	UAUACUGGACUUGGAGUCAGAAGCCUUGGGUUUGAGGACUGGGCUAGCCUCUCAUUAGUUGGGUGUGUUAAACCCAACAUGUAGUCUAUCUGAUCUGGA	99	Fail	Hairpin structure invalid	NA	NA	NA	NA	NA	NA	NA
mmu-mir-6402	GAGCAGUUUUCCCAGGAACCCGC	23	NA	NA	NA	NA	NA	NA	GGGAUGGGAAUAUUAUAACUGUUUAGAGGGAGGUCAAAGAGGCACAGGCGCUCUCUGAGCAGUUUUCCCAGGAACCCGCA	80	Fail	Hairpin structure invalid	NA	NA	NA	NA	NA	NA	NA
mmu-mir-378d	ACUGGCCUUGGAGUCAGAAGGU	22	NA	NA	NA	NA	NA	NA	AGAUGCUGGGAUAGCACUGGCCUUGGAGUCAGAAGGUUUGUGAUUUGGUGGCAGCUCUGCCAUCCAAUAUCCCUGUGAUUUUUAGGGUGUCAGUUUCCCUUUAAGCACCG	110	Fail	Hairpin structure invalid	NA	NA	NA	NA	NA	NA	NA
mmu-mir-6923	GUGAGGGCAGGAGGAUUGGGGUGU	24	NA	NA	NA	NA	NA	NA	GUGAGGGCAGGAGGAUUGGGGUGUGAGGGUCCACCCCAGACGCACUGUAUGACACUCCCUCCUCCUCCCCAG	72	Fail	Hairpin structure invalid	NA	NA	NA	NA	NA	NA	NA
mmu-mir-6927	GUGAGGGGAUCCAGCCCAGGCU	22	NA	NA	NA	NA	NA	NA	GUGAGGGGAUCCAGCCCAGGCUAGGGGGAAGAAUCCCUGCCCGUGGCCUGAGCUGGCUCCCCUGCAGCUCC	71	Fail	Hairpin structure invalid	NA	NA	NA	NA	NA	NA	NA
mmu-mir-6936	GUGAGCCACUGCCGUGCCCGC	21	NA	NA	NA	NA	NA	NA	GUGAGCCACUGCCGUGCCCGCGCUCGCGCCGGCGCGCGCGGUCGCUCACCCGCU	54	Fail	Hairpin structure invalid	NA	NA	NA	NA	NA	NA	NA
mmu-mir-6937	UAGCUGUAAGGGCUGGGUCUGUGU	24	NA	NA	NA	NA	NA	NA	UAGCUGUAAGGGCUGGGUCUGUGUGAUCGGUCUCCAGGAAACUCACAGGUUCCCCCUUGCACUAG	65	Fail	Hairpin structure invalid	NA	NA	NA	NA	NA	NA	NA
mmu-mir-6944	GUGAGAGCGGGGGGAGUGGCAAG	23	NA	NA	NA	NA	NA	NA	GUGAGAGCGGGGGGAGUGGCAAGUGAGACGGAUGGGCGGGGCUGGCUCAGACUGCUAGCCCCGCCCAGCUCUCUAACUCUUCCCUUGUGCCCUCAG	96	Fail	Hairpin structure invalid	NA	NA	NA	NA	NA	NA	NA
mmu-mir-6958	GUGGGAGAAGAGGCUGCUGUGG	22	NA	NA	NA	NA	NA	NA	GUGGGAGAAGAGGCUGCUGUGGGUGCCCCCAAGUCCGCUAGCUCAGCUCCUCAGCUGCCUCUUGCCAUCACAG	73	Fail	Hairpin structure invalid	NA	NA	NA	NA	NA	NA	NA
mmu-mir-3547	GUGGGAAGAGGGGUGGGGCCCGGGA	25	NA	NA	NA	NA	NA	NA	GUGGGAAGAGGGGUGGGGCCCGGGACUGUACCCAUGUGAGGACUAUUCUUGAGUCCUGCUCUUGUUCUGAGCACCACCCCUCUCUCAG	88	Fail	Hairpin structure invalid	NA	NA	NA	NA	NA	NA	NA
mmu-mir-6968	AGGGGGCGAGGGGGCCCUGUGG	22	NA	NA	NA	NA	NA	NA	AGGGGGCGAGGGGGCCCUGUGGUUUCAAGAAGGCUGUCUGAGGGCCACAAGCGCUGUCUCCCCUCCAG	68	Fail	Hairpin structure invalid	NA	NA	NA	NA	NA	NA	NA
mmu-mir-6970	GUAAGUUCAGGGCUGGGAGCAGAGA	25	NA	NA	NA	NA	NA	NA	GUAAGUUCAGGGCUGGGAGCAGAGACUGGGCCUGUGCGAGGUCUCACGCCACCCACCCUGUGCUCAG	67	Fail	Hairpin structure invalid	NA	NA	NA	NA	NA	NA	NA
mmu-mir-6974	GUGAGGCAGCAAGAGAUUGGGGGU	24	NA	NA	NA	NA	NA	NA	GUGAGGCAGCAAGAGAUUGGGGGUGCUGGGGUGGCCUAGCUAACUCAGAGUCCUAGAGUCCUCUCCACUCUCUUCUGUCCCAG	83	Fail	Hairpin structure invalid	NA	NA	NA	NA	NA	NA	NA
mmu-mir-6977	GUGAGGCGCUGUGGGCACGGCUUGG	25	NA	NA	NA	NA	NA	NA	GUGAGGCGCUGUGGGCACGGCUUGGCCCCGAGGCUUCCAAGGCGUUGCCUGACCCUGACCUCAU	64	Fail	Hairpin structure invalid	NA	NA	NA	NA	NA	NA	NA
mmu-mir-6979	GGGGAGGCGCAGAGACUGAG	20	NA	NA	NA	NA	NA	NA	GGGGAGGCGCAGAGACUGAGCUGCUCAGUGCGCGCUUGUGUCUGUCUGGCUCCCAG	56	Fail	Hairpin structure invalid	NA	NA	NA	NA	NA	NA	NA
mmu-mir-6981	GUGAGGAGAAGGAAGAGGCUGAAGGC	26	NA	NA	NA	NA	NA	NA	GUGAGGAGAAGGAAGAGGCUGAAGGCUGGGCUUCUGGUGCUUCUGGGGUUCAGCCACACACCCACCCCCAGUGCCACCCAGGCCGACCAGUGCCAACAGCCUACUGUCUCCUCAG	115	Fail	Hairpin structure invalid	NA	NA	NA	NA	NA	NA	NA
mmu-mir-6999	AAGGAAGGAGAGUCAGCAAGCAC	23	NA	NA	NA	NA	NA	NA	AAGGAAGGAGAGUCAGCAAGCACCUGGCUGGCCCAGGCUUCAGCUGUCCUCCUUUCUGUAG	61	Fail	Hairpin structure invalid	NA	NA	NA	NA	NA	NA	NA
mmu-mir-6973b	GUAGGUAUGGGGAGAGGACAGGGA	24	NA	NA	NA	NA	NA	NA	GUAGGUAUGGGGAGAGGACAGGGAGUUGACAGUUUCCGAAUCCUUCCCAUCUGUGCUCUCUUACCCUUCCUAGGCAAGGC	80	Fail	Hairpin structure invalid	NA	NA	NA	NA	NA	NA	NA
mmu-mir-7018	GUGAGCAGACAGGGAGUGGUGGGG	24	NA	NA	NA	NA	NA	NA	GUGAGCAGACAGGGAGUGGUGGGGGAAGUCUUCUCCUGGGCUCCCUGAGCCCACACGUAACCCUCACCCUGCUGCCGGCUUGCAG	85	Fail	Hairpin structure invalid	NA	NA	NA	NA	NA	NA	NA
mmu-mir-7028	UGGGCUGAGGCUUGGGUCAGGAG	23	NA	NA	NA	NA	NA	NA	UGGGCUGAGGCUUGGGUCAGGAGGUUUAGACUGAAAUGCAAACCUUCUCUUCCCCCUCGGCCAG	64	Fail	Hairpin structure invalid	NA	NA	NA	NA	NA	NA	NA
mmu-mir-7055	UCAGUGGGUUAUCUGAGUUGG	21	NA	NA	NA	NA	NA	NA	UCAGUGGGUUAUCUGAGUUGGGACUUGCUAUGAUGUUUGCUACUUUGAUACCCCACCAG	59	Fail	Hairpin structure invalid	NA	NA	NA	NA	NA	NA	NA
mmu-mir-7056	UGUGGAGGAGGACAGAGAGGUU	22	NA	NA	NA	NA	NA	NA	UGUGGAGGAGGACAGAGAGGUUGGGCCCAACUCACAGCCUCACCUGUCUCCCACCACAG	59	Fail	Hairpin structure invalid	NA	NA	NA	NA	NA	NA	NA
mmu-mir-7060	GUGAGUGCUGGGUAGAAUGGGA	22	NA	NA	NA	NA	NA	NA	GUGAGUGCUGGGUAGAAUGGGAAAUGAGGGAUGGAAGCUGCAACCGAGGGGCUAUAGGCUCAAGCUGGGCUUGUGAUGCUCUCUGUAGAGCAUCCUCCUCUCGGCCCCUGUCACUUUCUACUCUACCUUCUACUCAG	137	Fail	Hairpin structure invalid	NA	NA	NA	NA	NA	NA	NA
mmu-mir-7068	GUGAGGCUCAGUAUGGGGUGG	21	NA	NA	NA	NA	NA	NA	GUGAGGCUCAGUAUGGGGUGGGGGUGUCGUCGCCUGCCCGACUGACCACCCACUCACCCUGGACUGACUCUCAG	74	Fail	Hairpin structure invalid	NA	NA	NA	NA	NA	NA	NA
mmu-mir-7070	GUGAGGGGAGCUGAGGCAGGA	21	NA	NA	NA	NA	NA	NA	GUGAGGGGAGCUGAGGCAGGAGGCCAAGCAGGCUAGGAGGUGAGGAACCUCAAGGAUAACUAACUCCAGGCUCUCCUUCCCUCCAG	86	Fail	Hairpin structure invalid	NA	NA	NA	NA	NA	NA	NA
mmu-mir-7080	GUAGGAGCUGGAGGUGGGUUUGG	23	NA	NA	NA	NA	NA	NA	GUAGGAGCUGGAGGUGGGUUUGGCAUAGCGCUGCAUCGGGCCAGGCUCACCCCUCCGUUCCCUACAG	67	Fail	Hairpin structure invalid	NA	NA	NA	NA	NA	NA	NA
mmu-mir-7088	GCAAGUGGUGGUGAGGAGGGGAAAC	25	NA	NA	NA	NA	NA	NA	GCAAGUGGUGGUGAGGAGGGGAAACAGGCUGAGUAACAGGGGCCACGAGGCCUCAGGCCCUGUUGACCUUCCUCCAUUGCUUCCAG	86	Fail	Hairpin structure invalid	NA	NA	NA	NA	NA	NA	NA
mmu-mir-7091	GUAGGGGUGAUAGAUUCCAUGGC	23	NA	NA	NA	NA	NA	NA	GUAGGGGUGAUAGAUUCCAUGGCAGAGGGGAUGGUGCAAAUGCCUUUUAGCAAGACGCAGUGGCUUCUGUCGUCUCUAG	79	Fail	Hairpin structure invalid	NA	NA	NA	NA	NA	NA	NA
mmu-mir-7094-1	UCUGAAGAGGAUACAGGGUCUGA	23	NA	NA	NA	NA	NA	NA	UCUGAAGAGGAUACAGGGUCUGAAGUGACAAUGACAUCUACUCUGCUGUUCUCUCCACAG	60	Fail	Hairpin structure invalid	NA	NA	NA	NA	NA	NA	NA
mmu-mir-692-3	AUCUCUUUGAGCGCCUCACUC	21	NA	NA	NA	NA	NA	NA	GGUGGCAGGGCCACAACCAGCGCAGACUGGCGCGCCCCAGGGAUCUCUGGGCGAGUAUCUCUUUGAGCGCCUCACUCUCAAGCACGACUAGGAGGCCUCUGUGCCUUCC	109	Fail	Hairpin structure invalid	NA	NA	NA	NA	NA	NA	NA
mmu-mir-7210	UAACAUUGUAGACAGGCACAAAG	23	NA	NA	NA	NA	NA	NA	UAACAUUGUAGACAGGCACAAAGAUCCCCUUUAUAUGUAAGUAACAAUGUGGCU	54	Fail	Hairpin structure invalid	NA	NA	NA	NA	NA	NA	NA
mmu-mir-7211	UCUUUCCCUCUGCCACUCCACC	22	NA	NA	NA	NA	NA	NA	UCUUUCCCUCUGCCACUCCACCGCUGGGAGCUUGUGUCUGUGGAGUGACUGUAGGGAGGAUGC	63	Fail	Hairpin structure invalid	NA	NA	NA	NA	NA	NA	NA
mmu-mir-7212	UCUGGGGGCUUGUGUGGUAGG	21	NA	NA	NA	NA	NA	NA	UCUGGGGGCUUGUGUGGUAGGGGGAAUCUGAGCGAGACCCUAACACACACGUCUCCAGGUC	61	Fail	Hairpin structure invalid	NA	NA	NA	NA	NA	NA	NA
mmu-mir-7213	ACUGGGUCUCUUGAGGUAGC	20	NA	NA	NA	NA	NA	NA	ACUGGGUCUCUUGAGGUAGCCUGAAAGGAAGGGGGGCUACCUCAAGAGAGCCAGUCU	57	Fail	Hairpin structure invalid	NA	NA	NA	NA	NA	NA	NA
mmu-mir-7214	UGUUUUCUGGGUUGGAAUGAGAA	23	NA	NA	NA	NA	NA	NA	UGUUUUCUGGGUUGGAAUGAGAAUGUGUCUCCCCACCCUCAGUCCUGACCCCUUGAGCGCA	61	Fail	Hairpin structure invalid	NA	NA	NA	NA	NA	NA	NA
mmu-mir-7215	GCUCUUUAUGUCCAAGCUGAGCUAC	25	NA	NA	NA	NA	NA	NA	GCUCUUUAUGUCCAAGCUGAGCUACAAAUGCUCUGAGAGGCAGAAAAGCGG	51	Fail	Hairpin structure invalid	NA	NA	NA	NA	NA	NA	NA
mmu-mir-7216	UGGAGAGCUGGCAGAGGACCCAGA	24	NA	NA	NA	NA	NA	NA	UGGAGAGCUGGCAGAGGACCCAGACAAGCCACCUGCGAAAGCAAUUUGGCUUCUUUGGAAUUUGGUCUUUUCCGGC	76	Fail	Hairpin structure invalid	NA	NA	NA	NA	NA	NA	NA
mmu-mir-7217	AACUUGUAUCUUGUGAGACAGAAGG	25	NA	NA	NA	NA	NA	NA	AACUUGUAUCUUGUGAGACAGAAGGGCACGCCUACGGCCCUGAGAACCCACAAGCAAGAAGA	62	Fail	Hairpin structure invalid	NA	NA	NA	NA	NA	NA	NA
mmu-mir-7218	UGCAGGGUUUAGUGUAGAGGG	21	NA	NA	NA	NA	NA	NA	UGCAGGGUUUAGUGUAGAGGGGACAUAGAUGACCUCUAACCUGUCAUUCUAGCCUGGGG	59	Fail	Hairpin structure invalid	NA	NA	NA	NA	NA	NA	NA
mmu-mir-7219	UGUGUUAGAGCUCAGGGUUGAGA	23	NA	NA	NA	NA	NA	NA	UGUGUUAGAGCUCAGGGUUGAGAUCAUGUGAUCUAUCCGGGUUUCUAACACACU	54	Fail	Hairpin structure invalid	NA	NA	NA	NA	NA	NA	NA
mmu-mir-7220	GGUGAGCUCUUGGUACCUUGGC	22	NA	NA	NA	NA	NA	NA	GGUGAGCUCUUGGUACCUUGGCGACAAGAAGGUGAGCCCAGGAACAAGGUCUCAGUCCGA	60	Fail	Hairpin structure invalid	NA	NA	NA	NA	NA	NA	NA
mmu-mir-7221	CGUCUCUUGGUCACAGGUGGG	21	NA	NA	NA	NA	NA	NA	CGUCUCUUGGUCACAGGUGGGUUCUAGAGAGACUAGAGUGGAGGUCAGCCCUGACUGUGGGCUGGGGACUGG	72	Fail	Hairpin structure invalid	NA	NA	NA	NA	NA	NA	NA
mmu-mir-7222	GGCACUUGCCAGGCUCUGAGCUGGACU	27	NA	NA	NA	NA	NA	NA	GGCACUUGCCAGGCUCUGAGCUGGACUACAUACUCUGUGCUGAAGUGUCUCAUCCAGGACAGUGGGCAGGAGCAG	75	Fail	Hairpin structure invalid	NA	NA	NA	NA	NA	NA	NA
mmu-mir-7223	UAGCUUUGCUGAGGUGUCGG	20	NA	NA	NA	NA	NA	NA	UAGCUUUGCUGAGGUGUCGGGGUGUGUCAUACCCACACUGGUAACAUUCCCUGUCUCGAACAAGCUAGG	69	Fail	Hairpin structure invalid	NA	NA	NA	NA	NA	NA	NA
mmu-mir-7224	GGGUAGGCCCCUCAGUGAAGA	21	NA	NA	NA	NA	NA	NA	GGGUAGGCCCCUCAGUGAAGAUUUCAGGACACUUAGAUCUCCACUGAGAGGACCACCCAC	60	Fail	Hairpin structure invalid	NA	NA	NA	NA	NA	NA	NA
mmu-mir-7225	ACGUAGACUGUGUAGAAGCC	20	NA	NA	NA	NA	NA	NA	ACGUAGACUGUGUAGAAGCCCUCUUGGCACUGCUUCUAGACAGCCUCUGCAGCA	54	Fail	Hairpin structure invalid	NA	NA	NA	NA	NA	NA	NA
mmu-mir-7226	GCCAGGGAAGUUGAUUGUGUGAAGGG	26	NA	NA	NA	NA	NA	NA	GCCAGGGAAGUUGAUUGUGUGAAGGGAGCAGGACUCCUGACACAGCCAUUCUCUGAGCAG	60	Fail	Hairpin structure invalid	NA	NA	NA	NA	NA	NA	NA
mmu-mir-7227	UCUGAUGACUUUUUCAUUGA	20	NA	NA	NA	NA	NA	NA	UCUGAUGACUUUUUCAUUGAAAAAUACUUGCUAUUUCUCUGAAAAGGGUCAUCGGCAGA	59	Fail	Hairpin structure invalid	NA	NA	NA	NA	NA	NA	NA
mmu-mir-7228	UGGCGACCUGAACAGAUGU	19	NA	NA	NA	NA	NA	NA	UGGCGACCUGAACAGAUGUCGCAGUGUUCGGUCUCCAGU	39	Fail	Hairpin is less than 50 basepairs	NA	NA	NA	NA	NA	NA	NA
mmu-mir-7229	UAGUAGACAUCCCUGGAUAGC	21	NA	NA	NA	NA	NA	NA	UAGUAGACAUCCCUGGAUAGCCUCAAGGCUACACAGACCAGUGACUUUCUGCA	53	Fail	Hairpin structure invalid	NA	NA	NA	NA	NA	NA	NA
mmu-mir-7230	AGACUGCUGUUUCUCUGAGUGGC	23	NA	NA	NA	NA	NA	NA	AGACUGCUGUUUCUCUGAGUGGCUUCUGGGGGCUUGAGUUGAGACUGUCAGUAGGU	56	Fail	Hairpin structure invalid	NA	NA	NA	NA	NA	NA	NA
mmu-mir-7231	UUGGGGAACACUGGGGCAUACC	22	NA	NA	NA	NA	NA	NA	UUGGGGAACACUGGGGCAUACCCAAUGCUCAGACCUAACUUGCUUCUUUGUUUCCCCAGAA	61	Fail	Hairpin structure invalid	NA	NA	NA	NA	NA	NA	NA
mmu-mir-7232	UACAUGGAUGAUUGUUUUUCCAAG	24	NA	NA	NA	NA	NA	NA	UACAUGGAUGAUUGUUUUUCCAAGGCUUUCGUAGCAAGCACACGAAAAGUCUUGGUUGAAUUCGACUUUGGGGC	74	Fail	Hairpin structure invalid	NA	NA	NA	NA	NA	NA	NA
mmu-mir-7233	AGUUAGGGACAGAUAGAUG	19	NA	NA	NA	NA	NA	NA	AGUUAGGGACAGAUAGAUGGCAAGCAAGUCUUGAUCUAUAUUGUCUGCCUUUAGGUCUAC	60	Fail	Hairpin structure invalid	NA	NA	NA	NA	NA	NA	NA
mmu-mir-7234	UUGUUUUCUCCAAAGACGUUUCU	23	NA	NA	NA	NA	NA	NA	UUGUUUUCUCCAAAGACGUUUCUAGGUAGAAACGUCUUUCUAGGGUAGAAGG	52	Fail	Hairpin structure invalid	NA	NA	NA	NA	NA	NA	NA
mmu-mir-7235	GGAGGGAGGGGUCUGGGC	18	NA	NA	NA	NA	NA	NA	GGAGGGAGGGGUCUGGGCAGAAGUGAAGCUGGCUCUGACUUCUUGCUUCUCUCCUC	56	Fail	Hairpin structure invalid	NA	NA	NA	NA	NA	NA	NA
mmu-mir-7236	CCUAAAACUGUGUGGUCCAAUGCC	24	NA	NA	NA	NA	NA	NA	CCUAAAACUGUGUGGUCCAAUGCCAUUUAACUACCAGGUUGGACCGCACAGAUUUAGACC	60	Fail	Hairpin structure invalid	NA	NA	NA	NA	NA	NA	NA
mmu-mir-7237	AUGGUAGCUUGUGACAGGACUGGC	24	NA	NA	NA	NA	NA	NA	AUGGUAGCUUGUGACAGGACUGGCCCUUGGGAGAGCAAAGCCAUCCUGUUGAGCUUACCGAGC	63	Fail	Hairpin structure invalid	NA	NA	NA	NA	NA	NA	NA
mmu-mir-7238	AUGCGGAUGGGACGCGGC	18	NA	NA	NA	NA	NA	NA	AUGCGGAUGGGACGCGGCAGCAGCUCGCCUGUCCUUUGUGUUC	43	Fail	Hairpin is less than 50 basepairs	NA	NA	NA	NA	NA	NA	NA
mmu-mir-7239	GCCAUCCUGACAAAGCCCUU	20	NA	NA	NA	NA	NA	NA	GCCAUCCUGACAAAGCCCUUUUCUGCUCAAGCCACAAUGGCUCUGUCAGGCAGGUAG	57	Fail	Hairpin structure invalid	NA	NA	NA	NA	NA	NA	NA
mmu-mir-7240	UUGGAGAGGACCGCCGUCGGA	21	NA	NA	NA	NA	NA	NA	UUGGAGAGGACCGCCGUCGGACUCCUCCUGCCCUGCCCGCCGUUGGUCCUCUCCAACA	58	Fail	Hairpin structure invalid	NA	NA	NA	NA	NA	NA	NA
mmu-mir-7241	ACUUGCAUGAGUUAAUACCCACC	23	NA	NA	NA	NA	NA	NA	ACUUGCAUGAGUUAAUACCCACCUGGCUAUCUCCAGCCUGCGUAGUAGAUACUCAUGGGAGAGC	64	Fail	Hairpin structure invalid	NA	NA	NA	NA	NA	NA	NA
mmu-mir-7242	AUUGGGCUUGGGAGGUGCUUGU	22	NA	NA	NA	NA	NA	NA	AUUGGGCUUGGGAGGUGCUUGUGCUCAAAGCCUCCUUCUCCAUGAAGGGGCUCACCUUGGCAGCUCGGCUCUACUCUGG	79	Fail	Hairpin structure invalid	NA	NA	NA	NA	NA	NA	NA
mmu-mir-6546	AGGCGCCUCUGAGCUUGUGCUUGU	24	NA	NA	NA	NA	NA	NA	AGGCGCCUCUGAGCUUGUGCUUGUCGCCAGGCUGCGCUAGCGAGCGAAGCCCAAGCGCCAGA	62	Fail	Hairpin structure invalid	NA	NA	NA	NA	NA	NA	NA
mmu-mir-7646	ACAAGAGAACUGAUCAGUGCUG	22	NA	NA	NA	NA	NA	NA	ACAAGAGAACUGAUCAGUGCUGAAGUAAUGUCCUCACUGGUCGCUCUCUUUCAC	54	Fail	Hairpin structure invalid	NA	NA	NA	NA	NA	NA	NA
mmu-mir-7647	AACUACCACCUCCUGGCCUUUU	22	NA	NA	NA	NA	NA	NA	AACUACCACCUCCUGGCCUUUUUUUUAAAAAGCACCAAAAGUCCAGGAGGUGGUAGUAC	59	Fail	Hairpin structure invalid	NA	NA	NA	NA	NA	NA	NA
mmu-mir-7648	CCGCGUUCCGGGCUCGGCGC	20	NA	NA	NA	NA	NA	NA	CCGCGUUCCGGGCUCGGCGCUCCGGGCUGCCCAGGGCUGGGCCCGGGACGCGG	53	Fail	Hairpin structure invalid	NA	NA	NA	NA	NA	NA	NA
mmu-mir-7649	UGACAGCAGUGCUGUAGACAUG	22	NA	NA	NA	NA	NA	NA	UGACAGCAGUGCUGUAGACAUGGUCUCUCAGCAUCUCUCCAGCACUGCUUGUUUCU	56	Fail	Hairpin structure invalid	NA	NA	NA	NA	NA	NA	NA
mmu-mir-7650	AAUCCUCUUGCAACCCAGAACU	22	NA	NA	NA	NA	NA	NA	AAUCCUCUUGCAACCCAGAACUCAUUGCUCAGUAUGAGUUUUGAUAUAUACAAGAAGGA	59	Fail	Hairpin structure invalid	NA	NA	NA	NA	NA	NA	NA
mmu-mir-7651	AAGUGGAAAGCCAGCCUGAGAU	22	NA	NA	NA	NA	NA	NA	AAGUGGAAAGCCAGCCUGAGAUGCAUUGUGAUAAUCUGUCUCAGUUUGGUUUUUUUCCCCUUGA	64	Fail	Hairpin structure invalid	NA	NA	NA	NA	NA	NA	NA
mmu-mir-219b	AGAUGUCCAGCCACAAUUCUCG	22	NA	NA	NA	NA	NA	NA	AGAUGUCCAGCCACAAUUCUCGGUUGGCCGCAGACUCGUACAAGAAUUGCGUUUGGACAAUCAGU	65	Fail	Hairpin structure invalid	NA	NA	NA	NA	NA	NA	NA
mmu-mir-7036b	ACGCGGGGUUCUCUGUGGAAGC	22	NA	NA	NA	NA	NA	NA	ACGCGGGGUUCUCUGUGGAAGCGGCUUGCUCGGCUCUGAGCUUCCUGGUGGGCCUCGGGGUCC	63	Fail	Hairpin structure invalid	NA	NA	NA	NA	NA	NA	NA
mmu-mir-7652	UAAGGGCACAGGGAUUUCAGGC	22	NA	NA	NA	NA	NA	NA	UAAGGGCACAGGGAUUUCAGGCAUGUGCCACCAUGUCUGGCUUUCCUGUGGCUUCU	56	Fail	Hairpin structure invalid	NA	NA	NA	NA	NA	NA	NA
mmu-mir-7653	UAAGGGGCGGACAGACAGACGG	22	NA	NA	NA	NA	NA	NA	UAAGGGGCGGACAGACAGACGGCAGGAAGGGUCAGCAUGCCCCUACUGUUCCACCCCGCCU	61	Fail	Hairpin structure invalid	NA	NA	NA	NA	NA	NA	NA
mmu-mir-7654	GGAGUCGCGCUCCCGCUCGCGC	22	NA	NA	NA	NA	NA	NA	GGAGUCGCGCUCCCGCUCGCGCUCCACCAACGCGGCGGCAUCCCGGCGCGAGCGGGAGCGCGCCUCGUCC	70	Fail	Hairpin structure invalid	NA	NA	NA	NA	NA	NA	NA
mmu-mir-7655	CGGCCCACGGAGCUCCUAAAGA	22	NA	NA	NA	NA	NA	NA	CGGCCCACGGAGCUCCUAAAGACUCGCCCUGCCGGGUUUAUGACGCUCCGUGGGCCUG	58	Fail	Hairpin structure invalid	NA	NA	NA	NA	NA	NA	NA
mmu-mir-7656	UGUGGGAUCAGAUAGCCUGUUA	22	NA	NA	NA	NA	NA	NA	UGUGGGAUCAGAUAGCCUGUUAGUGUUAUCCUACACUGGUACAGGCUGUCUGAUCCCACGGU	62	Fail	Hairpin structure invalid	NA	NA	NA	NA	NA	NA	NA
mmu-mir-7657	AAUAGUUGGAUAGUUAGGUAA	21	NA	NA	NA	NA	NA	NA	AAUAGUUGGAUAGUUAGGUAAAAUAACAGUCUUUUUCCUUGCUAUUCCCAACUUGGU	57	Fail	Hairpin structure invalid	NA	NA	NA	NA	NA	NA	NA
mmu-mir-7658	UGUGGGCGUGGCGGUGCUGG	20	NA	NA	NA	NA	NA	NA	UGUGGGCGUGGCGGUGCUGGAGCUGCUCAACUUCCCACCACCUUCCUCACCCACGCU	57	Fail	Hairpin structure invalid	NA	NA	NA	NA	NA	NA	NA
mmu-mir-7659	AGGAGCCGGCUCCAGAUUCCUG	22	NA	NA	NA	NA	NA	NA	AGGAGCCGGCUCCAGAUUCCUGUGUAGCUGCCUCCAGGAGUCAGCUUGUCGGUUCAUG	58	Fail	Hairpin structure invalid	NA	NA	NA	NA	NA	NA	NA
mmu-mir-7660	UUUGCCCUGGCUUCAGAUCUCG	22	NA	NA	NA	NA	NA	NA	UUUGCCCUGGCUUCAGAUCUCGGCAACCAUCACUAACUAGAUCUGUAAGUGAUGGGCAAAGUA	63	Fail	Hairpin structure invalid	NA	NA	NA	NA	NA	NA	NA
mmu-mir-7661	AAGAAAGAAACCUGGAGUUUAAAGU	25	NA	NA	NA	NA	NA	NA	AAGAAAGAAACCUGGAGUUUAAAGUAGCUCUUGUAAUCCUUGACUCCCAGUUUCUCUCUGC	61	Fail	Hairpin structure invalid	NA	NA	NA	NA	NA	NA	NA
mmu-mir-7662	AGGGCUGAGGCCUGGAUCCAGC	22	NA	NA	NA	NA	NA	NA	AGGGCUGAGGCCUGGAUCCAGCAUACUGCUUCAGAGCUGGAGCCAGGCGGAUCAGCCUUGC	61	Fail	Hairpin structure invalid	NA	NA	NA	NA	NA	NA	NA
mmu-mir-7663	GCUGCUUGGUGAUCAUCCACUGU	23	NA	NA	NA	NA	NA	NA	GCUGCUUGGUGAUCAUCCACUGUCGUGGGACUUCUUCACAGUGUGGAUCAUAAGGAGCUCC	61	Fail	Hairpin structure invalid	NA	NA	NA	NA	NA	NA	NA
mmu-mir-7664	CAGUUUACCUGUCUAUGAGAU	21	NA	NA	NA	NA	NA	NA	CAGUUUACCUGUCUAUGAGAUGGAAGUACUUGGUAUCCUAUCUCUUAGGCUGGGUUAACUAAU	63	Fail	Hairpin structure invalid	NA	NA	NA	NA	NA	NA	NA
mmu-mir-7665	AAGGGAAGGCAGGAGAAAGGCUG	23	NA	NA	NA	NA	NA	NA	AAGGGAAGGCAGGAGAAAGGCUGCCUUCAUAUGGUGGAAGCAGCCAGGUCCCUGUCCCCUACA	63	Fail	Hairpin structure invalid	NA	NA	NA	NA	NA	NA	NA
mmu-mir-7666	GUAGCCCGGGCGGUGCUUCCCC	22	NA	NA	NA	NA	NA	NA	GUAGCCCGGGCGGUGCUUCCCCGAGAGUCGCCGUGGGAUGCAGCGCACGGGCGAG	55	Fail	Hairpin structure invalid	NA	NA	NA	NA	NA	NA	NA
mmu-mir-7667	GAGCCAUCUCUCUAGCCCCUGA	22	NA	NA	NA	NA	NA	NA	GAGCCAUCUCUCUAGCCCCUGAUAUACUUUUAAUAUGCUUCAGGGACUGCAGAGAUGGCACUG	63	Fail	Hairpin structure invalid	NA	NA	NA	NA	NA	NA	NA
mmu-mir-7668	CACUCUGAAUAACCUGCUCUCUGU	24	NA	NA	NA	NA	NA	NA	CACUCUGAAUAACCUGCUCUCUGUGGAAGAAACCAUGCGGUGCAGGGGAUUCAGAGGAG	59	Fail	Hairpin structure invalid	NA	NA	NA	NA	NA	NA	NA
mmu-mir-7669	AGUACCACCAUACACAGCUUUUG	23	NA	NA	NA	NA	NA	NA	AGUACCACCAUACACAGCUUUUGUUGUUGUAAGACGAGCUGGGUGUGGUGGCACAUGC	58	Fail	Hairpin structure invalid	NA	NA	NA	NA	NA	NA	NA
mmu-mir-7670	AUUCAGAUGGGCAGAUUGGGAA	22	NA	NA	NA	NA	NA	NA	AUUCAGAUGGGCAGAUUGGGAAGUAGUCUUUGCACAUGAUGCUGGCUUCCCUUUCUGAAUAUCUGUAGA	69	Fail	Hairpin structure invalid	NA	NA	NA	NA	NA	NA	NA
mmu-mir-7671	AGGCUCCGCUCUGGCUAGCUUCC	23	NA	NA	NA	NA	NA	NA	AGGCUCCGCUCUGGCUAGCUUCCUGGAAAGGGAGGGAAGCGGGCAGGCGGAGAACCAC	58	Fail	Hairpin structure invalid	NA	NA	NA	NA	NA	NA	NA
mmu-mir-7672	CGGUGGACUUGACAGCGGGCGA	22	NA	NA	NA	NA	NA	NA	CGGUGGACUUGACAGCGGGCGACUCUGGAUCUCUGAUCUCGUCGGCUGCCAGGUUCAUGUGG	62	Fail	Hairpin structure invalid	NA	NA	NA	NA	NA	NA	NA
mmu-mir-7673	UUUGACUGAGAGGUAAGGAAUG	22	NA	NA	NA	NA	NA	NA	UUUGACUGAGAGGUAAGGAAUGAGUUAUACUGUGUUACUCAUUCCUUACCUCACCGUCAAAGGA	64	Fail	Hairpin structure invalid	NA	NA	NA	NA	NA	NA	NA
mmu-mir-3569	UCGGAGGAGAGCAGACCGGUG	21	NA	NA	NA	NA	NA	NA	UCGGAGGAGAGCAGACCGGUGGUCGAAAUCCGGACCUCAGUCUGCGCUCCUCUCCAGC	58	Fail	Hairpin structure invalid	NA	NA	NA	NA	NA	NA	NA
mmu-mir-7674	UGAGGUGUGGGCAGCAUGAGGACU	24	NA	NA	NA	NA	NA	NA	UGAGGUGUGGGCAGCAUGAGGACUAGGGCCAUGACAACCCUGUCCCAUUCUCACCGCACCCAG	63	Fail	Hairpin structure invalid	NA	NA	NA	NA	NA	NA	NA
mmu-mir-7675	CUUACGAAAGAAUGAAGAGCAA	22	NA	NA	NA	NA	NA	NA	CUUACGAAAGAAUGAAGAGCAAGCUGUGUUCUGGGCUUGUUUCAUUUGUUCGUGACUC	58	Fail	Hairpin structure invalid	NA	NA	NA	NA	NA	NA	NA
mmu-mir-7676-1	AGGGCAGUAUGAUGGCCUCUGAU	23	NA	NA	NA	NA	NA	NA	AGGGCAGUAUGAUGGCCUCUGAUUAUGUCACUCCUGGAGAUCCGGUGCUCACUCUGCCCACA	62	Fail	Hairpin structure invalid	NA	NA	NA	NA	NA	NA	NA
mmu-mir-7676-2	AGGGCAGUAUGAUGGCCUCUGAU	23	NA	NA	NA	NA	NA	NA	AGGGCAGUAUGAUGGCCUCUGAUUAUGUCACUCCUGGAGAUCCGGUGCUCACUCUGCCCACA	62	Fail	Hairpin structure invalid	NA	NA	NA	NA	NA	NA	NA
mmu-mir-129b	GCUUUUUGGGGUAAGGGCUUCC	22	NA	NA	NA	NA	NA	NA	GCUUUUUGGGGUAAGGGCUUCCGGCUAUUGAGUUAUGUACAGCAAGCCCAGACCGCAAAAAGAUU	65	Fail	Hairpin structure invalid	NA	NA	NA	NA	NA	NA	NA
mmu-mir-292b	ACUCAAAACCUGGCGGCACUUUU	23	NA	NA	NA	NA	NA	NA	ACUCAAAACCUGGCGGCACUUUUCUUCCGAUGAAAAUCCAAAAGAGCCCCCAGUUUGAGUAU	62	Fail	Hairpin structure invalid	NA	NA	NA	NA	NA	NA	NA
mmu-mir-1191b	UCAGGCUACAGAGCGAGAACCU	22	NA	NA	NA	NA	NA	NA	UCAGGCUACAGAGCGAGAACCUGCUUCAAAAACACCAGACUCACUAUGUAGCCCAAGC	58	Fail	Hairpin structure invalid	NA	NA	NA	NA	NA	NA	NA
mmu-mir-7677	AGUGGUGAGCAGAAAGCAGCCGCGG	25	NA	NA	NA	NA	NA	NA	AGUGGUGAGCAGAAAGCAGCCGCGGUGUGUGGCACCGUCGCUCACCGGCUGUGUCCUCUCACCUAGG	67	Fail	Hairpin structure invalid	NA	NA	NA	NA	NA	NA	NA
mmu-mir-7678	UUACAAGGGCUGGAUAGGAAU	21	NA	NA	NA	NA	NA	NA	UUACAAGGGCUGGAUAGGAAUGAUCUAGCUGGUUCCUAUGUUGAAGGUCUUUCCUUACUUUCUCUUGUAGC	71	Fail	Hairpin structure invalid	NA	NA	NA	NA	NA	NA	NA
mmu-mir-7679	AGGCUGGCACCAGGAUCCCU	20	NA	NA	NA	NA	NA	NA	AGGCUGGCACCAGGAUCCCUGAUUUGAGAUUCUUACUGUCAGGAUCCCAGGGUACCAACCAGC	63	Fail	Hairpin structure invalid	NA	NA	NA	NA	NA	NA	NA
mmu-mir-7680	AUUCCAGUGAACAAGCAGUU	20	NA	NA	NA	NA	NA	NA	AUUCCAGUGAACAAGCAGUUCGGUAUGCACGAACUGCUUGUUCACUGGAAUAGG	54	Fail	Hairpin structure invalid	NA	NA	NA	NA	NA	NA	NA
mmu-mir-6715	ACAGGCACCACAGGUUUGAGCAU	23	NA	NA	NA	NA	NA	NA	ACAGGCACCACAGGUUUGAGCAUUUUGAUUGAAUUGCCAAACCAGGCGUGCCUGUGG	57	Fail	Hairpin structure invalid	NA	NA	NA	NA	NA	NA	NA
mmu-mir-3620	CUGUGGGCUGGGCUGGGAAGCA	22	NA	NA	NA	NA	NA	NA	CUGUGGGCUGGGCUGGGAAGCAGCUUUCAUCCCAGCCUCCUGCUCAGCCCCGCCCACCCCA	61	Fail	Hairpin structure invalid	NA	NA	NA	NA	NA	NA	NA
mmu-mir-465d	UAUUUAGAAUGGUACUGAUGUGA	23	NA	NA	NA	NA	NA	NA	UAUUUAGAAUGGUACUGAUGUGAUGAAAUAAAAAAUUGAUCAGGGCCUUUCUGAGUAA	58	Fail	Hairpin structure invalid	NA	NA	NA	NA	NA	NA	NA
mmu-mir-7681	AUCCUGUCCUUGCCCUCUCU	20	NA	NA	NA	NA	NA	NA	AUCCUGUCCUUGCCCUCUCUGUUGGCAUCAGAAACCUACACCUACACUACAGAAAGGGCACUGACAGGAUAG	72	Fail	Hairpin structure invalid	NA	NA	NA	NA	NA	NA	NA
mmu-mir-7682	AGGCACGACUCUUGCCACAGAAAC	24	NA	NA	NA	NA	NA	NA	AGGCACGACUCUUGCCACAGAAACUGAGUGCAUUUGUCCUGUGGGUUGGGUUGGCUUU	58	Fail	Hairpin structure invalid	NA	NA	NA	NA	NA	NA	NA
mmu-mir-7683	UUCCGUGUUUCGUCUGACCACU	22	NA	NA	NA	NA	NA	NA	UUCCGUGUUUCGUCUGACCACUGGGAUUCUCAUAACUCACUGGAAAGGUGGAACACGGAAC	61	Fail	Hairpin structure invalid	NA	NA	NA	NA	NA	NA	NA
mmu-mir-216c	GAAGAAUCUCUACAGGUAAGUGU	23	NA	NA	NA	NA	NA	NA	GAAGAAUCUCUACAGGUAAGUGUGUGGUUUCUUCAGUGACAUCACAUUUGCCUGCAGAGAUUUCCCAGU	69	Fail	Hairpin structure invalid	NA	NA	NA	NA	NA	NA	NA
mmu-mir-7684	UCUGGGAAGCCUGGGCAGCAG	21	NA	NA	NA	NA	NA	NA	UCUGGGAAGCCUGGGCAGCAGUGGGGCAACCAUGGAGCUGCUGACUGGGGCUGGCCUGUG	60	Fail	Hairpin structure invalid	NA	NA	NA	NA	NA	NA	NA
mmu-mir-219c	GGACGUCCAGACGCAACUCUCG	22	NA	NA	NA	NA	NA	NA	GGACGUCCAGACGCAACUCUCGGCCGGAGCCAGAGACUCGAGAAUUGCGUUUGGACAAUC	60	Fail	Hairpin structure invalid	NA	NA	NA	NA	NA	NA	NA
mmu-mir-126b	AUUAUUACUCACGGUACGAGUU	22	NA	NA	NA	NA	NA	NA	AUUAUUACUCACGGUACGAGUUUGAAGUGUCACAGCGCGUACCAAAAGUAAUAAUGUG	58	Fail	Hairpin structure invalid	NA	NA	NA	NA	NA	NA	NA
mmu-mir-7685	ACCUUCCGGUUUCUUCAAGUCUCC	24	NA	NA	NA	NA	NA	NA	ACCUUCCGGUUUCUUCAAGUCUCCUGUCCUGCAAUGCCAGGAGACUUGGCUUCCGGCUGGAG	62	Fail	Hairpin structure invalid	NA	NA	NA	NA	NA	NA	NA
mmu-mir-7686	CCUUCCACUGGACCUGGGGCUGGGC	25	NA	NA	NA	NA	NA	NA	CCUUCCACUGGACCUGGGGCUGGGCGCUUUCCUGUCUGCUCGGGGCACUGUAAGAGA	57	Fail	Hairpin structure invalid	NA	NA	NA	NA	NA	NA	NA
mmu-mir-290b	GCUUAAAACUAGGCGGCACUUU	22	NA	NA	NA	NA	NA	NA	GCUUAAAACUAGGCGGCACUUUUUAAAGAAAAAAAAAAGUGCCCCCAUAGUUUGAGUA	58	Fail	Hairpin structure invalid	NA	NA	NA	NA	NA	NA	NA
mmu-mir-7687	AGGCGGGGAACCUGAGGCGCAGGCU	25	NA	NA	NA	NA	NA	NA	AGGCGGGGAACCUGAGGCGCAGGCUGUGUCUGACUCAGCCACUCAGUCGCCCCGCCACA	59	Fail	Hairpin structure invalid	NA	NA	NA	NA	NA	NA	NA
mmu-mir-1258	UGCUGAGCUAAUUCCCUAACUG	22	NA	NA	NA	NA	NA	NA	UGCUGAGCUAAUUCCCUAACUGCUAUGUGGAGCUGCAGUUAGGGAAUUAGCUCAGCAGUA	60	Fail	Hairpin structure invalid	NA	NA	NA	NA	NA	NA	NA
mmu-mir-7688	UAGCUGGGCAUGAUCUGAUGAGC	23	NA	NA	NA	NA	NA	NA	UAGCUGGGCAUGAUCUGAUGAGCUCACAGCCAGGCUCUGGCUUAUGCCUAGCUUUC	56	Fail	Hairpin structure invalid	NA	NA	NA	NA	NA	NA	NA
mmu-mir-7689	CCGAGGCAGCCUGGCUUAG	19	NA	NA	NA	NA	NA	NA	CCGAGGCAGCCUGGCUUAGUGGAAAAGGAACAGGCUUUAGAGCCAGACUGCCUGGGUUU	59	Fail	Hairpin structure invalid	NA	NA	NA	NA	NA	NA	NA
mmu-mir-7243	UGCUGUCAGCUGUUCUGAGU	20	NA	NA	NA	NA	NA	NA	UGCUGUCAGCUGUUCUGAGUGCUAAAAGCAACUCAGAACAGCUGACAGCAGU	52	Fail	Hairpin structure invalid	NA	NA	NA	NA	NA	NA	NA
mmu-mir-8091	AGGAGUGAGUGGUAAGCUGGUG	22	NA	NA	NA	NA	NA	NA	UGGAGAUUUCCUUGUAGGGUGCUUGGAUUAGGUUAGGGGGAGGAGUGAGUGGUAAGCUGGUGGGAUGCUUCCAGUUCCCACCAGUUUAUAAUUCAUUCCGUUACUUUUCUGGUGGUGUUUUCAGUUUUCAAAGUUCACU	139	Fail	Hairpin structure invalid	NA	NA	NA	NA	NA	NA	NA
mmu-mir-1291	AUGGCUCUUACUGAAGACUAGCAGUU	26	NA	NA	NA	NA	NA	NA	AGAAUCAAGGGAUGGGAGGUUACCCAUGGCUCUUACUGAAGACUAGCAGUUAUACACUGUAGCUGUUGGUUUCAAGCAGACGCCUAGAGAACUGUCUUCCAGUGGUUUAUUAGCUAC	117	Fail	Hairpin structure invalid	NA	NA	NA	NA	NA	NA	NA
mmu-mir-8108	UCUGGGGAGGAGCGUAGUUACA	22	NA	NA	NA	NA	NA	NA	ACUCAUGCAUGUGUUCUCUACAUUCUGCCGCUUUUCCCCUGAGGCAUAUCCAGAUAAGACCCUCUGGGGAGGAGCGUAGUUACAGAAAGAAAUGUAGGCUCUUAUUUUG	109	Fail	Hairpin structure invalid	NA	NA	NA	NA	NA	NA	NA
mmu-mir-12178	UAUGGGUGGCUGGUCUCAGAAGAG	24	NA	NA	NA	NA	NA	NA	UAUGGGUGGCUGGUCUCAGAAGAGACCCCAUUUGUAUCACUUUUCUGACUCAGCCACCUGAGA	63	Fail	Hairpin structure invalid	NA	NA	NA	NA	NA	NA	NA
mmu-mir-12180	AGGAGCUGUGGACACUUG	18	NA	NA	NA	NA	NA	NA	AGUGUUCCAGCAUGGAAGGGGAGGGGUUCCUGAGCUUGUGUCUUUAACCAAGGAGCUGUGGACACUUGA	69	Fail	Hairpin structure invalid	NA	NA	NA	NA	NA	NA	NA
mmu-mir-12181	UUGAGGGUGCAUAAGGACUGGA	22	NA	NA	NA	NA	NA	NA	UUGAGGGUGCAUAAGGACUGGAACCUGCUGAGAGCUCCAGGCCUCUUGCUCUCUCAC	57	Fail	Hairpin structure invalid	NA	NA	NA	NA	NA	NA	NA
mmu-mir-203b	AGUGGUCCUAAACAUUUCAC	20	NA	NA	NA	NA	NA	NA	AGUGGUCCUAAACAUUUCACAAUUGUGCUACAGAACUGUUGAACUGUCAAGAACCACUGG	60	Fail	Hairpin structure invalid	NA	NA	NA	NA	NA	NA	NA
mmu-mir-9b-2	UUCGGUUAUCUAGCUUUAUGA	21	NA	NA	NA	NA	NA	NA	UUCGGUUAUCUAGCUUUAUGAAGACCAAUACACUCAUACAGCUAGAUAACCAAAGA	56	Fail	Hairpin structure invalid	NA	NA	NA	NA	NA	NA	NA
mmu-mir-12185	CUUGGGGGCAGAGGUGGCACGGUGU	25	NA	NA	NA	NA	NA	NA	CUUGGGGGCAGAGGUGGCACGGUGUUUGUUGUAACUCAGCCACUGUGUCCCCUCCUU	57	Fail	Hairpin structure invalid	NA	NA	NA	NA	NA	NA	NA
mmu-mir-12186	AGGGACUCAGGCCUCUGUUGG	21	NA	NA	NA	NA	NA	NA	AGGGACUCAGGCCUCUGUUGGUGCCACUUCCUCCAGCAGCUGGCCUGUGUCCCUGC	56	Fail	Hairpin structure invalid	NA	NA	NA	NA	NA	NA	NA
mmu-mir-12187	UAAGGGGAGAGGUGUGGUGUAG	22	NA	NA	NA	NA	NA	NA	UAAGGGGAGAGGUGUGGUGUAGGACAGGGUCUCUCUAGUCUUUCAUUCACCUCUGCUCUUGC	62	Fail	Hairpin structure invalid	NA	NA	NA	NA	NA	NA	NA
mmu-mir-12188	UAGAAGAGCUUUCGCUGGCCCAGA	24	NA	NA	NA	NA	NA	NA	UAGAAGAGCUUUCGCUGGCCCAGACGUGAGGGCUGGCCCCCCAGCCUUGGACAGCAGUACCCCAGCCCCUCUGC	74	Fail	Hairpin structure invalid	NA	NA	NA	NA	NA	NA	NA
mmu-mir-3083b	AAGGCUGGGAAUGUUUCGGAGA	22	NA	NA	NA	NA	NA	NA	AAGGCUGGGAAUGUUUCGGAGAUAUACAUAUAUAUCUCUGAAAUAUUCCCAGCCUUU	57	Fail	Hairpin structure invalid	NA	NA	NA	NA	NA	NA	NA
mmu-mir-122b	UUUAGUGUGAUAAUGGCGUUUG	22	NA	NA	NA	NA	NA	NA	UUUAGUGUGAUAAUGGCGUUUGAUGGUUUGGACACAAACACCAUUGUCACACUCCACAG	59	Fail	Hairpin structure invalid	NA	NA	NA	NA	NA	NA	NA
mmu-mir-12195	UGGGUAUAACAGUCUUGGCUGG	22	NA	NA	NA	NA	NA	NA	UGGGUAUAACAGUCUUGGCUGGAAUUUUUGGGCUCAGUCUUCCAGACAAGACUGUUAUACCCAGC	65	Fail	Hairpin structure invalid	NA	NA	NA	NA	NA	NA	NA
mmu-mir-9b-1	UUCGGUUAUCUAGCUUUAUGA	21	NA	NA	NA	NA	NA	NA	UUCGGUUAUCUAGCUUUAUGAAGACUCCACACCACUCAUACAGCUAGAUAACCAAAGA	58	Fail	Hairpin structure invalid	NA	NA	NA	NA	NA	NA	NA
mmu-mir-12196	UCCUUUCUAGCUCACCUGUGACU	23	NA	NA	NA	NA	NA	NA	UCCUUUCUAGCUCACCUGUGACUGAGCUGAGAGUCACAGGUGAGCUAGAAAGUAU	55	Fail	Hairpin structure invalid	NA	NA	NA	NA	NA	NA	NA
mmu-mir-12200	AAACAAACCAGAGGCUCACACU	22	NA	NA	NA	NA	NA	NA	AAACAAACCAGAGGCUCACACUGAUGAUUGUCAUAGUGUGAAUCUCCGGCGCGUUU	56	Fail	Hairpin structure invalid	NA	NA	NA	NA	NA	NA	NA
mmu-mir-12201	UGGAAGGAUGCCUCUUGCAGA	21	NA	NA	NA	NA	NA	NA	UGGAAGGAUGCCUCUUGCAGAUGUAGCAGAGGAGGUAUCUGCAGAGGCUUCCUUGGCU	58	Fail	Hairpin structure invalid	NA	NA	NA	NA	NA	NA	NA
mmu-mir-12202	UGGUGCCUGGAUUGGAGGAUGAGA	24	NA	NA	NA	NA	NA	NA	UGGUGCCUGGAUUGGAGGAUGAGAAUAUUUAUUAUUCAGAUCGCUCUUCUCUUUCCAGUCAUCAGC	66	Fail	Hairpin structure invalid	NA	NA	NA	NA	NA	NA	NA
mmu-mir-9b-3	UUCGGUUAUCUAGCUUUAUGA	21	NA	NA	NA	NA	NA	NA	UUCGGUUAUCUAGCUUUAUGACGGCUCUGUGGCACUCAUACAGCUAGAUAACCAAAGA	58	Fail	Hairpin structure invalid	NA	NA	NA	NA	NA	NA	NA
mmu-mir-12203	UGCCGGAGGGAUCGAUUGCUU	21	NA	NA	NA	NA	NA	NA	UGCCGGAGGGAUCGAUUGCUUCUCCUUUUCCAGCAAAGGAUGGAAUCUCUCCCUCUGGUCUGA	63	Fail	Hairpin structure invalid	NA	NA	NA	NA	NA	NA	NA
mmu-mir-1970c	UGUGUCACUGGGGUUAUGCUUUG	23	NA	NA	NA	NA	NA	NA	UGUGUCACUGGGGUUAUGCUUUGAGGUUUCUAACUCUCAAGCCGGGCCUAGUGACUCUCU	60	Fail	Hairpin structure invalid	NA	NA	NA	NA	NA	NA	NA
mmu-mir-12205	UGUGUUUCCCAGUUGGUUUGA	21	NA	NA	NA	NA	NA	NA	UGUGUUUCCCAGUUGGUUUGAAAGAUGGUCAGCAUGUCAAACCAACUGGGAAACACAAAU	60	Fail	Hairpin structure invalid	NA	NA	NA	NA	NA	NA	NA

## Sheet: hsa_miRBase
name	mSeq	mLen	mStart	mStop	msSeq	msLen	msStart	msStop	precSeq	precLen	result	flags	mismatches	bulges	mReads	msReads	totReads	numLibraries	precision
hsa-mir-221	ACCUGGCAUACAAUGUAGAUUU	22	25	46	AGCUACAUUGUCUGCUGGGUUUC	23	65	87	UGAACAUCCAGGUCUGGGGCAUGAACCUGGCAUACAAUGUAGAUUUCUGUGUUCGUUAGGCAACAGCUACAUUGUCUGCUGGGUUUCAGGCUACCUGGAAACAUGUUCUC	110	Fail	asymmetric bulge greater than 3	5	1	82483	1986998	2378725	22	97.01
hsa-mir-652	CAACCCUAGGAGAGGGUGCCAUUCA	25	21	45	AAUGGCGCCACUAGGGUUGUG	21	61	81	ACGAAUGGCUAUGCACUGCACAACCCUAGGAGAGGGUGCCAUUCACAUAGACUAUAAUUGAAUGGCGCCACUAGGGUUGUGCAGUGCACAACCUACAC	98	Fail	asymmetric bulge greater than 3	5	1	2195	39233	42032	14	98.14
hsa-mir-4498	UGGGCUGGCAGGGCAAGUGCUG	22	6	27	GCCCCUGCCUUGGAUCUCCC	20	46	65	AGGGCUGGGCUGGCAGGGCAAGUGCUGCAGAUCUUUGUCUAAGCAGCCCCUGCCUUGGAUCUCCCA	66	Fail	asymmetric bulge greater than 3	5	1	37	1	43	1	88.37
hsa-mir-1245b	UAGGCCUUUAGAUCACUUAAA	21	9	29	UCAGAUGAUCUAAAGGCCUAUA	22	42	63	UUUAUAUGUAGGCCUUUAGAUCACUUAAAGAGUAUUCAACAUCAGAUGAUCUAAAGGCCUAUACAUAAA	69	Fail	asymmetric bulge greater than 3	4	1	47	35	103	2	80
hsa-mir-595	GAAGUGUGCCGUGGUGUGUCU	21	61	81	GCAUUUAACACCAGCACGCUCAA	23	15	37	ACGGAAGCCUGCACGCAUUUAACACCAGCACGCUCAAUGUAGUCUUGUAAGGAACAGGUUGAAGUGUGCCGUGGUGUGUCUGGAGGAAGCGCCUGU	96	Fail	asymmetric bulge greater than 3;No mature or star reads detected	4	1	0	0	0	32	0
hsa-mir-4430	AGGCUGGAGUGAGCGGAG	18	NA	NA	NA	NA	NA	NA	GUGAGGCUGGAGUGAGCGGAGAUCGUACCACUGCACUCCAACCUGGUGA	49	Fail	Hairpin is less than 50 basepairs	NA	NA	NA	NA	NA	NA	NA
hsa-mir-4456	CCUGGUGGCUUCCUUUU	17	NA	NA	NA	NA	NA	NA	AUGAACCUGGUGGCUUCCUUUUCUGGGAGGAAGUUAGGGUUCA	43	Fail	Hairpin is less than 50 basepairs	NA	NA	NA	NA	NA	NA	NA
hsa-mir-4531	AUGGAGAAGGCUUCUGA	17	NA	NA	NA	NA	NA	NA	GCCUAGGAGUCCUUGGUCAGUGGGGACAUGGAGAAGGCUUCUGAGGA	47	Fail	Hairpin is less than 50 basepairs	NA	NA	NA	NA	NA	NA	NA
hsa-mir-10524	CAGGAUGCCAGCAUAGU	17	NA	NA	NA	NA	NA	NA	CCAGGAUGCCAGCAUAGUGAGUUCUGGUGAGGGCUGUUUUCCUGGUU	47	Fail	Hairpin is less than 50 basepairs	NA	NA	NA	NA	NA	NA	NA
hsa-mir-3614	CCACUUGGAUCUGAAGGCUGCCC	23	15	37	UAGCCUUCAGAUCUUGGUGUUUU	23	53	75	GGUUCUGUCUUGGGCCACUUGGAUCUGAAGGCUGCCCCUUUGCUCUCUGGGGUAGCCUUCAGAUCUUGGUGUUUUGAAUUCUUACU	86	Fail	Hairpin structure invalid	6	1	NA	NA	NA	NA	NA
hsa-mir-451a	AAACCGUUACCAUUACUGAGUU	22	NA	NA	NA	NA	NA	NA	CUUGGGAAUGGCAAGGAAACCGUUACCAUUACUGAGUUUAGUAAUGGUAAUGGUUCUCUUGCUAUACCCAGA	72	Fail	Hairpin structure invalid	NA	NA	NA	NA	NA	NA	NA
hsa-mir-601	UGGUCUAGGAUUGUUGGAGGAG	22	NA	NA	NA	NA	NA	NA	UGCAUGAGUUCGUCUUGGUCUAGGAUUGUUGGAGGAGUCAGAAAAACUACCCCAGGGAUCCUGAAGUCCUUUGGGUGGA	79	Fail	Hairpin structure invalid	NA	NA	NA	NA	NA	NA	NA
hsa-mir-657	GGCAGGUUCUCACCCUCUCUAGG	23	NA	NA	NA	NA	NA	NA	GUGUAGUAGAGCUAGGAGGAGAGGGUCCUGGAGAAGCGUGGACCGGUCCGGGUGGGUUCCGGCAGGUUCUCACCCUCUCUAGGCCCCAUUCUCCUCUG	98	Fail	Hairpin structure invalid	NA	NA	NA	NA	NA	NA	NA
hsa-mir-921	CUAGUGAGGGACAGAACCAGGAUUC	25	NA	NA	NA	NA	NA	NA	ACUAGUGAGGGACAGAACCAGGAUUCAGACUCAGGUCCAUGGGCCUGGAUCACUGG	56	Fail	Hairpin structure invalid	NA	NA	NA	NA	NA	NA	NA
hsa-mir-1231	GUGUCUGGGCGGACAGCUGC	20	NA	NA	NA	NA	NA	NA	GUCAGUGUCUGGGCGGACAGCUGCAGGAAAGGGAAGACCAAGGCUUGCUGUCUGUCCAGUCUGCCACCCUACCCUGUCUGUUCUUGCCACAG	92	Fail	Hairpin structure invalid	NA	NA	NA	NA	NA	NA	NA
hsa-mir-1202	GUGCCAGCUGCAGUGGGGGAG	21	NA	NA	NA	NA	NA	NA	CCUGCUGCAGAGGUGCCAGCUGCAGUGGGGGAGGCACUGCCAGGGCUGCCCACUCUGCUUAGCCAGCAGGUGCCAAGAACAGG	83	Fail	Hairpin structure invalid	NA	NA	NA	NA	NA	NA	NA
hsa-mir-1244-1	AAGUAGUUGGUUUGUAUGAGAUGGUU	26	NA	NA	NA	NA	NA	NA	AUCUUAUUCCGAGCAUUCCAGUAACUUUUUUGUGUAUGUACUUAGCUGUACUAUAAGUAGUUGGUUUGUAUGAGAUGGUUAAAAA	85	Fail	Hairpin structure invalid	NA	NA	NA	NA	NA	NA	NA
hsa-mir-1322	GAUGAUGCUGCUGAUGCUG	19	NA	NA	NA	NA	NA	NA	AGUAUCAUGAAUUAGAAACCUACUUAUUACAUAGUUUACAUAAGAAGCGUGAUGAUGCUGCUGAUGCUGUA	71	Fail	Hairpin structure invalid	NA	NA	NA	NA	NA	NA	NA
hsa-mir-2052	UGUUUUGAUAACAGUAAUGU	20	NA	NA	NA	NA	NA	NA	CUGUUUUGAUAACAGUAAUGUCCCUUUAGUUCAAAGUUACCAGCUAUCAAAACAA	55	Fail	Hairpin structure invalid	NA	NA	NA	NA	NA	NA	NA
hsa-mir-4315-1	CCGCUUUCUGAGCUGGAC	18	NA	NA	NA	NA	NA	NA	UGGGCUUUGCCCGCUUUCUGAGCUGGACCCUCUCUCUACCUCUGGUGCAGAACUACAGCGGAAGGAAUCUCUG	73	Fail	Hairpin structure invalid	NA	NA	NA	NA	NA	NA	NA
hsa-mir-4325	UUGCACUUGUCUCAGUGA	18	NA	NA	NA	NA	NA	NA	GGGGAAGAUGUUGCACUUGUCUCAGUGAGAGAUGCUUCUAGAUCCAGGAGGCAGACCUCAAGGAUGGAGAGAAGGCAGAUCCUUUGAGAU	90	Fail	Hairpin structure invalid	NA	NA	NA	NA	NA	NA	NA
hsa-mir-4285	GCGGCGAGUCCGACUCAU	18	NA	NA	NA	NA	NA	NA	AUUAGGCGGGGCGGCGAGUCCGACUCAUAAAUAUUUUAAGGAAUGACCCGGCCCUGGGGUGCGGAAUUGCUGCGCGGGCGGGGGC	85	Fail	Hairpin structure invalid	NA	NA	NA	NA	NA	NA	NA
hsa-mir-1244-2	AAGUAGUUGGUUUGUAUGAGAUGGUU	26	NA	NA	NA	NA	NA	NA	AUCUUAUUCCGAGCAUUCCAGUAACUUUUUUGUGUAUGUACUUAGCUGUACUAUAAGUAGUUGGUUUGUAUGAGAUGGUUAAAAA	85	Fail	Hairpin structure invalid	NA	NA	NA	NA	NA	NA	NA
hsa-mir-1244-3	AAGUAGUUGGUUUGUAUGAGAUGGUU	26	NA	NA	NA	NA	NA	NA	AUCUUAUUCCGAGCAUUCCAGUAACUUUUUUGUGUAUGUACUUAGCUGUACUAUAAGUAGUUGGUUUGUAUGAGAUGGUUAAAAA	85	Fail	Hairpin structure invalid	NA	NA	NA	NA	NA	NA	NA
hsa-mir-4315-2	CCGCUUUCUGAGCUGGAC	18	NA	NA	NA	NA	NA	NA	UGGGCUUUGCCCGCUUUCUGAGCUGGACCCUCUCUCUACCUCUGGUGCAGAACUACAGCGGAAGGAAUCUCUG	73	Fail	Hairpin structure invalid	NA	NA	NA	NA	NA	NA	NA
hsa-mir-3658	UUUAAGAAAACACCAUGGAGAU	22	NA	NA	NA	NA	NA	NA	UAUUUAAGAAAACACCAUGGAGAUGAAAUGCCUUUGAUUUUUUUUUUCUUUUUGUA	56	Fail	Hairpin structure invalid	NA	NA	NA	NA	NA	NA	NA
hsa-mir-4489	UGGGGCUAGUGAUGCAGGACG	21	NA	NA	NA	NA	NA	NA	GGGGGUGGGGCUAGUGAUGCAGGACGCUGGGGACUGGAGAAGUCCUGCCUGACCCUGUCCCA	62	Fail	Hairpin structure invalid	NA	NA	NA	NA	NA	NA	NA
hsa-mir-4507	CUGGGUUGGGCUGGGCUGGG	20	NA	NA	NA	NA	NA	NA	UCUGGGCUGAGCCGAGCUGGGUUAAGCCGAGCUGGGUUGGGCUGGGCUGGGU	52	Fail	Hairpin structure invalid	NA	NA	NA	NA	NA	NA	NA
hsa-mir-4516	GGGAGAAGGGUCGGGGC	17	NA	NA	NA	NA	NA	NA	AGGGAGAAGGGUCGGGGCAGGGAGGGCAGGGCAGGCUCUGGGGUGGGGGGUCUGUGAGUCAGCCACGGCUCUGCCCACGUCUCCCC	86	Fail	Hairpin structure invalid	NA	NA	NA	NA	NA	NA	NA
hsa-mir-4519	CAGCAGUGCGCAGGGCUG	18	NA	NA	NA	NA	NA	NA	AACCUCAGCAGUGCGCAGGGCUGCACUGUCUCCGUCUGCGGCCUGCAGUAAGCGGGUA	58	Fail	Hairpin structure invalid	NA	NA	NA	NA	NA	NA	NA
hsa-mir-1587	UUGGGCUGGGCUGGGUUGGG	20	NA	NA	NA	NA	NA	NA	UUUGGGCUGGGCUGGGUUGGGCAGUUCUUCUGCUGGACUCACCUGUGACCAGC	53	Fail	Hairpin structure invalid	NA	NA	NA	NA	NA	NA	NA
hsa-mir-4673	UCCAGGCAGGAGCCGGACUGGA	22	NA	NA	NA	NA	NA	NA	GUCCAGGCAGGAGCCGGACUGGACCUCAGGGAAGAGGCUGACCCGGCCCCUCUUGCGGC	59	Fail	Hairpin structure invalid	NA	NA	NA	NA	NA	NA	NA
hsa-mir-4520-2	CCUGCGUGUUUUCUGUCCAA	20	NA	NA	NA	NA	NA	NA	CCUGCGUGUUUUCUGUCCAAAUCCUUUUCUGAUUUGGACAGAAAACACGCAGGU	54	Fail	Hairpin structure invalid	NA	NA	NA	NA	NA	NA	NA
hsa-mir-5739	GCGGAGAGAGAAUGGGGAGC	20	NA	NA	NA	NA	NA	NA	GGUUGGCUAUAACUAUCAUUUCCAAGGUUGUGCUUUUAGGAAAUGUUGGCUGUCCUGCGGAGAGAGAAUGGGGAGCCAGG	80	Fail	Hairpin structure invalid	NA	NA	NA	NA	NA	NA	NA
hsa-mir-5787	GGGCUGGGGCGCGGGGAGGU	20	NA	NA	NA	NA	NA	NA	GGGGGCUGGGGCGCGGGGAGGUGCUAGGUCGGCCUCGGCUCCCGCGCCGCACCCC	55	Fail	Hairpin structure invalid	NA	NA	NA	NA	NA	NA	NA
hsa-mir-6071	UUCUGCUGCCGGCCAAGGC	19	NA	NA	NA	NA	NA	NA	GUUUCUGCUGCCGGCCAAGGCUCUGGGUCCGGCUUACUCCCUAGCUUACUGUCCUCAGAACCCCCGCCACCACAGAAG	78	Fail	Hairpin structure invalid	NA	NA	NA	NA	NA	NA	NA
hsa-mir-6086	GGAGGUUGGGAAGGGCAGAG	20	NA	NA	NA	NA	NA	NA	AGGAGGUUGGGAAGGGCAGAGAUGAGCAUAAAGUUUUUGCCUUGUUUUUCUUUUU	55	Fail	Hairpin structure invalid	NA	NA	NA	NA	NA	NA	NA
hsa-mir-6860	ACUGGGCAGGGCUGUGGUGAGU	22	NA	NA	NA	NA	NA	NA	GUUAAGCAUUGGGGAGUUUGGAGUCGGUGGGUGGAGCCAAACUGGGCAGGGCUGUGGUGAGUGAGU	66	Fail	Hairpin structure invalid	NA	NA	NA	NA	NA	NA	NA
hsa-mir-1244-4	AAGUAGUUGGUUUGUAUGAGAUGGUU	26	NA	NA	NA	NA	NA	NA	AUCUUAUUCCGAGCAUUCCAGUAACUUUUUUGUGUAUGUACUUAGCUGUACUAUAAGUAGUUGGUUUGUAUGAGAUGGUUAAAAA	85	Fail	Hairpin structure invalid	NA	NA	NA	NA	NA	NA	NA
hsa-mir-12115	UAGUGGAGCUGGGAGGCAGCUCGG	24	NA	NA	NA	NA	NA	NA	AAACUAGUGGAGCUGGGAGGCAGCUCGGACGCAGAUUCCCUUGCCUUUCCCUGAACUGCACCCAUGCCAAGCAC	74	Fail	Hairpin structure invalid	NA	NA	NA	NA	NA	NA	NA
hsa-mir-519e	UUCUCCAAAAGGGAGCACUUUC	22	14	35	AAGUGCCUCCUUUUAGAGUGUU	22	52	73	UCUCAUGCAGUCAUUCUCCAAAAGGGAGCACUUUCUGUUUGAAAGAAAACAAAGUGCCUCCUUUUAGAGUGUUACUGUUUGAGA	84	Fail	Less than 10 reads in a single library	5	0	4	4	18	32	44.44
hsa-mir-802	CAGUAACAAAGAUUCAUCCUUGU	23	18	40	AAGGAGAAUCUUUGUCACUUAG	22	55	76	GUUCUGUUAUUUGCAGUCAGUAACAAAGAUUCAUCCUUGUGUCCAUCAUGCAACAAGGAGAAUCUUUGUCACUUAGUGUAAUUAAUAGCUGGAC	94	Fail	Less than 10 reads in a single library	2	0	9	3	12	32	100
hsa-mir-1253	AGAGAAGAAGAUCAGCCUGCA	21	24	44	CAGGCUGAUCUUCUCCCCUUU	21	63	83	AGCAGCAAGAGAUAGAAUCCAAAAGAGAAGAAGAUCAGCCUGCAGAUGUGGACUGCUAAAUGCAGGCUGAUCUUCUCCCCUUUGGGAUUCUCUUAUGAGAAGCCA	105	Fail	Less than 10 reads in a single library	2	0	6	1	8	32	87.5
hsa-mir-3137	UCUGUAGCCUGGGAGCAAUGGGGU	24	7	30	CUCGUGCUCCUGGGCUACAAACC	23	49	71	UACAGGUCUGUAGCCUGGGAGCAAUGGGGUGUAUGGUAUAGGGGUAGCCUCGUGCUCCUGGGCUACAAACCUGUA	75	Fail	Less than 10 reads in a single library	2	0	11	1	12	32	100
hsa-mir-3646	AAAAUGAAAUGAGCCCAGCCCA	22	58	79	GGUUGGGUUCAUUUCAUUUUCA	22	8	29	UUCAGUAGGUUGGGUUCAUUUCAUUUUCAUGACAACCCUAUAUGGGAAAAUGUUGUGAAAAUGAAAUGAGCCCAGCCCAUUGAA	84	Fail	Less than 10 reads in a single library	1	0	7	2	33	32	27.27
hsa-mir-3914-1	AAGGAACCAGAAAAUGAGAAGU	22	63	84	UUCUCAUUUUCUGGUUCCUUCU	22	18	39	UGGACUUCAGAUUUAACUUCUCAUUUUCUGGUUCCUUCUAAUGAGUAUGCUUAACUUGGUAGAAGGAACCAGAAAAUGAGAAGUUGAGUAGGAACUCUA	99	Fail	Less than 10 reads in a single library	0	0	10	2	17	32	70.59
hsa-mir-3915	UUGAGGAAAAGAUGGUCUUAUU	22	21	42	UAAGACCAUCCUUUCCUCAAUA	22	57	78	CAAGUUGGCACUGUAGAAUAUUGAGGAAAAGAUGGUCUUAUUGCAAAGAUUUUCAAUAAGACCAUCCUUUCCUCAAUAUUCUGUGGUGUCAUCUUUG	97	Fail	Less than 10 reads in a single library	1	0	2	1	3	32	100
hsa-mir-3914-2	AAGGAACCAGAAAAUGAGAAGU	22	61	82	UUCUCAUUUUCUGGUUCCUUCU	22	16	37	GAGUUCCUACUCAACUUCUCAUUUUCUGGUUCCUUCUACCAAGUUAAGCAUACUCAUUAGAAGGAACCAGAAAAUGAGAAGUUAAAUCUGAAGUC	95	Fail	Less than 10 reads in a single library	0	0	10	2	14	32	85.71
hsa-mir-3920	ACUGAUUAUCUUAACUCUCUGA	22	51	72	AGAGAGUUAAGAGAAUUAGUAC	22	17	38	ACUGAGUGAGGGAGUCAGAGAGUUAAGAGAAUUAGUACAGGUGAGAUUGUACUGAUUAUCUUAACUCUCUGACCCCCUCACUCAGU	86	Fail	Less than 10 reads in a single library	1	0	9	6	24	32	62.5
hsa-mir-550b-1	UCUUACUCCCUCAGGCACUG	20	58	77	GUGCCUGAGGGAGUAAGACA	20	18	37	AGAGACUUGUUGGAGAUGUGCCUGAGGGAGUAAGACACUAUCUUACAACAACAGGGCUCUUACUCCCUCAGGCACUGCACCAGCCAGCAAAGCAUCA	97	Fail	Less than 10 reads in a single library	2	0	11	3	19	32	73.68
hsa-mir-4427	UCUGAAUAGAGUCUGAAGAGU	21	44	64	UCUUGGGGCUUAUUUAGACA	20	7	26	GAAGCCUCUUGGGGCUUAUUUAGACAAUGGUUUCAUCAUUUCGUCUGAAUAGAGUCUGAAGAGUCUUU	68	Fail	Less than 10 reads in a single library	3	0	2	1	7	32	42.86
hsa-mir-4428	CAAGGAGACGGGAACAUGGAGC	22	46	67	GCCAUGUUGCCUGCUCCUUACU	22	10	31	UUGGCAGGUGCCAUGUUGCCUGCUCCUUACUGUACACGUGGCUGGCAAGGAGACGGGAACAUGGAGCCGCCAU	73	Fail	Less than 10 reads in a single library	2	0	8	2	12	32	83.33
hsa-mir-4457	UCACAAGGUAUUGACUGGCGUA	22	43	64	CUCCAGUCAAUACCGUGUGAGU	22	7	28	GGAGUACUCCAGUCAAUACCGUGUGAGUUAGAAAAGCUCAAUUCACAAGGUAUUGACUGGCGUAUUCA	68	Fail	Less than 10 reads in a single library	2	0	7	1	8	32	100
hsa-mir-4477a	CUAUUAAGGACAUUUGUGAUUC	22	48	69	AUCACAAAUGUCCUUAAUGGCA	22	15	36	UCCUCCUCCCAUCAAUCACAAAUGUCCUUAAUGGCAUUUAAGGAUUGCUAUUAAGGACAUUUGUGAUUCACGGGAGGAGGU	81	Fail	Less than 10 reads in a single library	1	0	5	1	8	32	75
hsa-mir-4491	AAUGUGGACUGGUGUGACCAAA	22	46	67	UGGUCACACCAGUCCACAUUAA	22	6	27	ACAUUUGGUCACACCAGUCCACAUUAACGUGGACCAGACAAUAUUAAUGUGGACUGGUGUGACCAAAA	68	Fail	Less than 10 reads in a single library	0	0	8	1	9	32	100
hsa-mir-4503	UUUAAGCAGGAAAUAGAAUUUA	22	13	34	GUUUCUAUUUCCUGCUUAAAUA	22	52	73	ACAAUGUAGAUAUUUAAGCAGGAAAUAGAAUUUACAUAUAAAUUUCUAUUUGUUUCUAUUUCCUGCUUAAAUAUCUACAUUGC	83	Fail	Less than 10 reads in a single library	3	0	11	2	20	32	65
hsa-mir-4644	UGGAGAGAGAAAAGAGACAGAAG	23	53	75	UCUGCCUCUUUCUCCAUCCACC	22	11	32	GCGGCGGUGCUCUGCCUCUUUCUCCAUCCACCCUGGUCCAGGUCCACAGCAGUGGAGAGAGAAAAGAGACAGAAGGAUGGCCGU	84	Fail	Less than 10 reads in a single library	5	0	14	1	15	32	100
hsa-mir-4679-1	UCUGUGAUAGAGAUUCUUUGCU	22	9	30	CAAAGAAUCUCUAUCACAGAAA	22	48	69	GUCUUUUUUCUGUGAUAGAGAUUCUUUGCUUUGUUAGAAACAAAAAGCAAAGAAUCUCUAUCACAGAAAAAAGAU	75	Fail	Less than 10 reads in a single library	0	0	16	2	22	32	81.82
hsa-mir-4679-2	UCUGUGAUAGAGAUUCUUUGCU	22	10	31	CAAAGAAUCUCUAUCACAGAAA	22	49	70	UAUCUUUUUUCUGUGAUAGAGAUUCUUUGCUUUUUGUUUCUAACAAAGCAAAGAAUCUCUAUCACAGAAAAAAGACG	77	Fail	Less than 10 reads in a single library	0	0	16	2	22	32	81.82
hsa-mir-4716	UCCAUGUUUCCUUCCCCCUUCU	22	12	33	AAGGGGGAAGGAAACAUGGAGA	22	54	75	CAUACUUUGUCUCCAUGUUUCCUUCCCCCUUCUGUAUACAUGUAUACAGGAGGAAGGGGGAAGGAAACAUGGAGACAAAGUGUG	84	Fail	Less than 10 reads in a single library	0	0	5	15	35	32	57.14
hsa-mir-4739	AAGGGAGGAGGAGCGGAGGGGCCCU	25	10	34	AGCCUCUCCCUUCCUCCCCUCC	22	46	67	GGGAGGAAGAAGGGAGGAGGAGCGGAGGGGCCCUUGUCUUCCCAGAGCCUCUCCCUUCCUCCCCUCCCCCUCCC	74	Fail	Less than 10 reads in a single library	5	0	5	1	7	32	85.71
hsa-mir-4754	AUGCGGACCUGGGUUAGCGGAGU	23	10	32	UCCGCAGGUCCAGGUUGCCGUGCGC	25	57	81	ACGCGCCUGAUGCGGACCUGGGUUAGCGGAGUGAGGCCCAGUGGUCACCGCCGCCCUCCGCAGGUCCAGGUUGCCGUGCGCAUGUGCCU	89	Fail	Less than 10 reads in a single library	5	0	23	1	41	32	58.54
hsa-mir-4765	UGAGUGAUUGAUAGCUAUGUUC	22	46	67	ACGUAGCUAUCCACCACUCAGC	22	13	34	UGGUGAUUUUGAACGUAGCUAUCCACCACUCAGCCUGGAAAAAGCUGAGUGAUUGAUAGCUAUGUUCAAAAUCACCA	77	Fail	Less than 10 reads in a single library	3	0	10	5	16	32	93.75
hsa-mir-5190	CCAGUGACUGAGCUGGAGCCA	21	47	67	GCUCCAGCCCUGUCACAUGGUU	22	13	34	GGUCAUACCCUGGCUCCAGCCCUGUCACAUGGUUAAUGUUCCACAGCCAGUGACUGAGCUGGAGCCAGGGCCACUGCCCC	80	Fail	Less than 10 reads in a single library	2	0	4	4	8	32	100
hsa-mir-5192	AGGAGAGUGGAUUCCAGGUGGU	22	57	78	CACCUGGAACCAUUUCUCCUGG	22	21	42	UUAGUUCCAGCCUCCUGGCUCACCUGGAACCAUUUCUCCUGGGAAGCAUGGUAGCCAGGAGAGUGGAUUCCAGGUGGUGAGGGCUUGGUACU	92	Fail	Less than 10 reads in a single library	1	0	8	1	9	32	100
hsa-mir-5194	UGAGGGGUUUGGAAUGGGAUGG	22	73	94	AGGCCCAUUCUUUUCACUCAGG	22	34	55	AUUUCUUUGGGUUAACUUAAACUCAGCCCUUCUAGGCCCAUUCUUUUCACUCAGGAAUUGGAUAAGCUUUUCUGAGGGGUUUGGAAUGGGAUGGCAGGGAGAGUCACCAGACACCAUGAA	120	Fail	Less than 10 reads in a single library	4	0	4	5	9	32	100
hsa-mir-5692c-2	AAUAAUAUCACAGUAGGUGUAC	22	53	74	ACACCAACUGUGAUAUUAGGAG	22	6	27	UGUGUACACCAACUGUGAUAUUAGGAGUCCUAUUUAUUUUUAGGAUAUUAGGAAUAAUAUCACAGUAGGUGUACACA	77	Fail	Less than 10 reads in a single library	2	0	9	4	18	32	72.22
hsa-mir-5689	AGCAUACACCUGUAGUCCUAGA	22	9	30	UAGGACUACAGGUGUGUGCUAC	22	51	72	AGCGUGGUAGCAUACACCUGUAGUCCUAGAUACUCAGGAGGGUGAGUAUCUAGGACUACAGGUGUGUGCUACCACGCU	78	Fail	Less than 10 reads in a single library	0	0	4	1	15	32	33.33
hsa-mir-5708	AUGAGCGACUGUGCCUGACC	20	10	29	CCAGGCACAGUGGCUCAUGC	20	59	78	AUUACAGACAUGAGCGACUGUGCCUGACCAAAAGUCAACAUUAAACAACAAAUCUUGGCCAGGCACAGUGGCUCAUGCCUGUAAU	85	Fail	Less than 10 reads in a single library	2	0	7	5	43	32	27.91
hsa-mir-6715a	CCAAACCAGUCGUGCCUGUGG	21	49	69	ACAGGCACAGCCGGUUUGAGCA	22	13	34	UGGGCUGCGUCCACAGGCACAGCCGGUUUGAGCAUUUUUACUGAAUUGCCAAACCAGUCGUGCCUGUGGGCACAACCUU	79	Fail	Less than 10 reads in a single library	2	0	17	2	22	32	86.36
hsa-mir-8072	GGCGGCGGGGAGGUAGGCAG	20	11	30	GCCGCCGCCACCGCCGCCUC	20	48	67	GCGUCAAGAUGGCGGCGGGGAGGUAGGCAGAGCAGGACGCCGCUGCUGCCGCCGCCACCGCCGCCUCCGCUCCAGUCGCC	80	Fail	Less than 10 reads in a single library	2	0	9	3	223	32	5.38
hsa-mir-564	AGGCACGGUGUCAGCAGGC	19	16	34	CUCCGGGCGGCGCCGUGUCCGC	22	57	78	CGGGCAGCGGGUGCCAGGCACGGUGUCAGCAGGCAACAUGGCCGAGAGGCCGGGGCCUCCGGGCGGCGCCGUGUCCGCGACCGCGUACCCUGAC	94	Fail	Mature miRNA length not met;asymmetric bulge greater than 3;No mature or star reads detected	1	1	1	0	18	32	5.56
hsa-mir-3181	AUCGGGCCCUCGGCGCCGG	19	9	27	CGAGCCGGCCGGGCCCGCGGG	21	47	67	CGGCGACCAUCGGGCCCUCGGCGCCGGCCCGUUAGUUGCCCGGGCCCGAGCCGGCCGGGCCCGCGGGUUGCCG	73	Fail	Mature miRNA length not met;Less than 10 reads in a single library	3	0	13	2	105	32	14.29
hsa-mir-648	AAGUGUGCAGGGCACUGGU	19	16	34	AAGUGCAGGACCUGGCACUUAG	22	58	79	AUCACAGACACCUCCAAGUGUGCAGGGCACUGGUGGGGGCCGGGGCAGGCCCAGCGAAAGUGCAGGACCUGGCACUUAGUCGGAAGUGAGGGUG	94	Fail	Mature miRNA length not met;More than 5 mismatches in duplex;asymmetric bulge greater than 3;No mature or star reads detected	6	1	0	0	0	32	0
hsa-mir-4294	GGGAGUCUACAGCAGGG	17	11	27	CAAGGGUGCAUGUGUCUCCCAG	22	45	66	CCGAUGCCUCGGGAGUCUACAGCAGGGCCAUGUCUGUGAGGGCCCAAGGGUGCAUGUGUCUCCCAGGUUUCGGUGC	76	Fail	Mature miRNA length not met;More than 5 mismatches in duplex;asymmetric bulge greater than 3;No mature or star reads detected	7	1	0	0	0	32	0
hsa-mir-4318	CACUGUGGGUACAUGCU	17	55	71	UAUGUCAUAAACCCACUGUGGA	22	11	32	GCUUCUUAAUUAUGUCAUAAACCCACUGUGGACAAGGGCCUUGUCUUAGACAGUCACUGUGGGUACAUGCUAGGUGCUCAA	81	Fail	Mature miRNA length not met;More than 5 mismatches in duplex;asymmetric bulge greater than 3;No mature or star reads detected	6	1	0	0	0	32	0
hsa-mir-4257	CCAGAGGUGGGGACUGAG	18	59	76	CAGUCCCUAGGUAGGAUUUGGGG	23	11	33	GGCUUAGAAACAGUCCCUAGGUAGGAUUUGGGGAGGAGCUAAGAAGCCCCUACAGGGCCCAGAGGUGGGGACUGAGCCUUAGUUGG	86	Fail	Mature miRNA length not met;More than 5 mismatches in duplex;asymmetric bulge greater than 3;No mature or star reads detected	7	1	0	0	1	32	0
hsa-mir-6078	CCGCCUGAGCUAGCUGUGG	19	19	37	UCAGCUGGUUUUGAGUGAGAAGUG	24	58	81	GCAGAGGAGAAAGAGCCACCGCCUGAGCUAGCUGUGGACAGAGGCAAAACUCUAACUUCAGCUGGUUUUGAGUGAGAAGUGGGUCUCUGUUAAAAUGCUA	100	Fail	Mature miRNA length not met;More than 5 mismatches in duplex;asymmetric bulge greater than 3;No mature or star reads detected	6	1	0	0	0	32	0
hsa-mir-6082	GAAUACGUCUGGUUGAUCC	19	6	24	AUUCAUUGACUGGGCUAUAUUUGU	24	82	105	UUGAAGAAUACGUCUGGUUGAUCCAGUCCACUUAAUUCUGAGAAAGUCCACAGACUGGAUCGGGUCUUGGAUUUUAGCUGGAUUCAUUGACUGGGCUAUAUUUGUCAUA	109	Fail	Mature miRNA length not met;More than 5 mismatches in duplex;asymmetric bulge greater than 3;No mature or star reads detected	7	1	0	0	0	32	0
hsa-mir-7150	CUGGCAGGGGGAGAGGUA	18	22	39	CCUCUCCAAAGCCCAUGGUCAGGU	24	51	74	CACGGUGUCCCCUGGUGGAACCUGGCAGGGGGAGAGGUAAGGUCUUUCAGCCUCUCCAAAGCCCAUGGUCAGGUACUCAGGUGGGGGAGCCCUG	94	Fail	Mature miRNA length not met;More than 5 mismatches in duplex;asymmetric bulge greater than 3;No mature or star reads detected	7	1	0	0	0	32	0
hsa-mir-1290	UGGAUUUUUGGAUCAGGGA	19	53	71	CGUUGACACUCAAAAAGUUUCAGA	24	9	32	GAGCGUCACGUUGACACUCAAAAAGUUUCAGAUUUUGGAACAUUUCGGAUUUUGGAUUUUUGGAUCAGGGAUGCUCAA	78	Fail	Mature miRNA length not met;More than 5 mismatches in duplex;No mature or star reads detected	6	0	0	0	0	32	0
hsa-mir-1321	CAGGGAGGUGAAUGUGAU	18	53	70	AGCAAGUAUUAUUAUCCCUGUU	22	10	31	ACAUUAUGAAGCAAGUAUUAUUAUCCCUGUUUUACAAAUAAGGAAAUAAACUCAGGGAGGUGAAUGUGAUCAAAGAUAG	79	Fail	Mature miRNA length not met;More than 5 mismatches in duplex;No mature or star reads detected	7	0	0	0	0	32	0
hsa-mir-4295	CAGUGCAAUGUUUUCCUU	18	11	28	GGCUAAGAAACUAGACUGUU	20	56	75	CUUUGUGGAACAGUGCAAUGUUUUCCUUGCCUGUGGCAAGACCACUUCGGUUCAAGGCUAAGAAACUAGACUGUUCCUACAGAGA	85	Fail	Mature miRNA length not met;More than 5 mismatches in duplex;No mature or star reads detected	7	0	0	0	0	32	0
hsa-mir-4316	GGUGAGGCUAGCUGGUG	17	11	27	CCAGCCCAGCCCCAAUCCCA	20	42	61	AGUGGCCCAGGGUGAGGCUAGCUGGUGUGGUCACCCACUCUCCAGCCCAGCCCCAAUCCCACCACAACCAC	71	Fail	Mature miRNA length not met;More than 5 mismatches in duplex;No mature or star reads detected	6	0	0	0	0	32	0
hsa-mir-4260	CUUGGGGCAUGGAGUCCCA	19	11	29	GGAGCCCACACCCCAGCUUGUC	22	36	57	AACAAGGUGACUUGGGGCAUGGAGUCCCACUUCCUGGAGCCCACACCCCAGCUUGUCACACACCAAC	67	Fail	Mature miRNA length not met;More than 5 mismatches in duplex;No mature or star reads detected	7	0	0	0	0	32	0
hsa-mir-4327	GGCUUGCAUGGGGGACUGG	19	11	29	AGGGAGUUCUCAUCAAGCCUU	21	55	75	GGCCUGGGUAGGCUUGCAUGGGGGACUGGGAAGAGACCAUGAACAGGUUAGUCCAGGGAGUUCUCAUCAAGCCUUUACUCAGUAG	85	Fail	Mature miRNA length not met;More than 5 mismatches in duplex;No mature or star reads detected	6	0	0	0	0	32	0
hsa-mir-4263	AUUCUAAGUGCCUUGGCC	18	56	73	UCAGGGUUUUACUUGGGAGAU	21	11	31	AUAGUGCUCUUCAGGGUUUUACUUGGGAGAUUGGAGUGGCCAGUGUUCCUAAACAAUUCUAAGUGCCUUGGCCCACAACAUAC	83	Fail	Mature miRNA length not met;More than 5 mismatches in duplex;No mature or star reads detected	6	0	0	0	0	32	0
hsa-mir-4281	GGGUCCCGGGGAGGGGGG	18	35	52	CCCCGACAGUGUGGAGCUGG	20	11	30	GCUGGGGGUCCCCCGACAGUGUGGAGCUGGGGCCGGGUCCCGGGGAGGGGGGUUCUGGGCAG	62	Fail	Mature miRNA length not met;More than 5 mismatches in duplex;No mature or star reads detected	7	0	0	0	1	32	0
hsa-mir-4292	CCCCUGGGCCGGCCUUGG	18	40	57	AGAAGGCCACCUGCUUAGGAGGCC	24	9	32	GAGACACCAGAAGGCCACCUGCUUAGGAGGCCAGAGGUGCCCCUGGGCCGGCCUUGGUGAGGGGCCC	67	Fail	Mature miRNA length not met;More than 5 mismatches in duplex;No mature or star reads detected	7	0	0	0	1	32	0
hsa-mir-4478	GAGGCUGAGCUGAGGAG	17	5	21	CCUCAUCCCCUGCAGCCCUGG	21	64	84	GGCCGAGGCUGAGCUGAGGAGCCUCCAAACCUGUAGACAGGGUCAUGCAGUACUAGGGGCGAGCCUCAUCCCCUGCAGCCCUGGCC	86	Fail	Mature miRNA length not met;More than 5 mismatches in duplex;No mature or star reads detected	6	0	0	0	0	32	0
hsa-mir-4483	GGGGUGGUCUGUUGUUG	17	39	55	ACAUACUUAGUGCAUACCCAUA	22	9	30	AAAAAACAACAUACUUAGUGCAUACCCAUAUAAUAUUAGGGGUGGUCUGUUGUUGUUUUUCU	62	Fail	Mature miRNA length not met;More than 5 mismatches in duplex;No mature or star reads detected	6	0	0	0	0	32	0
hsa-mir-4492	GGGGCUGGGCGCGCGCC	17	58	74	CGUGCUUCUCCAGGCCCCGC	20	7	26	CUGCAGCGUGCUUCUCCAGGCCCCGCGCGCGGACAGACACACGGACAAGUCCCGCCAGGGGCUGGGCGCGCGCCAGCCGG	80	Fail	Mature miRNA length not met;More than 5 mismatches in duplex;No mature or star reads detected	6	0	1	0	38	32	2.63
hsa-mir-4530	CCCAGCAGGACGGGAGCG	18	33	50	CACCCGCCCGAAGCUGGGUC	20	7	26	CGACCGCACCCGCCCGAAGCUGGGUCAAGGAGCCCAGCAGGACGGGAGCGCGGCGC	56	Fail	Mature miRNA length not met;More than 5 mismatches in duplex;No mature or star reads detected	6	0	0	0	4	32	0
hsa-mir-6070	CCGGUUCCAGUCCCUGGAG	19	19	37	CUUGUUGAUUGCAGUGGGAG	20	65	84	GGGUCACUUCUAGCCUCUCCGGUUCCAGUCCCUGGAGCUCUGUGCCUUUGGGUCCUGGUGAGCUCUUGUUGAUUGCAGUGGGAGAUGGGGAGAAUUGCCUUCA	103	Fail	Mature miRNA length not met;More than 5 mismatches in duplex;No mature or star reads detected	6	0	0	0	0	32	0
hsa-mir-6129	UGAGGGAGUUGGGUGUAUA	19	21	39	UUGUCCAAGUUUCCCUUUGA	20	54	73	GUUCCUUCUAAGGAUUCCAGUGAGGGAGUUGGGUGUAUAGGAAGGAAAUCUUAUUGUCCAAGUUUCCCUUUGAAACCUCUUAGAAUGGAAUAAAACUGCCCAAAUCAUA	109	Fail	Mature miRNA length not met;More than 5 mismatches in duplex;No mature or star reads detected	7	0	0	0	0	32	0
hsa-mir-6132	AGCAGGGCUGGGGAUUGCA	19	21	39	CUGCUCCCAGUCCUGCCCCUGC	22	56	77	UGCUAUUGUCUUACUGCUACAGCAGGGCUGGGGAUUGCAGUAUCCGCUGUUGCUGCUGCUCCCAGUCCUGCCCCUGCUGCUACCUAGUCCAGCCUCACCGCAUCCCAGA	109	Fail	Mature miRNA length not met;More than 5 mismatches in duplex;No mature or star reads detected	7	0	0	0	259	32	0
hsa-mir-646	AAGCAGCUGCCUCUGAGGC	19	61	79	CAGUGGAGUCAGCACACCUGCUUUU	25	15	39	GAUCAGGAGUCUGCCAGUGGAGUCAGCACACCUGCUUUUCACCUGUGAUCCCAGGAGAGGAAGCAGCUGCCUCUGAGGCCUCAGGCUCAGUGGC	94	Fail	Mature miRNA length not met;More than 7 mismatches in duplex;asymmetric bulge greater than 3;No mature or star reads detected	8	1	0	0	0	32	0
hsa-mir-1246	AAUGGAUUUUUGGAGCAGG	19	11	29	UGACCCAAAGGAAAUCAAUCCAUAGG	26	40	65	UGUAUCCUUGAAUGGAUUUUUGGAGCAGGAGUGGACACCUGACCCAAAGGAAAUCAAUCCAUAGGCUAGCAAU	73	Fail	Mature miRNA length not met;More than 7 mismatches in duplex;asymmetric bulge greater than 3;No mature or star reads detected	9	1	3219	0	3235	32	99.51
hsa-mir-1275	GUGGGGGAGAGGCUGUC	17	18	34	AUGCCAAACUUAUUUUCCCCAAGG	24	49	72	CCUCUGUGAGAAAGGGUGUGGGGGAGAGGCUGUCUUGUGUCUGUAAGUAUGCCAAACUUAUUUUCCCCAAGGCAGAGGGA	80	Fail	Mature miRNA length not met;More than 7 mismatches in duplex;asymmetric bulge greater than 3;No mature or star reads detected	10	1	3	0	59	32	5.08
hsa-mir-302e	UAAGUGCUUCCAUGCUU	17	6	22	AGAUGGAUGUAGUAAUAGCACCUACC	26	40	65	UUGGGUAAGUGCUUCCAUGCUUCAGUUUCCUUACUGGUAAGAUGGAUGUAGUAAUAGCACCUACCUUAUAGA	72	Fail	Mature miRNA length not met;More than 7 mismatches in duplex;asymmetric bulge greater than 3;No mature or star reads detected	11	1	0	0	0	32	0
hsa-mir-4309	CUGGAGUCUAGGAUUCCA	18	11	28	GGUUGUAGGGUCUGCGGUUUGAA	23	51	73	UCUGGGGGUUCUGGAGUCUAGGAUUCCAGGAUCUGGGUUUUGAGGUCUUGGGUUGUAGGGUCUGCGGUUUGAAGCCCCUCUUG	83	Fail	Mature miRNA length not met;More than 7 mismatches in duplex;asymmetric bulge greater than 3;No mature or star reads detected	8	1	0	0	0	32	0
hsa-mir-4274	CAGCAGUCCCUCCCCCUG	18	64	81	GGGUAACUGAGCUGCUGCCGGG	22	11	32	GGGGCAUUUAGGGUAACUGAGCUGCUGCCGGGGCCUGGCGCUCCUCUACCUUGUCAGGUGACCCAGCAGUCCCUCCCCCUGCAUGGUGCCC	91	Fail	Mature miRNA length not met;More than 7 mismatches in duplex;asymmetric bulge greater than 3;No mature or star reads detected	8	1	0	0	0	32	0
hsa-mir-4286	ACCCCACUCCUGGUACC	17	11	27	UACCAUGACUUAAGUGUGGUGG	22	62	83	UACUUAUGGCACCCCACUCCUGGUACCAUAGUCAUAAGUUAGGAGAUGUUAGAGCUGUGAGUACCAUGACUUAAGUGUGGUGGCUUAAACAUG	93	Fail	Mature miRNA length not met;More than 7 mismatches in duplex;asymmetric bulge greater than 3;No mature or star reads detected	8	1	3279	0	3796	32	86.38
hsa-mir-4458	AGAGGUAGGUGUGGAAGAA	19	9	27	UAGUUACACUCUGCUGUGGU	20	50	69	GAGCGCACAGAGGUAGGUGUGGAAGAAAGUGAAACACUAUUUUAGGUUUUAGUUACACUCUGCUGUGGUGUGCUG	75	Fail	Mature miRNA length not met;More than 7 mismatches in duplex;asymmetric bulge greater than 3;No mature or star reads detected	8	1	1	0	1	32	100
hsa-mir-4305	CCUAGACACCUCCAGUUC	18	11	28	ACUGUGAGGGAAAUUCUCUGUC	22	71	92	CUGCCUUAGACCUAGACACCUCCAGUUCUGGGUUCUUAGAGGCCUAAUCCUCUACAAACUCAGUUUUCAGACUGUGAGGGAAAUUCUCUGUCUUAUUGCUUU	102	Fail	Mature miRNA length not met;More than 7 mismatches in duplex;No mature or star reads detected	8	0	0	0	0	32	0
hsa-mir-4252	GGCCACUGAGUCAGCACCA	19	35	53	GCAGCUCAUCAGUCCAGGCCAU	22	11	32	UGGGGGGCUGGCAGCUCAUCAGUCCAGGCCAUCUGGCCACUGAGUCAGCACCAGCGCCCAAUC	63	Fail	Mature miRNA length not met;More than 7 mismatches in duplex;No mature or star reads detected	9	0	0	0	0	32	0
hsa-mir-1248	ACCUUCUUGUAUAAGCACUGUGCUAAA	27	4	30	UAGCAGAGUACACACAAGAAGAAAA	25	73	97	UUUACCUUCUUGUAUAAGCACUGUGCUAAAAUUGCAGACACUAGGACCAUGUCUUGGUUUUUGCAAUAAUGCUAGCAGAGUACACACAAGAAGAAAAGUAACAGCA	106	Fail	Mature miRNA length not met;More than 7 mismatches in duplex;Precision less than 75%	9	0	995	66	2241	32	47.34
hsa-mir-604	AGGCUGCGGAAUUCAGGAC	19	61	79	CUUGACCUUCCACGCUCUCG	20	12	31	AGAGCAUCGUGCUUGACCUUCCACGCUCUCGUGUCCACUAGCAGGCAGGUUUUCUGACACAGGCUGCGGAAUUCAGGACAGUGCAUCAUGGAGA	94	Fail	Mature miRNA length not met;No mature or star reads detected	3	0	0	0	1	32	0
hsa-mir-626	AGCUGUCUGAAAAUGUCUU	19	61	79	GAGUAUUUUUAUGCAAUCUGA	21	32	52	ACUGAUAUAUUUGUCUUAUUUGAGAGCUGAGGAGUAUUUUUAUGCAAUCUGAAUGAUCUCAGCUGUCUGAAAAUGUCUUCAAUUUUAAAGGCUU	94	Fail	Mature miRNA length not met;No mature or star reads detected	2	0	0	0	0	32	0
hsa-mir-632	GUGUCUGCUUCCUGUGGGA	19	61	79	CUUGACGGGAGGCGGAGCGGGG	22	18	39	CGCCUCCUACCGCAGUGCUUGACGGGAGGCGGAGCGGGGAACGAGGCCGUCGGCCAUUUUGUGUCUGCUUCCUGUGGGACGUGGUGGUAGCCGU	94	Fail	Mature miRNA length not met;No mature or star reads detected	1	0	2	0	36	32	5.56
hsa-mir-644a	AGUGUGGCUUUCUUAGAGC	19	61	79	UCAUAAGGAAUGUUGCUCUGU	21	29	49	UUUUUUUUUAGUAUUUUUCCAUCAGUGUUCAUAAGGAAUGUUGCUCUGUAGUUUUCUUAUAGUGUGGCUUUCUUAGAGCAAAGAUGGUUCCCUA	94	Fail	Mature miRNA length not met;No mature or star reads detected	1	0	0	0	0	32	0
hsa-mir-645	UCUAGGCUGGUACUGCUGA	19	61	79	AGACCAGUACCGGUCUGUGGC	21	19	39	CAGUUCCUAACAGGCCUCAGACCAGUACCGGUCUGUGGCCUGGGGGUUGAGGACCCCUGCUCUAGGCUGGUACUGCUGAUGCUUAAAAAGAGAG	94	Fail	Mature miRNA length not met;No mature or star reads detected	1	0	0	0	0	32	0
hsa-mir-1260b	AUCCCACCACUGCCACCAU	19	10	28	GGUGAUAGUCUGGUGGGGGCG	21	65	85	UCUCCGUUUAUCCCACCACUGCCACCAUUAUUGCUACUGUUCAGCAGGUGCUGCUGGUGGUGAUGGUGAUAGUCUGGUGGGGGCGGUGG	89	Fail	Mature miRNA length not met;No mature or star reads detected	1	0	3610	0	3623	32	99.64
hsa-mir-3176	ACUGGCCUGGGACUACCGG	19	60	78	GGCAGCCUCGGGCCACACUCC	21	25	45	UGGCCUCUCCAGUCUGCAGCUCCCGGCAGCCUCGGGCCACACUCCCGGGAUCCCCAGGGACUGGCCUGGGACUACCGGGGGUGGCGGCCG	90	Fail	Mature miRNA length not met;No mature or star reads detected	3	0	314	0	4744	32	6.62
hsa-mir-4302	CCAGUGUGGCUCAGCGAG	18	11	28	GGCUGAGUUUACUUAAGGUA	20	31	50	UCAGGAGGGACCAGUGUGGCUCAGCGAGGUGGCUGAGUUUACUUAAGGUAUUGGAAUGAG	60	Fail	Mature miRNA length not met;No mature or star reads detected	4	0	0	0	0	32	0
hsa-mir-4306	UGGAGAGAAAGGCAGUA	17	65	81	GUGUCCUUAGAGUCUCCAGA	20	11	30	AAGCUGCUUAGUGUCCUUAGAGUCUCCAGAGGCAUCCCUAACCCAGAAUCUUUUGACUGUCCUCUGGAGAGAAAGGCAGUAGGUCUGUACC	91	Fail	Mature miRNA length not met;No mature or star reads detected	3	0	4	0	4	32	100
hsa-mir-4312	GGCCUUGUUCCUGUCCCCA	19	48	66	GGGCACAGAGAGCAAGGAGCCUU	23	11	33	GAAAGGUUGGGGGCACAGAGAGCAAGGAGCCUUCCCCAGAGGAGUCAGGCCUUGUUCCUGUCCCCAUUCCUCAGAG	76	Fail	Mature miRNA length not met;No mature or star reads detected	1	0	0	0	0	32	0
hsa-mir-4320	GGGAUUCUGUAGCUUCCU	18	38	55	GUUUGCUGUAGACAUUUCAG	20	11	30	GACAUGUGGGGUUUGCUGUAGACAUUUCAGAUAACUCGGGAUUCUGUAGCUUCCUGGCAACUUUG	65	Fail	Mature miRNA length not met;No mature or star reads detected	2	0	0	0	0	32	0
hsa-mir-4317	ACAUUGCCAGGGAGUUU	17	11	27	GCUCUCUUGAUAAAAUGUUU	20	36	55	AAAAGGCGAGACAUUGCCAGGGAGUUUAUUUUGUAGCUCUCUUGAUAAAAUGUUUUAGCAAACAC	65	Fail	Mature miRNA length not met;No mature or star reads detected	3	0	0	0	0	32	0
hsa-mir-4265	CUGUGGGCUCAGCUCUGGG	19	71	89	UGGAGCUUCAGCCUACACCU	20	11	30	UGCAGUGGGUUGGAGCUUCAGCCUACACCUGUAAAGAAUUGGUCAGCCUGGGGACUGGUGAUCUCUGCAGCUGUGGGCUCAGCUCUGGGCUGGGCCUGG	99	Fail	Mature miRNA length not met;No mature or star reads detected	2	0	0	0	0	32	0
hsa-mir-4289	GCAUUGUGCAGGGCUAUCA	19	11	29	UGGGCCCUGUCUGCAGAGCCU	21	40	60	CCUUGGGAGGGCAUUGUGCAGGGCUAUCAGGCAGUUUCCUGGGCCCUGUCUGCAGAGCCUAAACAGAUCA	70	Fail	Mature miRNA length not met;No mature or star reads detected	3	0	0	0	0	32	0
hsa-mir-3650	AGGUGUGUCUGUAGAGUCC	19	4	22	GCUCUGUCUGGCACAUUUCU	20	39	58	UCAAGGUGUGUCUGUAGAGUCCUGACUGCGUGCCAGGGGCUCUGUCUGGCACAUUUCUGA	60	Fail	Mature miRNA length not met;No mature or star reads detected	1	0	0	0	0	32	0
hsa-mir-3665	AGCAGGUGCGGGGCGGCG	18	25	42	CUCGACUCCGCAGCUGCUCG	20	56	75	GCGGGCGGCGGCGGCGGCAGCAGCAGCAGGUGCGGGGCGGCGGCCGCGCUGGCCGCUCGACUCCGCAGCUGCUCGUUCUGCUUCUCCAGCUUGCGCACCAGCUCC	105	Fail	Mature miRNA length not met;No mature or star reads detected	1	0	0	0	3	32	0
hsa-mir-378e	ACUGGACUUGGAGUCAGGA	19	58	76	CUGACUCCAGUGUCCAGGCC	20	1	20	CUGACUCCAGUGUCCAGGCCAGGGGCAGACAGUGGACAGAGAACAGUGCCCAAGACCACUGGACUUGGAGUCAGGACAU	79	Fail	Mature miRNA length not met;No mature or star reads detected	2	0	6	0	6	32	100
hsa-mir-4418	CACUGCAGGACUCAGCAG	18	39	56	GCUCUGAGUGACCGUGGUGGU	21	9	29	UGGUUUUUGCUCUGAGUGACCGUGGUGGUUGUGGGAGUCACUGCAGGACUCAGCAGGAAUUC	62	Fail	Mature miRNA length not met;No mature or star reads detected	1	0	0	0	0	32	0
hsa-mir-378j	ACUGGAUUUGGAGCCAGAA	19	21	39	CUGGUUCUAAUAUCUACUUC	20	43	62	AUGCAGUGAGUCGGGGAGGAACUGGAUUUGGAGCCAGAAGAACUGGUUCUAAUAUCUACUUCCCUGUGUAGAGUUGGGAUUUGGGAUUAUAUGAGUUAAUAUACACCAA	109	Fail	Mature miRNA length not met;No mature or star reads detected	3	0	0	0	0	32	0
hsa-mir-6134	UGAGGUGGUAGGAUGUAGA	19	71	89	UAUUUCCACCUGCAUA	16	43	58	UGGGCCUUGAUGUCAGUAGGGCUCAGUAGGGAACUGACCCUCUAUUUCCACCUGCAUAAAUGAAGCUGAAUGAGGUGGUAGGAUGUAGAGCUGGUUGACACUCUGCUUU	109	Fail	Mature miRNA length not met;Star length not met;More than 5 mismatches in duplex;asymmetric bulge greater than 3;No mature or star reads detected	6	1	0	0	0	32	0
hsa-mir-3168	GAGUUCUACAGUCAGAC	17	9	25	GUGACCCUGGGCCAGU	16	62	77	AAGAUCAUGAGUUCUACAGUCAGACAGCCUGAGUUGGAGGCUCAUCUUCACUUCUUGCUGUGUGACCCUGGGCCAGUGACUU	82	Fail	Mature miRNA length not met;Star length not met;More than 5 mismatches in duplex;No mature or star reads detected	6	0	0	0	0	32	0
hsa-mir-3195	CGCGCCGGGCCCGGGUU	17	11	27	GCCGGGGCGGGGGCGGG	17	57	73	CCGCAGCCGCCGCGCCGGGCCCGGGUUGGCCGCUGACCCCCGCGGGGCCCCCGGCGGCCGGGGCGGGGGCGGGGGCUGCCCCGG	84	Fail	Mature miRNA length not met;Star length not met;More than 5 mismatches in duplex;No mature or star reads detected	6	0	0	0	3	32	0
hsa-mir-4300	UGGGAGCUGGACUACUUC	18	69	86	AGAGGGCCAGCUAAAUCA	18	11	28	UGAGUUUAGAAGAGGGCCAGCUAAAUCAGCAGAGACAUGAGGUGAUCAAAAACCUUUUUUCAAAGCAGUGGGAGCUGGACUACUUCUGAACCAAUA	96	Fail	Mature miRNA length not met;Star length not met;More than 5 mismatches in duplex;No mature or star reads detected	7	0	0	0	0	32	0
hsa-mir-4314	CUCUGGGAAAUGGGACAG	18	11	28	GCCCCAGGGCCCAGAGUC	18	65	82	GGCCAUUCCUCUCUGGGAAAUGGGACAGGUAGUGGCCACAGUGAGAAAGCUGGCCUGUCCUUCUGCCCCAGGGCCCAGAGUCUGUGACUGGA	92	Fail	Mature miRNA length not met;Star length not met;More than 5 mismatches in duplex;No mature or star reads detected	6	0	0	0	0	32	0
hsa-mir-4261	AGGAAACAGGGACCCA	16	33	48	GGUUCCUCCCAGUUCCUGA	19	11	29	GGUGGAAGUGGGUUCCUCCCAGUUCCUGAGACAGGAAACAGGGACCCAGGAGACCAGC	58	Fail	Mature miRNA length not met;Star length not met;More than 5 mismatches in duplex;No mature or star reads detected	6	0	0	0	0	32	0
hsa-mir-4272	CAUUCAACUAGUGAUUGU	18	37	54	AAAUUAAUCAGUUAAUGCA	19	11	29	UUUUCUGCACAAAUUAAUCAGUUAAUGCAUAGAAAGCAUUCAACUAGUGAUUGUGUUAUAAGAG	64	Fail	Mature miRNA length not met;Star length not met;More than 5 mismatches in duplex;No mature or star reads detected	6	0	0	0	0	32	0
hsa-mir-4284	GGGCUCACAUCACCCCAU	18	11	28	GGGGUAGUUAGGAGCUUUG	19	53	71	GUUCUGUGAGGGGCUCACAUCACCCCAUCAAAGUGGGGACUCAUGGGGAGAGGGGGUAGUUAGGAGCUUUGAUAGAGGCGG	81	Fail	Mature miRNA length not met;Star length not met;More than 5 mismatches in duplex;No mature or star reads detected	6	0	0	0	0	32	0
hsa-mir-4328	CCAGUUUUCCCAGGAUU	17	30	46	UCCUGAGAACCAUUGAGA	18	11	28	AACAGUUGAGUCCUGAGAACCAUUGAGAACCAGUUUUCCCAGGAUUAACUGUUCCG	56	Fail	Mature miRNA length not met;Star length not met;More than 5 mismatches in duplex;No mature or star reads detected	6	0	0	0	0	32	0
hsa-mir-3649	AGGGACCUGAGUGUCUAAG	19	47	65	UGGAACAGGCACCUGU	16	4	19	GCUUGGAACAGGCACCUGUGUGUGCCCAAGUGUUUCUAGCAAACACAGGGACCUGAGUGUCUAAGC	66	Fail	Mature miRNA length not met;Star length not met;More than 5 mismatches in duplex;No mature or star reads detected	6	0	0	0	0	32	0
hsa-mir-4486	GCUGGGCGAGGCUGGCA	17	5	21	CUUGCUCUUGCCAUUGCAA	19	42	60	GCAUGCUGGGCGAGGCUGGCAUCUAGCACAGGCGGUAGAUGCUUGCUCUUGCCAUUGCAAUGA	63	Fail	Mature miRNA length not met;Star length not met;More than 5 mismatches in duplex;No mature or star reads detected	6	0	0	0	0	32	0
hsa-mir-4508	GCGGGGCUGGGCGCGCG	17	9	25	CCUGCGCCGGCAGCUGCAA	19	46	64	AGGACCCAGCGGGGCUGGGCGCGCGGAGCAGCGCUGGGUGCAGCGCCUGCGCCGGCAGCUGCAAGGGCCG	70	Fail	Mature miRNA length not met;Star length not met;More than 5 mismatches in duplex;No mature or star reads detected	6	0	78	0	79	32	98.73
hsa-mir-6085	AAGGGGCUGGGGGAGCACA	19	83	101	UGUGGGCCCAGCUUUACAU	19	11	29	GUCUACCAGGUGUGGGCCCAGCUUUACAUAGUUCAUGCUGAGGCCGGGAUUUCAUGCAGAAAACUGGUUGCAAAAGGUGCUGAAGGGGCUGGGGGAGCACAAGGGAGAAG	110	Fail	Mature miRNA length not met;Star length not met;More than 5 mismatches in duplex;No mature or star reads detected	6	0	0	0	0	32	0
hsa-mir-6090	GGGGAGCGAGGGGCGGGGC	19	41	59	UGGGUCCGCGCGCCCUG	17	4	20	CGCUGGGUCCGCGCGCCCUGGGCCGGGCGAUGUCCGCUUGGGGGAGCGAGGGGCGGGGCG	60	Fail	Mature miRNA length not met;Star length not met;More than 5 mismatches in duplex;No mature or star reads detected	6	0	0	0	0	32	0
hsa-mir-6126	GUGAAGGCCCGGCGGAGA	18	31	48	UCUGCCCACCCCACACCC	18	52	69	AGCCUGUGGGAAAGAGAAGAGCAGGGCAGGGUGAAGGCCCGGCGGAGACACUCUGCCCACCCCACACCCUGCCUAUGGGCCACACAGCU	89	Fail	Mature miRNA length not met;Star length not met;More than 5 mismatches in duplex;No mature or star reads detected	6	0	0	0	0	32	0
hsa-mir-6128	ACUGGAAUUGGAGUCAAAA	19	71	89	AGGACUUCAGUCCAUGA	17	42	58	AAGAAGCUUGUAGAUUUUUCUCCCUUACUAUCUAGAAUUAUAGGACUUCAGUCCAUGAUUUGGAAAAAUUACUGGAAUUGGAGUCAAAAAUAAUUUGAAAAUUAGGAAU	109	Fail	Mature miRNA length not met;Star length not met;More than 5 mismatches in duplex;No mature or star reads detected	6	0	0	0	0	32	0
hsa-mir-151b	UCGAGGAGCUCACAGUCU	18	60	77	CUUCAGGGCUCCCGAGA	17	22	38	ACCUCUGAUGUGUCAGUCUCUCUUCAGGGCUCCCGAGACACAGAAACAGACACCUGCCCUCGAGGAGCUCACAGUCUAGACAAACAAACCCAGGGU	96	Fail	Mature miRNA length not met;Star length not met;More than 7 mismatches in duplex;No mature or star reads detected	8	0	892	0	96665	32	0.92
hsa-mir-1183	CACUGUAGGUGAUGGUGAGAGUGGGCA	27	48	74	GACACAGAACAUUAGAGAAGACAGGAGU	28	19	46	AUUAUUCAAAUGCUCGGAGACACAGAACAUUAGAGAAGACAGGAGUUCACUGUAGGUGAUGGUGAGAGUGGGCAUGGAGCAGGAGUGCC	89	Fail	Mature miRNA length not met;Star length not met;More than 7 mismatches in duplex;No mature or star reads detected	14	0	0	0	0	32	0
hsa-mir-558	UGAGCUGCUGUACCAAAAU	19	61	79	UUUGGUAUAGUAGCUCUAG	19	25	43	GUGUGUGUGUGUGUGUGUGGUUAUUUUGGUAUAGUAGCUCUAGACUCUAUUAUAGUUUCCUGAGCUGCUGUACCAAAAUACCACAAACGGGCUG	94	Fail	Mature miRNA length not met;Star length not met;No mature or star reads detected	0	0	0	0	49	32	0
hsa-mir-563	AGGUUGACAUACGUUUCCC	19	52	70	GAAAUGUGUGUUGCUCUGA	19	26	44	AGCAAAGAAGUGUGUUGCCCUCUAGGAAAUGUGUGUUGCUCUGAUGUAAUUAGGUUGACAUACGUUUCCCUGGUAGCCA	79	Fail	Mature miRNA length not met;Star length not met;No mature or star reads detected	2	0	0	0	0	32	0
hsa-mir-575	GAGCCAGUUGGACAGGAGC	19	61	79	CCCUGCCACUGGCUUAU	17	8	24	AAUUCAGCCCUGCCACUGGCUUAUGUCAUGACCUUGGGCUACUCAGGCUGUCUGCACAAUGAGCCAGUUGGACAGGAGCAGUGCCACUCAACUC	94	Fail	Mature miRNA length not met;Star length not met;No mature or star reads detected	3	0	0	0	0	32	0
hsa-mir-1297	UUCAAGUAAUUCAGGUG	17	52	68	GUUGAUCUAUUAGAAUU	17	15	31	UGUUUAUCUCUAGGGUUGAUCUAUUAGAAUUACUUAUCUGAGCCAAAGUAAUUCAAGUAAUUCAGGUGUAGUGAAAC	77	Fail	Mature miRNA length not met;Star length not met;No mature or star reads detected	5	0	0	0	0	32	0
hsa-mir-1260a	AUCCCACCUCUGCCACCA	18	14	31	GGGUCAGAGGGAGUG	15	46	60	ACCUUUCCAGCUCAUCCCACCUCUGCCACCAAAACACUCAUCGCGGGGUCAGAGGGAGUGCCAAAAAAGGUAA	73	Fail	Mature miRNA length not met;Star length not met;No mature or star reads detected	5	0	17	0	21	32	80.95
hsa-mir-1261	AUGGAUAAGGCUUUGGCUU	19	5	23	ACUGAAACUUUCUCCAUAG	19	60	78	UGCUAUGGAUAAGGCUUUGGCUUAUGGGGAUAUUGUGGUUGAUCUGUUCUAUCCAGAUGACUGAAACUUUCUCCAUAGCAGC	82	Fail	Mature miRNA length not met;Star length not met;No mature or star reads detected	3	0	0	0	0	32	0
hsa-mir-1268a	CGGGCGUGGUGGUGGGGG	18	5	22	CCAGCUACUUUGGAGGC	17	32	48	UAGCCGGGCGUGGUGGUGGGGGCCUGUGGUCCCAGCUACUUUGGAGGCUGAG	52	Fail	Mature miRNA length not met;Star length not met;No mature or star reads detected	5	0	1578	0	1586	32	99.5
hsa-mir-302f	UAAUUGCUUCCAUGUUU	17	27	43	ACCUGGCAAUUUUC	14	10	23	UCUGUGUAAACCUGGCAAUUUUCACUUAAUUGCUUCCAUGUUUAUAAAAGA	51	Fail	Mature miRNA length not met;Star length not met;No mature or star reads detected	5	0	0	0	0	32	0
hsa-mir-1279	UCAUAUUGCUUCUUUCU	17	15	31	AAAGAAGAGUAUAAGA	16	41	56	AUAUUCACAAAAAUUCAUAUUGCUUCUUUCUAAUGCCAAGAAAGAAGAGUAUAAGAACUUCC	62	Fail	Mature miRNA length not met;Star length not met;No mature or star reads detected	2	1	0	0	0	32	0
hsa-mir-1281	UCGCCUCCUCCUCUCCC	17	33	49	ACCGGGAGGAGGUGAGU	17	8	24	AGGGGGCACCGGGAGGAGGUGAGUGUCUCUUGUCGCCUCCUCCUCUCCCCCCUU	54	Fail	Mature miRNA length not met;Star length not met;No mature or star reads detected	3	0	0	0	2	32	0
hsa-mir-320d-1	AAAAGCUGGGUUGAGAGGA	19	42	60	UUCUCGUCCCAGUUCUUCC	19	13	31	AAAAUGUUGGCCUUCUCGUCCCAGUUCUUCCCAAAGUUGAGAAAAGCUGGGUUGAGAGGAUGAAAAGAAAAA	72	Fail	Mature miRNA length not met;Star length not met;No mature or star reads detected	3	0	3100	0	3109	32	99.71
hsa-mir-320d-2	AAAAGCUGGGUUGAGAGGA	19	42	60	UUCUCUUCCCAGUUCUUCU	19	13	31	UAUCAAUAAGCCUUCUCUUCCCAGUUCUUCUUGGAGUCAGGAAAAGCUGGGUUGAGAGGAGCAGAAAAGAAA	72	Fail	Mature miRNA length not met;Star length not met;No mature or star reads detected	4	0	2530	0	2530	32	100
hsa-mir-2861	GGGGCCUGGCGGUGGGCGG	19	54	72	GCUCCCCCUGGCCUCUC	17	19	35	GGCGCCUCUGCAGCUCCGGCUCCCCCUGGCCUCUCGGGAACUACAAGUCCCAGGGGGCCUGGCGGUGGGCGGCGGGCGGAAGAGGCGGGG	90	Fail	Mature miRNA length not met;Star length not met;No mature or star reads detected	4	0	0	0	3	32	0
hsa-mir-3123	CAGAGAAUUGUUUAAUC	17	49	65	UUGAAUGAUUCUCCCAU	17	11	27	AUGGAUUUGAUUGAAUGAUUCUCCCAUUUCCACAUGGAGAGUGGAGCCCAGAGAAUUGUUUAAUCAUGUAUCCAU	75	Fail	Mature miRNA length not met;Star length not met;No mature or star reads detected	1	0	0	0	0	32	0
hsa-mir-378b	ACUGGACUUGGAGGCAGAA	19	34	52	GAGUCUUCAAGGCUAGUGG	19	8	26	GGUCAUUGAGUCUUCAAGGCUAGUGGAAAGAGCACUGGACUUGGAGGCAGAAAGACC	57	Fail	Mature miRNA length not met;Star length not met;No mature or star reads detected	3	0	4	0	4	32	100
hsa-mir-3141	GAGGGCGGGUGGAGGAGGA	19	10	28	CCCACCAUCAGCCUUCAC	18	34	51	UCACCCGGUGAGGGCGGGUGGAGGAGGAGGGUCCCCACCAUCAGCCUUCACUGGGACGGGA	61	Fail	Mature miRNA length not met;Star length not met;No mature or star reads detected	3	0	2	0	2	32	100
hsa-mir-3178	GGGGCGCGGCCGGAUCG	17	11	27	GUCUCCCGUGCCCACGC	17	53	69	GAGGCUGGGCGGGGCGCGGCCGGAUCGGUCGAGAGCGUCCUGGCUGAUGACGGUCUCCCGUGCCCACGCCCCAAACGCAGUCUC	84	Fail	Mature miRNA length not met;Star length not met;No mature or star reads detected	2	0	0	0	18	32	0
hsa-mir-3182	GCUUCUGUAGUGUAGUC	17	4	20	UUGGAUCAUAGAGCAG	16	47	62	GCUGCUUCUGUAGUGUAGUCCGUGCAUCCGCCCUUCGAUGCUUGGGUUGGAUCAUAGAGCAGU	63	Fail	Mature miRNA length not met;Star length not met;No mature or star reads detected	3	0	0	0	0	32	0
hsa-mir-320e	AAAGCUGGGUUGAGAAGG	18	44	61	UUCUCUUCCCAGUUCUUC	18	13	30	CUCCAUGGGGCCUUCUCUUCCCAGUUCUUCCUGGAGUCGGGGAAAAGCUGGGUUGAGAAGGUGAAAAGAAAAA	73	Fail	Mature miRNA length not met;Star length not met;No mature or star reads detected	3	0	13	0	14	32	92.86
hsa-mir-3196	CGGGGCGGCAGGGGCCUC	18	10	27	GGCCCCAUUCUGCUUCUCU	19	39	57	GGGUGGGGGCGGGGCGGCAGGGGCCUCCCCCAGUGCCAGGCCCCAUUCUGCUUCUCUCCCAGCU	64	Fail	Mature miRNA length not met;Star length not met;No mature or star reads detected	3	0	0	0	1	32	0
hsa-mir-4296	AUGUGGGCUCAGGCUCA	17	11	27	GGGACUGUGUCCAUGUCU	18	61	78	UUGGGCUUUGAUGUGGGCUCAGGCUCAGAGGGCUGAAGUGGUUGUGGGGAGGGGCUUCUGGGGACUGUGUCCAUGUCUCUGUCGUUUU	88	Fail	Mature miRNA length not met;Star length not met;No mature or star reads detected	2	0	0	0	0	32	0
hsa-mir-4297	UGCCUUCCUGUCUGUG	16	11	26	GGGCCAGGACGGGUCGCU	18	49	66	AGCACGCACGUGCCUUCCUGUCUGUGCCUGCCUUCGAAGUGCACGGCAGGGCCAGGACGGGUCGCUGUGGGUGGGG	76	Fail	Mature miRNA length not met;Star length not met;No mature or star reads detected	2	0	0	0	0	32	0
hsa-mir-4293	CAGCCUGACAGGAACAG	17	52	68	GUUCCUUGGGAAGCUGGU	18	11	28	AGAGACACCUGUUCCUUGGGAAGCUGGUGACAUUGCUAAUUCAUUUCACACCAGCCUGACAGGAACAGCCUGACUGAA	78	Fail	Mature miRNA length not met;Star length not met;No mature or star reads detected	3	0	0	0	0	32	0
hsa-mir-4299	GCUGGUGACAUGAGAGGC	18	45	62	CAAUCAUGUUACAGUGUUU	19	11	29	GGGUUCUGACCAAUCAUGUUACAGUGUUUUCUCCUUUAGAGAGAGCUGGUGACAUGAGAGGCAGAAAAAGGA	72	Fail	Mature miRNA length not met;Star length not met;No mature or star reads detected	4	0	0	0	0	32	0
hsa-mir-4304	CCGGCAUGUCCAGGGCA	17	11	27	CUCUGUGACUGCUGCC	16	37	52	AGAGAAGUGGCCGGCAUGUCCAGGGCAUCCCCAUUGCUCUGUGACUGCUGCCAUCCUUCUCC	62	Fail	Mature miRNA length not met;Star length not met;No mature or star reads detected	2	0	0	0	0	32	0
hsa-mir-4303	UUCUGAGCUGAGGACAG	17	11	27	UUCUUUAGCUUAGGAGC	17	40	56	AGAAAAUAGCUUCUGAGCUGAGGACAGCUUGCUCUGCUUUUCUUUAGCUUAGGAGCUAACCAUGGU	66	Fail	Mature miRNA length not met;Star length not met;No mature or star reads detected	1	0	0	0	0	32	0
hsa-mir-4307	AAUGUUUUUUCCUGUUUCC	19	56	74	AAACAGGAGAUAAAGUUUG	19	11	29	UCAGAAGAAAAAACAGGAGAUAAAGUUUGUGAUAAUGUUUGUCUAUAUAGUUAUGAAUGUUUUUUCCUGUUUCCUUCAGGGCCA	84	Fail	Mature miRNA length not met;Star length not met;No mature or star reads detected	5	0	0	0	0	32	0
hsa-mir-4308	UCCCUGGAGUUUCUUCUU	18	54	71	GAGGGAACUCCAUUGGACA	19	11	29	UAUGGGUUCAGAGGGAACUCCAUUGGACAGAAAUUUCCUUUUGAGGAAAUCUUUCCCUGGAGUUUCUUCUUACCUUUUUCC	81	Fail	Mature miRNA length not met;Star length not met;No mature or star reads detected	2	0	0	0	0	32	0
hsa-mir-4310	GCAGCAUUCAUGUCCC	16	32	47	GGCCUGAGGCUGCAG	15	11	25	UGGCGUCUGGGGCCUGAGGCUGCAGAACAUUGCAGCAUUCAUGUCCCACCCCCACCA	57	Fail	Mature miRNA length not met;Star length not met;No mature or star reads detected	2	0	0	0	0	32	0
hsa-mir-4311	GAAAGAGAGCUGAGUGUG	18	11	28	CAGGUUCGAUCUUUGGC	17	74	90	UCAGAGAGGGGAAAGAGAGCUGAGUGUGACCUGGAGCAGCUCAGGAGGGCUUCCUGGGUGAGGUGGCAGGUUACAGGUUCGAUCUUUGGCCCUCAGAUUC	100	Fail	Mature miRNA length not met;Star length not met;No mature or star reads detected	3	0	0	0	0	32	0
hsa-mir-4319	UCCCUGAGCAAAGCCAC	17	11	27	UGCUCAGCUCAUGGGGCU	18	58	75	UUGGCUUGAGUCCCUGAGCAAAGCCACUGGGAAUGCUCCCUGAGGACGUUAUAUGAGUGCUCAGCUCAUGGGGCUAUGAUGGUCA	85	Fail	Mature miRNA length not met;Star length not met;No mature or star reads detected	3	0	0	0	0	32	0
hsa-mir-4323	CAGCCCCACAGCCUCAGA	18	42	59	GCGGGCAUGUGGGGUGUC	18	11	28	CGGGGCCCAGGCGGGCAUGUGGGGUGUCUGGAGACGCCAGGCAGCCCCACAGCCUCAGACCUCGGGCAC	69	Fail	Mature miRNA length not met;Star length not met;No mature or star reads detected	4	0	0	0	1	32	0
hsa-mir-4256	AUCUGACCUGAUGAAGGU	18	11	28	AUUGAUUAGGUCUGAUGA	18	37	54	UGUUCCAUUUAUCUGACCUGAUGAAGGUCUCCUGGCAUUGAUUAGGUCUGAUGAUCCAUUUCUG	64	Fail	Mature miRNA length not met;Star length not met;No mature or star reads detected	3	0	0	0	0	32	0
hsa-mir-4258	CCCCGCCACCGCCUUGG	17	11	27	UGGGCUUGGUUUGGGGGCG	19	63	81	ACGCCCCCCGCCCCGCCACCGCCUUGGAGGCUGACCUCUUACUUUCGGUCGGUCUUCUUCCCUGGGCUUGGUUUGGGGGCGGGGGAGUGUC	91	Fail	Mature miRNA length not met;Star length not met;No mature or star reads detected	3	0	0	0	0	32	0
hsa-mir-4253	AGGGCAUGUCCAGGGGGU	18	41	58	GCCCUUGAGGGGCCCUAG	18	10	27	CCAGCCAUCGCCCUUGAGGGGCCCUAGGACUUACUUGUGCAGGGCAUGUCCAGGGGGUCCAGGUCUGC	68	Fail	Mature miRNA length not met;Star length not met;No mature or star reads detected	5	0	0	0	0	32	0
hsa-mir-4251	CCUGAGAAAAGGGCCAA	17	35	51	AGCUUUUUUCCUUAGUGGC	19	11	29	CACGUCCUCCAGCUUUUUUCCUUAGUGGCCAAUUCCUGAGAAAAGGGCCAACGUGCUUCCA	61	Fail	Mature miRNA length not met;Star length not met;No mature or star reads detected	2	0	0	0	0	32	0
hsa-mir-4255	CAGUGUUCAGAGAUGGA	17	11	27	CAUUUUUAGGGCAAAGAG	18	45	62	GAGCAUCCUUCAGUGUUCAGAGAUGGAGUCAGUAUUGGUCUGGCCAUUUUUAGGGCAAAGAGGCAGCAUCAU	72	Fail	Mature miRNA length not met;Star length not met;No mature or star reads detected	3	0	0	0	0	32	0
hsa-mir-4266	CUAGGAGGCCUUGGCC	16	30	45	CCGGGGCCCCUACUC	15	11	25	CCACUGCUGGCCGGGGCCCCUACUCAAGGCUAGGAGGCCUUGGCCAAGGACAGUC	55	Fail	Mature miRNA length not met;Star length not met;No mature or star reads detected	1	0	0	0	0	32	0
hsa-mir-4267	UCCAGCUCGGUGGCAC	16	11	26	GUCAUCCCUGCAUGGAGC	18	55	72	CUCAGCAGGCUCCAGCUCGGUGGCACUGGGGGAAGGCUCCAGACCCCAGCCUCUGUCAUCCCUGCAUGGAGCCCACAUCUCC	82	Fail	Mature miRNA length not met;Star length not met;No mature or star reads detected	2	0	0	0	0	32	0
hsa-mir-4262	GACAUUCAGACUACCUG	17	28	44	GGUGCUGAUGUUGG	14	11	24	GAAAGCUGCAGGUGCUGAUGUUGGGGGGACAUUCAGACUACCUGCAGCAGAGCC	54	Fail	Mature miRNA length not met;Star length not met;No mature or star reads detected	3	0	0	0	0	32	0
hsa-mir-4264	ACUCAGUCAUGGUCAUU	17	11	27	UGACAGGUACUGGGUAA	17	40	56	AAAGCUGGAUACUCAGUCAUGGUCAUUGUAACAUGAUAGUGACAGGUACUGGGUAAGACUGCAUAG	66	Fail	Mature miRNA length not met;Star length not met;No mature or star reads detected	4	0	0	0	0	32	0
hsa-mir-4271	GGGGGAAGAAAAGGUGGGG	19	39	57	CCAUAUCUUUCCUGCA	16	11	26	AAAUCUCUCUCCAUAUCUUUCCUGCAGCCCCCAGGUGGGGGGGAAGAAAAGGUGGGGAAUUAGAUUC	67	Fail	Mature miRNA length not met;Star length not met;No mature or star reads detected	4	0	0	0	0	32	0
hsa-mir-4273	GUGUUCUCUGAUGGACAG	18	11	28	CUUCACAAUGGUCACAUGC	19	56	74	UCCCCUGUGUGUGUUCUCUGAUGGACAGUAAGCCUUGACUUAUGGCUAAAUGCUUCUUCACAAUGGUCACAUGCAUAGGGCUUU	84	Fail	Mature miRNA length not met;Star length not met;No mature or star reads detected	4	0	0	0	0	32	0
hsa-mir-4276	CUCAGUGACUCAUGUGC	17	11	27	AAAUAGAGCUACUGUGUC	18	43	60	CACAGUCUGACUCAGUGACUCAUGUGCUGGCAGUGGCCACGUAAAUAGAGCUACUGUGUCUGAAAGCAAU	70	Fail	Mature miRNA length not met;Star length not met;No mature or star reads detected	3	0	0	0	0	32	0
hsa-mir-4275	CCAAUUACCACUUCUUU	17	11	27	AAAAGUGAUAAUGGGAA	17	61	77	ACAUUUUUGUCCAAUUACCACUUCUUUUUGCCACCUGAGCACAGUCAGCAGUCAGCAUAAAAAAGUGAUAAUGGGAAGUUAAUGUCU	87	Fail	Mature miRNA length not met;Star length not met;No mature or star reads detected	3	0	0	0	0	32	0
hsa-mir-4279	CUCUCCUCCCGGCUUC	16	33	48	AGCUGAGGAGCAGAU	15	11	25	UGCUCUGUGGAGCUGAGGAGCAGAUUCUCUCUCUCUCCUCCCGGCUUCACCUCCUGAG	58	Fail	Mature miRNA length not met;Star length not met;No mature or star reads detected	2	0	0	0	0	32	0
hsa-mir-4278	CUAGGGGGUUUGCCCUUG	18	42	59	AGGAGAAUCCCAUAGAA	17	11	27	AUCUAACACCAGGAGAAUCCCAUAGAACAUUGACAUCAACACUAGGGGGUUUGCCCUUGUGGGGAAGAA	69	Fail	Mature miRNA length not met;Star length not met;No mature or star reads detected	4	0	0	0	0	32	0
hsa-mir-4282	UAAAAUUUGCAUCCAGGA	18	40	57	CAGGGGAAGAUUUUAGU	17	11	27	GGUGAAGUUCCAGGGGAAGAUUUUAGUAUGCCACAUUUCUAAAAUUUGCAUCCAGGAACAUCAUCCU	67	Fail	Mature miRNA length not met;Star length not met;No mature or star reads detected	4	0	0	0	1	32	0
hsa-mir-4283-1	UGGGGCUCAGCGAGUUU	17	11	27	GCUUGCCAGCCUUGGU	16	55	70	ACUCUGAUCCUGGGGCUCAGCGAGUUUGCAAGGGGUGUUUCUGUCCAUGGUCAGGCUUGCCAGCCUUGGUCCUUGGGCCC	80	Fail	Mature miRNA length not met;Star length not met;No mature or star reads detected	2	0	0	0	0	32	0
hsa-mir-4287	UCUCCCUUGAGGGCACUUU	19	11	29	GGUCCCUACUGGGGAGACC	19	50	68	UAGUUCUUUUUCUCCCUUGAGGGCACUUUUCAGUUCCUGAGAUCAAUGUGGUCCCUACUGGGGAGACCAUAGGAGCCC	78	Fail	Mature miRNA length not met;Star length not met;No mature or star reads detected	2	0	0	0	0	32	0
hsa-mir-4288	UUGUCUGCUGAGUUUCC	17	41	57	AGAGUCAUCAGCAGCA	16	11	26	AUGGAGGUGGAGAGUCAUCAGCAGCACUGAGCAGGCAGUGUUGUCUGCUGAGUUUCCACGUCAUUUG	67	Fail	Mature miRNA length not met;Star length not met;No mature or star reads detected	3	0	0	0	0	32	0
hsa-mir-4290	UGCCCUCCUUUCUUCCCUC	19	67	85	AGGUGAAGGGAGGGUCAGU	19	11	29	GCCACCAAGAAGGUGAAGGGAGGGUCAGUCCCAAUCUGAAUCCCACCAAAAUAGGUGGUAGAGGGUUGCCCUCCUUUCUUCCCUCACCUCUGACC	95	Fail	Mature miRNA length not met;Star length not met;No mature or star reads detected	3	0	0	0	0	32	0
hsa-mir-4291	UUCAGCAGGAACAGCU	16	11	26	CUGUUCUGCUGUGGC	15	41	55	CGCCGGGGGCUUCAGCAGGAACAGCUGGGUGGAGGCAGAGCUGUUCUGCUGUGGCUGCAGCCCUG	65	Fail	Mature miRNA length not met;Star length not met;No mature or star reads detected	2	0	0	0	0	32	0
hsa-mir-4329	CCUGAGACCCUAGUUCCAC	19	43	61	GUACCAGGGUUUUGGAG	17	14	30	UAGAGAGGAAGGUGUACCAGGGUUUUGGAGUUUUUUUUUCCUCCUGAGACCCUAGUUCCACAUUCUGGAGC	71	Fail	Mature miRNA length not met;Star length not met;No mature or star reads detected	4	0	0	0	0	32	0
hsa-mir-4330	CCUCAGAUCAGAGCCUUGC	19	77	95	AGGCAAUUAUCUGAGGAU	18	11	28	AAUUGUCAGCAGGCAAUUAUCUGAGGAUGCAGGAGAGGAAGGGGGCUUCUUUUUGACGCCUACUUCAUCAGCUGCUCCUCAGAUCAGAGCCUUGCAGGUCAGGCC	105	Fail	Mature miRNA length not met;Star length not met;No mature or star reads detected	4	0	0	0	0	32	0
hsa-mir-4283-2	UGGGGCUCAGCGAGUUU	17	11	27	GCUUGCCAGCCUUGGU	16	55	70	ACUCUGAUCCUGGGGCUCAGCGAGUUUGCAAGGGGUGUUUCUGUCCAUGGUCAGGCUUGCCAGCCUUGGUCCUUGGGCCC	80	Fail	Mature miRNA length not met;Star length not met;No mature or star reads detected	2	0	0	0	0	32	0
hsa-mir-4426	GAAGAUGGACGUACUUU	17	6	22	AGGAGUCUACUCUUCAU	17	43	59	AGUUGGAAGAUGGACGUACUUUGUCUGACUACAAUAUUCAAAAGGAGUCUACUCUUCAUCUUG	63	Fail	Mature miRNA length not met;Star length not met;No mature or star reads detected	3	0	0	0	47	32	0
hsa-mir-4434	AGGAGAAGUAAAGUAGAA	18	8	25	UUCAACUUUUCCUAC	15	34	48	UCACUUUAGGAGAAGUAAAGUAGAACUUUGGUUUUCAACUUUUCCUACAGUGU	53	Fail	Mature miRNA length not met;Star length not met;No mature or star reads detected	4	0	0	0	1	32	0
hsa-mir-4442	GCCGGACAAGAGGGAGG	17	49	65	UCCCUCUCUCCCCGGUGU	18	7	24	GCGCCCUCCCUCUCUCCCCGGUGUGCAAAUGUGUGUGUGCGGUGUUAUGCCGGACAAGAGGGAGGUG	67	Fail	Mature miRNA length not met;Star length not met;No mature or star reads detected	3	0	0	0	9	32	0
hsa-mir-4443	UUGGAGGCGUGGGUUUU	17	9	25	AACCUAUCCCUUUCUAGCC	19	28	46	GGUGGGGGUUGGAGGCGUGGGUUUUAGAACCUAUCCCUUUCUAGCCCUGAGCA	53	Fail	Mature miRNA length not met;Star length not met;No mature or star reads detected	3	0	0	0	4	32	0
hsa-mir-4444-1	CUCGAGUUGGAAGAGGCG	18	43	60	CCUCUUCCUCUCGGUC	16	17	32	GUGACGACUGGCCCCGCCUCUUCCUCUCGGUCCCAUAUUGAACUCGAGUUGGAAGAGGCGAGUCCGGUCUCAAA	74	Fail	Mature miRNA length not met;Star length not met;No mature or star reads detected	3	0	0	0	201	32	0
hsa-mir-4447	GGUGGGGGCUGUUGUUU	17	63	79	GCAUGGUUUCUCAUCAU	17	9	25	GUUCUAGAGCAUGGUUUCUCAUCAUUUGCACUACUGAUACUUGGGGUCAGAUAAUUGUUUGUGGUGGGGGCUGUUGUUUGCAUUGUAGGAU	91	Fail	Mature miRNA length not met;Star length not met;No mature or star reads detected	1	0	0	0	0	32	0
hsa-mir-4451	UGGUAGAGCUGAGGACA	17	48	64	UACCUCAGCUUUGCUCCC	18	5	22	UCUGUACCUCAGCUUUGCUCCCAACCAACCACUUCCACAUGUUUUGCUGGUAGAGCUGAGGACAGC	66	Fail	Mature miRNA length not met;Star length not met;No mature or star reads detected	0	0	0	0	0	32	0
hsa-mir-4455	AGGGUGUGUGUGUUUUU	17	4	20	GGACAGCCAAAUUCUUC	17	41	57	AGAAGGGUGUGUGUGUUUUUCCUGAGAAUAAGAGAAGGAAGGACAGCCAAAUUCUUCA	58	Fail	Mature miRNA length not met;Star length not met;No mature or star reads detected	3	0	0	0	0	32	0
hsa-mir-4463	GAGACUGGGGUGGGGCC	17	40	56	UCACCACCUCCAGUUUCUG	19	14	32	AAUAGAUUAUUGGUCACCACCUCCAGUUUCUGAAUUUGUGAGACUGGGGUGGGGCCUGAGAAUUUGC	67	Fail	Mature miRNA length not met;Star length not met;No mature or star reads detected	0	0	0	0	0	32	0
hsa-mir-4466	GGGUGCGGGCCGGCGGGG	18	5	22	CGGCCCGGCCCGGCCCGG	18	34	51	ACGCGGGUGCGGGCCGGCGGGGUAGAAGCCACCCGGCCCGGCCCGGCCCGGCGA	54	Fail	Mature miRNA length not met;Star length not met;No mature or star reads detected	2	0	4	0	18	32	22.22
hsa-mir-4468	AGAGCAGAAGGAUGAGAU	18	46	63	CUUCUCCUGGGGCUUUGG	18	4	21	AGUCUUCUCCUGGGGCUUUGGUGGCUAUGGUUGACUGGGCCACUCAGAGCAGAAGGAUGAGAUG	64	Fail	Mature miRNA length not met;Star length not met;No mature or star reads detected	4	0	0	0	0	32	0
hsa-mir-4472-1	GGUGGGGGGUGUUGUUUU	18	58	75	CCUUGCUCUCUCACUCU	17	9	25	UGGCAGACCCUUGCUCUCUCACUCUCCCUAAUGGGGCUGAAGACAGCUCAGGGGCAGGGUGGGGGGUGUUGUUUUUGUUU	80	Fail	Mature miRNA length not met;Star length not met;No mature or star reads detected	5	0	0	0	0	32	0
hsa-mir-4472-2	GGUGGGGGGUGUUGUUUU	18	8	25	GUCUUGCUCCGUCGCCCA	18	41	58	UGGUGGGGGUGGGGGGUGUUGUUUUUGUUUUUGAGACAGAGUCUUGCUCCGUCGCCCAGGCCGGAGU	67	Fail	Mature miRNA length not met;Star length not met;No mature or star reads detected	4	0	0	0	32	32	0
hsa-mir-3155b	CCAGGCUCUGCAGUGGGA	18	37	54	CCACUGCAGAGCCUGGGA	18	1	18	CCACUGCAGAGCCUGGGAAGGGAGCUGUCCGGCUCCCCAGGCUCUGCAGUGGGAGG	56	Fail	Mature miRNA length not met;Star length not met;No mature or star reads detected	2	0	0	0	0	32	0
hsa-mir-4497	CUCCGGGACGGCUGGGC	17	3	19	CCGUCCGCCCGCGGGU	16	73	88	ACCUCCGGGACGGCUGGGCGCCGGCGGCCGGGAGAUCCGCGCUUCCUGAAUCCCGGCCGGCCCGCCCGGCGCCCGUCCGCCCGCGGGUC	89	Fail	Mature miRNA length not met;Star length not met;No mature or star reads detected	3	0	0	0	0	32	0
hsa-mir-4500	UGAGGUAGUAGUUUCUU	17	54	70	GAAAGUACUGCCCAGAAGC	19	8	26	CAGGAGAGAAAGUACUGCCCAGAAGCUAAAGUGUAGAUCAAACGCAUAAUGGCUGAGGUAGUAGUUUCUUGAACUU	76	Fail	Mature miRNA length not met;Star length not met;No mature or star reads detected	3	0	0	0	0	32	0
hsa-mir-4514	ACAGGCAGGAUUGGGGAA	18	7	24	CCUCGUCUCUUGCCUGUUU	19	35	53	GUUGAGACAGGCAGGAUUGGGGAAACAUCUUUUACCUCGUCUCUUGCCUGUUUUAGA	57	Fail	Mature miRNA length not met;Star length not met;No mature or star reads detected	1	0	0	0	0	32	0
hsa-mir-4534	GGAUGGAGGAGGGGUCU	17	36	52	ACCCCCUUCCAGAGCCA	17	9	25	UGUGAAUGACCCCCUUCCAGAGCCAAAAUCACCAGGGAUGGAGGAGGGGUCUUGGGUACU	60	Fail	Mature miRNA length not met;Star length not met;No mature or star reads detected	4	0	0	0	0	32	0
hsa-mir-4535	GUGGACCUGGCUGGGAC	17	37	53	CCCAGUCUUCACAG	14	9	22	AACUGGGUCCCAGUCUUCACAGUUGGUUUCUGACACGUGGACCUGGCUGGGACGAUGUG	59	Fail	Mature miRNA length not met;Star length not met;No mature or star reads detected	3	0	0	0	0	32	0
hsa-mir-4634	CGGCGCGACCGGCCCGGGG	19	10	28	UUGGGCGGCCGCGUUUCC	18	32	49	GGACAAGGGCGGCGCGACCGGCCCGGGGCUCUUGGGCGGCCGCGUUUCCCCUCC	54	Fail	Mature miRNA length not met;Star length not met;No mature or star reads detected	3	0	3	0	3	32	100
hsa-mir-4710	GGGUGAGGGCAGGUGGUU	18	10	27	GCAGCUCUCGCCUCU	15	37	51	GACCGAGUGGGGUGAGGGCAGGUGGUUCUUCCCGAAGCAGCUCUCGCCUCUUCGUC	56	Fail	Mature miRNA length not met;Star length not met;No mature or star reads detected	4	0	1	0	8	32	12.5
hsa-mir-4770	UGAGAUGACACUGUAGCU	18	40	57	UUAUGGGGUCAUCUAUCC	18	4	21	GAGUUAUGGGGUCAUCUAUCCUUCCCUUGGAAAAUGAUCUGAGAUGACACUGUAGCUC	58	Fail	Mature miRNA length not met;Star length not met;No mature or star reads detected	2	0	9	0	9	32	100
hsa-mir-4791	UGGAUAUGAUGACUGAAA	18	8	25	GCAGUCAAUGUCCAGU	16	64	79	UAAGAACUGGAUAUGAUGACUGAAAUAAGCUCCAUAUCAAUGAGAAUUUCAAUGGGAUUAUGUGCAGUCAAUGUCCAGUAAUUA	84	Fail	Mature miRNA length not met;Star length not met;No mature or star reads detected	4	0	73	0	74	32	98.65
hsa-mir-4444-2	CUCGAGUUGGAAGAGGCG	18	43	60	CCUCUUCCUCUCGGUC	16	17	32	GUGACGACUGGCCCCGCCUCUUCCUCUCGGUCCCAUAUUGAACUCGAGUUGGAAGAGGCGAGUCCGGUCUCAAA	74	Fail	Mature miRNA length not met;Star length not met;No mature or star reads detected	3	0	0	0	201	32	0
hsa-mir-5701-1	UUAUUGUCACGUUCUGAUU	19	10	28	UCAGAACAUGAAAAUAACG	19	57	75	GAUUGGACUUUAUUGUCACGUUCUGAUUGGUUAGCCUAAGACUUGUUCUGAUCCAAUCAGAACAUGAAAAUAACGUCCAAUC	82	Fail	Mature miRNA length not met;Star length not met;No mature or star reads detected	2	0	2	0	2	32	100
hsa-mir-5703	AGGAGAAGUCGGGAAGGU	18	31	48	CUUCCUCGUCUUUUCCCCU	19	11	29	UUGCCGUCCCCUUCCUCGUCUUUUCCCCUCAGGAGAAGUCGGGAAGGUGGCGGCGG	56	Fail	Mature miRNA length not met;Star length not met;No mature or star reads detected	2	0	0	0	5	32	0
hsa-mir-5701-2	UUAUUGUCACGUUCUGAUU	19	10	28	UCAGAACAUGAAAAUAACG	19	57	75	GAUUGGACUUUAUUGUCACGUUCUGAUUGGUUAGCCUAAGACUUGUUCUGAUCCAAUCAGAACAUGAAAAUAACGUCCAAUC	82	Fail	Mature miRNA length not met;Star length not met;No mature or star reads detected	2	0	2	0	2	32	100
hsa-mir-6080	UCUAGUGCGGGCGUUCCCG	19	38	56	GGAAUGCCGGUCUGGGGC	18	14	31	GCCUGCGGCUCUGGGAAUGCCGGUCUGGGGCUGGUUGUCUAGUGCGGGCGUUCCCGUUCGCGGGGA	66	Fail	Mature miRNA length not met;Star length not met;No mature or star reads detected	2	0	0	0	0	32	0
hsa-mir-6127	UGAGGGAGUGGGUGGGAGG	19	21	39	UCCUCCUCCUCCUUCUUC	18	88	105	ACUUUCUCCAUCUACCAAGAUGAGGGAGUGGGUGGGAGGUGGGAAGGCUGCCCCAAAUGGCCUCUAACAUCCCUUCCAGUCUCCUCCUCCUCCUCCUCCUUCUUCUUCU	109	Fail	Mature miRNA length not met;Star length not met;No mature or star reads detected	2	0	0	0	18	32	0
hsa-mir-6130	UGAGGGAGUGGAUUGUAUG	19	71	89	GGCAUCCCUUCUAUAUA	17	20	36	CAAUGAAUGUGGAAAUGCAGGCAUCCCUUCUAUAUACUGAUGUAAUUUUCCUUGGAUUUAUAUGCAGUACUGAGGGAGUGGAUUGUAUGGUAGUUCUAUUUUUACAUUU	109	Fail	Mature miRNA length not met;Star length not met;No mature or star reads detected	4	0	0	0	0	32	0
hsa-mir-6131	GGCUGGUCAGAUGGGAGUG	19	71	89	UUCCCUCUGCUUUGGUCAG	19	8	26	UCCCGCAUUCCCUCUGCUUUGGUCAGGUGGUGCCCUCCUUCCAUGGGUAGAGCCAGAGAUGGUGGGUUCUGGCUGGUCAGAUGGGAGUGGACAGAGACCCGGGGUCCUC	109	Fail	Mature miRNA length not met;Star length not met;No mature or star reads detected	2	0	0	0	0	32	0
hsa-mir-6133	UGAGGGAGGAGGUUGGGUA	19	71	89	CCCUCUUCAUUGUUCUGC	18	31	48	GGAAUGUCACCUGUGUGUUUUCUCUGCAUGCCCUCUUCAUUGUUCUGCUGAAGACUGGUCUCUUCAUGUGUGAGGGAGGAGGUUGGGUAUUGAGGGAAAACAGGGGGC	108	Fail	Mature miRNA length not met;Star length not met;No mature or star reads detected	4	0	0	0	0	32	0
hsa-mir-6165	CAGCAGGAGGUGAGGGGAG	19	9	27	CCUGUCCUCUCCUGCCCUG	19	46	64	CAGCAGGUCAGCAGGAGGUGAGGGGAGAGGAUCCACCUGUCCUGUCCUGUCCUCUCCUGCCCUGUCCUGGCUCCAGCCCCUCCC	84	Fail	Mature miRNA length not met;Star length not met;No mature or star reads detected	4	0	0	0	0	32	0
hsa-mir-7515	AGAAGGGAAGAUGGUGAC	18	46	63	UAUCAUUUCAUUUAU	15	5	19	CUUUUAUCAUUUCAUUUAUGCCUGUUAGCAUGAAAAAAGAGGCUGAGAAGGGAAGAUGGUGACAAGG	67	Fail	Mature miRNA length not met;Star length not met;No mature or star reads detected	5	0	0	0	0	32	0
hsa-mir-5701-3	UUAUUGUCACGUUCUGAUU	19	10	28	UCAGAACAUGAAAAUAACG	19	57	75	GAUUGGACUUUAUUGUCACGUUCUGAUUGGUUAGCCUAAGACUUGUUCUGAUCCAAUCAGAACAUGAAAAUAACGUCCAAUC	82	Fail	Mature miRNA length not met;Star length not met;No mature or star reads detected	2	0	2	0	2	32	100
hsa-mir-9985	UUCACAGUGGCUAAGCUAU	19	21	39	AGUGUUCACUGAUGGAUA	18	52	69	CCCAUGUUCAUUGAGCUUUAUUCACAGUGGCUAAGCUAUGGAAUCCAUCCAAGUGUUCACUGAUGGAUAAAUGGAUACAGAAAAUGUUUAUAUAUAUAUAUAUAAUAUU	109	Fail	Mature miRNA length not met;Star length not met;No mature or star reads detected	5	0	1	0	1	32	100
hsa-mir-12114	CAGGUGGAGGUGUGAGGUC	19	15	33	CCUUGGACAUCCACUUUCU	19	53	71	GUGCUGUCACUGACCAGGUGGAGGUGUGAGGUCCUGGGGCAUCAUGGCAGGACCUUGGACAUCCACUUUCUCAGGUCUGCAGC	83	Fail	Mature miRNA length not met;Star length not met;No mature or star reads detected	2	0	6	0	29	32	20.69
hsa-mir-12130	CGGGUUGUACCUUUUUUGC	19	55	73	AAAAAAGAUACAACCCAUG	19	22	40	UAUUCUUUAUAUCUUACAGGCAAAAAAGAUACAACCCAUGAGUGCUUACUUUUUCGGGUUGUACCUUUUUUGCCUGUAAGCCAUAAAGAGUA	92	Fail	Mature miRNA length not met;Star length not met;No mature or star reads detected	1	0	0	0	3	32	0
hsa-mir-1-2	ACAUACUUCUUUAUAUGCCCAU	22	NA	NA	NA	NA	NA	NA	ACCUACUCAGAGUACAUACUUCUUUAUGUACCCAUAUGAACAUACAAUGCUAUGGAAUGUAAAGAAGUAUGUAUUUUUGGUAGGC	85	Fail	Mature not found in hairpin sequence	NA	NA	NA	NA	NA	NA	NA
hsa-mir-153-1	UCAUUUUUGUGAUGUUGCAGCU	22	NA	NA	NA	NA	NA	NA	CUCACAGCUGCCAGUGUCAUUUUUGUGAUCUGCAGCUAGUAUUCUCACUCCAGUUGCAUAGUCACAAAAGUGAUCAUUGGCAGGUGUGGC	90	Fail	Mature not found in hairpin sequence	NA	NA	NA	NA	NA	NA	NA
hsa-mir-101-2	CAGUUAUCACAGUGCUGAUGCU	22	NA	NA	NA	NA	NA	NA	ACUGUCCUUUUUCGGUUAUCAUGGUACCGAUGCUGUAUAUCUGAAAGGUACAGUACUGUGAUAACUGAAGAAUGGUGGU	79	Fail	Mature not found in hairpin sequence	NA	NA	NA	NA	NA	NA	NA
hsa-mir-519a-2	CUCUAGAGGGAAGCGCUUUCUG	22	NA	NA	NA	NA	NA	NA	UCUCAGGCUGUGUCCCUCUACAGGGAAGCGCUUUCUGUUGUCUGAAAGAAAGGAAAGUGCAUCCUUUUAGAGUGUUACUGUUUGAGA	87	Fail	Mature not found in hairpin sequence	NA	NA	NA	NA	NA	NA	NA
hsa-mir-376a-2	GUAGAUUCUCCUUCUAUGAGUA	22	NA	NA	NA	NA	NA	NA	GGUAUUUAAAAGGUAGAUUUUCCUUCUAUGGUUACGUGUUUGAUGGUUAAUCAUAGAGGAAAAUCCACGUUUUCAGUAUC	80	Fail	Mature not found in hairpin sequence	NA	NA	NA	NA	NA	NA	NA
hsa-mir-548a-1	AAAAGUAAUUGCGAGUUUUACC	22	NA	NA	NA	NA	NA	NA	UGCAGGGAGGUAUUAAGUUGGUGCAAAAGUAAUUGUGAUUUUUGCCAUUAAAAGUAACGACAAAACUGGCAAUUACUUUUGCACCAAACCUGGUAUU	97	Fail	Mature not found in hairpin sequence	NA	NA	NA	NA	NA	NA	NA
hsa-mir-548a-2	AAAAGUAAUUGCGAGUUUUACC	22	NA	NA	NA	NA	NA	NA	UGUGAUGUGUAUUAGGUUUGUGCAAAAGUAAUUGGGGUUUUUUGCCGUUAAAAGUAAUGGCAAAACUGGCAAUUACUUUUGCACCAAACUAAUAUAA	97	Fail	Mature not found in hairpin sequence	NA	NA	NA	NA	NA	NA	NA
hsa-mir-550a-3	AGUGCCUGAGGGAGUAAGAGCCC	23	NA	NA	NA	NA	NA	NA	GAUGCUUUGCUGGCUGGUGCAGUGCCUGAGGGAGUAAGAGUCCUGUUGUUGUAAGAUAGUGUCUUACUCCCUCAGGCACAUCUCCAACAAGUCUC	95	Fail	Mature not found in hairpin sequence	NA	NA	NA	NA	NA	NA	NA
hsa-mir-509-3	UACUGCAGACAGUGGCAAUCA	21	NA	NA	NA	NA	NA	NA	GUGGUACCCUACUGCAGACGUGGCAAUCAUGUAUAAUUAAAAAUGAUUGGUACGUCUGUGGGUAGAGUACUGCAU	75	Fail	Mature not found in hairpin sequence	NA	NA	NA	NA	NA	NA	NA
hsa-mir-1285-2	GAUCUCACUUUGUUGCCCAGG	21	NA	NA	NA	NA	NA	NA	UUUGGGAGGCCGAGGCUGGUGCAUCACUUGAGCCCAGCAAUUUGAGACCAAUCUGGGCAACAAAGUGAGACCUCCGUCUCUACAAAGA	88	Fail	Mature not found in hairpin sequence	NA	NA	NA	NA	NA	NA	NA
hsa-mir-548f-2	UGCAAAAGUAAUCACAGUUUUU	22	NA	NA	NA	NA	NA	NA	UAAUAACUAUUAGGUUGGUGCGAACAUAAUUGCAGUUUUUAUCAUUACUUUUAAUGGCAAAAACUGUAAUUACUUUUGCACCAACCUAAUAUUUUAGU	98	Fail	Mature not found in hairpin sequence	NA	NA	NA	NA	NA	NA	NA
hsa-mir-548f-3	UGCAAAAGUAAUCACAGUUUUU	22	NA	NA	NA	NA	NA	NA	AUUAGGUUGGUGCAAACCUAAUUGCAAUUUUUGCAGUUUUUUUAAGUAAUUGCAAAAACUGUAAUUACUUUUGCACCAACCUAAUAC	87	Fail	Mature not found in hairpin sequence	NA	NA	NA	NA	NA	NA	NA
hsa-mir-548f-4	UGCAAAAGUAAUCACAGUUUUU	22	NA	NA	NA	NA	NA	NA	GAGUUCUAACGUAUUAGGUUGGUGCAAAAGUAAUAGUGGUUUUUGCCAUUAAAAGUAAUGACAAAAACUGUAAUUACUUUUGGAACAAUAUUAAUAGAAUUUCAG	105	Fail	Mature not found in hairpin sequence	NA	NA	NA	NA	NA	NA	NA
hsa-mir-548f-5	UGCAAAAGUAAUCACAGUUUUU	22	NA	NA	NA	NA	NA	NA	UAUUAGGUUGCUGCAAAAGUAAUCAUGUUUUUUUCCAUUGUAAGUAAUGGGAAAAACUGUAAUUACUUUUGUACCAACCUAAUAGC	86	Fail	Mature not found in hairpin sequence	NA	NA	NA	NA	NA	NA	NA
hsa-mir-548o	AAAAGUAAUUGCGGUUUUUGCC	22	NA	NA	NA	NA	NA	NA	UGGUGAAAAUGUGUUGAUUGUAAUGGUUCCUAUUCUGAUCAAUAAACAUGGUUUGAGCCUAGUUACAAUGAUCUAAAAUUCACGGUCCAAAACUGCAGUUACUUUUGCACCAAC	114	Fail	Mature not found in hairpin sequence	NA	NA	NA	NA	NA	NA	NA
hsa-mir-548ae-1	AAAAGUAAUUGUGGUUUUUG	20	NA	NA	NA	NA	NA	NA	GCAGUUUUUGCCAUUAAGUUGCGGUUUUUGCCAUUAUAAUGGCAAAAACUGCAAUUACUUUCACACCUGC	70	Fail	Mature not found in hairpin sequence	NA	NA	NA	NA	NA	NA	NA
hsa-mir-548aj-1	UGCAAAAGUAAUUGCAGUUUUUG	23	NA	NA	NA	NA	NA	NA	AUUGGUGUAAAAGUAAUUGCAGGUUAUGCCAUUAAAAGUAAUGGUAAAAACUGCAAUUACUUUUACACUAAC	72	Fail	Mature not found in hairpin sequence	NA	NA	NA	NA	NA	NA	NA
hsa-mir-548x-2	UGCAAAAGUAAUUGCAGUUUUUG	23	NA	NA	NA	NA	NA	NA	AUGCCAAAUAUUAGGUUGGCACAAAAGUAAUUGUGGCUUUUGCCAUUAAAAGUAAUGGUAAAAACUGCAAUUACUUUCGUGCCAACCUAAUAUUUGUGUG	100	Fail	Mature not found in hairpin sequence	NA	NA	NA	NA	NA	NA	NA
hsa-mir-3142	AAGGCCUUUCUGAACCUUCAGA	22	NA	NA	NA	NA	NA	NA	UUCAGAAAGGCCUUUCUGAACCUUCAGAAAGGCUGCUGAAUCUUCAGAAAGGCCUUUCUGAACCUUCAGAAAGGCUGCUGAA	82	Fail	miRNA multimaps to hairpin	NA	NA	NA	NA	NA	NA	NA
hsa-mir-4441	ACAGGGAGGAGAUUGUA	17	NA	NA	NA	NA	NA	NA	CAGAGUCUCCUUCGUGUACAGGGAGGAGACUGUACGUGAGAGAUAGUCAGAUCCGCAUGUUAGAGCAGAGUCUCCUUCGUGUACAGGGAGGAGAUUGUAC	100	Fail	miRNA multimaps to hairpin	NA	NA	NA	NA	NA	NA	NA
hsa-mir-3689c	CUGGGAGGUGUGAUAUUGUGGU	22	NA	NA	NA	NA	NA	NA	GGGAGGUGUGAUAUCGUGGUUCCUGGGAGGUGUGAUAUCGUGGUUCCUGGGAGGUGUGAUAUUGUGGUUCCU	72	Fail	miRNA multimaps to hairpin	NA	NA	NA	NA	NA	NA	NA
hsa-mir-4487	AGAGCUGGCUGAAGGGCAG	19	NA	NA	NA	NA	NA	NA	ACUGUCCUUCAGCCAGAGCUGGCUGAAGGGCAGAAGGGAACUGUCCUUCAGCCAGAGCUGGCUGAAGGGCAGA	73	Fail	miRNA multimaps to hairpin	NA	NA	NA	NA	NA	NA	NA
hsa-mir-8070	AUGUGAUUGACGGCUGACUCCA	22	NA	NA	NA	NA	NA	NA	ACUUGAUCCCAUGUGAUUGACGGCUGACUCCAUGUGAGUGAAGCCUGAUCAUCAUGUGAGUGAAGCCUGAUCAUCAUGUGAGUGAAGC	88	Fail	miRNA multimaps to hairpin	NA	NA	NA	NA	NA	NA	NA
hsa-mir-326	CCUCUGGGCCCUUCCUCCAG	20	60	79	GGAGGCAGGGCCUUUGUGAAGGCG	24	20	43	CUCAUCUGUCUGUUGGGCUGGAGGCAGGGCCUUUGUGAAGGCGGGUGGUGCUCAGAUCGCCUCUGGGCCCUUCCUCCAGCCCCGAGGCGGAUUCA	95	Fail	More than 5 mismatches in duplex;asymmetric bulge greater than 3	7	1	678	118	797	3	99.88
hsa-mir-892a	CACUGUGUCCUUUCUGCGUAG	21	45	65	ACUCAGAAAGGUGCCAGUCAC	21	11	31	GCAGUGCCUUACUCAGAAAGGUGCCAGUCACUUACACUACAUGUCACUGUGUCCUUUCUGCGUAGAGUAAGGCUC	75	Fail	More than 5 mismatches in duplex;asymmetric bulge greater than 3	6	1	1577	53	1631	3	99.97
hsa-mir-5090	CCGGGGCAGAUUGGUGUAGGGUG	23	11	33	CCCUAAGCCUUCUGCCCCCAAC	22	49	70	UCUGAGGUACCCGGGGCAGAUUGGUGUAGGGUGCAAAGCCUGCCCGCCCCCUAAGCCUUCUGCCCCCAACUCCAGCCUGUCAGGA	85	Fail	More than 5 mismatches in duplex;asymmetric bulge greater than 3	6	1	36	8	44	1	100
hsa-mir-924	AGAGUCUUGUGAUGUCUUGC	20	4	23	AGGGCCAUCCAACCUAGAGUCUAC	24	27	50	AAUAGAGUCUUGUGAUGUCUUGCUUAAGGGCCAUCCAACCUAGAGUCUACAAC	53	Fail	More than 5 mismatches in duplex;asymmetric bulge greater than 3;No mature or star reads detected	7	1	0	0	0	32	0
hsa-mir-4641	UGCCCAUGCCAUACUUUUGCCUCA	24	42	65	GGGCAGGGGGCAGAGGGCAUC	21	4	24	GGGGGGCAGGGGGCAGAGGGCAUCAGAGGACAGCCGCCUGGUGCCCAUGCCAUACUUUUGCCUCAG	66	Fail	More than 5 mismatches in duplex;asymmetric bulge greater than 3;No mature or star reads detected	6	1	37	0	37	32	100
hsa-mir-5572	GUUGGGGUGCAGGGGUCUGCU	21	77	97	CAGGCACUGCCCCUGCGACCAGCCU	25	43	67	AGCCAGACAAGAGGGUCAUGGGGAGUCACUGUCAACCCAGAGCAGGCACUGCCCCUGCGACCAGCCUGGGGCAUCGGUUGGGGUGCAGGGGUCUGCUGGUGAUGCUUUCCAUCUCUUUGCUUUGUCCUGAUUGUAGC	137	Fail	More than 5 mismatches in duplex;asymmetric bulge greater than 3;No mature or star reads detected	7	1	0	0	0	32	0
hsa-mir-8062	CAGUGAUUUGAGGAUUAUUGC	21	11	31	AAUAUAUUGUCUUCAAAGAACCUAU	25	54	78	CUUAUGCAUGCAGUGAUUUGAGGAUUAUUGCUCACGGUAAGAAAAACAUGAGUAAUAUAUUGUCUUCAAAGAACCUAUGCUCUAA	85	Fail	More than 5 mismatches in duplex;asymmetric bulge greater than 3;No mature or star reads detected	7	1	0	0	0	32	0
hsa-mir-4521	GCUAAGGAAGUCCUGUGCUCAG	22	4	25	AAAACUAGGAUUUCUCUUGUUA	22	38	59	UCGGCUAAGGAAGUCCUGUGCUCAGUUUUGUAGCAUCAAAACUAGGAUUUCUCUUGUUAC	60	Fail	More than 5 mismatches in duplex;asymmetric bulge greater than 3;Precision less than 75%	7	1	184	10	10190	32	1.9
hsa-mir-1972-1	UCAGGCCAGGCACAGUGGCUCA	22	48	69	UGCCACCACACCUGGCUUAAAU	22	11	32	UAUAGGCAUGUGCCACCACACCUGGCUUAAAUGUGUCAUUUAAAAAUUCAGGCCAGGCACAGUGGCUCAUGCCUGUA	77	Fail	More than 5 mismatches in duplex;Less than 10 reads in a single library	6	0	4	1	40	32	12.5
hsa-mir-1972-2	UCAGGCCAGGCACAGUGGCUCA	22	48	69	UGCCACCACACCUGGCUUAAAU	22	11	32	UAUAGGCAUGUGCCACCACACCUGGCUUAAAUGUGUCAUUUAAAAAUUCAGGCCAGGCACAGUGGCUCAUGCCUGUA	77	Fail	More than 5 mismatches in duplex;Less than 10 reads in a single library	6	0	4	1	40	32	12.5
hsa-mir-3683	UGCGACAUUGGAAGUAGUAUCA	22	15	36	AUGCUACGAACAAUAUCACAGA	22	49	70	GGGUGUACACCCCCUGCGACAUUGGAAGUAGUAUCAUCUCUCCCUUGGAUGCUACGAACAAUAUCACAGAAGGUGUACACCC	82	Fail	More than 5 mismatches in duplex;Less than 10 reads in a single library	6	0	12	1	15	32	86.67
hsa-mir-521-2	AACGCACUUCCCUUUAGAGUGU	22	54	75	UCUCCAAAGGGAAGAAUUUUCU	22	15	36	UCUCGGGCUGUGACUCUCCAAAGGGAAGAAUUUUCUCUUGUCUAAAAGAAAAGAACGCACUUCCCUUUAGAGUGUUACCGUGUGAGA	87	Fail	More than 5 mismatches in duplex;No mature or star reads detected	6	0	20	0	20	32	100
hsa-mir-527	CUGCAAAGGGAAGCCCUUUC	20	14	33	AAGUGCUUCCCUUUGGUGAA	20	53	72	UCUCAAGCUGUGACUGCAAAGGGAAGCCCUUUCUGUUGUCUAAAAGAAAAGAAAGUGCUUCCCUUUGGUGAAUUACGGUUUGAGA	85	Fail	More than 5 mismatches in duplex;No mature or star reads detected	6	0	4	24	41	32	68.29
hsa-mir-555	AGGGUAAGCUGAACCUCUGAU	21	61	81	CAGAUGUGGAGCACUACCUUUG	22	11	32	GGAGUGAACUCAGAUGUGGAGCACUACCUUUGUGAGCAGUGUGACCCAAGGCCUGUGGACAGGGUAAGCUGAACCUCUGAUAAAACUCUGAUCUAU	96	Fail	More than 5 mismatches in duplex;No mature or star reads detected	6	0	0	0	3	32	0
hsa-mir-596	AAGCCUGCCCGGCUCCUCGGG	21	16	36	CGCAUGGCAGCUGCUGCCCUUCG	23	48	70	AGCACGGCCUCUCCGAAGCCUGCCCGGCUCCUCGGGAACCUGCCUCCCGCAUGGCAGCUGCUGCCCUUCGGAGGCCG	77	Fail	More than 5 mismatches in duplex;No mature or star reads detected	7	0	0	0	1	32	0
hsa-mir-623	AUCCCUUGCAGGGGCUGUUGGGU	23	16	38	CCGAUGUACUCUGUAGAUGU	20	65	84	GUACACAGUAGAAGCAUCCCUUGCAGGGGCUGUUGGGUUGCAUCCUAAGCUGUGCUGGAGCUUCCCGAUGUACUCUGUAGAUGUCUUUGCACCUUCUG	98	Fail	More than 5 mismatches in duplex;No mature or star reads detected	6	0	0	0	1	32	0
hsa-mir-635	ACUUGGGCACUGAAACAAUGUCC	23	16	38	UCAUUGUUUUGUGUCCAUUGAG	22	69	90	CAGAGAGGAGCUGCCACUUGGGCACUGAAACAAUGUCCAUUAGGCUUUGUUAUGGAAACUUCUCCUGAUCAUUGUUUUGUGUCCAUUGAGCUUCCAAU	98	Fail	More than 5 mismatches in duplex;No mature or star reads detected	6	0	2	0	2	32	100
hsa-mir-639	AUCGCUGCGGUUGCGAGCGCUGU	23	61	83	GGCGCGCGCGGCCUGGAGGGGCGG	24	11	34	UGGCCGACGGGGCGCGCGCGGCCUGGAGGGGCGGGGCGGACGCAGAGCCGCGUUUAGUCUAUCGCUGCGGUUGCGAGCGCUGUAGGGAGCCUGUGCUG	98	Fail	More than 5 mismatches in duplex;No mature or star reads detected	6	0	0	0	27	32	0
hsa-mir-640	AUGAUCCAGGAACCUGCCUCU	21	61	81	GGGCAAGUUCCUGAAGAUCAGAC	23	9	31	GUGACCCUGGGCAAGUUCCUGAAGAUCAGACACAUCAGAUCCCUUAUCUGUAAAAUGGGCAUGAUCCAGGAACCUGCCUCUACGGUUGCCUUGGGG	96	Fail	More than 5 mismatches in duplex;No mature or star reads detected	6	0	0	0	1	32	0
hsa-mir-647	GUGGCUGCACUCACUUCCUUC	21	16	36	GGGAGGGUCAGGCAGGGCUGGGG	23	67	89	AGGAAGUGUUGGCCUGUGGCUGCACUCACUUCCUUCAGCCCCAGGAAGCCUUGGUCGGGGGCAGGAGGGAGGGUCAGGCAGGGCUGGGGGCCUGAC	96	Fail	More than 5 mismatches in duplex;No mature or star reads detected	6	0	0	0	0	32	0
hsa-mir-649	AAACCUGUGUUGUUCAAGAGUC	22	61	82	UUUUUGAUCGACAUUUGGUUGAA	23	20	42	GGCCUAGCCAAAUACUGUAUUUUUGAUCGACAUUUGGUUGAAAAAUAUCUAUGUAUUAGUAAACCUGUGUUGUUCAAGAGUCCACUGUGUUUUGCUG	97	Fail	More than 5 mismatches in duplex;No mature or star reads detected	6	0	0	0	0	32	0
hsa-mir-320b-1	AAAAGCUGGGUUGAGAGGGCAA	22	42	63	UCCCUCUCUUUCUAGUUCUUCC	22	10	31	AUAAAUUAAUCCCUCUCUUUCUAGUUCUUCCUAGAGUGAGGAAAAGCUGGGUUGAGAGGGCAAACAAAUUAA	72	Fail	More than 5 mismatches in duplex;No mature or star reads detected	6	0	85032	0	85213	32	99.79
hsa-mir-320b-2	AAAAGCUGGGUUGAGAGGGCAA	22	41	62	GCUUUCUCUUCCCAGAUUUCC	21	10	30	GUCUCUUAGGCUUUCUCUUCCCAGAUUUCCCAAAGUUGGGAAAAGCUGGGUUGAGAGGGCAAAAGGAAAAA	71	Fail	More than 5 mismatches in duplex;No mature or star reads detected	6	0	85032	0	85593	32	99.34
hsa-mir-298	AGCAGAAGCAGGGAGGUUCUCCCA	24	11	34	GAGGAACUAGCCUGCUGCUUUGCUCA	26	53	78	UCAGGUCUUCAGCAGAAGCAGGGAGGUUCUCCCAGUGGUUUUCCUUGACUGUGAGGAACUAGCCUGCUGCUUUGCUCAGGAGUGAGCU	88	Fail	More than 5 mismatches in duplex;No mature or star reads detected	6	0	0	12	12	32	100
hsa-mir-922	GCAGCAGAGAAUAGGACUACGUC	23	57	79	CGUUUUCCCUCUCCCUGUCC	20	5	24	AUGGCGUUUUCCCUCUCCCUGUCCUGGACUGGGGUCAGACUGUGCCCCGAGGAGAAGCAGCAGAGAAUAGGACUACGUCAU	81	Fail	More than 5 mismatches in duplex;No mature or star reads detected	7	0	0	0	1	32	0
hsa-mir-1181	CCGUCGCCGCCACCCGAGCCG	21	14	34	GCUGGGCCGCCAAGGCAAGAUGGUG	25	41	65	UCCACUGCUGCCGCCGUCGCCGCCACCCGAGCCGGAGCGGGCUGGGCCGCCAAGGCAAGAUGGUGGACUACAGCGUGUGGG	81	Fail	More than 5 mismatches in duplex;No mature or star reads detected	7	0	0	1	37	32	2.7
hsa-mir-1200	CUCCUGAGCCAUUCUGAGCCUC	22	9	30	GGUUCAGGAAUUUGUCAGGGAU	22	51	72	UGCUACUUCUCCUGAGCCAUUCUGAGCCUCAAUCACUUGCCAGAGAGAUUGGUUCAGGAAUUUGUCAGGGAUAGCC	76	Fail	More than 5 mismatches in duplex;No mature or star reads detected	7	0	0	0	0	32	0
hsa-mir-663b	GGUGGCCCGGCCGUGCCUGAGG	22	90	111	GAGGGCCGUCCGGCAUCCUAG	21	7	27	GGUGCCGAGGGCCGUCCGGCAUCCUAGGCGGGUCGCUGCGGUACCUCCCUCCUGUCUGUGGCGGUGGGAUCCCGUGGCCGUGUUUUCCUGGUGGCCCGGCCGUGCCUGAGGUUUC	115	Fail	More than 5 mismatches in duplex;No mature or star reads detected	6	0	720	0	1231	32	58.49
hsa-mir-1204	UCGUGGCCUGGUCUCCAUUAU	21	4	24	GGUGAGGACGUGCCUCGUGG	20	47	66	ACCUCGUGGCCUGGUCUCCAUUAUUUGAGAUGAGUUACAUCUUGGAGGUGAGGACGUGCCUCGUGGU	67	Fail	More than 5 mismatches in duplex;No mature or star reads detected	7	0	0	0	0	32	0
hsa-mir-1205	UCUGCAGGGUUUGCUUUGAG	20	8	27	UCCUGUCAACCCUGUUCUGGAGU	23	37	59	GAAGGCCUCUGCAGGGUUUGCUUUGAGGUACUUCCUUCCUGUCAACCCUGUUCUGGAGUCUGU	63	Fail	More than 5 mismatches in duplex;No mature or star reads detected	7	0	0	0	0	32	0
hsa-mir-1302-6	UUGGGACAUACUUAUGCUAAA	21	56	76	UAAUAUAUGUAUGGCCCACACAAU	24	15	38	AACAAAUAAUUUGGUAAUAUAUGUAUGGCCCACACAAUAUUUAGGACAACAAUAUUUGGGACAUACUUAUGCUAAAAAAGUAUUUGUUGA	90	Fail	More than 5 mismatches in duplex;No mature or star reads detected	6	0	86	0	90	32	95.56
hsa-mir-1302-8	UUGGGACAUACUUAUGCUAAA	21	66	86	CAGCAUUAGUGUAUCACAUGC	21	40	60	CCCAUUUAAACUUGAAUUUCAUAUAAACACCGUAAUUUUCAGCAUUAGUGUAUCACAUGCAGUAUUUGGGACAUACUUAUGCUAAAAAAUUAGGUGGUGUUGAUCUGAAAUUCCAGUGUAGAUGGGCA	128	Fail	More than 5 mismatches in duplex;No mature or star reads detected	6	0	86	0	90	32	95.56
hsa-mir-1324	CCAGACAGAAUUCUAUGCACUUUC	24	61	84	AGGUGCAUGAAGCCUGGUCCUGCC	24	8	31	CCUGAAGAGGUGCAUGAAGCCUGGUCCUGCCCUCACUGGGAACCCCCUUCCCUCUGGGUACCAGACAGAAUUCUAUGCACUUUCCUGGAGGCUCCA	96	Fail	More than 5 mismatches in duplex;No mature or star reads detected	6	0	0	0	0	32	0
hsa-mir-711	GGGACCCAGGGAGAGACGUAAG	22	43	64	UUGAGUCUCUCCUCAGGGUGCUGCA	25	8	32	ACUGACUUUGAGUCUCUCCUCAGGGUGCUGCAGGCAAAGCUGGGGACCCAGGGAGAGACGUAAGUGAGGGGAGAUG	76	Fail	More than 5 mismatches in duplex;No mature or star reads detected	7	0	0	0	2	32	0
hsa-mir-718	CUUCCGCCCCGCCGGGCGUCG	21	42	62	GCGCAAGAUGGCGGCGGGCCCG	22	10	31	GGCCGCGGCGCGCAAGAUGGCGGCGGGCCCGGGCACCGCCCCUUCCGCCCCGCCGGGCGUCGCACGAGGC	70	Fail	More than 5 mismatches in duplex;No mature or star reads detected	7	0	0	3	3	32	100
hsa-mir-3139	UAGGAGCUCAACAGAUGCCUGUU	23	10	32	CAGGUAUCGCAGGAGCUUUUGUU	23	47	69	GGCUCAGAGUAGGAGCUCAACAGAUGCCUGUUGACUGAAUAAUAAACAGGUAUCGCAGGAGCUUUUGUUAUGUGCC	76	Fail	More than 5 mismatches in duplex;No mature or star reads detected	6	0	215	1	216	32	100
hsa-mir-378c	ACUGGACUUGGAGUCAGAAGAGUGG	25	11	35	AACUCUGACUUUGAAGGUGGUGA	23	52	74	GGAGGCCAUCACUGGACUUGGAGUCAGAAGAGUGGAGUCGGGUCAGACUUCAACUCUGACUUUGAAGGUGGUGAGUGCCUC	81	Fail	More than 5 mismatches in duplex;No mature or star reads detected	7	0	113602	0	113610	32	99.99
hsa-mir-4313	AGCCCCCUGGCCCCAAACCC	20	11	30	GUGGGGGAAUCAGGGGUGUAAA	22	70	91	GAUCAGGCCCAGCCCCCUGGCCCCAAACCCUGCAGCCCCAGCUGGAGGAUGAGGAGAUGCUGGGCUUGGGUGGGGGAAUCAGGGGUGUAAAGGGGCCUGCU	101	Fail	More than 5 mismatches in duplex;No mature or star reads detected	7	0	0	0	0	32	0
hsa-mir-4259	CAGUUGGGUCUAGGGGUCAGGA	22	70	91	UUGUGUCCUGAAUUGGGUGGG	21	11	31	GAUGGGCCCCUUGUGUCCUGAAUUGGGUGGGGGCUCUGAGUGGGGAAAGUGGGGGCCUAGGGGAGGUCACAGUUGGGUCUAGGGGUCAGGAGGGCCCAGGA	101	Fail	More than 5 mismatches in duplex;No mature or star reads detected	6	0	0	0	0	32	0
hsa-mir-4268	GGCUCCUCCUCUCAGGAUGUG	21	34	54	GGUUCUAGAGGUUUUGCCCU	20	11	30	AUGCACAUCAGGUUCUAGAGGUUUUGCCCUAGCGGCUCCUCCUCUCAGGAUGUGAUGUCACCUG	64	Fail	More than 5 mismatches in duplex;No mature or star reads detected	6	0	0	0	0	32	0
hsa-mir-3610	GAAUCGGAAAGGAGGCGCCG	20	42	61	GCAGCCAUCUUGUUUGUUUGAG	22	19	40	AAGAGCCGCGGCGUAACGGCAGCCAUCUUGUUUGUUUGAGUGAAUCGGAAAGGAGGCGCCGGCUGUGGCGGCG	73	Fail	More than 5 mismatches in duplex;No mature or star reads detected	7	0	7	0	54	32	12.96
hsa-mir-3618	UGUCUACAUUAAUGAAAAGAGC	22	52	73	GAUUUCCAAUAAUUGAGGCAGU	22	18	39	UAAGCUGAGUGCAUUGUGAUUUCCAAUAAUUGAGGCAGUGGUUCUAAAAGCUGUCUACAUUAAUGAAAAGAGCAAUGUGGCCAGCUUG	88	Fail	More than 5 mismatches in duplex;No mature or star reads detected	6	0	0	9	12	32	75
hsa-mir-3662	GAAAAUGAUGAGUAGUGACUGAUG	24	55	78	ACAGUUACACUUCUUACUCUCAA	23	20	42	UGUGUUUUCCUCAACGCUCACAGUUACACUUCUUACUCUCAAUCCAUUCAUAUUGAAAAUGAUGAGUAGUGACUGAUGAAGCACAAAUCAGCCAA	95	Fail	More than 5 mismatches in duplex;No mature or star reads detected	6	0	402	0	402	32	100
hsa-mir-3674	AUUGUAGAACCUAAGAUUGGCC	22	9	30	CCUUUCAAGUUUUUGCAUUUC	21	42	62	ACAUCACUAUUGUAGAACCUAAGAUUGGCCGUUUGAGAUGUCCUUUCAAGUUUUUGCAUUUCUGAUGU	68	Fail	More than 5 mismatches in duplex;No mature or star reads detected	7	0	0	0	2	32	0
hsa-mir-3907	AGGUGCUCCAGGCUGGCUCACA	22	93	114	GGGGUCCAGGCUGGACCAGGCCUGC	25	53	77	GGGUUGGAAAGCUGUAGGUGUGGAGGGGCAUGGAUACGGGGGCCAUGAGGGUGGGGUCCAGGCUGGACCAGGCCUGCCCUGAGUCCCCCAGCAGGUGCUCCAGGCUGGCUCACACCCUCUGCCUCUCUCUCUUCCUUCCUGGCCCCAACCC	151	Fail	More than 5 mismatches in duplex;No mature or star reads detected	6	0	7	0	7	32	100
hsa-mir-3917	GCUCGGACUGAGCAGGUGGG	20	52	71	UUGGUGCUCAGAGUGUGGUCA	21	27	47	GGCGCUUUUGUGCGCGCCCGGGUCUGUUGGUGCUCAGAGUGUGGUCAGGCGGCUCGGACUGAGCAGGUGGGUGCGGGGCUCGGAGGAGGCGGC	93	Fail	More than 5 mismatches in duplex;No mature or star reads detected	7	0	25	0	285	32	8.77
hsa-mir-378f	ACUGGACUUGGAGCCAGAAG	20	52	71	CCUGGACUCCCAUAGUUUUCAGGCU	25	8	32	GUCAGGUCCUGGACUCCCAUAGUUUUCAGGCUGCUAAACAACAGAACGAGCACUGGACUUGGAGCCAGAAGUCUUGGG	78	Fail	More than 5 mismatches in duplex;No mature or star reads detected	6	0	109	0	110	32	99.09
hsa-mir-3689d-2	GGGAGGUGUGAUCUCACACUCG	22	4	25	AGGUGUGAUCCUGUUCUUCCUG	22	55	76	ACUGGGAGGUGUGAUCUCACACUCGCUGGGAGGUGUGCUAUCGUCUUCCCUGGGAGGUGUGAUCCUGUUCUUCCUGAGCG	80	Fail	More than 5 mismatches in duplex;No mature or star reads detected	7	0	0	0	0	32	0
hsa-mir-4502	GCUGAUGAUGAUGGUGCUGAAG	22	58	79	UUAGCAAGUUGUAAUCUUUUU	21	6	26	AGCCUUUAGCAAGUUGUAAUCUUUUUGCUGAUGGAGGGUCUUGCCUCCAUGGGGAUGGCUGAUGAUGAUGGUGCUGAAGGC	81	Fail	More than 5 mismatches in duplex;No mature or star reads detected	6	0	21	0	23	32	91.3
hsa-mir-2392	UAGGAUGGGGGUGAGAGGUG	20	61	80	CCUCCCAAUCCAGCCAUUCCUCA	23	7	29	AUGGUCCCUCCCAAUCCAGCCAUUCCUCAGACCAGGUGGCUCCCGAGCCACCCCAGGCUGUAGGAUGGGGGUGAGAGGUGCUAG	84	Fail	More than 5 mismatches in duplex;No mature or star reads detected	6	0	0	0	0	32	0
hsa-mir-4513	AGACUGACGGCUGGAGGCCCAU	22	14	35	CGGCCCCCAGAUUUCUGGUCUCC	23	52	74	AUUCUAGGUGGGGAGACUGACGGCUGGAGGCCCAUAAGCUGUCUAAAACUUCGGCCCCCAGAUUUCUGGUCUCCCCACUUCAGAAC	86	Fail	More than 5 mismatches in duplex;No mature or star reads detected	7	0	0	0	0	32	0
hsa-mir-4517	AAAUAUGAUGAAACUCACAGCUGAG	25	5	29	GAGCUUGUGUUUGGGUGGUGUGGCU	25	54	78	AGGUAAAUAUGAUGAAACUCACAGCUGAGGAGCUUAGCAAGUAGCUAAGGCCAGAGCUUGUGUUUGGGUGGUGUGGCUG	79	Fail	More than 5 mismatches in duplex;No mature or star reads detected	7	0	1678	0	1687	32	99.47
hsa-mir-4647	GAAGAUGGUGCUGUGCUGAGGAA	23	11	33	CCCAGCACCACCACCUCCUAU	21	52	72	CCAGGAGGGUGAAGAUGGUGCUGUGCUGAGGAAAGGGGAUGCAGAGCCCUGCCCAGCACCACCACCUCCUAUGCUCCUGG	80	Fail	More than 5 mismatches in duplex;No mature or star reads detected	7	0	204	0	262	32	77.86
hsa-mir-4651	CGGGGUGGGUGAGGUCGGGC	20	10	29	UUGCCGGGCGCCUCAGUUCACC	22	45	66	CGGCGACGGCGGGGUGGGUGAGGUCGGGCCCCAAGACUCGGGGUUUGCCGGGCGCCUCAGUUCACCGCGGCCG	73	Fail	More than 5 mismatches in duplex;No mature or star reads detected	6	0	11	0	17	32	64.71
hsa-mir-4658	GUGAGUGUGGAUCCUGGAGGAAU	23	37	59	UCACUCAGAGCAUCUACACCCACUA	25	9	33	GCUGCCCUUCACUCAGAGCAUCUACACCCACUACCGGUGAGUGUGGAUCCUGGAGGAAUCGUGGC	65	Fail	More than 5 mismatches in duplex;No mature or star reads detected	6	0	35	0	37	32	94.59
hsa-mir-4681	AACGGGAAUGCAGGCUGUAUCU	22	4	25	GUGCAGGCUGCAGACCUGUCAC	22	46	67	GGCAACGGGAAUGCAGGCUGUAUCUGCAGGGCAUUGUGCUAACAGGUGCAGGCUGCAGACCUGUCACAGGCC	72	Fail	More than 5 mismatches in duplex;No mature or star reads detected	6	0	13	0	18	32	72.22
hsa-mir-4689	UUGAGGAGACAUGGUGGGGGCC	22	10	31	CAGCCCAUGCCAUGUGUCCUCAUGG	25	39	63	GGUUUCUCCUUGAGGAGACAUGGUGGGGGCCGGUCAGGCAGCCCAUGCCAUGUGUCCUCAUGGAGAGGCC	70	Fail	More than 5 mismatches in duplex;No mature or star reads detected	6	0	40	0	40	32	100
hsa-mir-4691	GUCCUCCAGGCCAUGAGCUGCGG	23	14	36	CCAGCCACGGACUGAGAGUGCAU	23	53	75	GGAGCACUCCCAGGUCCUCCAGGCCAUGAGCUGCGGCCCUGAUGUCUCUACUCCAGCCACGGACUGAGAGUGCAUAGGAGUGUCC	85	Fail	More than 5 mismatches in duplex;No mature or star reads detected	6	0	2	33	37	32	94.59
hsa-mir-4767	CGCGGGCGCUCCUGGCCGCCGCC	23	10	32	GGCCAGCCGGGGGCAGAGCGCGCGGG	26	42	67	ACAUGGGCCCGCGGGCGCUCCUGGCCGCCGCCCGACUUCGGGGCCAGCCGGGGGCAGAGCGCGCGGGAGCCCGAGCGU	78	Fail	More than 5 mismatches in duplex;No mature or star reads detected	7	0	527	0	533	32	98.87
hsa-mir-5087	GGGUUUGUAGCUUUGCUGGCAUG	23	11	33	AGUCGCAAGCAUAAGAAAGA	20	50	69	AGCUUUCUACGGGUUUGUAGCUUUGCUGGCAUGUUAAGUGUUGUCCUACAGUCGCAAGCAUAAGAAAGAGAAAGUA	76	Fail	More than 5 mismatches in duplex;No mature or star reads detected	6	0	2	0	26	32	7.69
hsa-mir-5094	AAUCAGUGAAUGCCUUGAACCU	22	11	32	GUACAGUGGGCUCACUGAAACA	22	57	78	AAAAGAAAAAAAUCAGUGAAUGCCUUGAACCUAACACACUGCCUUUUAUGUGGUAGGUACAGUGGGCUCACUGAAACAUUCAACU	85	Fail	More than 5 mismatches in duplex;No mature or star reads detected	7	0	626	0	1060	32	59.06
hsa-mir-5100	UUCAGAUCCCAGCGGUGCCUCU	22	68	89	GGGUAGGAGCGUGGCUUCUGGAGC	24	31	54	CCAUGAGGAGCUGGCAGUGGGAUGGCCUGGGGGUAGGAGCGUGGCUUCUGGAGCUAGACCACAUGGGUUCAGAUCCCAGCGGUGCCUCUAACUGGCCACAGGACCUUGGGCAGUCAGCU	119	Fail	More than 5 mismatches in duplex;No mature or star reads detected	7	0	7	0	7	32	100
hsa-mir-5707	ACGUUUGAAUGCUGUACAAGGC	22	10	31	CACAUGUACAGCUUUCAAACAUGC	24	51	74	UGUAAGAACACGUUUGAAUGCUGUACAAGGCACAUAUGUGAACAUUGUACCACAUGUACAGCUUUCAAACAUGCUCUUAUA	81	Fail	More than 5 mismatches in duplex;No mature or star reads detected	6	0	0	0	2	32	0
hsa-mir-6074	GAUAUUCAGAGGCUAGGUGG	20	58	77	ACCUUCAGUCAACUGAUUUGCUC	23	26	48	UACCAACCCCAUGGAAUUUUUACUCACCUUCAGUCAACUGAUUUGCUCUUUGGUGGAGAUAUUCAGAGGCUAGGUGGAGAUAGAGGUAGCCUUGAGGGUGGGUGUGG	107	Fail	More than 5 mismatches in duplex;No mature or star reads detected	7	0	0	0	0	32	0
hsa-mir-6079	UUGGAAGCUUGGACCAACUAGCUG	24	36	59	GACCUAGUAUCAGUGGCCAAAG	22	6	27	UCCUAGACCUAGUAUCAGUGGCCAAAGAAACUUUUUUGGAAGCUUGGACCAACUAGCUGGCU	62	Fail	More than 5 mismatches in duplex;No mature or star reads detected	7	0	0	0	0	32	0
hsa-mir-6084	UUCCGCCAGUCGGUGGCCGG	20	78	97	GGCCGCAGGACCGGGCGCGGAGC	23	14	36	AGCGUCCAGGCUGGGCCGCAGGACCGGGCGCGGAGCCUCGCAGGGUCGGGCUCGGGCUCCCUAACCGUCUCCGCUUCUUCCGCCAGUCGGUGGCCGGGCUGGCGGCGCGG	110	Fail	More than 5 mismatches in duplex;No mature or star reads detected	6	0	0	0	20	32	0
hsa-mir-6863	UAGACGUGGUGAAGGAUUGAGUG	23	64	86	UGAAUCCAGUUGAAAAUGUUAAUG	24	34	57	AUUUAUGAGGCAGCAGAGUCUACAAGUAAAUCAUGAAUCCAGUUGAAAAUGUUAAUGAGGCCAUAGACGUGGUGAAGGAUUGAGUGACCU	90	Fail	More than 5 mismatches in duplex;No mature or star reads detected	7	0	0	0	0	32	0
hsa-mir-7843	GAGGGCAGAGCCAGCUUCCUGA	22	12	33	AUGAAGCCUUCUCUGCCUUACG	22	47	68	GUAGACAGGAUGAGGGCAGAGCCAGCUUCCUGAUCUGAUGGAAGUCAUGAAGCCUUCUCUGCCUUACGCUUGGCUCUGC	79	Fail	More than 5 mismatches in duplex;No mature or star reads detected	7	0	0	5	5	32	100
hsa-mir-7844	AAAACUAGGACUGUGUGGUGUA	22	26	47	UGCCAACUCAGUCCUUGUACUUC	23	80	102	UGAUUGUGCGGACUCGUGUGUAAGAAAAACUAGGACUGUGUGGUGUAAAUAACUACAAUUCUCUUAACUCCGUAGCAGUUGCCAACUCAGUCCUUGUACUUCGUUAACACGAAUCUGUUUCA	122	Fail	More than 5 mismatches in duplex;No mature or star reads detected	7	0	2	0	3	32	66.67
hsa-mir-7848	CUACCCUCGGUCUGCUUACCACA	23	66	88	UGGCAGGCCCACCUUGGGUAUGCA	24	19	42	GCUGGGGCUGGGUGGGUGUGGCAGGCCCACCUUGGGUAUGCAAAGCUCUGACAGUGUUUCACUUGCUACCCUCGGUCUGCUUACCACACUCCCAGUUCUGC	101	Fail	More than 5 mismatches in duplex;No mature or star reads detected	6	0	52	0	55	32	94.55
hsa-mir-8052	CGGGACUGUAGAGGGCAUGAGC	22	11	32	UCAGGCCAGCUCAUGGUGCAAGG	23	41	63	UGGAGGGCUGCGGGACUGUAGAGGGCAUGAGCUCAGGAGCUCAGGCCAGCUCAUGGUGCAAGGCCUCUG	69	Fail	More than 5 mismatches in duplex;No mature or star reads detected	7	0	0	0	0	32	0
hsa-mir-8054	GAAAGUACAGAUCGGAUGGGU	21	11	31	CUUCCCAUUGUACAUAUCUC	20	60	79	CAGCAAUGCAGAAAGUACAGAUCGGAUGGGUUCAAUAGAUUGCUUUAGCUGAAGCAAGCCUUCCCAUUGUACAUAUCUCAUUGUCU	86	Fail	More than 5 mismatches in duplex;No mature or star reads detected	6	0	0	0	0	32	0
hsa-mir-8059	GGGGAACUGUAGAUGAAAAGGC	22	11	32	CUCAGUUCAUUCUCAUUUUGCUC	23	52	74	UACAGGUGCAGGGGAACUGUAGAUGAAAAGGCUUGGCACUUGAGGGAAAGCCUCAGUUCAUUCUCAUUUUGCUCACCUGUU	81	Fail	More than 5 mismatches in duplex;No mature or star reads detected	6	0	0	0	0	32	0
hsa-mir-8061	CUUAGAUUAGAGGAUAUUGUU	21	11	31	GAGGACGCCUUAGAUUAGAGGU	22	46	67	GAGAGGAUGCCUUAGAUUAGAGGAUAUUGUUCAGUGGGAUUUGGAGAGGACGCCUUAGAUUAGAGGUAUUGUUCA	75	Fail	More than 5 mismatches in duplex;No mature or star reads detected	6	0	0	0	18	32	0
hsa-mir-8073	ACCUGGCAGCAGGGAGCGUCGU	22	11	32	GACUGUUUAUGGUAUGUCAGGGAG	24	41	64	GAUUUCAGUGACCUGGCAGCAGGGAGCGUCGUCAGUGUUUGACUGUUUAUGGUAUGUCAGGGAGCUGGUUCC	72	Fail	More than 5 mismatches in duplex;No mature or star reads detected	7	0	0	0	0	32	0
hsa-mir-8074	CUAUGGCGAGACUGGCAUGUACUC	24	48	71	GUUUAUGCAAGAUGCCCAUGGGA	23	12	34	CCAGUUCCUGAGUUUAUGCAAGAUGCCCAUGGGAGCCCAGAGACGUCCUAUGGCGAGACUGGCAUGUACUCACACAACUGA	81	Fail	More than 5 mismatches in duplex;No mature or star reads detected	6	0	0	0	0	32	0
hsa-mir-8076	UAUAUGGACUUUUCUGAUACAAUG	24	50	73	UCUGGUCUAGAGUUCUCCUGUGAG	24	13	36	CCUAUCCACACGUCUGGUCUAGAGUUCUCCUGUGAGAGCUACUAAGUCUUAUAUGGACUUUUCUGAUACAAUGUAGUGGAAAG	83	Fail	More than 5 mismatches in duplex;No mature or star reads detected	7	0	0	0	0	32	0
hsa-mir-8078	GGUCUAGGCCCGGUGAGAGACUC	23	52	74	CCCUCCACCGGGCUGACCGGCCUG	24	12	35	UCCGCCCCGCCCCCUCCACCGGGCUGACCGGCCUGGGAUUCCUGCCUUCUAGGUCUAGGCCCGGUGAGAGACUCCACACAGCGG	84	Fail	More than 5 mismatches in duplex;No mature or star reads detected	7	0	0	0	0	32	0
hsa-mir-8089	CCUGGGGACAGGGGAUUGGGGCAG	24	49	72	ACUCCAAUUUCCCUGGACUGGGGGC	25	12	36	AAGGAGCACUCACUCCAAUUUCCCUGGACUGGGGGCAGGCUGCCACCUCCUGGGGACAGGGGAUUGGGGCAGGAUGUUCCAG	82	Fail	More than 5 mismatches in duplex;No mature or star reads detected	6	0	0	0	1	32	0
hsa-mir-9898	UACUUACCUGUCCCCUACCCCA	22	61	82	GGGUGGGAGCACGGGAGAAGAGAAGG	26	19	44	GGGGAGGACCCUGAGGGAGGGUGGGAGCACGGGAGAAGAGAAGGCAUACCCAACCUGACCUACUUACCUGUCCCCUACCCCACAGAGGGCUUCCCU	96	Fail	More than 5 mismatches in duplex;No mature or star reads detected	7	0	50	0	85	32	58.82
hsa-mir-11401	UCACGUCUGCGGCUGUCACG	20	11	30	UUGGGGGGUCCAGGAAGGGCA	21	43	63	CUCGCGGCUGUCACGUCUGCGGCUGUCACGUCUGCUAGGGGGUUGGGGGGUCCAGGAAGGGCAGCGAGU	69	Fail	More than 5 mismatches in duplex;No mature or star reads detected	6	0	893	0	911	32	98.02
hsa-mir-12121	CUGCCACGAGCGUGCGGGCCU	21	16	36	GCCGGGCAUGUCCUAGGCGGCG	22	38	59	UGGGCUCGGCCCGGGCUGCCACGAGCGUGCGGGCCUCGCCGGGCAUGUCCUAGGCGGCGGCCCCGCCCAGCGCUCGGCCGGGCGGGCGGGCGGGCGCG	98	Fail	More than 5 mismatches in duplex;No mature or star reads detected	6	0	3	0	40	32	7.5
hsa-mir-12126	GACUUGGGGACCAGACCUUUUCUU	24	65	88	GGCAGGCUGGCCUAGGGUUGA	21	14	34	AGGAAGGGGACUGGGCAGGCUGGCCUAGGGUUGAGCUCAGGAAGGAUUCUGCCAGGGGUUUCAAGACUUGGGGACCAGACCUUUUCUUGUCUCUACAAUUUC	102	Fail	More than 5 mismatches in duplex;No mature or star reads detected	6	0	0	0	0	32	0
hsa-mir-1291	UGGCCCUGACUGAAGACCAGCAGU	24	14	37	UGUUGGUUUCAAGCAGAGGCCUAA	24	49	72	GGUAGAAUUCCAGUGGCCCUGACUGAAGACCAGCAGUUGUACUGUGGCUGUUGGUUUCAAGCAGAGGCCUAAAGGACUGUCUUCCUG	87	Fail	More than 5 mismatches in duplex;Precision less than 75%	6	0	1321	7	2360	32	56.27
hsa-mir-4725	AGACCCUGCAGCCUUCCCACC	21	13	33	UGGGGAAGGCGUCAGUGUCGGG	22	58	79	GUGUCUCUCUGGAGACCCUGCAGCCUUCCCACCCACCAGGGAGCUUUCCAUGGGCUGUGGGGAAGGCGUCAGUGUCGGGUGAGGGAACAC	90	Fail	More than 5 mismatches in duplex;Precision less than 75%	7	0	8	122	166	32	78.31
hsa-mir-216b	AAAUCUCUGCAGGCAAAUGUGA	22	11	32	ACACACUUACCCGUAGAGAUUCUA	24	49	72	GCAGACUGGAAAAUCUCUGCAGGCAAAUGUGAUGUCACUGAGGAAAUCACACACUUACCCGUAGAGAUUCUACAGUCUGACA	82	Pass	More than 7 mismatches in duplex	8	0	28563	1297	30060	3	99.62
hsa-mir-3690-1	ACCUGGACCCAGCGUAGACAAAG	23	10	32	AUAUCUACCUGGACCCAGUGU	21	48	68	CCCAUCUCCACCUGGACCCAGCGUAGACAAAGAGGUGUUUCUACUCCAUAUCUACCUGGACCCAGUGUAGAUGGG	75	Fail	More than 7 mismatches in duplex	8	0	272	6	279	1	99.64
hsa-mir-3939	UACGCGCAGACCACAGGAUGUC	22	62	83	GUUCCUGUAUGUGGGCGUGCA	21	24	44	CUGGCUUCCAAAGGCCUCUGUGUGUUCCUGUAUGUGGGCGUGCACGUACCUGUCACAUGUGUACGCGCAGACCACAGGAUGUCCACACUGGCUUCCAAACACAUCU	106	Fail	More than 7 mismatches in duplex	8	0	232	22	255	2	99.8
hsa-mir-4435-1	AUGGCCAGAGCUCACACAGAGG	22	10	31	GCAGUGUGACUCAGCAGGCCAACA	24	50	73	AGGCAGCAAAUGGCCAGAGCUCACACAGAGGGAUGAGUGCACUUCACCUGCAGUGUGACUCAGCAGGCCAACAGAUGCUA	80	Fail	More than 7 mismatches in duplex	9	0	3121	33	3197	4	99.02
hsa-mir-4435-2	AUGGCCAGAGCUCACACAGAGG	22	5	26	GCAGUGUGACUCAGCAGGCCAACA	24	45	68	GCAAAUGGCCAGAGCUCACACAGAGGGAUGAGUGCACUUCACCUGCAGUGUGACUCAGCAGGCCAACAGAUGCU	74	Fail	More than 7 mismatches in duplex	9	0	3121	33	3197	4	99.02
hsa-mir-3690-2	ACCUGGACCCAGCGUAGACAAAG	23	10	32	AUAUCUACCUGGACCCAGUGU	21	48	68	CCCAUCUCCACCUGGACCCAGCGUAGACAAAGAGGUGUUUCUACUCCAUAUCUACCUGGACCCAGUGUAGAUGGG	75	Fail	More than 7 mismatches in duplex	8	0	272	6	279	1	99.64
hsa-mir-1843	UAUGGAGGUCUCUGUCUGGC	20	21	40	CUGAUCGUUCCCCUCCGUACA	21	60	80	GCAGCGAUCCUACAUAAAUAUAUGGAGGUCUCUGUCUGGCUUAGGACAGCUGGCUAAGUCUGAUCGUUCCCCUCCGUACAGCCUUUAAAACUGCCACUCUAAAUACUUGG	110	Fail	More than 7 mismatches in duplex	8	0	7109	42	9108	2	78.83
hsa-mir-3085	AGGUGCCAUUCUGAGGGCCAGGAGU	25	14	38	UCUGGCUGCUAUGGCCCCCUC	21	54	74	CCCUACUCUGGGAAGGUGCCAUUCUGAGGGCCAGGAGUUUGAUUAUGUGUCACUCUGGCUGCUAUGGCCCCCUCCCAGGGUCUGG	85	Pass	More than 7 mismatches in duplex	8	0	42	138	180	1	100
hsa-mir-425	AAUGACACGAUCACUCCCGUUGA	23	14	36	AUCGGGAAUGUCGUGUCCGCCC	22	55	76	GAAAGCGCUUUGGAAUGACACGAUCACUCCCGUUGAGUGGGCACCCGAGAAGCCAUCGGGAAUGUCGUGUCCGCCCAGUGCUCUUUC	87	Pass	More than 7 mismatches in duplex;asymmetric bulge greater than 3	8	1	101220	10103	130161	16	81.84
hsa-mir-6125	GCGGAAGGCGGAGCGGCGGA	20	60	79	CGUCGCUGCCACCUCCCCUACCGCUA	26	21	46	GCUCUGGGGCGUGCCGCCGCCGUCGCUGCCACCUCCCCUACCGCUAGUGGAAGAAGAUGGCGGAAGGCGGAGCGGCGGAUCUGGACACCCAGCGGU	96	Fail	More than 7 mismatches in duplex;asymmetric bulge greater than 3;Less than 10 reads in a single library	8	1	7	1	151	32	5.3
hsa-mir-613	AGGAAUGUUCCUUCUUUGCC	20	61	80	UUUCCAAGUGUGAAGGGACCCUUC	24	11	34	GGUGAGUGCGUUUCCAAGUGUGAAGGGACCCUUCCUGUAGUGUCUUAUAUACAAUACAGUAGGAAUGUUCCUUCUUUGCCACUCAUACACCUUUA	95	Fail	More than 7 mismatches in duplex;asymmetric bulge greater than 3;No mature or star reads detected	12	1	0	0	0	32	0
hsa-mir-1206	UGUUCAUGUAGAUGUUUAAGC	21	4	24	UUUGCAAGCUAGUGAACGCU	20	39	58	CAGUGUUCAUGUAGAUGUUUAAGCUCUUGCAGUAGGUUUUUGCAAGCUAGUGAACGCUG	59	Fail	More than 7 mismatches in duplex;asymmetric bulge greater than 3;No mature or star reads detected	11	1	0	0	0	32	0
hsa-mir-4321	UUAGCGGUGGACCGCCCUGCG	21	50	70	CAGAGCCUCUGCCCCUCCCGAGACA	25	11	35	CUGGUCUCCGCAGAGCCUCUGCCCCUCCCGAGACACCCGCUACCUGGUGUUAGCGGUGGACCGCCCUGCGGGGGCCUGGC	80	Fail	More than 7 mismatches in duplex;asymmetric bulge greater than 3;No mature or star reads detected	8	1	0	0	1	32	0
hsa-mir-4324	CCCUGAGACCCUAACCUUAA	20	43	62	UUUGUUAAGGGUCUCAGCUCCAGGGA	26	8	33	CGGCCCCUUUGUUAAGGGUCUCAGCUCCAGGGAACUUUAAAACCCUGAGACCCUAACCUUAAAGGUGCUGCA	72	Fail	More than 7 mismatches in duplex;asymmetric bulge greater than 3;No mature or star reads detected	8	1	0	0	0	32	0
hsa-mir-4522	UGACUCUGCCUGUAGGCCGGU	21	55	75	CUGGGGGCCUCGCAGGGGGAGAUCCA	26	12	37	GCGGGCGUUGCCUGGGGGCCUCGCAGGGGGAGAUCCAGCCCAGGCUGGUUCCGCUGACUCUGCCUGUAGGCCGGUGGCGUCUUCUGG	87	Fail	More than 7 mismatches in duplex;asymmetric bulge greater than 3;No mature or star reads detected	8	1	154	0	195	32	78.97
hsa-mir-12128	UUCAGGGAUGGCGCAUGAAGAGGAGA	26	65	90	ACCACGCGCCGUGCUGGGUG	20	13	32	CCACUCCCGGUCACCACGCGCCGUGCUGGGUGCUGGGGAUGUGACGAACAAACCCACAGAGGCUUUCAGGGAUGGCGCAUGAAGAGGAGACCGGCUCUGG	100	Fail	More than 7 mismatches in duplex;asymmetric bulge greater than 3;No mature or star reads detected	9	1	0	0	0	32	0
hsa-mir-198	GGUCCAGAGGGGAGAUAGGUUC	22	6	27	UCCUUCUUCUCUAUAGAAUAA	21	38	58	UCAUUGGUCCAGAGGGGAGAUAGGUUCCUGUGAUUUUUCCUUCUUCUCUAUAGAAUAAAUGA	62	Fail	More than 7 mismatches in duplex;No mature or star reads detected	8	0	0	0	5	32	0
hsa-mir-384	AUUCCUAGAAAUUGUUCAUA	20	57	76	UAAACAAUUCCUAGACAAUA	20	18	37	UGUUAAAUCAGGAAUUUUAAACAAUUCCUAGACAAUAUGUAUAAUGUUCAUAAGUCAUUCCUAGAAAUUGUUCAUAAUGCCUGUAACA	88	Fail	More than 7 mismatches in duplex;No mature or star reads detected	8	0	0	0	0	32	0
hsa-mir-658	GGCGGAGGGAAGUAGGUCCGUUGGU	25	61	85	UUGCGGGCCCUGCCCGCCCGCCAG	24	16	39	GCUCGGUUGCCGUGGUUGCGGGCCCUGCCCGCCCGCCAGCUCGCUGACAGCACGACUCAGGGCGGAGGGAAGUAGGUCCGUUGGUCGGUCGGGAACGAGG	100	Fail	More than 7 mismatches in duplex;No mature or star reads detected	8	0	0	0	16	32	0
hsa-mir-765	UGGAGGAGAAGGAAGGUGAUG	21	69	89	AGACAGCCCUUUUCAAGCCCU	21	30	50	UUUAGGCGCUGAUGAAAGUGGAGUUCAGUAGACAGCCCUUUUCAAGCCCUACGAGAAACUGGGGUUUCUGGAGGAGAAGGAAGGUGAUGAAGGAUCUGUUCUCGUGAGCCUGAA	114	Fail	More than 7 mismatches in duplex;No mature or star reads detected	9	0	133	0	273	32	48.72
hsa-mir-300	UAUACAAGGGCAGACUCUCUCU	22	52	73	AGAGAGGUAAUCCUUCACGCAU	22	11	32	UGCUACUUGAAGAGAGGUAAUCCUUCACGCAUUUGCUUUACUUGCAAUGAUUAUACAAGGGCAGACUCUCUCUGGGGAGCAAA	83	Fail	More than 7 mismatches in duplex;No mature or star reads detected	9	0	1	0	1	32	100
hsa-mir-1302-1	UUGGGACAUACUUAUGCUAAA	21	75	95	GUAUGUAAGAAUAUCCCAUAC	21	49	69	CAGAAAGCCCAGUUAAAUUUGAAUUUCAAGUAAACAAUGAAUAAUUGUGUAUGUAAGAAUAUCCCAUACAAUAUUUGGGACAUACUUAUGCUAAAAAUUAUUCCUUGCUUAUCUGAAAUUCAAAUGUAACUAGGAUUCCUGUA	143	Fail	More than 7 mismatches in duplex;No mature or star reads detected	8	0	86	0	89	32	96.63
hsa-mir-1302-7	UUGGGACAUACUUAUGCUAAA	21	39	59	UAGGACAUGUAUGUCUGGUGC	21	13	33	ACAACAUGUUUUUAGGACAUGUAUGUCUGGUGCAAUAAUUGGGACAUACUUAUGCUAAAAAAAUUAGUGUUC	72	Fail	More than 7 mismatches in duplex;No mature or star reads detected	8	0	83	0	87	32	95.4
hsa-mir-4277	GCAGUUCUGAGCACAGUACAC	21	11	31	GCCCUGCUCAGCUCAAGUCCU	21	54	74	CUGGGUCGAGGCAGUUCUGAGCACAGUACACUGGGCUGCCCCCACUGCCCAGUGCCCUGCUCAGCUCAAGUCCUUGUGCCCCUC	84	Fail	More than 7 mismatches in duplex;No mature or star reads detected	8	0	0	0	0	32	0
hsa-mir-3609	CAAAGUGAUGAGUAAUACUGGCUG	24	51	74	GUAACUUUUAUUCUCAUUUUCCU	23	7	29	GUAACAGUAACUUUUAUUCUCAUUUUCCUUUUCUCUACCUUGUAGAGAAGCAAAGUGAUGAGUAAUACUGGCUGGAGCCC	80	Fail	More than 7 mismatches in duplex;No mature or star reads detected	8	0	628	0	852	32	73.71
hsa-mir-3671	AUCAAAUAAGGACUAGUCUGCA	22	60	81	CUGCUGUCACAUUUACAUGA	20	13	32	AUGUUAUUGCUGCUGCUGUCACAUUUACAUGAAAAUAAAAUGUAAAUUAUUUUAUUUCUAUCAAAUAAGGACUAGUCUGCAGUGAUAU	88	Fail	More than 7 mismatches in duplex;No mature or star reads detected	11	0	0	0	0	32	0
hsa-mir-3916	AAGAGGAAGAAAUGGCUGGUUCUCAG	26	20	45	GGGUUCAGGGGAUGUGUCUCCUCUUU	26	58	83	AUCCCAGAGAAGAAGGAAGAAGAGGAAGAAAUGGCUGGUUCUCAGGUGAAUGUGUCUGGGUUCAGGGGAUGUGUCUCCUCUUUUCUUCUGGGAU	94	Fail	More than 7 mismatches in duplex;No mature or star reads detected	9	0	150	1	161	32	93.79
hsa-mir-4429	AAAAGCUGGGCUGAGAGGCG	20	7	26	UCUCUCCAACUCAGACUGCCUG	22	47	68	AGGGAGAAAAGCUGGGCUGAGAGGCGACUGGUGUCUAAUUUGUUUGUCUCUCCAACUCAGACUGCCUGGCCCA	73	Fail	More than 7 mismatches in duplex;No mature or star reads detected	9	0	2	0	2	32	100
hsa-mir-4448	GGCUCCUUGGUCUAGGGGUA	20	61	80	CCAAAAGACAAGAGUGCGAGCCUU	24	9	32	AGGAGUGACCAAAAGACAAGAGUGCGAGCCUUCUAUUAUGCCCAGACAGGGCCACCAGAGGGCUCCUUGGUCUAGGGGUAAUGCCA	86	Fail	More than 7 mismatches in duplex;No mature or star reads detected	8	0	10	0	10	32	100
hsa-mir-4454	GGAUCCGAGUCACGGCACCA	20	3	22	GUGUCCGUGUGAAGAGACCAC	21	33	53	CCGGAUCCGAGUCACGGCACCAAAUUUCAUGCGUGUCCGUGUGAAGAGACCACCA	55	Fail	More than 7 mismatches in duplex;No mature or star reads detected	8	0	2849	0	3388	32	84.09
hsa-mir-3977	GUGCUUCAUCGUAAUUAACCUUA	23	3	25	UAAUUUGUUAUGUGUUGGCAGAA	23	47	69	UUGUGCUUCAUCGUAAUUAACCUUAAGUGGUUCGGGUAAAUCACUUUAAUUUGUUAUGUGUUGGCAGAAU	70	Fail	More than 7 mismatches in duplex;No mature or star reads detected	9	0	0	0	0	32	0
hsa-mir-5091	ACGGAGACGACAAGACUGUGCUG	23	11	33	GCAGGGGUCUGGAGUCCCUGGAG	23	62	84	GACUGUGGCGACGGAGACGACAAGACUGUGCUGGUCGCGGGUUGUGGGGUUUAGGUCACCGGCAGGGGUCUGGAGUCCCUGGAGGUUAGGGCU	93	Fail	More than 7 mismatches in duplex;No mature or star reads detected	8	0	47	0	104	32	45.19
hsa-mir-6081	AGGAGCAGUGCCGGCCAAGGCGCC	24	57	80	CACCAGGGCCUCUGCCCCGU	20	16	35	CCACCACGGUGCUGGCACCAGGGCCUCUGCCCCGUAGGACACCGAGGCUUAUGAAUAGGAGCAGUGCCGGCCAAGGCGCCGGCACCAUCUUGGUGAU	97	Fail	More than 7 mismatches in duplex;No mature or star reads detected	8	0	0	0	0	32	0
hsa-mir-6089-1	GGAGGCCGGGGUGGGGCGGGGCGG	24	39	62	GGGCCCGGCGUUCCCUCCCCUUCCG	25	5	29	CCCCGGGCCCGGCGUUCCCUCCCCUUCCGUGCGCCAGUGGAGGCCGGGGUGGGGCGGGGCGGGG	64	Fail	More than 7 mismatches in duplex;No mature or star reads detected	9	0	0	0	0	32	0
hsa-mir-6089-2	GGAGGCCGGGGUGGGGCGGGGCGG	24	39	62	GGGCCCGGCGUUCCCUCCCCUUCCG	25	5	29	CCCCGGGCCCGGCGUUCCCUCCCCUUCCGUGCGCCAGUGGAGGCCGGGGUGGGGCGGGGCGGGG	64	Fail	More than 7 mismatches in duplex;No mature or star reads detected	9	0	0	0	0	32	0
hsa-mir-8055	CUUUGAGCACAUGAGCAGACGGA	23	65	87	UGUGCUCACUUUGUCAAAUAA	21	13	33	UUACGGUCACACUGUGCUCACUUUGUCAAAUAAAAGAUGGAGUCGUUUGACGUCUUUUAACACCCUUUGAGCACAUGAGCAGACGGAGUGAUCAUGA	97	Fail	More than 7 mismatches in duplex;No mature or star reads detected	8	0	0	0	0	32	0
hsa-mir-8065	UGUAGGAACAGUUGAAUUUUGGCU	24	67	90	CCAUCAUUUUUGUUGUUGUUGUAUU	25	14	38	CAGUACAUGAGAGCCAUCAUUUUUGUUGUUGUUGUAUUUUUCAGCAAGGCAAGGGCUUUGAUGUCUUGUAGGAACAGUUGAAUUUUGGCUUCAUGUAAUU	100	Fail	More than 7 mismatches in duplex;No mature or star reads detected	8	0	0	0	0	32	0
hsa-mir-8069-1	GGAUGGUUGGGGGCGGUCGGCGU	23	54	76	GCCUGAGCGUGCAGCAGGACAUCUUC	26	2	27	CGCCUGAGCGUGCAGCAGGACAUCUUCCUGACCUGGUAAUAAUUAGGUGAGAAGGAUGGUUGGGGGCGGUCGGCGUAACUCAGGGA	86	Fail	More than 7 mismatches in duplex;No mature or star reads detected	8	0	0	0	0	32	0
hsa-mir-8077	GGCUGAGUGGGGUUCUGACUCC	22	44	65	GGUGGGAUGGGCACUGGGAGUCCA	24	12	35	GUGGGGCAGGGGGUGGGAUGGGCACUGGGAGUCCAAAGGAAAGGGCUGAGUGGGGUUCUGACUCCUCUGCCCAAC	75	Fail	More than 7 mismatches in duplex;No mature or star reads detected	9	0	1	0	1	32	100
hsa-mir-8080	GAAGGACACUGGUGUCAACGGCU	23	11	33	UUGGAAGACACUUAUGUCCUGGAU	24	57	80	AUGGCUCUAAGAAGGACACUGGUGUCAACGGCUGAGCCCUUUGAUAAGGGGGAGGUUUGGAAGACACUUAUGUCCUGGAUUGGGAAAUG	89	Fail	More than 7 mismatches in duplex;No mature or star reads detected	8	0	0	0	0	32	0
hsa-mir-8081	CUUGAGUCGUGCCUUUCUGAAUG	23	63	85	UUUUCUGAGUCUUGCCUCUAUGG	23	13	35	UUAUUGUCUUUAUUUUCUGAGUCUUGCCUCUAUGGCCCCCCUCCUCUCUGAAAGCAAGGCCACUUGAGUCGUGCCUUUCUGAAUGAAGUCAAUGU	95	Fail	More than 7 mismatches in duplex;No mature or star reads detected	8	0	0	0	0	32	0
hsa-mir-8069-2	GGAUGGUUGGGGGCGGUCGGCGU	23	54	76	GCCUGAGCGUGCAGCAGGACAUCUUC	26	2	27	CGCCUGAGCGUGCAGCAGGACAUCUUCCUGACCUGGUAAUAAUUAGGUGAGAAGGAUGGUUGGGGGCGGUCGGCGUAACUCAGGGA	86	Fail	More than 7 mismatches in duplex;No mature or star reads detected	8	0	0	0	0	32	0
hsa-let-7a-1	UGAGGUAGUAGGUUGUAUAGUU	22	6	27	CUAUACAAUCUACUGUCUUUC	21	57	77	UGGGAUGAGGUAGUAGGUUGUAUAGUUUUAGGGUCACACCCACCACUGGGAGAUAACUAUACAAUCUACUGUCUUUCCUA	80	Fail	No 2nt 3' overhang	0	0	32358611	15011	32408694	15	99.63
hsa-let-7a-3	UGAGGUAGUAGGUUGUAUAGUU	22	4	25	CUAUACAAUCUACUGUCUUUC	21	52	72	GGGUGAGGUAGUAGGUUGUAUAGUUUGGGGCUCUGCCCUGCUAUGGGAUAACUAUACAAUCUACUGUCUUUCCU	74	Fail	No 2nt 3' overhang	0	0	32403442	15011	32432598	15	99.72
hsa-mir-16-1	UAGCAGCACGUAAAUAUUGGCG	22	14	35	CCAGUAUUAACUGUGCUGCUGA	22	56	77	GUCAGCAGUGCCUUAGCAGCACGUAAAUAUUGGCGUUAAGAUUCUAAAAUUAUCUCCAGUAUUAACUGUGCUGCUGAAGUAAGGUUGAC	89	Fail	No 2nt 3' overhang	2	0	9754852	750	9763354	10	97.41
hsa-mir-18a	UAAGGUGCAUCUAGUGCAGAUAG	23	6	28	ACUGCCCUAAGUGCUCCUUCUGG	23	47	69	UGUUCUAAGGUGCAUCUAGUGCAGAUAGUGAAGUAGAUUAGCAUCUACUGCCCUAAGUGCUCCUUCUGGCA	71	Fail	No 2nt 3' overhang	4	0	34503	6223	40783	21	99.98
hsa-mir-19a	AGUUUUGCAUAGUUGCACUACA	22	14	35	UGUGCAAAUCUAUGCAAAACUGA	23	49	71	GCAGUCCUCUGUUAGUUUUGCAUAGUUGCACUACAAGAAGAAUGUAGUUGUGCAAAUCUAUGCAAAACUGAUGGUGGCCUGC	82	Fail	No 2nt 3' overhang	0	0	753	89753	90595	7	99.56
hsa-mir-19b-2	AGUUUUGCAGGUUUGCAUUUCA	22	19	40	UGUGCAAAUCCAUGCAAAACUGA	23	62	84	ACAUUGCUACUUACAAUUAGUUUUGCAGGUUUGCAUUUCAGCGUAUAUAUGUAUAUGUGGCUGUGCAAAUCCAUGCAAAACUGAUUGUGAUAAUGU	96	Fail	No 2nt 3' overhang	4	0	1	210176	210290	1	99.95
hsa-mir-20a	UAAAGUGCUUAUAGUGCAGGUAG	23	8	30	ACUGCAUUAUGAGCACUUAAAG	22	44	65	GUAGCACUAAAGUGCUUAUAGUGCAGGUAGUGUUUAGUUAUCUACUGCAUUAUGAGCACUUAAAGUACUGC	71	Fail	No 2nt 3' overhang	2	0	571511	3186	574851	12	99.98
hsa-mir-21	UAGCUUAUCAGACUGAUGUUGA	22	8	29	CAACACCAGUCGAUGGGCUGU	21	46	66	UGUCGGGUAGCUUAUCAGACUGAUGUUGACUGUUGAAUCUCAUGGCAACACCAGUCGAUGGGCUGUCUGACA	72	Fail	No 2nt 3' overhang	3	0	6445123	153683	7422716	19	92.17
hsa-mir-23a	GGGGUUCCUGGGGAUGGGAUUU	22	9	30	AUCACAUUGCCAGGGAUUUCC	21	45	65	GGCCGGCUGGGGUUCCUGGGGAUGGGAUUUGCUUCCUGUCACAAAUCACAUUGCCAGGGAUUUCCAACCGACC	73	Fail	No 2nt 3' overhang	2	0	9345	1787044	1988807	20	96.08
hsa-mir-24-1	UGCCUACUGAGCUGAUAUCAGU	22	7	28	UGGCUCAGUUCAGCAGGAACAG	22	44	65	CUCCGGUGCCUACUGAGCUGAUAUCAGUUCUCAUUUUACACACUGGCUCAGUUCAGCAGGAACAGGAG	68	Fail	No 2nt 3' overhang	4	0	3754	1962441	1971313	21	98.81
hsa-mir-24-2	UGCCUACUGAGCUGAAACACAG	22	13	34	UGGCUCAGUUCAGCAGGAACAG	22	50	71	CUCUGCCUCCCGUGCCUACUGAGCUGAAACACAGUUGGUUUGUGUACACUGGCUCAGUUCAGCAGGAACAGGG	73	Fail	No 2nt 3' overhang	6	0	65835	1968541	2038928	24	99.28
hsa-mir-25	AGGCGGAGACUUGGGCAAUUG	21	14	34	CAUUGCACUUGUCUCGGUCUGA	22	52	73	GGCCAGUGUUGAGAGGCGGAGACUUGGGCAAUUGCUGGACGCUGCCCUGGGCAUUGCACUUGUCUCGGUCUGACAGUGCCGGCC	84	Fail	No 2nt 3' overhang	6	0	5006	1613837	1627857	24	95.7
hsa-mir-26b	UUCAAGUAAUUCAGGAUAGGU	21	12	32	CCUGUUCUCCAUUACUUGGCU	21	47	67	CCGGGACCCAGUUCAAGUAAUUCAGGAUAGGUUGUGUGCUGUCCAGCCUGUUCUCCAUUACUUGGCUCGGGGACCGG	77	Fail	No 2nt 3' overhang	3	0	2173994	13559	2200585	23	98.57
hsa-mir-30a	UGUAAACAUCCUCGACUGGAAG	22	6	27	CUUUCAGUCGGAUGUUUGCAGC	22	47	68	GCGACUGUAAACAUCCUCGACUGGAAGCUGUGAAGCCACAGAUGGGCUUUCAGUCGGAUGUUUGCAGCUGC	71	Fail	No 2nt 3' overhang	2	0	1047726	85306	1209700	2	90.31
hsa-mir-31	AGGCAAGAUGCUGGCAUAGCU	21	8	28	UGCUAUGCCAACAUAUUGCCAU	22	44	65	GGAGAGGAGGCAAGAUGCUGGCAUAGCUGUUGAACUGGGAACCUGCUAUGCCAACAUAUUGCCAUCUUUCC	71	Fail	No 2nt 3' overhang	3	0	1847945	36708	2380099	5	84.9
hsa-mir-32	UAUUGCACAUUACUAAGUUGCA	22	6	27	CAAUUUAGUGUGUGUGAUAUUU	22	47	68	GGAGAUAUUGCACAUUACUAAGUUGCAUGUUGUCACGGCCUCAAUGCAAUUUAGUGUGUGUGAUAUUUUC	70	Fail	No 2nt 3' overhang	1	0	25011	4072	29439	14	97.62
hsa-mir-33a	GUGCAUUGUAGUUGCAUUGCA	21	6	26	CAAUGUUUCCACAGUGCAUCAC	22	46	67	CUGUGGUGCAUUGUAGUUGCAUUGCAUGUUCUGGUGGUACCCAUGCAAUGUUUCCACAGUGCAUCACAG	69	Fail	No 2nt 3' overhang	3	0	8367	1687	10707	10	95.96
hsa-mir-92a-2	GGGUGGGGAUUUGUUGCAUUAC	22	9	30	UAUUGCACUUGUCCCGGCCUGU	22	48	69	UCAUCCCUGGGUGGGGAUUUGUUGCAUUACUUGUGUUCUAUAUAAAGUAUUGCACUUGUCCCGGCCUGUGGAAGA	75	Fail	No 2nt 3' overhang	5	0	56	6508250	6509661	10	99.98
hsa-mir-95	UCAAUAAAUGUCUGUUGAAUU	21	15	35	UUCAACGGGUAUUUAUUGAGCA	22	49	70	AACACAGUGGGCACUCAAUAAAUGUCUGUUGAAUUGAAAUGCGUUACAUUCAACGGGUAUUUAUUGAGCACCCACUCUGUG	81	Fail	No 2nt 3' overhang	0	0	798	24454	25474	7	97.17
hsa-mir-96	UUUGGCACUAGCACAUUUUUGCU	23	9	31	AAUCAUGUGCAGUGCCAAUAUG	22	52	73	UGGCCGAUUUUGGCACUAGCACAUUUUUGCUUGUGUCUCUCCGCUCUGAGCAAUCAUGUGCAGUGCCAAUAUGGGAAA	78	Fail	No 2nt 3' overhang	3	0	39869	106	40014	4	99.92
hsa-mir-29b-1	GCUGGUUUCAUAUGGUGGUUUAGA	24	10	33	UAGCACCAUUUGAAAUCAGUGUU	23	51	73	CUUCAGGAAGCUGGUUUCAUAUGGUGGUUUAGAUUUAAAUAGUGAUUGUCUAGCACCAUUUGAAAUCAGUGUUCUUGGGGG	81	Fail	No 2nt 3' overhang	3	0	4923	168999	174194	20	99.8
hsa-mir-29b-2	CUGGUUUCACAUGGUGGCUUAG	22	11	32	UAGCACCAUUUGAAAUCAGUGUU	23	52	74	CUUCUGGAAGCUGGUUUCACAUGGUGGCUUAGAUUUUUCCAUCUUUGUAUCUAGCACCAUUUGAAAUCAGUGUUUUAGGAG	81	Fail	No 2nt 3' overhang	3	0	2782	169454	172882	18	97.19
hsa-mir-103a-1	GGCUUCUUUACAGUGCUGCCUUG	23	11	33	AGCAGCAUUGUACAGGGCUAUGA	23	48	70	UACUGCCCUCGGCUUCUUUACAGUGCUGCCUUGUUGCAUAUGGAUCAAGCAGCAUUGUACAGGGCUAUGAAGGCAUUG	78	Fail	No 2nt 3' overhang	3	0	118	2477439	2477880	8	99.98
hsa-mir-105-1	UCAAAUGCUCAGACUCCUGUGGU	23	13	35	ACGGAUGUUUGAGCAUGUGCUA	22	51	72	UGUGCAUCGUGGUCAAAUGCUCAGACUCCUGUGGUGGCUGCUCAUGCACCACGGAUGUUUGAGCAUGUGCUACGGUGUCUA	81	Fail	No 2nt 3' overhang	3	0	3313	290	3956	2	88.44
hsa-mir-105-2	UCAAAUGCUCAGACUCCUGUGGU	23	13	35	ACGGAUGUUUGAGCAUGUGCUA	22	51	72	UGUGCAUCGUGGUCAAAUGCUCAGACUCCUGUGGUGGCUGCUUAUGCACCACGGAUGUUUGAGCAUGUGCUAUGGUGUCUA	81	Fail	No 2nt 3' overhang	3	0	3313	290	3956	2	88.44
hsa-mir-106a	AAAAGUGCUUACAGUGCAGGUAG	23	13	35	CUGCAAUGUAAGCACUUCUUAC	22	50	71	CCUUGGCCAUGUAAAAGUGCUUACAGUGCAGGUAGCUUUUUGAGAUCUACUGCAAUGUAAGCACUUCUUACAUUACCAUGG	81	Fail	No 2nt 3' overhang	2	0	9986	50	10106	5	98.22
hsa-mir-197	CGGGUAGAGAGGGCAGUGGGAGG	23	9	31	UUCACCACCUUCUCCACCCAGC	22	48	69	GGCUGUGCCGGGUAGAGAGGGCAGUGGGAGGUAAGAGCUCUUCACCCUUCACCACCUUCUCCACCCAGCAUGGCC	75	Fail	No 2nt 3' overhang	4	0	416	221140	223095	18	99.38
hsa-mir-129-1	CUUUUUGCGGUCUGGGCUUGC	21	5	25	AAGCCCUUACCCCAAAAAGUAU	22	49	70	GGAUCUUUUUGCGGUCUGGGCUUGCUGUUCCUCUCAACAGUAGUCAGGAAGCCCUUACCCCAAAAAGUAUCU	72	Fail	No 2nt 3' overhang	4	0	43229	3671	47666	15	97.9
hsa-mir-30c-2	UGUAAACAUCCUACACUCUCAGC	23	7	29	CUGGGAGAAGGCUGUUUACUCU	22	47	68	AGAUACUGUAAACAUCCUACACUCUCAGCUGUGGAAAGUAAGAAAGCUGGGAGAAGGCUGUUUACUCUUUCU	72	Fail	No 2nt 3' overhang	4	0	1992497	27967	2025500	25	99.72
hsa-mir-30d	UGUAAACAUCCCCGACUGGAAG	22	6	27	CUUUCAGUCAGAUGUUUGCUGC	22	46	67	GUUGUUGUAAACAUCCCCGACUGGAAGCUGUAAGACACAGCUAAGCUUUCAGUCAGAUGUUUGCUGCUAC	70	Fail	No 2nt 3' overhang	3	0	1127384	1346	1218447	3	83.13
hsa-mir-10b	UACCCUGUAGAACCGAAUUUGUG	23	27	49	ACAGAUUCGAUUCUAGGGGAAU	22	66	87	CCAGAGGUUGUAACGUUGUCUAUAUAUACCCUGUAGAACCGAAUUUGUGUGGUAUCCGUAUAGUCACAGAUUCGAUUCUAGGGGAAUAUAUGGUCGAUGCAAAAACUUCA	110	Fail	No 2nt 3' overhang	3	0	22045291	6710	22062450	19	99.8
hsa-mir-34a	UGGCAGUGUCUUAGCUGGUUGU	22	22	43	CAAUCAGCAAGUAUACUGCCCU	22	64	85	GGCCAGCUGUGAGUGUUUCUUUGGCAGUGUCUUAGCUGGUUGUUGUGAGCAAUAGUAAGGAAGCAAUCAGCAAGUAUACUGCCCUAGAAGUGCUGCACGUUGUGGGGCCC	110	Fail	No 2nt 3' overhang	1	0	152070	3244	156636	9	98.34
hsa-mir-181b-1	AACAUUCAUUGCUGUCGGUGGGU	23	36	58	CUCACUGAACAAUGAAUGCAA	21	76	96	CCUGUGCAGAGAUUAUUUUUUAAAAGGUCACAAUCAACAUUCAUUGCUGUCGGUGGGUUGAACUGUGUGGACAAGCUCACUGAACAAUGAAUGCAACUGUGGCCCCGCUU	110	Fail	No 2nt 3' overhang	4	0	1098077	2174	1101888	10	98.92
hsa-mir-181c	AACAUUCAACCUGUCGGUGAGU	22	27	48	AACCAUCGACCGUUGAGUGGAC	22	65	86	CGGAAAAUUUGCCAAGGGUUUGGGGGAACAUUCAACCUGUCGGUGAGUUUGGGCAGCUCAGGCAAACCAUCGACCGUUGAGUGGACCCUGAGGCCUGGAAUUGCCAUCCU	110	Fail	No 2nt 3' overhang	4	0	800115	132367	1032120	25	93.59
hsa-mir-183	UAUGGCACUGGUAGAAUUCACU	22	27	48	GUGAAUUACCGAAGGGCCAUAA	22	66	87	CCGCAGAGUGUGACUCCUGUUCUGUGUAUGGCACUGGUAGAAUUCACUGUGAACAGUCUCAGUCAGUGAAUUACCGAAGGGCCAUAAACAGAGCAGAGACAGAUCCACGA	110	Fail	No 2nt 3' overhang	3	0	519666	2933	581074	22	94.56
hsa-mir-187	GGCUACAACACAGGACCCGGGC	22	35	56	UCGUGUCUUGUGUUGCAGCCGG	22	71	92	GGUCGGGCUCACCAUGACACAGUGUGAGACCUCGGGCUACAACACAGGACCCGGGCGCUGCUCUGACCCCUCGUGUCUUGUGUUGCAGCCGGAGGGACGCAGGUCCGCA	109	Fail	No 2nt 3' overhang	3	0	32	3153	3195	7	99.67
hsa-mir-203a	AGUGGUUCUUAACAGUUCAACAGUU	25	27	51	GUGAAAUGUUUAGGACCACUAG	22	65	86	GUGUUGGGGACUCGCGCGCUGGGUCCAGUGGUUCUUAACAGUUCAACAGUUCUGUAGCGCAAUUGUGAAAUGUUUAGGACCACUAGACCCGGCGGGCGCGGCGACAGCGA	110	Fail	No 2nt 3' overhang	3	0	6940	4905654	4919773	4	99.69
hsa-mir-205	UCCUUCAUUCCACCGGAGUCUG	22	34	55	GAUUUCAGUGGAGUGAAGUUC	21	71	91	AAAGAUCCUCAGACAAUCCAUGUGCUUCUCUUGUCCUUCAUUCCACCGGAGUCUGUCUCAUACCCAACCAGAUUUCAGUGGAGUGAAGUUCAGGAGGCAUGGAGCUGACA	110	Fail	No 2nt 3' overhang	2	0	3501846	2155	3506822	3	99.94
hsa-mir-212	ACCUUGGCUCUAGACUGCUUACU	23	31	53	UAACAGUCUCCAGUCACGGCC	21	71	91	CGGGGCACCCCGCCCGGACAGCGCGCCGGCACCUUGGCUCUAGACUGCUUACUGCCCGGGCCGCCCUCAGUAACAGUCUCCAGUCACGGCCACCGACGCCUGGCCCCGCC	110	Fail	No 2nt 3' overhang	4	0	8650	6065	15355	11	96.96
hsa-mir-181a-1	AACAUUCAACGCUGUCGGUGAGU	23	24	46	ACCAUCGACCGUUGAUUGUACC	22	64	85	UGAGUUUUGAGGUUGCUUCAGUGAACAUUCAACGCUGUCGGUGAGUUUGGAAUUAAAAUCAAAACCAUCGACCGUUGAUUGUACCCUAUGGCUAACCAUCAUCUACUCCA	110	Fail	No 2nt 3' overhang	4	0	17279786	320557	18071723	30	97.43
hsa-mir-215	AUGACCUAUGAAUUGACAGAC	21	27	47	UCUGUCAUUUCUUUAGGCCAAUA	23	64	86	AUCAUUCAGAAAUGGUAUACAGGAAAAUGACCUAUGAAUUGACAGACAAUAUAGCUGAGUUUGUCUGUCAUUUCUUUAGGCCAAUAUUCUGUAUGACUGUGCUACUUCAA	110	Fail	No 2nt 3' overhang	7	0	2172167	3696	2208248	4	98.65
hsa-mir-216a	UAAUCUCAGCUGGCAACUGUGA	22	19	40	UCACAGUGGUCUCUGGGAUUAU	22	58	79	GAUGGCUGUGAGUUGGCUUAAUCUCAGCUGGCAACUGUGAGAUGUUCAUACAAUCCCUCACAGUGGUCUCUGGGAUUAUGCUAAACAGAGCAAUUUCCUAGCCCUCACGA	110	Fail	No 2nt 3' overhang	3	0	5976	13396	19835	2	98.83
hsa-mir-217	UACUGCAUCAGGAACUGAUUGGA	23	35	57	CAUCAGUUCCUAAUGCAUUGCC	22	72	93	AGUAUAAUUAUUACAUAGUUUUUGAUGUCGCAGAUACUGCAUCAGGAACUGAUUGGAUAAGAAUCAGUCACCAUCAGUUCCUAAUGCAUUGCCUUCAGCAUCUAAACAAG	110	Fail	No 2nt 3' overhang	3	0	17156	1590	18802	3	99.77
hsa-mir-218-1	UUGUGCUUGAUCUAACCAUGU	21	25	45	AUGGUUCCGUCAAGCACCAUGG	22	68	89	GUGAUAAUGUAGCGAGAUUUUCUGUUGUGCUUGAUCUAACCAUGUGGUUGCGAGGUAUGAGUAAAACAUGGUUCCGUCAAGCACCAUGGAACGUCACGCAGCUUUCUACA	110	Fail	No 2nt 3' overhang	3	0	77786	457	92548	2	81.52
hsa-mir-218-2	UUGUGCUUGAUCUAACCAUGU	21	25	45	CAUGGUUCUGUCAAGCACCGCG	22	67	88	GACCAGUCGCUGCGGGGCUUUCCUUUGUGCUUGAUCUAACCAUGUGGUGGAACGAUGGAAACGGAACAUGGUUCUGUCAAGCACCGCGGAAAGCACCGUGCUCUCCUGCA	110	Fail	No 2nt 3' overhang	3	0	77783	99	81618	2	90.75
hsa-mir-219a-1	UGAUUGUCCAAACGCAAUUCU	21	21	41	AGAGUUGAGUCUGGACGUCCCG	22	62	83	CCGCCCCGGGCCGCGGCUCCUGAUUGUCCAAACGCAAUUCUCGAGUCUAUGGCUCCGGCCGAGAGUUGAGUCUGGACGUCCCGAGCCGCCGCCCCCAAACCUCGAGCGGG	110	Fail	No 2nt 3' overhang	3	0	2242	2508	5427	4	85.45
hsa-mir-223	CGUGUAUUUGACAAGCUGAGUU	22	26	47	UGUCAGUUUGUCAAAUACCCCA	22	68	89	CCUGGCCUCCUGCAGUGCCACGCUCCGUGUAUUUGACAAGCUGAGUUGGACACUCCAUGUGGUAGAGUGUCAGUUUGUCAAAUACCCCAAGUGCGGCACAUGCUUACCAG	110	Fail	No 2nt 3' overhang	6	1	762	56240	59478	12	95.87
hsa-mir-224	UCAAGUCACUAGUGGUUCCGUUUAG	25	7	31	AAAAUGGUGCCCUAGUGACUACA	23	53	75	GGGCUUUCAAGUCACUAGUGGUUCCGUUUAGUAGAUGAUUGUGCAUUGUUUCAAAAUGGUGCCCUAGUGACUACAAAGCCC	81	Fail	No 2nt 3' overhang	5	0	143873	3327	147385	17	99.95
hsa-mir-200b	CAUCUUACUGGGCAGCAUUGGA	22	21	42	UAAUACUGCCUGGUAAUGAUGA	22	57	78	CCAGCUCGGGCAGCCGUGGCCAUCUUACUGGGCAGCAUUGGAUGGAGUCAGGUCUCUAAUACUGCCUGGUAAUGAUGACGGCGGAGCCCUGCACG	95	Fail	No 2nt 3' overhang	1	0	22278	1025793	1051291	21	99.37
hsa-let-7g	UGAGGUAGUAGUUUGUACAGUU	22	5	26	CUGUACAGGCCACUGCCUUGC	21	62	82	AGGCUGAGGUAGUAGUUUGUACAGUUUGAGGGUCUAUGAUACCACCCGGUACAGGAGAUAACUGUACAGGCCACUGCCUUGCCA	84	Fail	No 2nt 3' overhang	1	0	3794454	1855	3796886	10	99.98
hsa-mir-23b	UGGGUUCCUGGCAUGCUGAUUU	22	20	41	AUCACAUUGCCAGGGAUUACCAC	23	58	80	CUCAGGUGCUCUGGCUGCUUGGGUUCCUGGCAUGCUGAUUUGUGACUUAAGAUUAAAAUCACAUUGCCAGGGAUUACCACGCAACCACGACCUUGGC	97	Fail	No 2nt 3' overhang	1	0	2298	1140296	1142757	24	99.81
hsa-mir-27b	AGAGCUUAGCUGAUUGGUGAAC	22	19	40	UUCACAGUGGCUAAGUUCUGC	21	61	81	ACCUCUCUAACAAGGUGCAGAGCUUAGCUGAUUGGUGAACAGUGAUUGGUUUCCGCUUUGUUCACAGUGGCUAAGUUCUGCACCUGAAGAGAAGGUG	97	Fail	No 2nt 3' overhang	2	0	54686	9840134	9901565	23	98.75
hsa-mir-133a-1	AGCUGGUAAAAUGGAACCAAAU	22	16	37	UUUGGUCCCCUUCAACCAGCUG	22	53	74	ACAAUGCUUUGCUAGAGCUGGUAAAAUGGAACCAAAUCGCCUCUUCAAUGGAUUUGGUCCCCUUCAACCAGCUGUAGCUAUGCAUUGA	88	Fail	No 2nt 3' overhang	4	0	1792	239962	243949	8	95.34
hsa-mir-133a-2	AGCUGGUAAAAUGGAACCAAAU	22	22	43	UUUGGUCCCCUUCAACCAGCUG	22	59	80	GGGAGCCAAAUGCUUUGCUAGAGCUGGUAAAAUGGAACCAAAUCGACUGUCCAAUGGAUUUGGUCCCCUUCAACCAGCUGUAGCUGUGCAUUGAUGGCGCCG	102	Fail	No 2nt 3' overhang	4	0	1792	239962	243952	8	95.33
hsa-mir-135a-1	UAUGGCUUUUUAUUCCUAUGUGA	23	17	39	UAUAGGGAUUGGAGCCGUGGCG	22	56	77	AGGCCUCGCUGUUCUCUAUGGCUUUUUAUUCCUAUGUGAUUCUACUGCUCACUCAUAUAGGGAUUGGAGCCGUGGCGCACGGCGGGGACA	90	Fail	No 2nt 3' overhang	2	0	105910	1889	107905	5	99.98
hsa-mir-137	ACGGGUAUUCUUGGGUGGAUAAU	23	23	45	UUAUUGCUUAAGAAUACGCGUAG	23	59	81	GGUCCUCUGACUCUCUUCGGUGACGGGUAUUCUUGGGUGGAUAAUACGGAUUACGUUGUUAUUGCUUAAGAAUACGCGUAGUCGAGGAGAGUACCAGCGGCA	102	Fail	No 2nt 3' overhang	2	0	845	23111	23990	6	99.89
hsa-mir-140	CAGUGGUUUUACCCUAUGGUAG	22	23	44	UACCACAGGGUAGAACCACGG	21	62	82	UGUGUCUCUCUCUGUGUCCUGCCAGUGGUUUUACCCUAUGGUAGGUUACGUCAUGCUGUUCUACCACAGGGUAGAACCACGGACAGGAUACCGGGGCACC	100	Fail	No 2nt 3' overhang	2	0	5799	82031	102040	9	87.14
hsa-mir-141	CAUCUUCCAGUACAGUGUUGGA	22	17	38	UAACACUGUCUGGUAAAGAUGG	22	59	80	CGGCCGGCCCUGGGUCCAUCUUCCAGUACAGUGUUGGAUGGUCUAAUUGUGAAGCUCCUAACACUGUCUGGUAAAGAUGGCUCCCGGGUGGGUUC	95	Fail	No 2nt 3' overhang	1	0	53185	1627866	1704302	14	97.04
hsa-mir-142	CAUAAAGUAGAAAGCACUACU	21	16	36	UGUAGUGUUUCCUACUUUAUGGA	23	52	74	GACAGUGCAGUCACCCAUAAAGUAGAAAGCACUACUAACAGCACUGGAGGGUGUAGUGUUUCCUACUUUAUGGAUGAGUGUACUGUG	87	Fail	No 2nt 3' overhang	2	0	3518	83103	107247	3	78.41
hsa-mir-143	GGUGCAGUGCUGCAUCUCUGGU	22	27	48	UGAGAUGAAGCACUGUAGCUC	21	61	81	GCGCAGCGCCCUGUCUCCCAGCCUGAGGUGCAGUGCUGCAUCUCUGGUCAGUUGGGAGUCUGAGAUGAAGCACUGUAGCUCAGGAAGAGAGAAGUUGUUCUGCAGC	106	Fail	No 2nt 3' overhang	3	0	32219	32236619	32290688	17	99.92
hsa-mir-144	GGAUAUCAUCAUAUACUGUAAG	22	15	36	UACAGUAUAGAUGAUGUACU	20	52	71	UGGGGCCCUGGCUGGGAUAUCAUCAUAUACUGUAAGUUUGCGAUGAGACACUACAGUAUAGAUGAUGUACUAGUCCGGGCACCCCC	86	Fail	No 2nt 3' overhang	3	0	582089	107608	709633	10	95.8
hsa-mir-145	GUCCAGUUUUCCCAGGAAUCCCU	23	16	38	GGAUUCCUGGAAAUACUGUUCU	22	54	75	CACCUUGUCCUCACGGUCCAGUUUUCCCAGGAAUCCCUUAGAUGCUAAGAUGGGGAUUCCUGGAAAUACUGUUCUUGAGGUCAUGGUU	88	Fail	No 2nt 3' overhang	4	0	605533	58566	665236	24	99.59
hsa-mir-9-1	UCUUUGGUUAUCUAGCUGUAUGA	23	16	38	AUAAAGCUAGAUAACCGAAAGU	22	55	76	CGGGGUUGGUUGUUAUCUUUGGUUAUCUAGCUGUAUGAGUGGUGUGGAGUCUUCAUAAAGCUAGAUAACCGAAAGUAAAAAUAACCCCA	89	Fail	No 2nt 3' overhang	2	0	2924609	385409	3321261	21	99.46
hsa-mir-9-2	UCUUUGGUUAUCUAGCUGUAUGA	23	16	38	AUAAAGCUAGAUAACCGAAAGU	22	53	74	GGAAGCGAGUUGUUAUCUUUGGUUAUCUAGCUGUAUGAGUGUAUUGGUCUUCAUAAAGCUAGAUAACCGAAAGUAAAAACUCCUUCA	87	Fail	No 2nt 3' overhang	2	0	2924609	385409	3321266	21	99.46
hsa-mir-125b-2	UCCCUGAGACCCUAACUUGUGA	22	17	38	UCACAAGUCAGGCUCUUGGGAC	22	54	75	ACCAGACUUUUCCUAGUCCCUGAGACCCUAACUUGUGAGGUAUUUUAGUAACAUCACAAGUCAGGCUCUUGGGACCUAGGCGGAGGGGA	89	Fail	No 2nt 3' overhang	3	0	3017356	58958	3176863	24	97.9
hsa-mir-126	CAUUAUUACUUUUGGUACGCG	21	15	35	UCGUACCGUGAGUAAUAAUGCG	22	52	73	CGCUGGCGACGGGACAUUAUUACUUUUGGUACGCGCUGUGACACUUCAAACUCGUACCGUGAGUAAUAAUGCGCCGUCCACGGCA	85	Fail	No 2nt 3' overhang	3	0	4453945	3580157	8049507	28	99.5
hsa-mir-127	CUGAAGCUCAGAGGGCUCUGAU	22	23	44	UCGGAUCCGUCUGAGCUUGGCU	22	57	78	UGUGAUCACUGUCUCCAGCCUGCUGAAGCUCAGAGGGCUCUGAUUCAGAAAGAUCAUCGGAUCCGUCUGAGCUUGGCUGGUCGGAAGUCUCAUCAUC	97	Fail	No 2nt 3' overhang	3	0	20227	2734507	2757948	20	99.59
hsa-mir-129-2	CUUUUUGCGGUCUGGGCUUGC	21	15	35	AAGCCCUUACCCCAAAAAGCAU	22	57	78	UGCCCUUCGCGAAUCUUUUUGCGGUCUGGGCUUGCUGUACAUAACUCAAUAGCCGGAAGCCCUUACCCCAAAAAGCAUUUGCGGAGGGCG	90	Fail	No 2nt 3' overhang	3	0	43272	13337	57263	16	98.23
hsa-mir-149	UCUGGCUCCGUGUCUUCACUCCC	23	15	37	AGGGAGGGACGGGGGCUGUGC	21	56	76	GCCGGCGCCCGAGCUCUGGCUCCGUGUCUUCACUCCCGUGCUUGUCCGAGGAGGGAGGGAGGGACGGGGGCUGUGCUGGGGCAGCUGGA	89	Fail	No 2nt 3' overhang	4	0	337348	185	338037	7	99.87
hsa-mir-150	UCUCCCAACCCUUGUACCAGUG	22	16	37	CUGGUACAGGCCUGGGGGACAG	22	51	72	CUCCCCAUGGCCCUGUCUCCCAACCCUUGUACCAGUGCUGGGCUCAGACCCUGGUACAGGCCUGGGGGACAGGGACCUGGGGAC	84	Fail	No 2nt 3' overhang	4	0	764846	8410	778789	21	98.88
hsa-mir-154	UAGGUUAUCCGUGUUGCCUUCG	22	15	36	AAUCAUACACGGUUGACCUAUU	22	51	72	GUGGUACUUGAAGAUAGGUUAUCCGUGUUGCCUUCGCUUUAUUUGUGACGAAUCAUACACGGUUGACCUAUUUUUCAGUACCAA	84	Fail	No 2nt 3' overhang	3	0	7194	3067	10328	12	98.71
hsa-mir-185	UGGAGAGAAAGGCAGUUCCUGA	22	15	36	AGGGGCUGGCUUUCCUCUGGUC	22	50	71	AGGGGGCGAGGGAUUGGAGAGAAAGGCAGUUCCUGAUGGUCCCCUCCCCAGGGGCUGGCUUUCCUCUGGUCCUUCCCUCCCA	82	Fail	No 2nt 3' overhang	3	0	481309	3443	484847	22	99.97
hsa-mir-186	CAAAGAAUUCUCCUUUUGGGCU	22	15	36	GCCCAAAGGUGAAUUUUUUGGG	22	54	75	UGCUUGUAACUUUCCAAAGAAUUCUCCUUUUGGGCUUUCUGGUUUUAUUUUAAGCCCAAAGGUGAAUUUUUUGGGAAGUUUGAGCU	86	Fail	No 2nt 3' overhang	2	0	2435359	985	2506210	8	98.26
hsa-mir-190a	UGAUAUGUUUGAUAUAUUAGGU	22	15	36	CUAUAUAUCAAACAUAUUCCU	21	52	72	UGCAGGCCUCUGUGUGAUAUGUUUGAUAUAUUAGGUUGUUAUUUAAUCCAACUAUAUAUCAAACAUAUUCCUACAGUGUCUUGCC	85	Fail	No 2nt 3' overhang	2	0	4561	62	5231	3	90.99
hsa-mir-195	UAGCAGCACAGAAAUAUUGGC	21	15	35	CCAAUAUUGGCUGUGCUGCUCC	22	53	74	AGCUUCCCUGGCUCUAGCAGCACAGAAAUAUUGGCACAGGGAAGCGAGUCUGCCAAUAUUGGCUGUGCUGCUCCAGGCAGGGUGGUG	87	Fail	No 2nt 3' overhang	1	0	196496	5545	202278	24	99.62
hsa-mir-200c	CGUCUUACCCAGCAGUGUUUGG	22	5	26	UAAUACUGCCGGGUAAUGAUGGA	23	44	66	CCCUCGUCUUACCCAGCAGUGUUUGGGUGCGGUUGGGAGUCUCUAAUACUGCCGGGUAAUGAUGGAGG	68	Fail	No 2nt 3' overhang	2	0	1466	1916730	1918244	9	99.99
hsa-mir-1-1	ACAUACUUCUUUAUAUGCCCAU	22	7	28	UGGAAUGUAAAGAAGUAUGUAU	22	46	67	UGGGAAACAUACUUCUUUAUAUGCCCAUAUGGACCUGCUAAGCUAUGGAAUGUAAAGAAGUAUGUAUCUCA	71	Fail	No 2nt 3' overhang	2	0	77	121352	121433	3	99.98
hsa-mir-194-2	UGUAACAGCAACUCCAUGUGGA	22	15	36	CCAGUGGGGCUGCUGUUAUCUG	22	51	72	UGGUUCCCGCCCCCUGUAACAGCAACUCCAUGUGGAAGUGCCCACUGGUUCCAGUGGGGCUGCUGUUAUCUGGGGCGAGGGCCAG	85	Fail	No 2nt 3' overhang	2	0	1354037	6433	1360750	20	99.94
hsa-mir-106b	UAAAGUGCUGACAGUGCAGAU	21	12	32	CCGCACUGUGGGUACUUGCUGC	22	52	73	CCUGCCGGGGCUAAAGUGCUGACAGUGCAGAUAGUGGUCCUCUCCGUGCUACCGCACUGUGGGUACUUGCUGCUCCAGCAGG	82	Fail	No 2nt 3' overhang	4	0	210020	66159	320513	22	89.53
hsa-mir-29c	UGACCGAUUUCUCCUGGUGUUC	22	16	37	UAGCACCAUUUGAAAUCGGUUA	22	54	75	AUCUCUUACACAGGCUGACCGAUUUCUCCUGGUGUUCAGAGUCUGUUUUUGUCUAGCACCAUUUGAAAUCGGUUAUGAUGUAGGGGGA	88	Fail	No 2nt 3' overhang	4	0	4322	153617	162323	9	93.92
hsa-mir-30c-1	UGUAAACAUCCUACACUCUCAGC	23	17	39	CUGGGAGAGGGUUGUUUACUCC	22	56	77	ACCAUGCUGUAGUGUGUGUAAACAUCCUACACUCUCAGCUGUGAGCUCAAGGUGGCUGGGAGAGGGUUGUUUACUCCUUCUGCCAUGGA	89	Fail	No 2nt 3' overhang	4	0	1995276	13277	2013589	29	99.66
hsa-mir-200a	CAUCUUACCGGACAGUGCUGGA	22	16	37	UAACACUGUCUGGUAACGAUGU	22	54	75	CCGGGCCCCUGUGAGCAUCUUACCGGACAGUGCUGGAUUUCCCAGCUUGACUCUAACACUGUCUGGUAACGAUGUUCAAAGGUGACCCGC	90	Fail	No 2nt 3' overhang	1	0	21532	325266	347273	14	99.88
hsa-mir-219a-2	UGAUUGUCCAAACGCAAUUCU	21	19	39	AGAAUUGUGGCUGGACAUCUGU	22	62	83	ACUCAGGGGCUUCGCCACUGAUUGUCCAAACGCAAUUCUUGUACGAGUCUGCGGCCAACCGAGAAUUGUGGCUGGACAUCUGUGGCUGAGCUCCGGG	97	Fail	No 2nt 3' overhang	3	0	707	5952	7375	4	93.71
hsa-mir-34b	UAGGCAGUGUCAUUAGCUGAUUG	23	13	35	CAAUCACUAACUCCACUGCCAU	22	50	71	GUGCUCGGUUUGUAGGCAGUGUCAUUAGCUGAUUGUACUGUGGUGGUUACAAUCACUAACUCCACUGCCAUCAAAACAAGGCAC	84	Fail	No 2nt 3' overhang	5	0	4494	2036	8411	6	85.14
hsa-mir-299	UGGUUUACCGUCCCACAUACAU	22	7	28	UAUGUGGGAUGGUAAACCGCUU	22	39	60	AAGAAAUGGUUUACCGUCCCACAUACAUUUUGAAUAUGUAUGUGGGAUGGUAAACCGCUUCUU	63	Fail	No 2nt 3' overhang	0	0	10449	18125	28657	13	99.8
hsa-mir-301a	GCUCUGACUUUAUUGCACUACU	22	14	35	CAGUGCAAUAGUAUUGUCAAAGC	23	51	73	ACUGCUAACGAAUGCUCUGACUUUAUUGCACUACUGUACUUUACAGCUAGCAGUGCAAUAGUAUUGUCAAAGCAUCUGAAAGCAGG	86	Fail	No 2nt 3' overhang	3	0	1846	482468	493154	10	98.08
hsa-mir-296	AGGGCCCCCCCUCAAUCCUGU	21	14	34	GAGGGUUGGGUGGAGGCUCUCC	22	48	69	AGGACCCUUCCAGAGGGCCCCCCCUCAAUCCUGUUGUGCCUAAUUCAGAGGGUUGGGUGGAGGCUCUCCUGAAGGGCUCU	80	Fail	No 2nt 3' overhang	3	0	3766	2352	6163	16	99.8
hsa-mir-130b	ACUCUUUCCCUGUUGCACUAC	21	13	33	CAGUGCAAUGAUGAAAGGGCAU	22	51	72	GGCCUGCCCGACACUCUUUCCCUGUUGCACUACUAUAGGCCGCUGGGAAGCAGUGCAAUGAUGAAAGGGCAUCGGUCAGGUC	82	Fail	No 2nt 3' overhang	3	0	86529	125334	212472	29	99.44
hsa-mir-30e	UGUAAACAUCCUUGACUGGAAG	22	17	38	CUUUCAGUCGGAUGUUUACAGC	22	59	80	GGGCAGUCUUUGCUACUGUAAACAUCCUUGACUGGAAGCUGUAAGGUGUUCAGAGGAGCUUUCAGUCGGAUGUUUACAGCGGCAGGCUGCCA	92	Fail	No 2nt 3' overhang	2	0	702429	119820	911887	4	82.11
hsa-mir-361	UUAUCAGAAUCUCCAGGGGUAC	22	6	27	UCCCCCAGGUGUGAUUCUGAUUU	23	45	67	GGAGCUUAUCAGAAUCUCCAGGGGUACUUUAUAAUUUCAAAAAGUCCCCCAGGUGUGAUUCUGAUUUGCUUC	72	Fail	No 2nt 3' overhang	7	0	153013	45249	222810	27	94.89
hsa-mir-362	AAUCCUUGGAACCUAGGUGUGAGU	24	5	28	AACACACCUAUUCAAGGAUUCA	22	42	63	CUUGAAUCCUUGGAACCUAGGUGUGAGUGCUAUUUCAGUGCAACACACCUAUUCAAGGAUUCAAA	65	Fail	No 2nt 3' overhang	4	0	13724	967	17231	10	88.03
hsa-mir-363	CGGGUGGAUCACGAUGCAAUUU	22	7	28	AAUUGCACGGUAUCCAUCUGUA	22	50	71	UGUUGUCGGGUGGAUCACGAUGCAAUUUUGAUGAGUAUCAUAGGAGAAAAAUUGCACGGUAUCCAUCUGUAAACC	75	Fail	No 2nt 3' overhang	3	0	135	240663	241308	15	99.65
hsa-mir-365a	AGGGACUUUUGGGGGCAGAUGUG	23	16	38	UAAUGCCCCUAAAAAUCCUUAU	22	56	77	ACCGCAGGGAAAAUGAGGGACUUUUGGGGGCAGAUGUGUUUCCAUUCCACUAUCAUAAUGCCCCUAAAAAUCCUUAUUGCUCUUGCA	87	Fail	No 2nt 3' overhang	2	0	1891	105157	107176	19	99.75
hsa-mir-365b	AGGGACUUUCAGGGGCAGCUGU	22	29	50	UAAUGCCCCUAAAAAUCCUUAU	22	68	89	AGAGUGUUCAAGGACAGCAAGAAAAAUGAGGGACUUUCAGGGGCAGCUGUGUUUUCUGACUCAGUCAUAAUGCCCCUAAAAAUCCUUAUUGUUCUUGCAGUGUGCAUCGGG	111	Fail	No 2nt 3' overhang	4	0	2653	104345	107280	18	98.12
hsa-mir-302b	ACUUUAACAUGGAAGUGCUUUC	22	11	32	UAAGUGCUUCCAUGUUUUAGUAG	23	47	69	GCUCCCUUCAACUUUAACAUGGAAGUGCUUUCUGUGACUUUAAAAGUAAGUGCUUCCAUGUUUUAGUAGGAGU	73	Fail	No 2nt 3' overhang	3	0	15	1441	1456	2	100
hsa-mir-302c	UUUAACAUGGGGGUACCUGCUG	22	8	29	UAAGUGCUUCCAUGUUUCAGUGG	23	43	65	CCUUUGCUUUAACAUGGGGGUACCUGCUGUGUGAAACAAAAGUAAGUGCUUCCAUGUUUCAGUGGAGG	68	Fail	No 2nt 3' overhang	4	0	33	209	244	1	99.18
hsa-mir-302d	ACUUUAACAUGGAGGCACUUGC	22	6	27	UAAGUGCUUCCAUGUUUGAGUGU	23	44	66	CCUCUACUUUAACAUGGAGGCACUUGCUGUGACAUGACAAAAAUAAGUGCUUCCAUGUUUGAGUGUGG	68	Fail	No 2nt 3' overhang	2	0	9	765	775	2	99.94
hsa-mir-376c	GGUGGAUAUUCCUUCUAUGUU	21	5	25	AACAUAGAGGAAAUUCCACGU	21	43	63	AAAAGGUGGAUAUUCCUUCUAUGUUUAUGUUAUUUAUGGUUAAACAUAGAGGAAAUUCCACGUUUU	66	Fail	No 2nt 3' overhang	3	0	416	28212	29553	6	97.5
hsa-mir-369	AGAUCGACCGUGUUAUAUUCGC	22	9	30	AAUAAUACAUGGUUGAUCUUU	21	44	64	UUGAAGGGAGAUCGACCGUGUUAUAUUCGCUUUAUUGACUUCGAAUAAUACAUGGUUGAUCUUUUCUCAG	70	Fail	No 2nt 3' overhang	3	0	24188	28964	53252	14	99.96
hsa-mir-371a	ACUCAAACUGUGGGGGCACU	20	6	25	AAGUGCCGCCAUCUUUUGAGUGU	23	42	64	GUGGCACUCAAACUGUGGGGGCACUUUCUGCUCUCUGGUGAAAGUGCCGCCAUCUUUUGAGUGUUAC	67	Fail	No 2nt 3' overhang	3	0	240	305	656	3	84.9
hsa-mir-372	CCUCAAAUGUGGAGCACUAUUCU	23	6	28	AAAGUGCUGCGACAUUUGAGCGU	23	42	64	GUGGGCCUCAAAUGUGGAGCACUAUUCUGAUGUCCAAGUGGAAAGUGCUGCGACAUUUGAGCGUCAC	67	Fail	No 2nt 3' overhang	2	0	1	238	239	1	100
hsa-mir-379	UGGUAGACUAUGGAACGUAGG	21	6	26	UAUGUAACAUGGUCCACUAACU	22	44	65	AGAGAUGGUAGACUAUGGAACGUAGGCGUUAUGAUUUCUGACCUAUGUAACAUGGUCCACUAACUCU	67	Fail	No 2nt 3' overhang	3	0	101283	6226	107520	14	100
hsa-mir-381	AGCGAGGUUGCCCUUUGUAUAU	22	8	29	UAUACAAGGGCAAGCUCUCUGU	22	49	70	UACUUAAAGCGAGGUUGCCCUUUGUAUAUUCGGUUUAUUGACAUGGAAUAUACAAGGGCAAGCUCUCUGUGAGUA	75	Fail	No 2nt 3' overhang	3	0	730	418525	419450	17	99.12
hsa-mir-382	GAAGUUGUUCGUGGUGGAUUCG	22	11	32	AAUCAUUCACGGACAACACUU	21	47	67	UACUUGAAGAGAAGUUGUUCGUGGUGGAUUCGCUUUACUUAUGACGAAUCAUUCACGGACAACACUUUUUUCAGUA	76	Fail	No 2nt 3' overhang	3	0	24246	4563	31957	11	90.17
hsa-mir-383	AGAUCAGAAGGUGAUUGUGGCU	22	7	28	ACAGCACUGCCUGGUCAGA	19	50	68	CUCCUCAGAUCAGAAGGUGAUUGUGGCUUUGGGUGGAUAUUAAUCAGCCACAGCACUGCCUGGUCAGAAAGAG	73	Fail	No 2nt 3' overhang	3	0	5598	5	5760	2	96.93
hsa-mir-340	UUAUAAAGCAAUGAGACUGAUU	22	16	37	UCCGUCUCAGUUACUUUAUAGC	22	58	79	UUGUACCUGGUGUGAUUAUAAAGCAAUGAGACUGAUUGUCAUAUGUCGUUUGUGGGAUCCGUCUCAGUUACUUUAUAGCCAUACCUGGUAUCUUA	95	Fail	No 2nt 3' overhang	6	0	551752	26967	579274	17	98.47
hsa-mir-330	UCUCUGGGCCUGUGUCUUAGGC	22	18	39	GCAAAGCACACGGCCUGCAGAGA	23	57	79	CUUUGGCGAUCACUGCCUCUCUGGGCCUGUGUCUUAGGCUCUGCAAGAUCAACCGAGCAAAGCACACGGCCUGCAGAGAGGCAGCGCUCUGCCC	94	Fail	No 2nt 3' overhang	3	0	27860	5567	41583	21	86.74
hsa-mir-342	AGGGGUGCUAUCUGUGAUUGA	21	19	39	UCUCACACAGAAAUCGCACCCGU	23	61	83	GAAACUGGGCUCAAGGUGAGGGGUGCUAUCUGUGAUUGAGGGACAUGGUUAAUGGAAUUGUCUCACACAGAAAUCGCACCCGUCACCUUGGCCUACUUA	99	Fail	No 2nt 3' overhang	5	0	12455	390415	446803	20	85.94
hsa-mir-337	GAACGGCUUCAUACAGGAGUU	21	23	43	CUCCUAUAUGAUGCCUUUCUUC	22	61	82	GUAGUCAGUAGUUGGGGGGUGGGAACGGCUUCAUACAGGAGUUGAUGCACAGUUAUCCAGCUCCUAUAUGAUGCCUUUCUUCAUCCCCUUCAA	93	Fail	No 2nt 3' overhang	3	0	3622	17047	20798	13	95.83
hsa-mir-323a	AGGUGGUCCGUGGCGCGUUCGC	22	16	37	CACAUUACACGGUCGACCUCU	21	51	71	UUGGUACUUGGAGAGAGGUGGUCCGUGGCGCGUUCGCUUUAUUUAUGGCGCACAUUACACGGUCGACCUCUUUGCAGUAUCUAAUC	86	Fail	No 2nt 3' overhang	6	0	3088	23060	26267	14	98.24
hsa-mir-151a	UCGAGGAGCUCACAGUCUAGU	21	11	31	CUAGACUGAAGCUCCUUGAGG	21	47	67	UUUCCUGCCCUCGAGGAGCUCACAGUCUAGUAUGUCUCAUCCCCUACUAGACUGAAGCUCCUUGAGGACAGGGAUGGUCAUACUCACCUC	90	Fail	No 2nt 3' overhang	2	0	2870350	1534922	4674797	29	96.59
hsa-mir-148b	AAGUUCUGUUAUACACUCAGGC	22	25	46	UCAGUGCAUCACAGAACUUUGU	22	63	84	CAAGCACGAUUAGCAUUUGAGGUGAAGUUCUGUUAUACACUCAGGCUGUGGCUCUCUGAAAGUCAGUGCAUCACAGAACUUUGUCUCGAAAGCUUUCUA	99	Fail	No 2nt 3' overhang	4	0	51396	250326	303724	20	97.14
hsa-mir-324	CGCAUCCCCUAGGGCAUUGGUG	22	16	37	CCCACUGCCCCAGGUGCUGCUGG	23	50	72	CUGACUAUGCCUCCCCGCAUCCCCUAGGGCAUUGGUGUAAAGCUGGAGACCCACUGCCCCAGGUGCUGCUGGGGGUUGUAGUC	83	Fail	No 2nt 3' overhang	5	0	43292	8669	54891	24	93.94
hsa-mir-338	AACAAUAUCCUGGUGCUGAGUG	22	6	27	UCCAGCAUCAGUGAUUUUGUUG	22	42	63	UCUCCAACAAUAUCCUGGUGCUGAGUGAUGACUCAGGCGACUCCAGCAUCAGUGAUUUUGUUGAAGA	67	Fail	No 2nt 3' overhang	2	0	13527	52743	66702	21	99.06
hsa-mir-335	UCAAGAGCAAUAACGAAAAAUGU	23	16	38	UUUUUCAUUAUUGCUCCUGACC	22	52	73	UGUUUUGAGCGGGGGUCAAGAGCAAUAACGAAAAAUGUUUGUCAUAAACCGUUUUUCAUUAUUGCUCCUGACCUCCUCUCAUUUGCUAUAUUCA	94	Fail	No 2nt 3' overhang	3	0	281846	231370	513417	25	99.9
hsa-mir-196b	UAGGUAGUUUCCUGUUGUUGGG	22	15	36	UCGACAGCACGACACUGCCUUC	22	50	71	ACUGGUCGGUGAUUUAGGUAGUUUCCUGUUGUUGGGAUCCACCUUUCUCUCGACAGCACGACACUGCCUUCAUUACUUCAGUUG	84	Fail	No 2nt 3' overhang	2	0	155063	1173	161495	7	97.53
hsa-mir-424	CAGCAGCAAUUCAUGUUUUGAA	22	11	32	CAAAACGUGAGGCGCUGCUAU	21	48	68	CGAGGGGAUACAGCAGCAAUUCAUGUUUUGAAGUGUUCUAAAUGGUUCAAAACGUGAGGCGCUGCUAUACCCCCUCGUGGGGAAGGUAGAAGGUGGGG	98	Fail	No 2nt 3' overhang	2	0	188752	48998	238447	26	99.24
hsa-mir-18b	UAAGGUGCAUCUAGUGCAGUUAG	23	6	28	UGCCCUAAAUGCCCCUUCUGGC	22	49	70	UGUGUUAAGGUGCAUCUAGUGCAGUUAGUGAAGCAGCUUAGAAUCUACUGCCCUAAAUGCCCCUUCUGGCA	71	Fail	No 2nt 3' overhang	6	0	777	2	849	2	88.08
hsa-mir-20b	CAAAGUGCUCAUAGUGCAGGUAG	23	6	28	ACUGUAGUAUGGGCACUUCCAG	22	44	65	AGUACCAAAGUGCUCAUAGUGCAGGUAGUUUUGGCAUGACUCUACUGUAGUAUGGGCACUUCCAGUACU	69	Fail	No 2nt 3' overhang	4	0	17043	112	17337	11	99.41
hsa-mir-431	UGUCUUGCAGGCCGUCAUGCA	21	20	40	CAGGUCGUCUUGCAGGGCUUCU	22	63	84	UCCUGCUUGUCCUGCGAGGUGUCUUGCAGGCCGUCAUGCAGGCCACACUGACGGUAACGUUGCAGGUCGUCUUGCAGGGCUUCUCGCAAGACGACAUCCUCAUCACCAACGACG	114	Fail	No 2nt 3' overhang	3	0	50871	2776	61317	4	85.43
hsa-mir-329-1	GAGGUUUUCUGGGUUUCUGUUUC	23	13	35	AACACACCUGGUUAACCUCUUU	22	50	71	GGUACCUGAAGAGAGGUUUUCUGGGUUUCUGUUUCUUUAAUGAGGACGAAACACACCUGGUUAACCUCUUUUCCAGUAUC	80	Fail	No 2nt 3' overhang	5	0	468	4564	5061	7	99.77
hsa-mir-329-2	GAGGUUUUCUGGGUUUCUGUUUC	23	15	37	AACACACCUGGUUAACCUCUUU	22	52	73	GUGGUACCUGAAGAGAGGUUUUCUGGGUUUCUGUUUCUUUAUUGAGGACGAAACACACCUGGUUAACCUCUUUUCCAGUAUCAA	84	Fail	No 2nt 3' overhang	5	0	468	4564	5061	7	99.77
hsa-mir-452	AACUGUUUGCAGAGGAAACUGA	22	14	35	CUCAUCUGCAAAGAAGUAAGUG	22	58	79	GCUAAGCACUUACAACUGUUUGCAGAGGAAACUGAGACUUUGUAACUAUGUCUCAGUCUCAUCUGCAAAGAAGUAAGUGCUUUGC	85	Fail	No 2nt 3' overhang	5	0	113948	1	147573	1	77.22
hsa-mir-409	AGGUUACCCGAGCAACUUUGCAU	23	15	37	GAAUGUUGCUCGGUGAACCCCU	22	47	68	UGGUACUCGGGGAGAGGUUACCCGAGCAACUUUGCAUCUGGACGACGAAUGUUGCUCGGUGAACCCCUUUUCGGUAUCA	79	Fail	No 2nt 3' overhang	4	0	54336	556308	622987	23	95.7
hsa-mir-412	UGGUCGACCAGUUGGAAAGUAAU	23	19	41	ACUUCACCUGGUCCACUAGCCGU	23	54	76	CUGGGGUACGGGGAUGGAUGGUCGACCAGUUGGAAAGUAAUUGUUUCUAAUGUACUUCACCUGGUCCACUAGCCGUCCGUAUCCGCUGCAG	91	Fail	No 2nt 3' overhang	4	0	4018	100	4191	7	97.56
hsa-mir-376b	CGUGGAUAUUCCUUCUAUGUUU	22	24	45	AUCAUAGAGGAAAAUCCAUGUU	22	62	83	CAGUCCUUCUUUGGUAUUUAAAACGUGGAUAUUCCUUCUAUGUUUACGUGAUUCCUGGUUAAUCAUAGAGGAAAAUCCAUGUUUUCAGUAUCAAAUGCUG	100	Fail	No 2nt 3' overhang	5	0	598	6277	6914	6	99.67
hsa-mir-483	AAGACGGGAGGAAAGAAGGGAG	22	8	29	UCACUCCUCUCCUCCCGUCUU	21	48	68	GAGGGGGAAGACGGGAGGAAAGAAGGGAGUGGUUCCAUCACGCCUCCUCACUCCUCUCCUCCCGUCUUCUCCUCUC	76	Fail	No 2nt 3' overhang	3	0	1031	850	2325	11	81.78
hsa-mir-486-1	UCCUGUACUGAGCUGCCCCGAG	22	4	25	CGGGGCAGCUCAGUACAGGAU	21	46	66	GCAUCCUGUACUGAGCUGCCCCGAGGCCCUUCAUGCUGCCCAGCUCGGGGCAGCUCAGUACAGGAUAC	68	Fail	No 2nt 3' overhang	0	0	21815350	4923	21820600	26	100
hsa-mir-488	CCCAGAUAAUGGCACUCUCAA	21	14	34	UUGAAAGGCUAUUUCUUGGUC	21	52	72	GAGAAUCAUCUCUCCCAGAUAAUGGCACUCUCAAACAAGUUUCCAAAUUGUUUGAAAGGCUAUUUCUUGGUCAGAUGACUCUC	83	Fail	No 2nt 3' overhang	4	0	5	76	85	2	96.49
hsa-mir-491	AGUGGGGAACCCUUCCAUGAGG	22	16	37	CUUAUGCAAGAUUCCCUUCUAC	22	50	71	UUGACUUAGCUGGGUAGUGGGGAACCCUUCCAUGAGGAGUAGAACACUCCUUAUGCAAGAUUCCCUUCUACCUGGCUGGGUUGG	84	Fail	No 2nt 3' overhang	4	0	1382	10	1435	2	94.68
[truncated: 1,097 more rows]

## Sheet: mmu_MirGeneDB
name	mSeq	mLen	mStart	mStop	msSeq	msLen	msStart	msStop	precSeq	precLen	result	flags	mismatches	bulges	mReads	msReads	totReads	numLibraries	precision
[truncated: 404 more rows]

[truncated: 1 more sheets: hsa_MirGeneDB]
