# Supplementary material for: miRScore: A rapid and precise microRNA validation tool
Source: PLoS Comput Biol. 2025 Nov 3;21(11):e1013663. doi: 10.1371/journal.pcbi.1013663 (PMC12594335; doi:10.1371/journal.pcbi.1013663)
Supplement: S3 File — (XLSX) [file pcbi.1013663.s003.xlsx]

## Sheet: ath_miRBase
Supplemental File S3: miRScore results files from annotated MIRNAs in three plant species sourced from miRBase. See README at the GitHub for column meanings. https://github.com/Aez35/miRScore
name	mSeq	mLen	mStart	mStop	msSeq	msLen	msStart	msStop	precSeq	precLen	result	flags	mismatches	bulges	mReads	msReads	totReads	numLibraries	precision
ath-MIR8176	GGCCGGUGGUCGCGAGAGGGA	21	23	43	UCUCCGGUCGAUUCAUCUGCUUA	23	52	74	UAGAUUGAAUAAGAAGCUAUCUGGCCGGUGGUCGCGAGAGGGAUUUAGAUCUCUCCGGUCGAUUCAUCUGCUUACCGAGUUUCUUACAUUUUCUUUUUG	99	Fail	23/24 nt miRNA star;More than 5 mismatches in duplex;Less than 10 reads in a single library	7	0	6	5	29	5	37.93
ath-MIR417	GAAGGUAGUGAAUUUGUUCGA	21	78	98	AAACACGUCACUAUUUCCUUUAU	23	22	44	AAAUAUAUUCAAAAGUGGUCAAAACACGUCACUAUUUCCUUUAUGUUUUCCCCUUAUUGAUGGAAAUGGUUAAACAUGAAGGUAGUGAAUUUGUUCGAAUAAUAUGUUGAUAUAUUU	117	Fail	23/24 nt miRNA star;More than 5 mismatches in duplex;No mature or star reads detected	6	0	0	0	0	5	0
ath-MIR420	UAAACUAAUCACGGAAAUGCA	21	4	24	AAUUUCCAUUUAAUGAGUUUAGU	23	77	99	UUCUAAACUAAUCACGGAAAUGCAAAAAUUGGAUACUACACUAUCAACUUUUUUCUUUUGUUCUCUUUAUCUCGUGAAUUUCCAUUUAAUGAGUUUAGUU	100	Fail	23/24 nt miRNA star;More than 5 mismatches in duplex;No mature or star reads detected	9	0	0	0	0	5	0
ath-MIR854a	GAUGAGGAUAGGGAGGAGGAG	21	3	23	UCUCUUCUACUACAGCUAUUCCG	23	199	221	CGGAUGAGGAUAGGGAGGAGGAGUAUGAUACGAGCAUGUAUCAUUUCAGUGAGCACGUACCUCCAGCGCGGGAGAGCAAGAGCUUGAGUGAAGCUCAUAGAAACAACAGUAAGUUGCAGAGGUGGUGCAAGAAACAAGAUAGGCUACUUAUCAAGUGCUUCAAAGCCAUCACGUUUCUGACGGACAAGAUAAGCUGCUUCUCUUCUACUACAGCUAUUCCG	221	Fail	23/24 nt miRNA star;More than 5 mismatches in duplex;No mature or star reads detected	6	0	0	0	7	5	0
ath-MIR854b	GAUGAGGAUAGGGAGGAGGAG	21	3	23	UCUCUUCUACCACAGCUAUUCCG	23	199	221	CGGAUGAGGAUAGGGAGGAGGAGUAUGAUACGAGCAUGUAUCAUUUCAGUGAGCACGUACCUCCAGCGCGGGAGAGCAAGAGCUUGAGUGAAGCUCACAGAAACAACAGUAAGUUGCAGAGGUGGUGCAAGAAACAAGAUAGGUUACUUAUCAAGUGCUUCAAGGCCAUCACGUUUCUGACGGACAAGAUAAGUUGCUUCUCUUCUACCACAGCUAUUCCG	221	Fail	23/24 nt miRNA star;More than 5 mismatches in duplex;No mature or star reads detected	9	0	0	0	9	5	0
ath-MIR854c	GAUGAGGAUAGGGAGGAGGAG	21	3	23	UCUCUUCUACUACAGCUAUUCCG	23	199	221	CGGAUGAGGAUAGGGAGGAGGAGUAUGAUACGAGCAUGUAUCAUUUCAGUGAGCACGUACCUCCAGCGCGGGAGAGCAAGAGCUUGAGUGAAGCUCACAGAACCAACAGUAAGUUGCAGAGGUGGUGCAAGAAACAAGAUAGGCUACUUAUCAAGUGCUUCAAAGCCAUCACGUUUCUGACAGACAAGAUAAGCUGCUUCUCUUCUACUACAGCUAUUCCG	221	Fail	23/24 nt miRNA star;More than 5 mismatches in duplex;No mature or star reads detected	6	0	0	0	8	5	0
ath-MIR854d	GAUGAGGAUAGGGAGGAGGAG	21	3	23	UCUCUUCUACCACAGCUAUUCCG	23	199	221	CGGAUGAGGAUAGGGAGGAGGAGUAUGAUACGAGCAUGUAUCAUUUCAGUGAGCACGUACCUCCAGCGCGGGAGAGCAAGAGCUUGAGUGAAGCUCACAGAAACAACAGUAAGUUGCAGAGGUGGUGCAAGAAACAAGAUAGGUUACUUAUCAAGUGCUUCAAGGCCAUCACGUUUCUGACGGACAAGAUAAGUUGCUUCUCUUCUACCACAGCUAUUCCG	221	Fail	23/24 nt miRNA star;More than 5 mismatches in duplex;No mature or star reads detected	9	0	0	0	9	5	0
ath-MIR854e	GAUGAGGAUAGGGAGGAGGAG	21	3	23	UCUCUUCUACCACAGCUAUUCCG	23	199	221	CGGAUGAGGAUAGGGAGGAGGAGUAUGAUACGAGCAUGUAUCAUUUCAGUGAGCACGUACCUCCAGCGCGGGAGAGCAAGAGCUUGAGUGAAGCUCACAGAAACAACAGUAAGUUGCAGAGGUGGUGCAAGAAACAAGAUAGGUUACUUAUCAAGUGCUUCAAGGCCAUCACGUUUCUGACGGACAAGAUAAGUUGCUUCUCUUCUACCACAGCUAUUCCG	221	Fail	23/24 nt miRNA star;More than 5 mismatches in duplex;No mature or star reads detected	9	0	0	0	9	5	0
ath-MIR5643a	AGGCUUUUAAGAUCUGGUUGC	21	61	81	AGCCGUAAUCCGUAUGAGUCUUU	23	5	27	GUGUAGCCGUAAUCCGUAUGAGUCUUUGUCUUUGUAUCUUCUAACAAGGAUACAAUAUUUAGGCUUUUAAGAUCUGGUUGCGA	83	Fail	23/24 nt miRNA star;More than 5 mismatches in duplex;No mature or star reads detected	9	0	153	0	213	5	71.83
ath-MIR5643b	AGGCUUUUAAGAUCUGGUUGC	21	61	81	AGCCGAAGUCCGUAUGAGUCUUU	23	5	27	GUGUAGCCGAAGUCCGUAUGAGUCUUUGUCUUUGUAUCCUCUAACAAGGAUAUAAUACUUAGGCUUUUAAGAUCUGGUUGCGA	83	Fail	23/24 nt miRNA star;More than 5 mismatches in duplex;No mature or star reads detected	9	0	153	0	319	5	47.96
ath-MIR8169	AUAGACAGAGUCACUCACAGA	21	104	124	UGGAGAACGAAAAUCUGGAGGUGA	24	9	32	AUAUCUUCUGGAGAACGAAAAUCUGGAGGUGAGAUCAUUGCUGAUUUGAAUUGUAAAUUUUUUAUGAAAAUUUUGUGGUAAUCAAAUCUAAUGGCGAAAAUUCAUAGACAGAGUCACUCACAGAGAUAU	129	Fail	23/24 nt miRNA star;More than 5 mismatches in duplex;No mature or star reads detected	9	0	21	0	405	5	5.19
ath-MIR8167a	AGAUGUGGAGAUCGUGGGGAUG	22	54	75	UCUUUGAGAUUUUACACAGUAGU	23	3	25	CAUCUUUGAGAUUUUACACAGUAGUCAUGGAGUUUUUGGAAGAGAGAAAGUGGAGAUGUGGAGAUCGUGGGGAUG	75	Fail	23/24 nt miRNA star;More than 5 mismatches in duplex;Precision less than 75%	6	0	270	2	3722	5	7.31
ath-MIR8167b	AGAUGUGGAGAUCGUGGGGAUG	22	54	75	UCUUUGAGAUUUUACACAGUAGU	23	3	25	CAUCUUUGAGAUUUUACACAGUAGUCAUGGAGUUUUUGGAAGAGAGAAAGUGGAGAUGUGGAGAUCGUGGGGAUG	75	Fail	23/24 nt miRNA star;More than 5 mismatches in duplex;Precision less than 75%	6	0	270	2	3722	5	7.31
ath-MIR8167c	AGAUGUGGAGAUCGUGGGGAUG	22	54	75	UCUUUGAGAUUUUACACAGUAGU	23	3	25	CAUCUUUGAGAUUUUACACAGUAGUCAUGGAGUUUUUGGAAGAGAGAAAGUGGAGAUGUGGAGAUCGUGGGGAUG	75	Fail	23/24 nt miRNA star;More than 5 mismatches in duplex;Precision less than 75%	6	0	270	2	3722	5	7.31
ath-MIR8167d	AGAUGUGGAGAUCGUGGGGAUG	22	54	75	UCUUUGAGAUUUUACACAGUAGU	23	3	25	CAUCUUUGAGAUUUUACACAGUAGUCAUGGAGUUUUUGGAAGAGAGAAAGUGGAGAUGUGGAGAUCGUGGGGAUG	75	Fail	23/24 nt miRNA star;More than 5 mismatches in duplex;Precision less than 75%	6	0	270	2	3722	5	7.31
ath-MIR8167e	AGAUGUGGAGAUCGUGGGGAUG	22	54	75	UCUUUGAGAUUUUACACAGUAGU	23	3	25	CAUCUUUGAGAUUUUACACAGUAGUCAUGGAGUUUUUGGAAGAGAGAAAGUGGAGAUGUGGAGAUCGUGGGGAUG	75	Fail	23/24 nt miRNA star;More than 5 mismatches in duplex;Precision less than 75%	6	0	270	2	3722	5	7.31
ath-MIR8167f	AGAUGUGGAGAUCGUGGGGAUG	22	54	75	UCUUUGAGAUUUUACACAGUAGU	23	3	25	CAUCUUUGAGAUUUUACACAGUAGUCAUGGAGUUUUUGGAAGAGAGAAAGUGGAGAUGUGGAGAUCGUGGGGAUG	75	Fail	23/24 nt miRNA star;More than 5 mismatches in duplex;Precision less than 75%	6	0	270	2	3722	5	7.31
ath-MIR167b	UGAAGCUGCCAGCAUGAUCUA	21	10	30	GGUCAUGCUCUGACAGCCUCACU	23	80	102	GGGAACAAGUGAAGCUGCCAGCAUGAUCUAUCUUUGGUUAAGAGAUGAAUGUGGAAACAUAUUGCUUAAACCCAAGCUAGGUCAUGCUCUGACAGCCUCACUCCUUCCU	109	Fail	23/24 nt miRNA star;No mature or star reads detected	2	0	2816	0	2816	5	100
ath-MIR415	AACAGAGCAGAAACAGAACAU	21	3	23	GUUCUUGGUUUUAGCUCUUCUCU	23	88	110	AGAACAGAGCAGAAACAGAACAUAUAUUCUCUGUCUUUUUUUGUGGCAAAAGUAAAUGGCGAGAAGACAACUCUUUUACCAUCGAAUGUUCUUGGUUUUAGCUCUUCUCU	110	Fail	23/24 nt miRNA star;No mature or star reads detected	3	0	0	0	0	5	0
ath-MIR2936	CUUGAGAGAGAGAACACAGACG	22	15	36	UCUGUUUUCUCUCUUUUCAAGAA	23	138	160	CCAUUUUCGAAAGCCUUGAGAGAGAGAACACAGACGAUACCAACUUUCUUCAAUCUCGUUGCCGCAGUAUAAUUAUCUCAUUCCUCGGAUAUAUCUCUCCUUCUGCGGCGGCGACAAGAAGCUACAAGAAUAAAAAGUCUGUUUUCUCUCUUUUCAAGAAACCACUUACUUCGAAAAUGG	180	Fail	23/24 nt miRNA star;No mature or star reads detected	2	0	5	0	7	5	71.43
ath-MIR405a	AUGAGUUGGGUCUAACCCAUAACU	24	90	113	UUAUGGGUUGACCCAACUCAUUU	23	61	83	UCAAAAUGGGUAACCCAACCCAACCCAACUCAUAAUCAAAUGAGUUUAUGAUUAAAUGAGUUAUGGGUUGACCCAACUCAUUUUGUUAAAUGAGUUGGGUCUAACCCAUAACUCAUUUCAUUUGAUGGGUUGAGUUGUUAAAUGGGUUAACCAUUUA	157	Fail	23/24 nt miRNA;23/24 nt miRNA star;Less than 10 reads in a single library	1	0	4	1	1173	5	0.43
ath-MIR405d	AUGAGUUGGGUCUAACCCAUAACU	24	49	72	UUAUGGGUUGACCCAACUCAUUU	23	20	42	ACCCAUCAAAUGAAAUGAGUUAUGGGUUGACCCAACUCAUUUUGUUAAAUGAGUUGGGUCUAACCCAUAACUCAUUUAAUCAUAAA	86	Fail	23/24 nt miRNA;23/24 nt miRNA star;Less than 10 reads in a single library	1	0	4	1	195	5	2.56
ath-MIR404	AUUAACGCUGGCGGUUGCGGCAGC	24	16	39	UGCCGCAACCGCAGGUUUCUUUGU	24	116	139	UAGCAUGUUCGUUUCAUUAACGCUGGCGGUUGCGGCAGCGGCUGCGGUAGCGGUGGCGGCAAACACUACCGCAGGUUGUUGUUCGUUUUGUUGCCGCAGACGCUGCCGCAGCCGCUGCCGCAACCGCAGGUUUCUUUGUUCGUUUCGACG	150	Fail	23/24 nt miRNA;23/24 nt miRNA star;More than 5 mismatches in duplex;No mature or star reads detected	9	0	0	0	45	5	0
ath-MIR405b	AUGAGUUGGGUCUAACCCAUAACU	24	70	93	UUAUGGGUUAGACCCAACUCAUUU	24	40	63	UUAACCCAUUUAACAAUUCAACCCAUCAAAUGAAAUGAGUUAUGGGUUAGACCCAACUCAUUUAACAAAAUGAGUUGGGUCUAACCCAUAACUCAUUUAAUUAUAAACUCAUUUGAUUAUGAGU	124	Fail	23/24 nt miRNA;23/24 nt miRNA star;No mature or star reads detected	0	0	4	0	143	5	2.8
ath-MIR5018	UUAAAGCUCCACCAUGAGUCCAAU	24	31	54	UAGACUCGUAGUGGAGUUUUAAGA	24	224	247	UAUGACAACUUCCACCAAUUGGUAUGUCCCUUAAAGCUCCACCAUGAGUCCAAUAUCUACGACAGUUCUUGUAGAAGUAGUGCGGUUGAGUCUCACUGUACUAGUUGUAAUAAAAAAAAACUUUUUGAUGUCAAGAUGUGAUUCUGAUAACACUAAGUUUUGUUAUUAUAACACCUACAAUAAGACUCAACCUCGCUACUUCUGCUAGAAUUGUCAUAGAUAUUAGACUCGUAGUGGAGUUUUAAGAAAAGUACCAAUUGAUGGAAGUUGUCGUA	275	Fail	23/24 nt miRNA;23/24 nt miRNA star;No mature or star reads detected	2	0	0	0	1	5	0
ath-MIR8121	AAAGUAUAAUGGUUUAGUGGUUUG	24	11	34	AACUAUUACAUCAUUAUAGUUUUU	24	110	133	AUAAAUCCUUAAAGUAUAAUGGUUUAGUGGUUUGAGUUGUCCUACUAAUUGUUCAAGGUAACGAGUUCGAUCAACAGACCUUAAAAAUUAGUUAAAUGUAAGUAAAUCAAACUAUUACAUCAUUAUAGUUUUUAGGUAAAU	141	Fail	23/24 nt miRNA;23/24 nt miRNA star;No mature or star reads detected	2	0	11	0	176	5	6.25
ath-MIR5653	UGGGUUGAGUUGAGUUGAGUUGGC	24	63	86	CAAUAACUCAUUUGACCCAUC	21	3	23	CCCAAUAACUCAUUUGACCCAUCAACUCAUUUGAGUCAAAAAAUUUAACUCAUUAGGGUUCAUGGGUUGAGUUGAGUUGAGUUGGC	86	Fail	23/24 nt miRNA;No mature or star reads detected	4	0	328	0	1114	5	29.44
ath-MIR5659	CGAUGAAGGUCUUUGGAACGGUA	23	37	59	UCUUUCAAAGACCUUCAUUGUU	22	3	24	UAUCUUUCAAAGACCUUCAUUGUUCUUGAAAUUCGACGAUGAAGGUCUUUGGAACGGUA	59	Fail	23/24 nt miRNA;No mature or star reads detected	1	0	1233	0	1498	5	82.31
ath-MIR171c	AGAUAUUGGUGCGGUUCAAUC	21	28	48	UUGAGCCGUGCCAAUAUCACG	21	90	110	UGAGCGCACUAUCGGACAUCAAAUACGAGAUAUUGGUGCGGUUCAAUCAGAAAACCGUACUCUUUUGUUUUAAAGAUCGGUUUAUUUGAUUGAGCCGUGCCAAUAUCACGCGUUUA	116	Fail	Hairpin structure invalid	0	0	NA	NA	NA	NA	NA
ath-MIR391	UUCGCAGGAGAGAUAGCGCCA	21	68	88	ACGGUAUCUCUCCUACGUAGC	21	119	139	UAGAGUGAUUACACAUACAAGUGGUCUUGCUUCUUCUAUGGUUUUAAAACUGCAAAUAAAGAUUUGCUUCGCAGGAGAGAUAGCGCCAUCACCUCUUCUAAGAAGUUAACUAGUGGUGACGGUAUCUCUCCUACGUAGCAAUCCUUAUAUAUGCAUCUUAAUACGGAGAGAUCAAGGUAUUUCAGUUGUUCAAUAAUCACCCUCUA	206	Fail	Less than 10 reads in a single library	4	0	14	1	15	5	100
ath-MIR399d	GGGCGAAUACUCCUAUGGCAGA	22	13	34	UGCCAAAGGAGAUUUGCCCCG	21	70	90	GGUUGGAUUACUGGGCGAAUACUCCUAUGGCAGAUCGCAUUGGCUAGAUAUGCAAGUAAAAUGCUUCUCUGCCAAAGGAGAUUUGCCCCGCAAUUCAUCC	100	Fail	Less than 10 reads in a single library	2	0	19	5	25	5	96
ath-MIR834	UGGUAGCAGUAGCGGUGGUAA	21	178	198	ACCACCGCUUCUGCUACGAAC	21	54	74	UACAACAUAUGUUACCAGUUGUGCUAUCAUUUUUUUCAGCGACAGCCAAAAUCACCACCGCUUCUGCUACGAACAUGUUAAGCCAUCCUUUUAACCGUUGCUGCCACCACUAUUACGGCCAUCACAAGAAAAUUCAUGCAAGUGGAAACGGUGAUAGUAGCAGCUGGUAUGACACGUUGGUAGCAGUAGCGGUGGUAAUGCCGAUAGCGUGAGCGGCAAUGGAAGCAUUGGUGGUGUCAGAAGCAGUCA	249	Fail	Less than 10 reads in a single library	4	0	4	1	6	5	83.33
ath-MIR839	UACCAACCUUUCAUCGUUCCC	21	50	70	GAACGCAUGAGAGGUUGGUAAA	22	196	217	CUCACUCAUGUGAGCAGAAAGAGUAGCAUGAUAUUUUCUUCAAGGUCUUUACCAACCUUUCAUCGUUCCCUUCUUUGCAAUAACGCUGUUUUGCAAAACCGUGAUAGUGCUGAGCCGAUGAGCCUCUAAUGAAAUUAUAGACUCAUCGGCUCAGGACCAUUGCGGUUGUGCAAAACGGUGUUAUUGCUGAGAAGGGAACGCAUGAGAGGUUGGUAAAGACCUCAAUGGAAUCUUAUGGUACUCUUUUUGCUCACAUGAGUGAGU	264	Fail	Less than 10 reads in a single library	0	0	3	2	41	5	12.2
ath-MIR853	UCCCCUCUUUAGCUUGGAGAAG	22	50	71	UCUGCAACCGGAAAGGGGAGC	21	223	243	GAGAGGAACAAUUAGGGUUGUUUCAAACAGGGUAAAGUGUUCCUGCUGCUCCCCUCUUUAGCUUGGAGAAGCCAGUAAAUAUCUUUCUCUUCAAGGAACUUGUGGGCCUCAAGAAAACCUGCUAUAAUUCUAGUUUUUCAACAUUCCUCCUUCUGAUAUCAGCAACAACUCCUUACCCUUAAGAAUGGAGAAUGGAACUUCCUCAAAGAUAUUUACUUGGCCUCUGCAACCGGAAAGGGGAGCAGCAUGAAACUCUUUUAACCCUUACCCUGUAUUUGUCAAAAACAGAU	290	Fail	Less than 10 reads in a single library	5	0	1	1	2	5	100
ath-MIR1888a	UAAGUUAAGAUUUGUGAAGAA	21	10	30	CUUCAUAAAUCUUAGCUAAGA	21	75	95	CCAAAUUUUUAAGUUAAGAUUUGUGAAGAAAGAGCUUUUAUAUAAGAGUUUUUAGGCUUAUAUUUAAAUUUUUUCUUCAUAAAUCUUAGCUAAGAUUUGG	100	Fail	Less than 10 reads in a single library	1	0	1	1	239	5	0.84
ath-MIR2111a	GUCCUCGGGAUGCGGAUUACC	21	111	131	UAAUCUGCAUCCUGAGGUUUA	21	28	48	CGAUGAUGAGUAUUGGUGAGGACCGGGUAAUCUGCAUCCUGAGGUUUAAAGCUUAAUUUACGCAGGAAAUUUGUAUACGCAUAUACGUAUGUGUAUUAGUAUACCUUUUAGUCCUCGGGAUGCGGAUUACCUCGUUCUUACUUACAAUACACGUACUCG	159	Fail	Less than 10 reads in a single library	1	0	10	3	13	5	100
ath-MIR2111b	AUCCUCGGGAUACAGUUUACC	21	107	127	UAAUCUGCAUCCUGAGGUUUA	21	45	65	CAACAACACGAAGAAGAAGAUGAAGGUACUUGAUGAUGAACGGGUAAUCUGCAUCCUGAGGUUUAAAACCAAUUAAGCAUAUACAUAUGCGAAUGUAUAGUUUUUAAUCCUCGGGAUACAGUUUACCUCUUCCUUACUCAAGAAAACACUUAGCUUUAACGGUUUUG	167	Fail	Less than 10 reads in a single library	3	0	8	3	11	5	100
ath-MIR2933a	GAAAUCGGAGAGGAAAUUCGCC	22	59	80	GGAAUUCGUCGGCGAUUUUGA	21	36	56	GAAAUUCGUUGGCGAUUUUGAGUGAAAUCGGAGAGGGAAUUCGUCGGCGAUUUUGAGUGAAAUCGGAGAGGAAAUUCGCCGGCGAUUUUGAGUGAAAUCGGAGAGGAAAAUC	112	Fail	Less than 10 reads in a single library	5	0	9	2	520	5	2.12
ath-MIR5660	CAGGUGGUUAGUGCAAUGGAA	21	53	73	CCAAUGCACUAACGAUCUGAC	21	125	145	UUUGACAUAAUAGUUUUCUGGUAACUUUCAGACCAAGGCCAAACCGAAUUGUCAGGUGGUUAGUGCAAUGGAAAGCUGGCAAACCGUAUGAGUAUACCAUCUUGUAGUACUCUUUACCAGCUUUCCAAUGCACUAACGAUCUGACAAUUCCGUUCAGCCGUUUUUGUCGGAAAGUUACCGGAAAACUAUUAUGUU	195	Fail	Less than 10 reads in a single library	2	0	2	1	4	5	75
ath-MIR5998a	ACAGUUUGUGUUUUGUUUUGU	21	27	47	AAAACAAAACACAAACUGUUC	21	145	165	UGAACUUAAGGAGAAAACAAAUUGGAACAGUUUGUGUUUUGUUUUGUGUUUUGUUGGAUUCGUUACUCUCCACCGUCGCCGCCAUGUACAAUUCUCAAACUCUGACUUCUUGGAGGCAAUUCUUCCAAUUUGUUCCAACAUCACAAAACAAAACACAAACUGUUCCAAUUUGUUUUCUCACAAAAUGAGAAGUUGAC	197	Fail	Less than 10 reads in a single library	0	0	2	1	12	5	25
ath-MIR5998b	ACAGUUUGUGUUUUGUUUUGU	21	27	47	AAAACAAAACACAAACUGUUC	21	145	165	CUCAUUUUGUGAGAAAACAAAUUGGAACAGUUUGUGUUUUGUUUUGUGAUGUUGGAACAAAUUGGAAGAAUUGCCUCCAAGAAGUCAGAGUUUGAGAAUUGUACAUGGCGGCGACGGUGGAGAGUAACGAAUCCAACAAAACACAAAACAAAACACAAACUGUUCCAAUUUGUUUUCUCCUUAAGUUCACAAUCGUA	197	Fail	Less than 10 reads in a single library	0	0	2	1	3	5	100
ath-MIR8180	UGCGGUGCGGGAGAAGUGC	19	133	151	AUUUUAUCCGCAGUUGAA	18	67	84	AGUAACGAAAUUCUUUACAUAUACAUGUGUAUGUAAAUAUUUUUGUUACUAUUUGAACCGCACCGCAUUUUAUCCGCAGUUGAAUCGCACGUCUCCACUCGGAACCAAUGAGUCUGAAUGAUGACUGCGUUUUGCGGUGCGGGAGAAGUGCGGUGCAGUUCAAAUAGUAACGAAAAUACAUAGAUACAUAUGUAUAUAUAGAGAUUUUGAUACU	214	Fail	Mature miRNA length not met;Star length not met;No mature or star reads detected	3	0	44	0	949	5	4.64
ath-MIR5658	AUGAUGAUGAUGAUGAUGAAA	21	3	23	UCAUCAUCAUCACCAGUUGAA	21	74	94	AGAUGAUGAUGAUGAUGAUGAAACAGAAUCAGUAAGAAGCUUCUUCUUCUUAGGAGGAGGAGGAAGAUUGGUUUCAUCAUCAUCACCAGUUGAA	94	Fail	More than 5 mismatches in duplex;Hairpin structure invalid	7	1	NA	NA	NA	NA	NA
ath-MIR406	UGAGACAGUAACUAUUCAAAU	21	87	107	UAGAAUGCUAUUGUAAUCCAG	21	107	127	UAAAGUCUUAAUUUUUAGUUAUCACGAUUUAGCACAUAUCAAUCUAUAGAUUUGAUUUUUCUUUUAUUAGUUCUUAAAUUUUGAUUUGAGACAGUAACUAUUCAAAUAGAAUGCUAUUGUAAUCCAGAAUCCGAAAGAAACGAAUCAAAAAAAAAAAAAACGAGUCUUCAUAGUAAAAAUCGAUUAACUAAAAAGGAUGG	200	Fail	More than 5 mismatches in duplex;No mature or star reads detected	7	0	1	0	15	5	6.67
ath-MIR413	AUAGUUUCUCUUGUUCUGCAC	21	6	26	GCAGAAACUGGAACUAUUC	19	102	120	GAUCCAUAGUUUCUCUUGUUCUGCACAUCCACUAACUUCAGGAACCAUGUCCCAGUUUCAGGUUAGAUCAAGUGGGAAAACAAAUGGAAGAUUGUGGCUAUGCAGAAACUGGAACUAUUCGUC	123	Fail	More than 5 mismatches in duplex;No mature or star reads detected	6	0	0	0	0	5	0
ath-MIR418	UAAUGUGAUGAUGAACUGACC	21	48	68	UUAGAAUCUAGCGUAAAAAGA	21	8	28	UUUAAAUUUAGAAUCUAGCGUAAAAAGAAAAUCCGAAUCAGGAACUCUAAUGUGAUGAUGAACUGACCUUAGA	73	Fail	More than 5 mismatches in duplex;No mature or star reads detected	9	0	0	0	0	5	0
ath-MIR426	UUUUGGAAAUUUGUCCUUACG	21	14	34	GAAGGACAUAUGAGGAAAAAAU	22	78	99	GAGGGGGGACAAUUUUUGGAAAUUUGUCCUUACGGGUAGUACUAGAAUACUUGUCCACAUGACGAUUUGAAAUAACCGAAGGACAUAUGAGGAAAAAAUAAAAUUAAACUC	111	Fail	More than 5 mismatches in duplex;No mature or star reads detected	6	0	0	0	3	5	0
ath-MIR156j	UGACAGAAGAGAGAGAGCAC	20	3	22	GCUCUCUAGUUUAGUGUCCAU	21	48	68	UUUGACAGAAGAGAGAGAGCACAGUUUGAGUCGCCAAUUCCCUUGUAGCUCUCUAGUUUAGUGUCCAU	68	Fail	More than 5 mismatches in duplex;No mature or star reads detected	7	0	2496	0	2496	5	100
ath-MIR8166	AGAGAGUGUAGAAAGUUUCUCA	22	24	45	AGAUACUUUUUACAACCCAUCA	22	50	71	AAUAAAAAUAAUGAAAAUGAAGGAGAGAGUGUAGAAAGUUUCUCACUUGAGAUACUUUUUACAACCCAUCAUGACAAUUUUCAUUUUAUU	90	Fail	More than 5 mismatches in duplex;Precision less than 75%	6	0	11	2	319	5	4.08
ath-MIR8171	AUAGGUGGGCCAGUGGUAGGA	21	21	41	CACGGCUGCAAACACCUUAA	20	92	111	GCGGAAUCAUGAAACCACUUAUAGGUGGGCCAGUGGUAGGAAGGAUUUCGGGCUGAGGGUGAAAUUCCCAAUAAUCCCGGGUUCGAAUCCCCACGGCUGCAAACACCUUAAGUGGCCACCGC	122	Fail	More than 5 mismatches in duplex;Precision less than 75%	7	0	16	2	551	5	3.27
ath-MIR156a	UGACAGAAGAGAGUGAGCAC	20	21	40	GCUCACUGCUCUUUCUGUCAGA	22	83	104	CAAGAGAAACGCAAAGAAACUGACAGAAGAGAGUGAGCACACAAAGGCAAUUUGCAUAUCAUUGCACUUGCUUCUCUUGCGUGCUCACUGCUCUUUCUGUCAGAUUCCGGUGCUGAUCUCUUU	123	Pass	NA	0	0	1105187	35	1105525	5	99.95
ath-MIR156c	UGACAGAAGAGAGUGAGCAC	20	12	31	GCUCACUGCUCUAUCUGUCAGA	22	75	96	CGCAUAGAAACUGACAGAAGAGAGUGAGCACACAAAGGCACUUUGCAUGUUCGAUGCAUUUGCUUCUCUUGCGUGCUCACUGCUCUAUCUGUCAGAUUCCGGCU	104	Pass	NA	0	0	1105187	36	1105526	5	99.95
ath-MIR156e	UGACAGAAGAGAGUGAGCAC	20	7	26	GCUUACUCUCUCUCUGUCACC	21	84	104	AGGAGGUGACAGAAGAGAGUGAGCACACAUGGUGGUUUCUUGCAUGCUUUUUUGAUUAGGGUUUCAUGCUUGAAGCUAUGUGUGCUUACUCUCUCUCUGUCACCCCU	107	Pass	NA	0	0	1104376	514	1104942	5	99.99
ath-MIR156f	UGACAGAAGAGAGUGAGCAC	20	21	40	GCUCACUCUCUAUCCGUCACC	21	92	112	GAGUGGUGAGGAAUUGAUGGUGACAGAAGAGAGUGAGCACACAUGGUGGCUUUCUUGCAUAUUUGAAGGUUCCAUGCUUGAAGCUAUGUGUGCUCACUCUCUAUCCGUCACCCCCUUCUCUCCCUCUCCCUC	132	Pass	NA	1	0	1104376	132	1104571	5	99.99
ath-MIR158a	UCCCAAAUGUAGACAAAGCA	20	63	82	CUUUGUCUACAAUUUUGGAAA	21	20	40	ACACGUCAUCUCUGUGCUUCUUUGUCUACAAUUUUGGAAAAAGUGAUGACGCCAUUGCUCUUUCCCAAAUGUAGACAAAGCAAUACCGUGAUGAUGUCGU	100	Pass	NA	2	0	1092549	317	1094794	4	99.86
ath-MIR160a	GCGUAUGAGGAGCCAUGCAUA	21	64	84	UGCCUGGCUCCCUGUAUGCCA	21	4	24	GUAUGCCUGGCUCCCUGUAUGCCAUAUGCUGAGCCCAUCGAGUAUCGAUGACCUCCGUGGAUGGCGUAUGAGGAGCCAUGCAUAU	85	Pass	NA	2	0	3840	1174	5017	5	99.99
ath-MIR160b	GCGUACAGAGUAGUCAAGCAUG	22	66	87	UGCCUGGCUCCCUGUAUGCCA	21	5	25	GUCGUGCCUGGCUCCCUGUAUGCCACAAGAAAACAUCGAUUUAGUUUCAAAAUCGAUCACUAGUGGCGUACAGAGUAGUCAAGCAUGAC	89	Pass	NA	2	0	2037	1079	3126	5	98.64
ath-MIR164b	UGGAGAAGCAGGGCACGUGCA	21	3	23	CAUGUGCCCAUCUUCACCAUC	21	133	153	GAUGGAGAAGCAGGGCACGUGCAUUACUAGCUCAUAUAUACACUCUCACCACAAAUGCGUGUAUAUAUGCGGAAUUUUGUGAUAUAGAUGUGUGUGUGUGUUGAGUGUGAUGAUAUGGAUGAGUUAGUUCUUCAUGUGCCCAUCUUCACCAUC	153	Pass	NA	5	0	743	1	744	1	100
ath-MIR165a	UCGGACCAGGCUUCAUCCCCC	21	86	106	GGAAUGUUGUCUGGAUCGAGG	21	8	28	GUUGAGGGGAAUGUUGUCUGGAUCGAGGAUAUUAUAGAUAUAUACAUGUGUAUGUUAAUGAUUCAAGUGAUCAUAGAGAGUAUCCUCGGACCAGGCUUCAUCCCCCCCAAC	111	Pass	NA	4	0	48415	2740	51701	5	97.17
ath-MIR165b	UCGGACCAGGCUUCAUCCCCC	21	137	157	GGAAUGUUGUUUGGAUCGAGG	21	24	44	UGAAGAGGCUAUUUCUGUUGUGGGGAAUGUUGUUUGGAUCGAGGAUAUCAUAAACGCAUACACAUGUUUAUAUGUUAUGAUGCAUUAUAUGACUGAUGUAAUGUACAUAUAUAUACAUACAUGCCACAUGGUAUCGUCGGACCAGGCUUCAUCCCCCUCAACAUGUUAAUUGCCUUCAAUCA	182	Pass	NA	4	0	41167	3422	44614	3	99.98
ath-MIR166a	UCGGACCAGGCUUCAUUCCCC	21	134	154	GGACUGUUGUCUGGCUCGAGG	21	21	41	AGGGGCUUUCUCUUUUGAGGGGACUGUUGUCUGGCUCGAGGACUCUGGCUCGCUCUAUUCAUGUUGGAUCUCUUUCGAUCUAACAAUCGAAUUGAACCUUCAGAUUUCAGAUUUGAUUAGGGUUUUAGCGUCUUCGGACCAGGCUUCAUUCCCCCCAAUUGUUGCUCCCU	170	Pass	NA	4	0	157363	294	157723	4	99.97
ath-MIR166b	UCGGACCAGGCUUCAUUCCCC	21	96	116	GGACUGUUGUCUGGCUCGAGG	21	7	27	UUGAGGGGACUGUUGUCUGGCUCGAGGACUCUUAUUCUAAUACAAUCUCAUUUGAAUACAUUCAGAUCUGAUGAUUGAUUAGGGUUUUAGUGUCGUCGGACCAGGCUUCAUUCCCCCCAA	120	Pass	NA	5	0	146703	294	147057	4	99.97
ath-MIR166c	UCGGACCAGGCUUCAUUCCCC	21	103	123	GGAUUGUUGUCUGGCUCGAGG	21	18	38	GCGAUUUAGUGUUGAGAGGAUUGUUGUCUGGCUCGAGGUCAUGAAGAAGAGAAUCACUCGAAUUAAUUUGGAAGAACAAAUUAAGAAAACCCUAGAUGAUUCUCGGACCAGGCUUCAUUCCCCCUAACCUACUUAUCGC	139	Pass	NA	5	0	81315	12	81528	1	99.75
ath-MIR166d	UCGGACCAGGCUUCAUUCCCC	21	87	107	GGAAUAUUGUCUGGCUCGAGG	21	9	29	GGUUGAGAGGAAUAUUGUCUGGCUCGAGGUCAUGAAGAAGAUCGGUAGAUUGAUUCAUUUUAAAGAGUGAAAUCCCUAAAUGAUUCUCGGACCAGGCUUCAUUCCCCCCAACC	113	Pass	NA	5	0	31133	1	31134	1	100
ath-MIR166e	UCGGACCAGGCUUCAUUCCCC	21	119	139	GGAAUGUUGUCUGGCACGAGG	21	7	27	UUGAGGGGAAUGUUGUCUGGCACGAGGCCCUUAACUUAGAUCUAUAUUUGAUUAUAUAUAUAUGUCUCUUCUUUAUUCAUUAGUCUAUACAUGAAUGAUCAUUUUACGGUUAAUGACGUCGGACCAGGCUUCAUUCCCCUCAA	143	Pass	NA	5	0	116183	18	116220	4	99.98
ath-MIR166f	UCGGACCAGGCUUCAUUCCCC	21	78	98	UGAAUGAUGCCUGGCUCGAGA	21	10	30	AAGUUCAGGUGAAUGAUGCCUGGCUCGAGACCAUUCAAUCUCAUGAUCUCAUGAUUAUAACGAUGAUGAUGAUGAUGUCGGACCAGGCUUCAUUCCCCUCAACUU	105	Pass	NA	3	0	101455	5	101466	2	100
ath-MIR166g	UCGGACCAGGCUUCAUUCCCC	21	85	105	GGAAUGUUGUUUGGCUCGAGG	21	18	38	GCGAUUUAGGGUUUAGAGGAAUGUUGUUUGGCUCGAGGUCAUGGAGAGUAAUUCGUUAACCCAACUCAAAACUCUAAAUGAUUCUCGGACCAGGCUUCAUUCCCCUCAACCUAUUUUAUCGC	122	Pass	NA	4	0	81383	2	81587	1	99.75
ath-MIR167a	UGAAGCUGCCAGCAUGAUCUA	21	19	39	GAUCAUGUUCGCAGUUUCACC	21	101	121	UGGUGCACCGGCAUCUGAUGAAGCUGCCAGCAUGAUCUAAUUAGCUUUCUUUAUCCUUUGUUGUGUUUCAUGACGAUGGUUAAGAGAUCAGUCUCGAUUAGAUCAUGUUCGCAGUUUCACCCGUUGACUGUCGCACCC	138	Pass	NA	1	0	900	12	912	4	100
ath-MIR168a	UCGCUUGGUGCAGGUCGGGAA	21	18	38	CCCGCCUUGCAUCAACUGAAU	21	103	123	CACCAUCGGGCUCGGAUUCGCUUGGUGCAGGUCGGGAACCAAUUCGGCUGACACAGCCUCGUGACUUUUAAACCUUUAUUGGUUUGUGAGCAGGGAUUGGAUCCCGCCUUGCAUCAACUGAAUCGGAUCCUCGAGGUG	138	Pass	NA	3	0	128170	1695	130633	5	98.9
ath-MIR168b	UCGCUUGGUGCAGGUCGGGAA	21	19	39	CCCGUCUUGUAUCAACUGAAU	21	89	109	UUACCGGCGGUCUCGGAUUCGCUUGGUGCAGGUCGGGAACUGAUUGGCUGACACCGACACGUGUCUUGUCAUGGUUGGUUUGUGAGCUCCCGUCUUGUAUCAACUGAAUCGGAGUCCGAGGUGA	124	Pass	NA	3	0	127818	87	128005	4	99.7
ath-MIR169b	CAGCCAAGGAUGACUUGCCGG	21	43	63	GGCAAGUUGUCCUUCGGCUACA	22	124	145	CCCAACGGAGUAGAAUUGCAUGAAGUGGAGUAGAGUAUAAUGCAGCCAAGGAUGACUUGCCGGAACGUUGUUAACCAUGCAUAUGAAUAAUGUGAUGAUUAAUUAUGUGAUGAACAUAUUUCUGGCAAGUUGUCCUUCGGCUACAUUUUGCUCUCUUCUUCUCAUGCAAACUUUCCUUGGG	181	Pass	NA	0	0	241	79	390	3	82.79
ath-MIR169d	UGAGCCAAGGAUGACUUGCCG	21	41	61	GCAAGUUGACCUUGGCUCUGU	21	98	118	GUAUCAUAGAGUCUUGCAUGGAAAAAUUAAAGAAUGAGAUUGAGCCAAGGAUGACUUGCCGAUGUUAUCAACAAAUCUUAACUGAUUUUGGUGUCCGGCAAGUUGACCUUGGCUCUGUUUCCUUCUUUUCUUUUCAAUGUCAAACUCUAGAUAU	154	Pass	NA	2	0	1588	1290	2895	5	99.53
ath-MIR169e	UGAGCCAAGGAUGACUUGCCG	21	69	89	GCAAGUUGACUUUGGCUCUGU	21	125	145	UGAUGAUGAUGAUGAGUCACUAAUUAAUUGUAUCAUAGAGUCUUGCAUGGAAAAAUAGAAAAUGAGAUUGAGCCAAGGAUGACUUGCCGAUUUUCUCAACGAAUCUUACUGAUUAUGGUAUCCGGCAAGUUGACUUUGGCUCUGUUUCCUUCCCUUCUUUUCGAUGUCAAACUCUAGAUACCUAACCACAUAUCAUAUAUAUCAUCAUCAUUCAUCA	217	Pass	NA	2	0	1588	229	1828	5	99.47
ath-MIR169f	GCAAGUUGACCUUGGCUCUGC	21	118	138	UGAGCCAAGGAUGACUUGCCG	21	32	52	GGGUCUUGCAUGAAGGAAUAACGAAUGGAAUUGAGCCAAGGAUGACUUGCCGGUUUAAACCCAACCGGUUUAUGACCAUUGAUUUGGUCUCAUUCACAAUCUGUUGAUUCGUGUCUGGCAAGUUGACCUUGGCUCUGCUUCGUUCUCUAUUCUUCCAUGUUAGAUUC	167	Pass	NA	2	0	1563	1550	3153	5	98.64
ath-MIR169h	UAGCCAAGGAUGACUUGCCUG	21	46	66	GGCAGUCUCCUUGGCUAUU	19	130	148	UCAUAUAAGAGAAAAUGGUGACAUGAAGAAUGAGAACUUGUGUGGUAGCCAAGGAUGACUUGCCUGCGUUUUAGACCAUAUAUAUCAAAGACUCACUCGAUCGAUAGUCUUAGAGUUGGUUGGUCGUCAGGCAGUCUCCUUGGCUAUUCAAACAAUUCUCAUUCUCUUCAUUCACAUUUCUCUUUUUUGG	190	Pass	NA	2	0	542	22	574	5	98.98
ath-MIR169i	UAGCCAAGGAUGACUUGCCUG	21	40	60	GGCAGUCUCCUUGGCUAUC	19	149	167	GAAGGAGAUGUCAAAGAUGAAUAGAAGAAUCAUAUUUGGUAGCCAAGGAUGACUUGCCUGACUCUUUGUGUAAAAUGUUUAGUGUCUUGUUUGAAGUCACUAUAAGUUGUAUCAAGCAAUGACCAUUUUGCUUAUAAAAAAGAUAUCAGGCAGUCUCCUUGGCUAUCCUUAUAUGUUCUUCUCUUUCAUCUCAGACAUUCACCUUC	206	Pass	NA	2	0	1013	128	1158	5	99
ath-MIR169j	UAGCCAAGGAUGACUUGCCUG	21	51	71	GGCAGUCUCCUUGGCUAUC	19	180	198	GAGUAUAAUGAGGAAGAGAGGUCUAACAUGGCGAAAAGAGUCAUGUUUAGUAGCCAAGGAUGACUUGCCUGAUCUUUUUCACCUCCAUGAUUCAAUUUGUAAUUCAUGGGUUUUGGAUUAUUAUACAUUCAAAAGUAUAAUAAUUUGAAAUCAUGUUGAAUCUUGCGGGUUAGGUUUCAGGCAGUCUCCUUGGCUAUCUUGACAUGCUUUUUUCAUUCACG	221	Pass	NA	2	0	1013	102	1125	5	99.32
ath-MIR169k	UAGCCAAGGAUGACUUGCCUG	21	43	63	GGCAGUCUCCUUGGCUAUC	19	152	170	UUAGAAGGAGAUGUCAAAGAUGAAUAGGAGAACAAUAUUUGGUAGCCAAGGAUGACUUGCCUGCUUCUCUGAACAAAAUGGUCGAUGUCAUGUUUUGAAGUGACUAUAAGUUAUACCAAGAAAUGACCAUUUUGUUUAUAAAUAGACAUCAGGCAGUCUCCUUGGCUAUCCUUAUAUGUUCUUCUUUCUCAACUCAGAUAUUUACCUUCAUCC	213	Pass	NA	2	0	542	128	686	5	98.28
ath-MIR169l	UAGCCAAGGAUGACUUGCCUG	21	44	64	GGCAGUCUCUUUGGCUAUC	19	174	192	AUGAAGAAGAGAGGUCUAAUAUGGCGAAAAGAGUCAUGUUUAAUAGCCAAGGAUGACUUGCCUGAUCUUUUUCACCUCCAUGAUUCAAUUUUAAGUUCGUGGAUUUUGGAUUAUUAUGCGUUUAAAAGGUAUAAUAAUUUGAGAUCAUGUUGAAUCUUGCGGGUUAGGUUUCAGGCAGUCUCUUUGGCUAUCUUGACAUGCUUUCUUCAUC	211	Pass	NA	2	0	1007	575	1598	5	98.67
ath-MIR169m	UAGCCAAGGAUGACUUGCCUG	21	42	62	GGCAGUCUCCUUGGCUAUC	19	153	171	UAGAAGGAGAAGUCAAAGAUGAAUAGAAGAAUCAUAUUUGGUAGCCAAGGAUGACUUGCCUGUUUCUUUGAGUAAAAUGGGUUAGUGUCAUGUUUGACAAGUGACUAUAAGUUAUAUCAAGCAAUGACCAUUUUACUCAUCAAAAGACAUCAGGCAGUCUCCUUGGCUAUCCUUAUAUGUUCUUCUCUCUCAUCUCAGACGUUUACCUUCAU	212	Pass	NA	2	0	551	128	695	5	98.32
ath-MIR169n	UAGCCAAGGAUGACUUGCCUG	21	45	65	GGCAGUCUCUUUGGCUAUC	19	175	193	GAUGAAGAAGAGAGGUCUAACAUGGCGGAAAGCGUCAUGUUUAGUAGCCAAGGAUGACUUGCCUGAUCUUUUUCGCCUCCACGAUUCAAUUUCAAAUUCAUGCAUUUUGGAUUAUUAUACCUUUUAAAGUAUAAUAGGUCAAAUAUCAUGUUGAAUCUUGCGGGUUAGGUUUCAGGCAGUCUCUUUGGCUAUCUUGACAUGCUUUUUCCAUCCAU	215	Pass	NA	2	0	1013	575	1600	5	99
ath-MIR171b	AGAUAUUAGUGCGGUUCAAUC	21	15	35	UUGAGCCGUGCCAAUAUCACG	21	78	98	UGCAAGGUAACGCGAGAUAUUAGUGCGGUUCAAUCAAAUAGUCGUCCUCUUAACUCAUGGAGAACGGUGUUGUUCGAUUGAGCCGUGCCAAUAUCACGCGGUAAACCAAAAAUGGCA	117	Pass	NA	1	0	35	9	44	1	100
ath-MIR172c	AGAAUCUUGAUGAUGCUGCAG	21	98	118	GGAGCAUCAUCAAGAUUCACA	21	18	38	AGCUACUGUUCGCUGUUGGAGCAUCAUCAAGAUUCACAAAUCAUCAAGUAUUCGUGUAAAUAAACCCAUUUAUGAUUAGAUUUUUGAUGUAUGUAUGAGAAUCUUGAUGAUGCUGCAGCUGCAAUCAGUGGCU	133	Pass	NA	1	0	4056	191	4288	4	99.31
ath-MIR172d	AGAAUCUUGAUGAUGCUGCAG	21	88	108	GCAACAUCUUCAAGAUUCAGA	21	18	38	AGUCAUUGUUUGCUAUUGCAACAUCUUCAAGAUUCAGAAAUCAGAUUCUCUUAUGGGUUUUCUUUUGAGCCUUUAUUUUUUGGUUUGAGAAUCUUGAUGAUGCUGCAGCGGCAAUUAAAUGGCU	124	Pass	NA	4	0	4011	65	4079	3	99.41
ath-MIR390a	AAGCUCAGGAGGGAUAGCGCC	21	18	38	CGCUAUCCAUCCUGAGUUUCA	21	70	90	GUAGAGAAGAAUCUGUAAAGCUCAGGAGGGAUAGCGCCAUGAUGAUCACAUUCGUUAUCUAUUUUUUGGCGCUAUCCAUCCUGAGUUUCAUUGGCUCUUCUUACUAC	107	Pass	NA	1	0	42551	499	43724	4	99.18
ath-MIR393a	UCCAAAGGGAUCGCAUUGAUCC	22	11	32	AUCAUGCUAUCUCUUUGGAUU	21	105	125	AGAGGAAGGAUCCAAAGGGAUCGCAUUGAUCCUAAUUAAGGUGAAUUCUCCCCAUAUUUUCUUUAUAAUUGGCAAAUAAAUCACAAAAAUUUGCUUGGUUUUGGAUCAUGCUAUCUCUUUGGAUUCAUCCUUC	133	Pass	NA	2	0	98	13	111	1	100
ath-MIR393b	AUCAUGCGAUCUCUUUGGAUU	21	132	152	UCCAAAGGGAUCGCAUUGAUCC	22	11	32	AGAGAAAGGAUCCAAAGGGAUCGCAUUGAUCCUAAUUAAGCUGAUUUAUUCCCCAAUAAUUGUUUUUUUUUUCCUUCUCAAUCGAAAGAUGGAAGAAAAACAAAUUCCAAACAUUUUGCUUACUUUUCCGGAUCAUGCGAUCUCUUUGGAUUCAUUCUUU	160	Pass	NA	1	0	512	105	618	3	99.94
ath-MIR394a	UUGGCAUUCUGUCCACCUCC	20	14	33	AGGUGGGUAUACUGCCAAUA	20	86	105	CUUACAGUCAUCUUUGGCAUUCUGUCCACCUCCUUCUAUACAUAUAUGCAUGUGUAUAUAUAUAUGCGUUUCGUGUGAAAGAAGGAGGUGGGUAUACUGCCAAUAGAGAUCUGUUAG	117	Pass	NA	3	0	64	1	65	1	100
ath-MIR396a	GUUCAAUAAAGCUGUGGGAAG	21	123	143	UUCCACAGCUUUCUUGAACUG	21	11	31	CUCUGUAUUCUUCCACAGCUUUCUUGAACUGCAAAACUUCUUCAGAUUUUUUUUUUUUUCUUUUGAUAUCUCUUACGCAUAAAAUAGUGAUUUUCUUCAUAUCUCUGCUCGAUUGAUUUGCGGUUCAAUAAAGCUGUGGGAAGAUACAGAC	151	Pass	NA	1	0	926	493	1713	4	85.71
ath-MIR396b	GCUCAAGAAAGCUGUGGGAAA	21	107	127	UUCCACAGCUUUCUUGAACUU	21	11	31	GGUCAUACUUUUCCACAGCUUUCUUGAACUUUCUUUUUCAUUUCCAUUGUUUUUUUCUUAAACAAAAGUAAGAAGAAAAAAAACUUUAAGAUUAAGCAUUUUGGAAGCUCAAGAAAGCUGUGGGAAAACAUGACA	135	Pass	NA	1	0	522	288	829	5	96.68
ath-MIR399a	GGGUAAGAUCUCUAUUGGCAGG	22	13	34	UGCCAAAGGAGAUUUGCCCUG	21	93	113	AAAUGCAUUACAGGGUAAGAUCUCUAUUGGCAGGAAACCAUUACUUAGAUCUUUGCAUCUCUUUAUGCAUUGCUUUUAAUUAGUGAGUUAUCUGCCAAAGGAGAUUUGCCCUGUAAUUCUUCU	123	Pass	NA	1	0	36	8	51	2	86.6
ath-MIR399f	UGCCAAAGGAGAUUUGCCCGG	21	88	108	GGGCAAGAUCACCAUUGGCAGA	22	13	34	AUAUGCAUUACAGGGCAAGAUCACCAUUGGCAGAGAUCUAUUACUUCAUUCUUGCAUCAUAUGCAUAAAUGUUUGUGGUGAGCUCUCUGCCAAAGGAGAUUUGCCCGGUAAUUCUCUU	118	Pass	NA	3	0	21	18	39	3	100
ath-MIR400	UAUGAGAGUAUUAUAAGUCAC	21	12	32	GACUUAUGAUAAUCUCAUGAA	21	71	91	UGAGGAUUGUUUAUGAGAGUAUUAUAAGUCACUACAUUUGGUAAGCAAAGUGUUGUUUCUCAAACGAAGUGACUUAUGAUAAUCUCAUGAAUGGAUUUUGCA	102	Pass	NA	1	0	752	5	813	2	91.68
ath-MIR403	UUAGAUUCACGCACAAACUCG	21	103	123	UGUUUUGUGCUUGAAUCUAAUU	22	26	47	UUGUCAUUAGAAGAGUCGUAUUACAUGUUUUGUGCUUGAAUCUAAUUCAACAGGCUUUAUGUAAGAGAUUCUUUAACAAUUCCUAUAAUCUUUGUUGUUGGAUUAGAUUCACGCACAAACUCGUAAUCUGUCUUU	135	Pass	NA	2	0	32642	30	32766	3	98.86
ath-MIR158b	CCCCAAAUGUAGACAAAGCA	20	56	75	CUUUGUCUACACUUUUGGAAAA	22	13	34	AUCUCUGUGCUUCUUUGUCUACACUUUUGGAAAAGGUGAUGAUAUCAUUGCUUUUCCCCAAAUGUAGACAAAGCAAUACCGUGAU	85	Pass	NA	3	0	10051	7	10096	1	99.62
ath-MIR159c	UUUGGAUUGAAGGGAGCUCCU	21	195	215	GAGCUCCCUUCCUCCAAAAC	20	13	32	GUGUAACAGAAGGAGCUCCCUUCCUCCAAAACGAAGAGGACAAGAUUUGAGGAACUAAAAUGCAGAAUCUAAGAGUUCAUGUCUUCCUCAUAGAGAGUGCGCGGUGUUAAAAGCUUGAAGAAAGCACACUUUAAGGGGAUUGCACGACCUCUUAGAUUCUCCCUCUUUCUCUACAUAUCAUUCUCUUCUCUUCGUUUGGAUUGAAGGGAGCUCCUUUUCUUCUUC	225	Pass	NA	2	0	50613	1	50615	1	100
ath-MIR164c	UGGAGAAGCAGGGCACGUGCG	21	11	31	CACGUGUUCUACUACUCCAAC	21	74	94	UAACACUUGAUGGAGAAGCAGGGCACGUGCGAACACAAAUGAAAUCGAUCGGUACUUGUUGAUCAUAUUUUCGCACGUGUUCUACUACUCCAACACGUGUCU	102	Pass	NA	2	0	160	2	162	2	100
ath-MIR773a	UUUGCUUCCAGCUUUUGUCUC	21	63	83	GGCAAUAGCUUGAGCAAAUA	20	5	24	AGGAGGCAAUAGCUUGAGCAAAUAAUUGAUUGCAGAAGUCCAUCGACUAAAGCUGUCACCUGUUUGCUUCCAGCUUUUGUCUCCU	85	Pass	NA	3	0	456	418	887	5	97.21
ath-MIR775	UUCGAUGUCUAGCAGUGCCA	20	95	114	GCACUACGUGACAUUGAAAC	20	11	30	UUUAAACGUUGCACUACGUGACAUUGAAACUGUCUUUCAACAUUCCAAUAUUUCAACUUUCGAAUACCCAAUAUUUGGUUUGUUCAAAGACAUUUUCGAUGUCUAGCAGUGCCAAUGUUUAAA	123	Pass	NA	4	0	2469	81	3286	1	77.6
ath-MIR781a	UUAGAGUUUUCUGGAUACUUA	21	6	26	AGUAUCCAGAAAACUCUAAAUU	22	70	91	UCAAAUUAGAGUUUUCUGGAUACUUAUUAGUUACUAACAAAGAGAGGGCUUCUUCGAUAUUAACUUUUAAGUAUCCAGAAAACUCUAAAUUUGA	94	Pass	NA	0	0	48	17	72	1	90.28
ath-MIR823	UGGGUGGUGAUCAUAUAAGAU	21	120	140	CUUGUAUGAUCACUAACCAUU	21	54	74	AAUUUCAGAGAUACUAAUCCAAGAGAUGGCGGAUACGUUUUACAAUCACGAAUCUUGUAUGAUCACUAACCAUUGGAACAAUAAGAGUAUAUAAUGAGUAUAUCACCAUUUAGUUCUAGUGGGUGGUGAUCAUAUAAGAUUGGUAAUGGUAACAGUGAAACAUAUCCCCCAUCUAUUGGGAUUAAUUAGUC	191	Pass	NA	2	0	774	5	898	1	86.75
ath-MIR837	AAACGAACAAAAAACUGAUGG	21	113	133	AUCAGUUUCUUGUUCGUUUCA	21	55	75	UUUUUGAUAAAUACUUUUGUUUGCUUACAAGUAUAAAGUCAUCAUGUUUUUUUCAUCAGUUUCUUGUUCGUUUCAAAAUUAUGAUUUUUGUUUACUUACACUCAUAAUCUUGAAACGAACAAAAAACUGAUGGAAAAACAUGAGGACUUUAUACUUGUAAAUAAAUAAAAAUAUUUAUUAGAAA	184	Pass	NA	1	0	580	9	658	2	89.4
ath-MIR842	UCAUGGUCAGAUCCGUCAUCC	21	128	148	AUGAUGAAUCCGACCAUGAUG	21	54	74	CAGUACCGUUCAGGGUGACAGAAACAUUUUCGAAAAGAGAGGCUAUAAGCGGGAUGAUGAAUCCGACCAUGAUGGUGUUGCAGAAAUUUAUGUAUGAUGUAGUUAUUGUCCAGGGAUCGAAACACCAUCAUGGUCAGAUCCGUCAUCCCACUUAUGUUUUCUUAGGUCAACAAAUAUGGACAAUUGAAAAGUGAAGCUC	199	Pass	NA	2	0	296	30	358	4	89.42
ath-MIR852	AAGAUAAGCGCCUUAGUUCUG	21	137	157	GAGCUAAGGCGCUUAUCUUCU	21	54	74	UUUAUCCUAAACAUCCUAUUAAGUUUUUAUGCUGAAACAAAGCUCAAAGCUCAGAGCUAAGGCGCUUAUCUUCUUUGAUAUUGCAUGGAGUAUGCUUCUACUUCUCUAGGAGAUGCGUUUUAUGGAAAUAUCAAAGAAGAUAAGCGCCUUAGUUCUGAAGAUAAGCGCCUUAUUCACAAAAUGCAUAAGGUUGUAUUCUUUGUUAGGU	208	Pass	NA	0	0	458	10	479	4	97.33
ath-MIR859	UGGUUUCACAGUAGAUAGAUA	21	91	111	UCUCUCUGUUGUGAAGUCAAA	21	18	38	AAAGGUAGAUGUCGAAAUCUCUCUGUUGUGAAGUCAAACAUGAGUAUGAAUUAACAUUAAUGGAUCUUUUUGAUUCAUAAUACUCAUGUUUGGUUUCACAGUAGAUAGAUAUCGACGUCUAUCUUU	126	Pass	NA	1	0	84	16	115	1	86.96
ath-MIR864	UCAGGUAUGAUUGACUUCAAA	21	4	24	UAAAGUCAAUAAUACCUUGAAG	22	70	91	GCUUCAGGUAUGAUUGACUUCAAAAAAUACCUUGAAACUAUAAACCUCAGUUUCUUUGAAUUUGAUUUUUAAAGUCAAUAAUACCUUGAAGC	92	Pass	NA	2	0	193	16	209	1	100
ath-MIR5012	UUUUACUGCUACUUGUGUUCC	21	100	120	AAAACAAAUAGCAGUCAAACA	21	40	60	AUAAUGAUUGGUGAGUUUGAUGAAAAUGGACUGUGGAGGAAAACAAAUAGCAGUCAAACACCGAUUAGAACACCACUUACGUACGUCUUCUAAUCGAUAUUUUACUGCUACUUGUGUUCCUCAAGAGUACUUCAAACUCACAUCAUUAU	149	Pass	NA	3	0	23	3	27	1	96.3
ath-MIR5025	ACUGUAUAUAUGUAAGUGACA	21	23	43	UCACUUACAUAUAUACAGUAA	21	96	116	GGCUCGUUAGAAAAAGCUACUUACUGUAUAUAUGUAAGUGACAUAAUCUUUAAAAAAUAUGUAGAGGAAGAAGGAUGCUAUCUCCAAAGAUUAUGUCACUUACAUAUAUACAGUAAGUAACUUUGCAUCCAGAACGUUAUAUUAACAACUUUGUC	155	Pass	NA	0	0	11	2	14	1	92.86
ath-MIR5026	ACUCAUAAGAUCGUGACACGU	21	117	137	GUGGCACGACCCUGUGAGUUA	21	57	77	AUAAAAAGAAAAUUAUAUUUACACGUGUCAAAAUCUGAGAUCGAUAAAUUUAACUCGUGGCACGACCCUGUGAGUUACUAACUUUGAAAACCAUAGCAUAGUUUUCAAAGUUAGUAACUCAUAAGAUCGUGACACGUGGUAAAUCUAUUGAUUUUAGAUUUUGAUAUGUGUAAAACAAAAUUUUCAUUUUUAU	193	Pass	NA	4	0	2264	3	2713	1	83.56
ath-MIR833b	UGUUUGUUGACAUCGGUCUAG	21	3	23	AGACCGAGUACAACAAACAAA	21	65	85	CUUGUUUGUUGACAUCGGUCUAGCUCAAACCAUACAUAUUUGCAAAGAUGUUUUGGUUUGAACUAGACCGAGUACAACAAACAAA	85	Pass	NA	1	0	25	11	44	1	81.82
ath-MIR5651	UUGUGCGGUUCAAAUAGUAAC	21	43	63	UACUAUUUGAAUCGUACUGCA	21	102	122	UGGCUCCGAAUGGAGACGUGCAGUUCAACUGCGGAUAAAGUGUUGUGCGGUUCAAAUAGUAACAAAAAUAUAUACAUACAUAUAUAUGUAAAGAAUUUCGUUACUAUUUGAAUCGUACUGCACUGUACGGUUCGGUCACCAUUCGAAGCCUAUAUCACUACC	162	Pass	NA	1	0	263	119	423	1	90.31
ath-MIR5595a	AAAGAUGCAGAUCAUAUGUCC	21	54	74	ACAUAUGAUCUGCAUCUUUGC	21	21	41	AGGCUUUGAUAUUAACAUGGACAUAUGAUCUGCAUCUUUGCACUUGAAAAUGCAAAGAUGCAGAUCAUAUGUCCAUGUUAUCAAAAGCCUCAAGAAAUCUAUCAUUAUCUCUUGAAGAUGGCAGGUACAUAUAAACAGUUU	141	Pass	NA	0	0	33	13	50	2	91.94
ath-MIR156b	UGACAGAAGAGAGUGAGCAC	20	47	66	UGCUCACCUCUCUUUCUGUCAGU	23	106	128	GCUAGAAGAGGGAGAGAUGGUGAUUGAGGAAUGCAACAGAGAAAACUGACAGAAGAGAGUGAGCACAUGCAGGCACUGUUAUGUGUCUAUAACUUUGCGUGUGCGUGCUCACCUCUCUUUCUGUCAGUUGCCUAUCUCUGCCUGCUUGACCUCUCUCUCUCUCUCUCUCUCUCAAAUUUGGCU	183	Fail	No 2nt 3' overhang	0	0	1105187	74	1105647	5	99.95
ath-MIR157a	UUGACAGAAGAUAGAGAGCAC	21	4	24	GCUCUCUAGCCUUCUGUCAUC	21	75	95	GUGUUGACAGAAGAUAGAGAGCACAGAUGAUGAGAUACAAUUCGGAGCAUGUUCUUUGCAUCUUACUCCUUUGUGCUCUCUAGCCUUCUGUCAUCACC	98	Fail	No 2nt 3' overhang	1	0	1327716	32943	1360716	5	99.99
ath-MIR157b	UUGACAGAAGAUAGAGAGCAC	21	19	39	GCUCUCUAGCCUUCUGUCAUC	21	90	110	UGGGAGGCAUUGAUAGUGUUGACAGAAGAUAGAGAGCACAGAUGAUAAGAUACAAUUCCUCGCAGCUUCUUUGCAUCUUACUCCUUUGUGCUCUCUAGCCUUCUGUCAUCACCCGUUAUUUGCCAUCACCCA	132	Fail	No 2nt 3' overhang	1	0	1327716	32943	1360718	5	99.99
ath-MIR160c	UGCCUGGCUCCCUGUAUGCCA	21	5	25	CGUACAAGGAGUCAAGCAUGA	21	68	88	GUUAUGCCUGGCUCCCUGUAUGCCACGAGUGGAUACCGAUUUUGGUUUUAAAAUCGGCUGCCGGUGGCGUACAAGGAGUCAAGCAUGAC	89	Fail	No 2nt 3' overhang	2	0	1172	405	1581	5	99.61
ath-MIR162a	UCGAUAAACCUCUGCAUCCAG	21	89	109	UGGAGGCAGCGGUUCAUCGAUC	22	26	47	UAGUUGGAAGAAGAGUGAGAGUCGCUGGAGGCAGCGGUUCAUCGAUCUCUUCCUGUGAACACAUUAAAAAUGUAAAAGCAUGAAUAGAUCGAUAAACCUCUGCAUCCAGCGUUUGCCUCUUGUAUCUUUCUUAUUGACUU	140	Fail	No 2nt 3' overhang	3	0	6880	333	7284	5	97.55
ath-MIR162b	UCGAUAAACCUCUGCAUCCAG	21	79	99	UGGAGGCAGCGGUUCAUCGAUC	22	13	34	GAGUGAAGUCGCUGGAGGCAGCGGUUCAUCGAUCAAUUCCUGUGAAUAUUUAUUUUUGUUUACAAAAGCAAGAAUCGAUCGAUAAACCUCUGCAUCCAGCGCUGCUUGCUC	111	Fail	No 2nt 3' overhang	3	0	6880	326	7235	5	97.55
ath-MIR169a	CAGCCAAGGAUGACUUGCCGA	21	18	38	GGCAAGUUGUCCUUGGCUAC	20	190	209	GUGACGAAAGUAGUGUGCAGCCAAGGAUGACUUGCCGAUUUAAAUGAUCUUUCUUUAUACUCUAUUAAGACAAUUUAGUUUCAAACUUUUUUUUUUUUUUUUUUUUGAAGGAUUCAGGAAGAAAUUAGGAUAUAUUAUUCCGUAUAAAAUACAAGAUAUAUAAAACCAAAAAGAAAAAGUAACAUGAUCGGCAAGUUGUCCUUGGCUACACGUUACUUUGUGUCGC	226	Fail	No 2nt 3' overhang	0	0	2708	219	3155	5	93.73
ath-MIR172b	AGAAUCUUGAUGAUGCUGCAU	21	71	91	GCAGCACCAUUAAGAUUCAC	20	5	24	AGGCGCAGCACCAUUAAGAUUCACAUGGAAAUUGAUAAAUACCCUAAAUUAGGGUUUUGAUAUGUAUAUGAGAAUCUUGAUGAUGCUGCAUCAAC	95	Fail	No 2nt 3' overhang	2	0	3579	220	3868	4	99.1
ath-MIR173	UUCGCUUGCAGAGAGAAAUCAC	22	9	30	UGAUUCUCUGUGUAAGCGAAA	21	75	95	UAAGUACUUUCGCUUGCAGAGAGAAAUCACAGUGGUCAAAAAAGUUGUAGUUUUCUUAAAGUCUCUUUCCUCUGUGAUUCUCUGUGUAAGCGAAAGAGCUUG	102	Fail	No 2nt 3' overhang	2	0	60487	1206	62235	5	99.35
ath-MIR169g	UGAGCCAAGGAUGACUUGCCG	21	144	164	UCCGGCAAGUUGACCUUGGCU	21	204	224	UGCCUAUAAAUACCUUCAUCACGAGUAUGACAAGAUCACAAGACAAGAAAAGAAAGGUAGAGAAAACAUGAUAAUGAUGAUUACGAUGAUGAGAGUCUCUAGUUGUAUCAGAGGGUCUUGCAUGGAAGAAUAGAGAAUGAGGUUGAGCCAAGGAUGACUUGCCGGGUUUUUUUACCAAUGAAUCUAAUUAACUGAUUCUGGUGUCCGGCAAGUUGACCUUGGCUCUGUUUCCUUCUCUUCUUUUGGAUGUCAGACUCCAAGAUAUCUAUCAUCAUGAAUCGUGAUCAAACUUUGUAAUUUCAUUGAAAUGUGUUUUUCUUGAUGCGAAUUUUUUGGCUUACGGUUUUUCGAUUUGAAUGAUCAGAUUUUUGUUUUUGCA	379	Fail	No 2nt 3' overhang	2	0	959	768	1936	3	87.41
ath-MIR390b	AAGCUCAGGAGGGAUAGCGCC	21	15	35	CGCUAUCCAUCCUGAGUUCC	20	88	107	GAGAAAUAGCUAUAAAGCUCAGGAGGGAUAGCGCCAUGGCUCACCAGUGCUGUAUGUUUUGUAUAUGCGUACAUGUAUAUCUGUUGGCGCUAUCCAUCCUGAGUUCCAUAGCUUCUUCUU	120	Fail	No 2nt 3' overhang	1	0	42220	130	43035	2	99.19
ath-MIR394b	UUGGCAUUCUGUCCACCUCC	20	14	33	AGGUGGGCAUACUGCCAAUAG	21	90	110	CUUACAGAGAUCUUUGGCAUUCUGUCCACCUCCUCUCUCUAUAUUUAUGUGUAAUAAGUGUACGUAUCUACGGUGUGUUUCGUAAGAGGAGGUGGGCAUACUGCCAAUAGAGAUCUGUUAG	121	Fail	No 2nt 3' overhang	3	0	64	1	65	1	100
ath-MIR398a	AAGGAGUGGCAUGUGAACACA	21	11	31	UGUGUUCUCAGGUCACCCCUU	21	75	95	UGAAAUUUCAAAGGAGUGGCAUGUGAACACAUAUCCUAUGGUUUCUUCAAAUUUCCAUUGAAACCAUUGAGUUUUGUGUUCUCAGGUCACCCCUUUGAAUCUCCC	105	Fail	No 2nt 3' overhang	3	0	12	1	13	1	100
ath-MIR408	ACAGGGAACAAGCAGAGCAUG	21	53	73	AUGCACUGCCUCUUCCCUGGC	21	120	140	AAGGUUAGAUUGGUAUUGCAAUGAAAGAAGACAAAGCGGUAAUGAGAGAGAGACAGGGAACAAGCAGAGCAUGGAUUGAGUUUACUAAAACAUUAAACGACUCUGUUUUGUCUCUACCCAUGCACUGCCUCUUCCCUGGCUCCCUCUUUUUUUCUCUAUAUUUCUCUCUCUCCUUUCAUUUCACAGCUUUCAAUGGAAUUUUAUUGCUACUGCUAACG	218	Fail	No 2nt 3' overhang	6	0	1875	140	2103	5	94.96
ath-MIR167c	UAAGCUGCCAGCAUGAUCUUG	21	12	32	UAGGUCAUGCUGGUAGUUUCACC	23	130	152	CCAGUAGCAGUUAAGCUGCCAGCAUGAUCUUGUCUUCCUCUCUUAGGUUUCAUAUAUAGUUAAUAAAUAUUUUAUAUAUUUCUUGUUCUUACAAGAUUAUAUGAUCAUAGCUUAGAGAGAGAGAGAGACUAGGUCAUGCUGGUAGUUUCACCUGCUAAUG	160	Fail	No 2nt 3' overhang	1	0	1698	607	2714	4	84.74
ath-MIR172e	GGAAUCUUGAUGAUGCUGCAU	21	95	115	GCAGCACCAUUAAGAUUCAC	20	13	32	GUAGUCGCAGAUGCAGCACCAUUAAGAUUCACAAGAGAUGUGGUUCCCUUUGCUUUCGCCUCUCGAUCCGCAGAAAAGGGUUCCUUAUCGAGUGGGAAUCUUGAUGAUGCUGCAUCAGCAAAUAC	125	Fail	No 2nt 3' overhang	2	0	741	222	971	4	99.62
ath-MIR829	AGCUCUGAUACCAAAUGAUGGAAU	24	110	133	ACUUUGAAGCUUUGAUUUGAA	21	54	74	ACGUCAAAAUUGAUUAACAAAAAGUCAAUGAAUCAUUCUACCAAUUGACUUGUACUUUGAAGCUUUGAUUUGAACCUGUCAAUUGGUAUCAAAGCUUCUAAAUCUUUGAAGCUCUGAUACCAAAUGAUGGAAUCAAAUUAAAGCUUCAAGGUAGUAGUCAUCUUGGCAGAGAAAAGAAAAAGCACUUCGAGUUUACCAUCUUGAU	205	Fail	No 2nt 3' overhang	1	0	19374	2389	22468	5	97.58
ath-MIR846	UUGAAUUGAAGUGCUUGAAUU	21	288	308	CAUUCAAGGACUUCUAUUCAG	21	52	72	CAAACAUCUUGAAUCCGUUGAGGUUGAUCACGAUGAUGCCACAUCCGGUUUCAUUCAAGGACUUCUAUUCAGAACAAACUUCAUGAUUUCUGAACUAAUUGGAUAUGAUAAAUGGUAACAAGUAUUCACUUGCAUUCAAGGGACAAAAAAUCAUUGGGAUAUAUGAUUAUGACAAACACGAUUGGAAGCUGAAUGGUUGCGGGAGGCAAGCAGUGGGAUAAUGAUCUGCAAGUGGAAACUUCUUACUUUUAUCAUAUCCCAUCAGCUCGAAAGUCUUGAUGUUAGUUUUGAAUUGAAGUGCUUGAAUUACACCAGAUUUAUUGUGCUCGUGUAUCCCGGUAAAUUCGACUAAUGACCAA	359	Fail	No 2nt 3' overhang	2	0	2025	241	2607	4	84.32
ath-MIR5014a	ACACUUAGUUUUGUACAACAU	21	22	42	UUGUACAAAUUUAAGUGUACG	21	103	123	AUUUUUUACUAUUUGAUUCGUACACUUAGUUUUGUACAACAUUUUUAGUGUACAAAUAAAUAAAUGUACACAGCGUACACUUACAUCUGUACACUAAAAGUGUUGUACAAAUUUAAGUGUACGAAUCAAACUAUGAAAAGU	141	Fail	No 2nt 3' overhang	1	0	14	13	33	1	81.82
ath-MIR5648	AUCUGAAGAAAAUAGCGGCAU	21	364	384	UUUGGAAAUAUUUGGCUUGACU	22	151	172	CUUCAUCAUCACUAGACUCAUGUUUUCUAACCUUUCUCAUUCCGUUAUGAAUCAUAGGUUGAAAGAUGGUAUGAUCUGUAGGGUCUCUUGGCAUUAAAACAUUGAUUAAAAGGUGUUUGCCUCUAUUUGCUUCAGAUUGUCUUUUUAAUGUUUGGAAAUAUUUGGCUUGACUCUGUAUGAAAAAAAAGUCAAGUUUCAAUCAAGUGAAUAUAUUGGAAAUUUAUAGCUUCCAAGUUUCUUUUUAAAGAUGGUUUUAAUCGAUAUAUAUUUGGAAGCUAUAUAUUCCUCUAAUUCACUUAAUUGAAACUUAAUUUUUUUUUCCAAAACAAAGUCAAGCCAAAUAUUCCAAACAUUGAAGCAACAAUCUGAAGAAAAUAGCGGCAUACGCCCUUUAGUUAG…	500	Fail	No 2nt 3' overhang	1	0	8	4	14	1	85.71
ath-MIR5654	UGGAAGAUGCUUUGGGAUUUAUU	23	57	79	AUAAAUCCCAACAUCUUCCA	20	3	22	AAAUAAAUCCCAACAUCUUCCACCUUACCGGCCUUGAACAUUGAUAGCUGUUAAAAUGGAAGAUGCUUUGGGAUUUAUUU	80	Fail	No 2nt 3' overhang	0	0	195	24	235	1	93.19
ath-MIR5663	AGCUAAGGAUUUGCAUUCUCA	21	5	25	UGAGAAUGCAAAUCCUUAGCU	21	88	108	UUAUAGCUAAGGAUUUGCAUUCUCAUGAUUGAAUUCUAGUAUAUAGUAACAUUAUAGAAGAAAGUCUAUAAACACUAAACUCAAUCAUGAGAAUGCAAAUCCUUAGCUAUAU	112	Fail	No 2nt 3' overhang	0	0	462	1	538	1	86.06
ath-MIR398b	AGGGUUGAUAUGAGAACACAC	21	12	32	UGUGUUCUCAGGUCACCCCUG	21	86	106	UGGAUCUCGACAGGGUUGAUAUGAGAACACACGAGUAAUCAACGGCUGUAAUGACGCUACGUCAUUGUUACAGCUCUCGUUUUCAUGUGUUCUCAGGUCACCCCUGCUGAGCUCUU	116	Fail	No 2nt 3' overhang;Less than 10 reads in a single library	3	0	24	2	32	5	81.25
ath-MIR398c	AGGGUUGAUAUGAGAACACAC	21	12	32	UGUGUUCUCAGGUCACCCCUG	21	85	105	UGGAUCUCGACAGGGUUGAUAUGAGAACACACGAGCAAUCAACGGCUAUAACGACGCUACGUCAUUGUUACAGCUCUCGUUUCAUGUGUUCUCAGGUCACCCCUGCUGAGCUCUU	115	Fail	No 2nt 3' overhang;Less than 10 reads in a single library	2	0	24	2	32	5	81.25
ath-MIR870	AAGAACAUCAAAUUAGAAUGU	21	6	26	UAAUUUGGUGUUUCUUCGAUC	21	65	85	GAUCGAAGAACAUCAAAUUAGAAUGUGAUGCAAAACUUAGACUCCUAACAUUUGCAACACAAUCUAAUUUGGUGUUUCUUCGAUC	85	Fail	No 2nt 3' overhang;Less than 10 reads in a single library	1	0	1	1	10	5	20
ath-MIR156d	UGACAGAAGAGAGUGAGCAC	20	18	37	GCUCACUCUCUUUUUGUCAUAAC	23	85	107	GAUGGGGGAAAAGAAGUUGACAGAAGAGAGUGAGCACACAAAGGGGAAGUUGUAUAAAAGUUUUGUAUAUGGUUGCUUUUGCGUGCUCACUCUCUUUUUGUCAUAACUUCUCCUUCAU	118	Fail	No 2nt 3' overhang;No mature or star reads detected	0	0	1107326	0	1107349	5	100
ath-MIR447c	CCCCUUACAAUGUCGAGUAAA	21	39	59	UUGGGGACGACAUCUUUUGUUG	22	121	142	CAUUCUUAAUAUACAAUACUUCUUUUUCAUGCAUUAAGCCCCUUACAAUGUCGAGUAAACAAAGCAUGUGUCCGCUAAUAUUGUCUUCGAGCUUGGUAUUUUUGUAUUCUGAUACGGUAUUUGGGGACGACAUCUUUUGUUGACUCGAUAUAAGAAGGGGGUUUGUGGAAGAAAUUGUAGUAUUAUAUAUCAAGAAUG	198	Fail	No 2nt 3' overhang;No mature or star reads detected	4	0	0	0	14	5	0
ath-MIR830	UAACUAUUUUGAGAAGAAGUG	21	124	144	UCUUCUCCAAAUAGUUUAGGUU	22	56	77	CAGAGUCUCGCUAGUGUCUUUACUAAACACAAAAUCUGUAAACGCCUCGAUCUCCUCUUCUCCAAAUAGUUUAGGUUAGCUGACAUAUAAUAAUUCAAUAGACCCCAGUUUCUCCAGAUAACCUAACUAUUUUGAGAAGAAGUGAACGAAGAGCGAUUACAAGUUAGGAGAGUGCUUGAAUUUUGAAGAACAUCG	195	Fail	No 2nt 3' overhang;No mature or star reads detected	2	0	18	1	22	5	86.36
ath-MIR851	UGGGUGGCAAACAAAGACGAC	21	119	139	UCUCGGUUCGCGAUCCACAAG	21	50	70	UUUUCUUUCUUUUCCUUUUCGUUUGAUUUUGGAAAGCAAGGGACUGUCGUCUCGGUUCGCGAUCCACAAGUAAUCUUUUGUGGAGAUUAUGAAAACAAUCAUCACGAGAGGCUACGUGUGGGUGGCAAACAAAGACGACAAUCCCUAUUCCAGUUCCAUCAGAACUUGAAAUAUCAUGUGAACU	184	Fail	No 2nt 3' overhang;No mature or star reads detected	5	0	4	0	6	5	66.67
ath-MIR865	AUGAAUUUGGAUCUAAUUGAG	21	9	29	UUUUUCCUCAAAUUUAUCCAA	21	108	128	GAUCUGGGAUGAAUUUGGAUCUAAUUGAGCAAAAAAUUGUGUUUUUUCAAUCUAUUGAAUUUCACAUCCUUAAACCCUUGCAUAUUCAAUCUAUUGAAUUUCGCAUAUUUUUCCUCAAAUUUAUCCAAAAUCAUCCCAAAUC	142	Fail	No 2nt 3' overhang;No mature or star reads detected	4	0	1	0	151	5	0.66
ath-MIR866	UCAAGGAACGGAUUUUGUUAA	21	18	38	ACAAAAUCCGUCUUUGAAGA	20	92	111	UCAUCUAUUCUUACUUUUCAAGGAACGGAUUUUGUUAACUAAAUGAUUCACACCCUUGAAGAAACACGAUCUCGUGUGAAUCAUUUCGUUAACAAAAUCCGUCUUUGAAGAGUAAGUAUAUUGUGA	126	Fail	No 2nt 3' overhang;No mature or star reads detected	1	0	51	0	57	5	89.47
ath-MIR868	UCAUGUCGUAAUAGUAGUCAC	21	54	74	CUUCUUAAGUGCUGAUAAUGC	21	166	186	GAAUAAGCAUUGUCGGCACUUGAGAAUGUAAAGUGAUGAUCAGCUAUCGUAUUUCAUGUCGUAAUAGUAGUCACGUUAGGGUGAUAUAACGAGGCGAGAGUUAUAUCAUCAUAGUGCGAUUUCUAUUAUGACAUAAAAUACGUUUUGGAUUUUAAAACACUUGACCUUCUUAAGUGCUGAUAAUGCUUCUUUC	193	Fail	No 2nt 3' overhang;No mature or star reads detected	3	0	0	0	0	5	0
ath-MIR2934	UCUUUCUGCAAACGCCUUGGA	21	10	30	CAUCCAAGGUGUUUGUAGAAA	21	90	110	UUUAUAACCUCUUUCUGCAAACGCCUUGGAUUUUCUUUUGGCUUCAUGUUGUUCAUUAGAAUAAUAGCCUUUUCAUCUUAUUUAAAGAACAUCCAAGGUGUUUGUAGAAAAAGGUUUCAAA	121	Fail	No 2nt 3' overhang;No mature or star reads detected	1	0	0	0	0	5	0
ath-MIR3440b	UGGAUUGGUCAAGGGAAGCGU	21	84	104	UUUUCUUGGCCCAUCCACUUC	21	24	44	UCUGGUAUUUUGCUCAAGUAUGGUUUUCUUGGCCCAUCCACUUCUAAUGUGUUUUGUAACUAAUGCAAAAUGUGCAUUAGAAGUGGAUUGGUCAAGGGAAGCGUACUUGUGCAAAAUGCGGCAGU	125	Fail	No 2nt 3' overhang;No mature or star reads detected	1	0	1486	0	1823	5	81.51
ath-MIR3932b	UUUGACGUGCUCGAUCUGCUC	21	5	25	AACUUUGUGAUGACAACGAAG	21	110	130	AGUGUUUGACGUGCUCGAUCUGCUCCUUUAUGUCUUCAUUGUCAUCACAAAUUUCUUCAAACUUAAAUAUCUUAAGGACCUUCACCGGACUUGAUAAUAGAGAUUAACGAACUUUGUGAUGACAACGAAGACACAGCUGAUCAAAUCAAG	150	Fail	No 2nt 3' overhang;No mature or star reads detected	13	0	0	0	23	5	0
ath-MIR5017	AUUUGUUACUAAUUUGGAAUG	21	54	74	UUAUACCAAAUUAAUAGCAAA	21	99	119	GGUUUGCUUAACACGGCCUUAAAACUAAUAUAGUACUUUUUAUCUUCUUGAAAAUUUGUUACUAAUUUGGAAUGAAUUAGCUAAAUGGCUAAGCUAAUUUAUACCAAAUUAAUAGCAAAGUUUGAAGAACAUGAACAAUGUACAAUACUAGUGUUAAAGCCUAUGCAAAGCAUGAGCC	178	Fail	No 2nt 3' overhang;No mature or star reads detected	2	0	0	0	0	5	0
ath-MIR5639	UAGUCCACUGUGGUCUAAGGC	21	3	23	UUUAGCCUCAGACCACGGUGGACU	24	356	379	AGUAGUCCACUGUGGUCUAAGGCUGAAAUGCGGUGACCAGACUAGAAAACAUGUCAAUGGUGGUCCUUGUGAAAGGGUUGACAAAGAAGUCUAGGGAGACGGUGACACGUCGGAUCUCUGGCCUAUGUGAGUGCUAAAACAAUUAUGGUAUUGGUUGCUUAAAGGUGUCAUAUUGCCACUACGACUUUGAGAAUGGUGAAUGGUUGUGGCAAUAUGACUUUAAGCAGCCAAUAAUAUAAUCUUUUUAGCACUGAUGGUGGCUAGAGAACCGGCAUGCCACUGUCUCCGUAGAUUUUUUUUGUCAACCCUUUUGCAAGUCCCACCAUUGAUCAAUUUUCCGAGCGGGUCACCGUAUUUUAGCCUCAGACCACGGUGGACUACU	382	Fail	No 2nt 3' overhang;No mature or star reads detected	1	0	12	0	44	5	27.27
ath-MIR472	AUGGUCGAAGUAGGCAAAAUC	21	14	34	UUUUUCCUACUCCGCCCAUACC	22	136	157	UCUGUAUGUAUGUAUGGUCGAAGUAGGCAAAAUCUCACCUUUCUAGCAGAUCAACAAUGAAUUUUGUGGAAUAGAUGUUGGAUUUGUAAGGUUUUGGUGUUUGCAAGUGUUGAGAUGCGCAAGAUUUGAGUAAGAUUUUUCCUACUCCGCCCAUACCAUACAUACACC	168	Fail	No 2nt 3' overhang;Precision less than 75%	3	0	3146	17	9232	5	34.26
ath-MIR840	ACACUGAAGGACCUAAACUAAC	22	50	71	UUGUUUAGGUCCCUUAGUUUC	21	158	178	CGUAAAGCAGGUGAUUCACCAAUUUAGGUUUACAUCCACAGUGUGGAAGACACUGAAGGACCUAAACUAACAAAGGUAAACGGCUCAGUGUGCGGGGUAUUACACUCGGUUUAAUGUCUGAAUGCGAUAAUCCGCACGAUGAUCUCUUUAUCUUUGUUUGUUUAGGUCCCUUAGUUUCUUCUAUACCGUGAAUCCAAUCCUGUAUUGGAUGAGCUGGUUUAUGACC	226	Fail	No 2nt 3' overhang;Precision less than 75%	3	0	34	15	93	5	52.69
ath-MIR841a	AUUUCUAGUGGGUCGUAUUCA	21	147	167	UACGAGCCACUUGAAACUGAA	21	50	70	GCACCAACACUACUAUGUGCAGAAACUCUGUUCUUAAGUUGCUUGUGAAUACGAGCCACUUGAAACUGAAAGAAACAAAGAAACAAUAUCAGUAUAAAAUUUUAUCAAAUUAUACUACAAAAAAUGAAAUUUCUUUGUUUAUUUCAAUUUCUAGUGGGUCGUAUUCACAUGCAACUCAAGACUAGAGUAUCUACAACAUGGUCGACUUGGUG	212	Fail	No 2nt 3' overhang;Precision less than 75%	3	0	47	2	121	5	40.5
ath-MIR844	UGGUAAGAUUGCUUAUAAGCU	21	55	75	UUAUAAGCCAUCUUACUAGUU	21	114	134	GGAAGGAGAUGUUUGCAGUUGGUUUAAUGAAUCUUUUACAUUGAAGAGAAGGAAUGGUAAGAUUGCUUAUAAGCUGGAUCUUGAGGGUGAGUGGUCUCUUCUACGCAUUGGGCUUAUAAGCCAUCUUACUAGUUCUUCUUUUCAAUGUUGUCUAAGGACGCUGCUUUUAUCAGGUGAUCAUUUGU	185	Fail	No 2nt 3' overhang;Precision less than 75%	1	0	17	2	124	5	15.32
ath-MIR863	UUGAGAGCAACAAGACAUAAU	21	239	259	UUAUGUCUUGUUGAUCUCAAU	21	48	68	CUCAUAAGAUGUAGAAACUAGAGAAGAGUUUGGGGGAAAACUCUUUCUUAUGUCUUGUUGAUCUCAAUAGCAUUGAUACAAUGUAUAUAUAUGCAAUUUAGAAUAUGUUUUUCCUAAUUUGAAUAAGAAAUAGAUAAACAUGAAUAAGUAUAUAUAUAUUUCCUAUUUAGAAUAUUUAUUUAUUCAAAUUAGGUGAAACAUAAUCUAGGUUGUAUAUAUAUAUGUUAUACCAAUGCGAUUGAGAGCAACAAGACAUAAUAAAGAGUUUUCGAAAACUUUUUUCUAGUUUCUACAUAAGAGGAG	303	Fail	No 2nt 3' overhang;Precision less than 75%	1	0	126	1	598	5	21.24
ath-MIR4228	UCGGAUGCGAAACGGUGGUGU	21	107	127	AUAGCCUUGAACGCCGUCGUU	21	21	41	CGGCGUGUUGUUUUAACCUAAUAGCCUUGAACGCCGUCGUUUCGUCUCCGACGACAUUCACACGCGCACACUUCCACCCUUACCAUCUAUCCGUCUCACACGUGCGUCGGAUGCGAAACGGUGGUGUUCAGGGAUUUUUUAGGUUGCCGGAUUUUACC	158	Fail	No 2nt 3' overhang;Precision less than 75%	3	0	80	1	157	5	51.59
ath-MIR5024	AUGACAAGGCCAAGAUAUAACA	22	30	51	CCGUAUCUUGGCCUUGUCAUU	21	134	154	GGAUAUUGAACCGAAGAUCGACGGUUGAGAUGACAAGGCCAAGAUAUAACAAAAAGAUAUUAUUCUAGAAGAUAAAUGUUAAUAUUGAAGUUUAGAAAGUUUAACAUUUAUCUUUUAGAAUAAUAUUUUCUUGCCGUAUCUUGGCCUUGUCAUUUCAACCGUUGAUCUCUGUCGAUCUCU	180	Fail	No 2nt 3' overhang;Precision less than 75%	2	0	16	4	102	5	19.61
ath-MIR5632	UUGGAUUUAUAGUUGGAUAAG	21	132	152	UUGAUUCUCUUAUCCAACUGU	21	1	21	UUGAUUCUCUUAUCCAACUGUAAAUCCGAAACCCUAAUAUUCCUUGUACCACAUUCCUAAUCAACUAGGCUUGAGCCCGAAAAACAAAAACAAAAAAAACAGUAGGAAUGUGGUUCAAGGAAAAUUAGUGUUUGGAUUUAUAGUUGGAUAAGAGAAUCAA	160	Fail	No 2nt 3' overhang;Precision less than 75%	0	0	31	1	51	5	62.75
ath-MIR157c	UUGACAGAAGAUAGAGAGCAC	21	24	44	GCUCUCUAUACUUCUGUCACC	21	170	190	AGGUUUGAGAGUGAUGUUGGUUGUUGACAGAAGAUAGAGAGCACUAAGGAUGACAUGCAAGUACAUACAUAUAUAUCAUCACACCGCAUGUGGAUGAUAAAAUAUGUAUAACAAAUUCAAAGAAAGAGAGGGAGAGAAAGAGAGAGAACCUGCAUCUCUACUCUUUUGUGCUCUCUAUACUUCUGUCACCACCUUUAUCUCUUCUUCUCUCUAACCU	217	Fail	No mature or star reads detected	1	0	1327052	0	1327084	5	100
ath-MIR157d	UGACAGAAGAUAGAGAGCAC	20	24	43	GCUCUCUAUGCUUCUGUCAUC	21	175	195	GUGGAGGGUGAUAGUGUGGUUGCUGACAGAAGAUAGAGAGCACUAAGGAUGCUAUGCAAAACAGACACAGAUAUGUGUUUCUAAUUGUAUUUCAUACUUUAACCUCAAAGUUGAUAUAAAAAAAGAAAGAAAGAUAGAAGAGCUAGAAGACUAUCUGCAUCUCUAUUCCUAUGUGCUCUCUAUGCUUCUGUCAUCACCUUUCUUUCUCUAUUUCUCUCUAC	221	Fail	No mature or star reads detected	0	0	38427	0	38427	5	100
ath-MIR159a	UUUGGAUUGAAGGGAGCUCUA	21	163	183	GAGCUCCUUAAAGUUCAAACA	21	4	24	GUAGAGCUCCUUAAAGUUCAAACAUGAGUUGAGCAGGGUAAAGAAAAGCUGCUAAGCUAUGGAUCCCAUAAGCCCUAAUCCUUGUAAAGUAAAAAAGGAUUUGGUUAUAUGGAUUGCAUAUCUCAGGAGCUUUAACUUGCCCUUUAAUGGCUUUUACUCUUCUUUGGAUUGAAGGGAGCUCUAC	184	Fail	No mature or star reads detected	2	0	65346	0	65666	5	99.51
ath-MIR164a	UGGAGAAGCAGGGCACGUGCA	21	19	39	CACGUACUUAACUUCUCCAAC	21	78	98	GGGUGAGAAUCUCCAUGUUGGAGAAGCAGGGCACGUGCAAACCAACAAACACGAAAUCCGUCUCAUUUGCUUAUUUGCACGUACUUAACUUCUCCAACAUGAGCUCUUCACCC	113	Fail	No mature or star reads detected	3	0	2042	0	2042	5	100
ath-MIR170	UAUUGGCCUGGUUCACUCAGA	21	18	38	UGAUUGAGCCGUGUCAAUAUC	21	59	79	CGAGAGAGUCCCUCUGAUAUUGGCCUGGUUCACUCAGAUUCUCUUUUACUAACUCAUCUGAUUGAGCCGUGUCAAUAUCUCAGUCCUCUCUCG	93	Fail	No mature or star reads detected	2	0	0	0	2	5	0
ath-MIR171a	UGAUUGAGCCGCGCCAAUAUC	21	88	108	UAUUGGCCUGGUUCACUCAGA	21	19	39	AUGAGAGAGUCCCUUUGAUAUUGGCCUGGUUCACUCAGAUCUUACCUGACCACACACGUAGAUAUACAUUAUUCUCUCUAGAUUAUCUGAUUGAGCCGCGCCAAUAUCUCAGUACUCUCUCGU	123	Fail	No mature or star reads detected	2	0	2	0	2	5	100
ath-MIR159b	UUUGGAUUGAAGGGAGCUCUU	21	168	188	GAGCUCCUUGAAGUUCAAUGG	21	5	25	GGAAGAGCUCCUUGAAGUUCAAUGGAGGGUUUAGCAGGGUGAAGUAAAGCUGCUAAGCUAUGGAUCCCAUAAGCCUUAUCAAAUUCAAUAUAAUUGAUGAUAAGGUUUUUUUUAUGGAUGCCAUAUCUCAGGAGCUUUCACUUACCCCUUUAAUGGCUUCACUCUUCUUUGGAUUGAAGGGAGCUCUUCAUCUCUC	196	Fail	No mature or star reads detected	3	0	52581	0	52695	5	99.78
ath-MIR395a	CUGAAGUGUUUGGGGGAACUC	21	63	83	GUUCCUCUGAGCACUUCAUUG	21	13	33	AUGUCUCCUAGAGUUCCUCUGAGCACUUCAUUGGGGAUACAAUUUUUCUAAAUGAUUAUCCACUGAAGUGUUUGGGGGAACUCCCGGACCCAU	93	Fail	No mature or star reads detected	0	0	62	1	63	5	100
ath-MIR395b	CUGAAGUGUUUGGGGGGACUC	21	70	90	GUUCCCUUUAACGCUUCAUUG	21	13	33	AUGUCCCCAUGAGUUCCCUUUAACGCUUCAUUGUUAAAUACUCAAAGCCACAUUGGUUUGUAUACAACACUGAAGUGUUUGGGGGGACUCUUGGUGUCAU	100	Fail	No mature or star reads detected	1	0	122	0	122	5	100
ath-MIR395c	CUGAAGUGUUUGGGGGGACUC	21	70	90	GUUCCCUUUAACGCUUCAUUG	21	13	33	AUGUCCACAUGAGUUCCCUUUAACGCUUCAUUGUUGAAUACUCAAAGCCACAUUGGUUUGUAUAUAACACUGAAGUGUUUGGGGGGACUCUUGGUGUCAU	100	Fail	No mature or star reads detected	1	0	122	0	122	5	100
ath-MIR395d	CUGAAGUGUUUGGGGGAACUC	21	70	90	GUUCUCCUGAACACUUCAUUG	21	13	33	AUGUCCUCUAGAGUUCUCCUGAACACUUCAUUGGAAAUUUGUUAUUCAGUAAGCUAACAGUUAAUUCCACUGAAGUGUUUGGGGGAACUCCCGAUGUCAU	100	Fail	No mature or star reads detected	0	0	62	0	62	5	100
ath-MIR395e	CUGAAGUGUUUGGGGGAACUC	21	65	85	GUUCCUCUGAGCACUUCAUUG	21	13	33	AUGUUUUCUAGAGUUCCUCUGAGCACUUCAUUGGAGAUACAAUUUUUUAUAAAAUAGUUUUCUACUGAAGUGUUUGGGGGAACUCCCGGGCUGAU	95	Fail	No mature or star reads detected	0	0	62	1	63	5	100
ath-MIR395f	CUGAAGUGUUUGGGGGGACUC	21	82	102	GUUCCCUUAAACGCUUCAUUG	21	13	33	AUGUCCCCUUGAGUUCCCUUAAACGCUUCAUUGUUCAUACUUUGUUAUCAUCUAUCGAUCGAUCAAUCAAUCUGAUGAACACUGAAGUGUUUGGGGGGACUCUAGGUGACAU	112	Fail	No mature or star reads detected	0	0	122	0	122	5	100
ath-MIR397a	UCAUUGAGUGCAGCGUUGAUG	21	11	31	CCAGCGUUGCGCUCAAUUAUG	21	79	99	UGAAUGAACAUCAUUGAGUGCAGCGUUGAUGUAAUUUCGUUUUGUUUUUCAUUGUUGAAUGGAUUAAAAGAAUUUAUACCAGCGUUGCGCUCAAUUAUGUUUUUCUA	107	Fail	No mature or star reads detected	2	0	8	0	11	5	72.73
ath-MIR397b	UCAUUGAGUGCAUCGUUGAUG	21	11	31	UCAGCGUUGCAUUCAAUUAUG	21	81	101	UGAAUGAACAUCAUUGAGUGCAUCGUUGAUGUAAUUUUACUUAUUUUAUUCCAUUGUUGAAUUAAUUAAAGAAGUAUAUAUCAGCGUUGCAUUCAAUUAUGUUUUUCUA	109	Fail	No mature or star reads detected	2	0	8	0	8	5	100
ath-MIR399b	UGCCAAAGGAGAGUUGCCCUG	21	105	125	GGGCGCCUCUCCAUUGGCAGG	21	13	33	UCACUAGUUUUAGGGCGCCUCUCCAUUGGCAGGUCCUUUACUUCCAAAUAUACACAUACAUAUAUGAAUAUCGAAAAUUUCCGAUGAUCGAUUUAUAAAUGACCUGCCAAAGGAGAGUUGCCCUGAAACUGGUUC	135	Fail	No mature or star reads detected	2	0	68	0	79	5	86.08
ath-MIR399c	UGCCAAAGGAGAGUUGCCCUG	21	84	104	GGGCAUCUUUCUAUUGGCAGG	21	13	33	GGAGCAGUAAUAGGGCAUCUUUCUAUUGGCAGGCGACUUGGCUAUUUGUAUCUUUUGUGUUCUUGACUAUUGGCUAUGUCACUUGCCAAAGGAGAGUUGCCCUGUCACUGCUUC	114	Fail	No mature or star reads detected	2	0	72	2	77	5	96.1
ath-MIR399e	UGCCAAAGGAGAUUUGCCUCG	21	79	99	GGGCGAAUCCUCUAUUGGCAGU	22	13	34	GAAAGCAUUACAGGGCGAAUCCUCUAUUGGCAGUGGAAGUUGAUGACCCUUAUAUGUUAUUUUCUCAUCAUUUUCCUCUGCCAAAGGAGAUUUGCCUCGCAAUGCUUCA	109	Fail	No mature or star reads detected	2	0	1	0	1	5	100
ath-MIR401	CGAAACUGGUGUCGACCGACA	21	108	128	UCGCUCGACACUCAUCGCU	19	140	158	UAUAUAGACCCUAAAAACGUCCAGGGACUAAUAAUGCAAAUAUGGAAAUCUUCUGGGGCAAACUUGAGCUUCUGAAAACUUGAAAGCGUUUAGGGUUUUUGCUGGGCCGAAACUGGUGUCGACCGACACCAAGAGUGUGUCGCUCGACACUCAUCGCUGAUUCCUGAACCAAAAUCGUUCUUAGUUUCCUUUUCCUUAGUUUUUGCUCCAAAAUGUCUCCUUAUCUCCAUUGUUGUCCCAUUGCAUAGAA	250	Fail	No mature or star reads detected	5	0	0	0	83	5	0
ath-MIR407	UUUAAAUCAUAUACUUUUGGU	21	72	92	CAAAAGUAUGUGAUUAAAACG	21	172	192	UGGGAAAAAUGUUAAAAAAAUCGCCAACUUUUAAAAAUGGGACAAAAAAAUCGCCAACUCCUGAAAUGUCAUUUAAAUCAUAUACUUUUGGUUGACUUUUCCAGAAAGAUAAUAAAGCAAAGAUUCGUAAUCAACAAAACUUUGCUCUGUUAUCUUUCUAAAGAACUCAAUCAAAAGUAUGUGAUUAAAACGACAUUUCAGGAGUUGGUGAUUUUUCAUCCCAUUUUUCAAAGUUGGCAAUUUUUUUGACAUUUUUUCCAAUG	263	Fail	No mature or star reads detected	1	0	0	0	169	5	0
ath-MIR156g	CGACAGAAGAGAGUGAGCAC	20	11	30	GCUUACUCUCUUCUUGUCUCC	21	75	95	AUAACGAAGGCGACAGAAGAGAGUGAGCACACAUGGCUCUUUUUCUAGCAUGCUCAUGCUCGAAAGCUCUGCGUGCUUACUCUCUUCUUGUCUCCUGCUCUCU	103	Fail	No mature or star reads detected	0	0	2097	0	2105	5	99.62
ath-MIR156h	UGACAGAAGAAAGAGAGCAC	20	12	31	GCUCUCUUUCCUUCUGCCACC	21	77	97	AUGAAAAAUGUUGACAGAAGAAAGAGAGCACAACCUGGGAUUAGCAAAAAGAUAGUUUUGCCCUUGUCGGGAGUGUGCUCUCUUUCCUUCUGCCACCAUCAUUGCG	106	Fail	No mature or star reads detected	1	0	249	0	249	5	100
ath-MIR319c	UUGGACUGAAGGGAGCUCCUU	21	170	190	GGAGAUUCUUUCAGUCCAGUC	21	12	32	UAGAUAUAGAAGGAGAUUCUUUCAGUCCAGUCAUGGAUAGAAAAAGAAGAGGGUAGAAAUAUCUGCCGACUCAUCCAUCCAAACACUCGUGGUAGAGAAACGAUAAAUUUAAACCGCAGUGACUGUGUGAAUGAUGCGGGAGAUAUUUUUGAUCCUUCUUUAUCUGUGUUUGGACUGAAGGGAGCUCCUUCUUUUUCUA	199	Fail	No mature or star reads detected	1	0	658	0	1345	5	48.92
ath-MIR414	UCAUCUUCAUCAUCAUCGUCA	21	25	45	AAGAUAGAGAAGAGUGAGAGU	21	70	90	UCAUCAUUAUCAUCAUCAUCAUAUUCAUCUUCAUCAUCAUCGUCAUCAUCAUCAUCAUCAUCGUAUGAGAAGAUAGAGAAGAGUGAGAGUAUGAGAUUUGAGUUGAGA	108	Fail	No mature or star reads detected	5	0	0	0	1	5	0
ath-MIR771	UGAGCCUCUGUGGUAGCCCUCA	22	12	33	AGGGCUCCUCAGGUGUUCAUG	21	82	102	UAAAUUCGUCAUGAGCCUCUGUGGUAGCCCUCACAAUGAUCUCAAUAGAGUGCAUGCCACGAUCUUGUAAAGACGUAGAUGAGGGCUCCUCAGGUGUUCAUGUCGAAUGUUAG	113	Fail	No mature or star reads detected	3	0	6	0	6	5	100
ath-MIR774a	UGGCUGUUUGGGUAACUAAUA	21	11	31	UUGGUUACCCAUAUGGCCAUC	21	70	90	UCAUUUCAGAUGGCUGUUUGGGUAACUAAUAUUUAAGAUUUUGGUCAAUUUAAGUUACCAAUUUAUAUAUUGGUUACCCAUAUGGCCAUCUCAAAUUU	98	Fail	No mature or star reads detected	1	0	12	0	14	5	85.71
ath-MIR776	UCUAAGUCUUCUAUUGAUGUU	21	82	102	CUCAAUAGAAUUCUUAAGAU	20	20	39	UUGGGAUUAUAGCCACGAACUCAAUAGAAUUCUUAAGAUCAUGUGAAAACGUUGACAAGAUCGUCUACGAUUUUCCAAGAUUCUAAGUCUUCUAUUGAUGUUCAUGGCUUUAACCUGA	118	Fail	No mature or star reads detected	4	0	0	0	15	5	0
ath-MIR777	UACGCAUUGAGUUUCGUUGCUU	22	84	105	GCAACAAAAUCAGUGUGUAUU	21	6	26	AGAGAGCAACAAAAUCAGUGUGUAUUUGUUAAGACAAAUGUUUAUAUAAGUCGUCCAUGCGUUGUACAUUUAAUCUUAACUAAUACGCAUUGAGUUUCGUUGCUUUCU	108	Fail	No mature or star reads detected	2	0	91	0	93	5	97.85
ath-MIR778	UGGCUUGGUUUAUGUACACCG	21	7	27	GUGUACAUAGACCAAACCAAG	21	113	133	CCGCCUUGGCUUGGUUUAUGUACACCGAGUAUGUUCAGCUCCAUCCUAUACAGAUUUUGGGACAUGUGCCUAGGGUUGAGGUUUCAUAUAUAGAAAGAACUGAACAAACUCGGUGUACAUAGACCAAACCAAGGCGGU	138	Fail	No mature or star reads detected	1	0	3	0	50	5	6
ath-MIR780	UCUAGCAGCUGUUGAGCAGGU	21	129	149	CUGCAUAACAGCUACGAGGAA	21	29	49	CAAGAUAUCAGAUAUUUCACGAAGAUAUCUGCAUAACAGCUACGAGGAAAUUGUGAUUUUAUCGUUUCACAAACAUCAACAGCUCCAUGGAUCGUUAUGGACGGAUAAAUCACAAUCACUAUCCUUUUUCUAGCAGCUGUUGAGCAGGUUUCUUCGUGAAUAUCUGGCAUUUUG	174	Fail	No mature or star reads detected	3	0	3	0	22	5	13.64
ath-MIR782	ACAAACACCUUGGAUGUUCUU	21	12	32	GAAAAUCCAAGGCGUUUGCAG	21	82	102	AACCUUUUUCUACAAACACCUUGGAUGUUCUUUAAAUAAGAUGAAAAGGCUAUUAUUCUAAUGAACAACAUGAAGCCAAAAGAAAAUCCAAGGCGUUUGCAGAAAGAGGUU	111	Fail	No mature or star reads detected	2	0	0	0	0	5	0
ath-MIR825	UUCUCAAGAAGGUGCAUGAAC	21	115	135	UCAAGCACCAGCUCGAAGAAGC	22	54	75	CUUUCUAUAAUUACUUUUUGUAUAGAAUUCACUAGUUGAUUCCAUCGACUCGUUCAAGCACCAGCUCGAAGAAGCUUAGCUAAUUUAUCUUAGAAAAUAAUGAAAAAGCUAUGCUUCUCAAGAAGGUGCAUGAACAAGUUGAUGUAUAUUUUGAUGUGUAAAGACCAAAAUUGGAUCUCACAUGUG	186	Fail	No mature or star reads detected	4	0	1	0	2	5	50
ath-MIR826a	UAGUCCGGUUUUGGAUACGUG	21	50	70	CGUGUCCAAAACCAGAUUAUC	21	111	131	AGAGACGUGGAUGCUUCUCGUCCACAAGUUCUUUGGUGCCUCUAUGAUAUAGUCCGGUUUUGGAUACGUGAAAAUCAUAUCAUAUUGCUGCUGUGAAAAGUUAAUUUUCACGUGUCCAAAACCAGAUUAUCUCAUAUUGCUGCUGUGUAUCUUAUCAUCUUUUUCCUGCUACUCUUAC	178	Fail	No mature or star reads detected	1	0	0	0	0	5	0
ath-MIR827	UUAGAUGACCAUCAACAAACU	21	106	126	UUUGUUGAUUGAUAUCUACAC	21	54	74	UUCCAUGAAACGUUAUAGGUUUUUUUCUUUCUCUCUUGCAACCCUUGAAUGUGUUUGUUGAUUGAUAUCUACACAUGUUGAUCAUCCUUGUGUUGAUCGAUUGGUUUAGAUGACCAUCAACAAACUCUUUCGUGGUUUUGCAUCGCUUCUUGGAAUCUCGAUCAUGUUUUUAGCAUC	177	Fail	No mature or star reads detected	3	0	5	0	5	5	100
ath-MIR828	UCUUGCUUAAAUGAGUAUUCCA	22	50	71	AGAUGCUCAUUUGAGCAAGCAA	22	123	144	GUGACAAAGUCACAAAAGUGAUAAACUCUCCUUUCCACUUUCUAAUGUUUCUUGCUUAAAUGAGUAUUCCAUGUAAAAAUGAUUCACUCACUCGUAUGGGUGGGUUGGGUUUUCUCUUCAUGAGAUGCUCAUUUGAGCAAGCAAUGUUUGGAAGUGGGACUAUUUAAUAUCAUGUAUGAGUUUUAUCUUUU	191	Fail	No mature or star reads detected	1	0	2	0	7	5	28.57
ath-MIR831	AGAAGCGUACAAGGAGAUGAGG	22	54	75	UGAUCUCUUCGUACUCUUCUUG	22	185	206	GCACAAUGCGGACAGUGCUACAAGAAGAGAUUUAUAGAGUCUUAAGAGUCUCAAGAAGCGUACAAGGAGAUGAGGAGUGAAUCACCAAAACAAGUGGUUUUGGUUUGUGAAUCACCAAAACAAGUGGUUUUGGUUUGUGAAUCAGUAUGGUUUACCCAAAACACUUGUUUGGUGUGUUUACUUCUGAUCUCUUCGUACUCUUCUUGCGAUUCUAUGACACUCUACAUGUAACAUCGGCAUGGUUUACCAAAAAGCCU	257	Fail	No mature or star reads detected	3	0	0	0	8	5	0
ath-MIR833a	UGUUUGUUGUACUCGGUCUAGU	22	54	75	UAGACCGAUGUCAACAAACAAG	22	115	136	GGACGUAGAUGGUACUCUUACAGAUGGUGAUCGUGAAAACAAACGGAGGAGUUUGUUUGUUGUACUCGGUCUAGUUCAAACCAAAACAUCUUUGCAAAUAUGUAUGGUUUGAGCUAGACCGAUGUCAACAAACAAGCUGCUUCGUUUGUAUUCACCAUCAACAUCUUUAAGAAACGCUGCACCACUC	187	Fail	No mature or star reads detected	1	0	6	0	15	5	40
ath-MIR838	UUUUCUUCUACUUCUUGCACA	21	136	156	UGCAAGAAGGAGAAGCAAAGU	21	54	74	UACUUUUCUAAUAUCACGAGGACUUACAUGGCCUCAAGUCACCUGUGGUGUUGUGCAAGAAGGAGAAGCAAAGUCUGUCUAUGUAUUAUGAGAUAGCUACUUCUAUGGCUAGGAUAUAUGUUGUACAAGACCGGCUUUUCUUCUACUUCUUGCACAACCUGAGGUUAUUGAGGCUAUACAAGUCUUCUUCUAUAAUGUUAUUUAUUA	207	Fail	No mature or star reads detected	2	0	1	0	7	5	14.29
ath-MIR843	UUUAGGUCGAGCUUCAUUGGA	21	50	70	CUGUGAAGCUCGAUCUAAAAG	21	138	158	AAUGCCCAACAACUUCGCGUUAUUUCUGAAAACUUCAUAUCUAUUUUCUUUUAGGUCGAGCUUCAUUGGAACCAAAUGGUGGCUCAUCCAUCUAUUACUAAAGCUAUACAGCAGGUGGACAAGCCAUCAUCAUGUUCCUGUGAAGCUCGAUCUAAAAGACUACAGAUUUGAGAUUUUCAAAAAUAACAUGAAGUACAUUCUCCAC	205	Fail	No mature or star reads detected	1	0	19	0	34	5	55.88
ath-MIR845a	CGGCUCUGAUACCAAUUGAUG	21	92	112	UCGAUUGCUGUCAGAGCCACG	21	54	74	AGAUAAGGGAUUGCACGAUUUCUCAAUAGUUCCGUCGCUGCGUUUCCAUCACGUCGAUUGCUGUCAGAGCCACGCCUAUGAAGAAUUUGUGCGGCUCUGAUACCAAUUGAUGCUAUGGAAACAUCGAUAUUGCCUGAUUCCGUGUUUCCUUUUACCUUGUUGU	163	Fail	No mature or star reads detected	1	0	16	0	18	5	88.89
ath-MIR849	UAACUAAACAUUGGUGUAGUA	21	118	138	CUAGACCAAUGUUUAGUUAGU	21	54	74	UAAUUUGGUUAAAUGUUUUCAACAUUUUUUAUUUAUUUAUGAUUGGACAACUACUAGACCAAUGUUUAGUUAGUACAUCCAAUGUUAUAAGUACAAAAUAAUAUGUGUUGGAUCUACUAACUAAACAUUGGUGUAGUAGUUGUCCGACUCUAUUGUUGGGAGCGAGAAGAUUGAUCCCUGGUUUAAUUG	189	Fail	No mature or star reads detected	1	0	2	0	95	5	2.11
ath-MIR847	UCACUCCUCUUCUUCUUGAUG	21	159	179	UCUUGAUGAAGAGGAAUGGGA	21	54	74	CAUUUUCUUGUAUUCAAAGUAUCUUAAGUUAAGAAGAGAAUAAGAUUCUUACAUCUUGAUGAAGAGGAAUGGGAAGCCGAAAUCUAAACUGAAACAGAGGCGUCACCCAAUUAUCAAUUGGUAAGUGAUAUCUAUGUUUCGAUCUGUAUCUCGGCCUUUCACUCCUCUUCUUCUUGAUGUAAGAAUUUGUUAUUCGACACAUUAGAUGGAGUGAAAAAUCUGUUAGAUAU	230	Fail	No mature or star reads detected	4	0	0	0	0	5	0
ath-MIR855	AGCAAAAGCUAAGGAAAAGGAA	22	7	28	CUUUUAUCAAGCUUUUGCAAA	21	248	268	UUUUGGAGCAAAAGCUAAGGAAAAGGAAGAUAAGGACGAUUUUGGUUCUGGAAUUAGCGAGGAGUGUCGAUCGACACACUCUUGGUGUCGAUCGACACCAGUUUCGGCCCAGCAAAAACCCUAGACGCUUUCGAGUUUACAAGAGCUCAAGUUUGCCCUAGAAGAUUUCAUUAUUUGCAUUAUUAGUCCGUGGACGUUUUUAGGGUCUAUAUAUAUUGUUUUUAGACCUAAGUUUCUUUUAUCAAGUCUUUUAUCAAGCUUUUGCAAAACCA	272	Fail	No mature or star reads detected	4	0	5	0	42	5	11.9
ath-MIR856	UAAUCCUACCAAUAACUUCAGC	22	28	49	UGAAGUUAUUUGUGGUAUAAA	21	230	250	AUGUAUAAGAGGUGAGACUGUUGGCUUUAAUCCUACCAAUAACUUCAGCUGCAUCAUGAAGAGUAGACAGAGAUUCUGGCGGUUGAGGGUUUCUUCGUAGAGGUUGAUCGAUUCUUAAUGUCCUGUGGAUUUUAAGUUCCCAAAACUGUUGCUUAGGACAUACAAGAUCGUUCAAUGUCCAAGAAGAAACCUGAGCCGCUACAAUCAUCGGUCUAAUCUCUUUAGCAGAUGAAGUUAUUUGUGGUAUAAAACCCACAGUUUUAUCAUGCAU	271	Fail	No mature or star reads detected	5	0	0	0	0	5	0
ath-MIR858a	UUUCGUUGUCUGUUCGACCUU	21	11	31	GGUAGAUAGACGAUCGAAACU	21	154	174	CUCAUCUUUGUUUCGUUGUCUGUUCGACCUUGGUCUCGAUCUCUCCUCAAAACCCUAAUACGCGCUUUAUCGUUUAUUUCAUUCAUCCAUCCUUCUUAUGAUCAUCAUAAACUAACGUACAUGGUUUAUCGGUUUGUUAUUGAUGGGGAUUGGGGUAGAUAGACGAUCGAAACUUUUGAUUUCUGAG	187	Fail	No mature or star reads detected	2	0	48	0	49	5	97.96
ath-MIR860	UCAAUAGAUUGGACUAUGUAU	21	86	106	AUAUAGUCCAAUCUAUUGAAG	21	23	43	AUGUCUUGGUUAAAUUCAAUAUAUAUAGUCCAAUCUAUUGAAGUACUAGUACACCAGCUCUAAUAAGCUGAUGUGGGUAAGUAGUUCAAUAGAUUGGACUAUGUAUAUUAAAUUUGACUAAGAGAU	126	Fail	No mature or star reads detected	0	0	999	0	1450	5	68.9
ath-MIR861	GAUGGAUAUGUCUUCAAGGAC	21	93	113	CCUUGGAGAAAUAUGCGUCAA	21	24	44	GUAUCAUUGUUUUCGAACGAUGUCCUUGGAGAAAUAUGCGUCAAUGGAGUCCGUCUUCUUGAGAAGCAUUUUUGAGUGAGAAUGAUUCUCAUGAUGGAUAUGUCUUCAAGGACUUCUUUCAAACAAUGGUAC	132	Fail	No mature or star reads detected	3	0	3	0	5	5	60
ath-MIR845b	UCGCUCUGAUACCAAAUUGAUG	22	61	82	UCAAUUGCUAUCAGAGCAACG	21	18	38	AGUCGGUUUCCAUCACGUCAAUUGCUAUCAGAGCAACGCAUGAUGUAUAAUAACUAAGCGUCGCUCUGAUACCAAAUUGAUGCAAUGGAAACAUCGAUU	99	Fail	No mature or star reads detected	3	0	1	0	1	5	100
ath-MIR867	UUGAACAUGGUUUAUUAGGAA	21	24	44	CCUUAUAUACAAUGUUCAAAG	21	76	96	ACACAUAAAACUAGUAUAUUGCCUUGAACAUGGUUUAUUAGGAAAGACAUGAGAACAUAUCUGAACAUAGUUUUUCCUUAUAUACAAUGUUCAAAGUAAUGAAUUAGUUUUAUUUUGU	118	Fail	No mature or star reads detected	3	0	0	0	0	5	0
ath-MIR869	AUUGGUUCAAUUCUGGUGUUG	21	229	249	ACUCCAGGAUUGGACCAGUAC	21	50	70	GCCCACCAUACAGAUUUCCAUACGGUAGAAGAAAGUAUCACCUAUCUCAACUCCAGGAUUGGACCAGUACUAGGCUCAUCAUAGUUAAGCCACAAUCCACGAUUCCUCAUCAGCUAUAAAAGCAAAACCUUCAUAUCUAUCCUUGUUUCUAAACCAGUCUCAUAGAUAUGAAGGCUUUGUUUCUGAUGAAGGAUUGUGGGAUUGUUGCUUAACACUGAUGAGCAUAUUAUUGGUUCAAUUCUGGUGUUGAGAUAGUUGACACUUCUUAUACCGUAUGAAAACAUGUGUGGUGGGC	295	Fail	No mature or star reads detected	1	0	0	0	887	5	0
ath-MIR1887	UACUAAGUAGAGUCUAAGAGA	21	39	59	ACUUAGAUUGUUCUUAGUAUG	21	7	27	UUGUUCACUUAGAUUGUUCUUAGUAUGAGGUGUUCUCGUACUAAGUAGAGUCUAAGAGAACAA	63	Fail	No mature or star reads detected	3	0	0	0	0	5	0
ath-MIR2933b	GAAAUCGGAGAGGAAAUUCGCC	22	59	80	GGAAUUCGUCGGUGAUUUUGA	21	36	56	GAAAUUCGUUGGCGAUUUUGAGUGAAAUCGGAGAGGGAAUUCGUCGGUGAUUUUGAGUGAAAUCGGAGAGGAAAUUCGCCGGCGAUUUUGAGUGAAAUCGGAGAGGAAAAUC	112	Fail	No mature or star reads detected	5	0	9	0	398	5	2.26
ath-MIR2938	GAUCUUUUGAGAGGGUUCCAG	21	75	95	GGACCCCUCUUAAUUAGAUCUC	22	8	29	AAAAACUGGACCCCUCUUAAUUAGAUCUCUAAUUUGUUUUCUUUCUUCUCCAAAAUUUGACAAAGAAAAGAAUUGAUCUUUUGAGAGGGUUCCAGUUUUU	100	Fail	No mature or star reads detected	2	0	0	0	0	5	0
ath-MIR2939	UAACGCACAACACUAAGCCAU	21	79	99	GACUUAUUGUUGUGUUACC	19	29	47	GUUGUCACCGUUAGUCUUUCACUACGAUGACUUAUUGUUGUGUUACCAAAGAAAACAUAAGGCUUGUGUUGUCUUUGGUAACGCACAACACUAAGCCAUCGCAGUUACAGACAACAAAAUGGCAC	125	Fail	No mature or star reads detected	4	0	2	0	20	5	10
ath-MIR773b	GGCAAUAACUUGAGCAAACA	20	62	81	UUUGAUUCCAGCUUUUGUCUC	21	120	140	GGUUGAAGGUGGCAAUAACCUCAAAUAUAUCAGAGGGUGUAGAUACUCAACGACUAUAGGAGGCAAUAACUUGAGCAAACAAUUGAUUGCAGAAAUCCAUCGACUAAAGCUGUCACCUGUUUGAUUCCAGCUUUUGUCUCCUUACCUGUUGAGUGUCUAAACUCUCUGGUACGUUCAUAGUUGUUGCUGCCUUUCGCU	198	Fail	No mature or star reads detected	4	0	0	0	44	5	0
ath-MIR774b	UGAGAUGAAGAUAUGGGUGAU	21	25	45	CAUCCAUAUUUUCAUCUCGAA	21	97	117	GAGUGUUGAUUAUAUGGAUUCAUUUGAGAUGAAGAUAUGGGUGAUGAUCAAUGCUUACGAUUUUGGUCAAUUUAUGUUAGCAAUUUAAUUCUUUUUCAUCCAUAUUUUCAUCUCGAAUUUAAUCUUUAAAAAAGCGUUU	139	Fail	No mature or star reads detected	0	0	0	0	0	5	0
ath-MIR4221	UUUUCCUCUGUUGAAUUCUUGC	22	21	42	AAGAGUUUAAAAGUGGUGAAAC	22	123	144	UAGUAUAUCCGUUUCACAGUUUUUCCUCUGUUGAAUUCUUGCACUAGCUUUCAUAUGGGCCAUAUUAAGUUACAUGUGGGUGGGUGCCGUAACAGUGCAGCAACCAUUCUGCUAGCUUGUGCAAGAGUUUAAAAGUGGUGAAACUUU	147	Fail	No mature or star reads detected	3	0	0	0	2	5	0
ath-MIR4227	UCACUGGUACCAAUCAUUCCA	21	21	41	GAUUGAUUGGUAACAUGAAA	20	82	101	GUUCACACGACAACACAAUUUCACUGGUACCAAUCAUUCCAACAAAUUAUAACUCGGUCUCAGGGAUUGUAUAUUUUGUUGGAUUGAUUGGUAACAUGAAAUUUUGAAUUUUUGAAUUUUU	121	Fail	No mature or star reads detected	3	0	0	0	0	5	0
ath-MIR4239	UUUGUUAUUUUCGCAUGCUCC	21	21	41	AGCAUACGGCGAUAACGAAAA	21	82	102	UCUUGUUUGCACAUUUUGUCUUUGUUAUUUUCGCAUGCUCCUUUGAAACUUUUUGUGCAUGGAUGUGAAACUCUUCACUGGAGCAUACGGCGAUAACGAAAACAAGGUGUGCAUAUAAACUUU	123	Fail	No mature or star reads detected	2	0	0	0	1	5	0
ath-MIR4240	UGACUAGACCCGUAACAUUAC	21	31	51	UAUGUUAUCGGGUCUAGCACU	21	155	175	CUUUCGUAGCCAUGAAGUUAAUGGCUAGAGUGACUAGACCCGUAACAUUACCAUAUAUCAUUUGAACUGAAAUUUGUUUGUUCUGAGGAUUAUUUUUCAAGAUAUCAAAACGAAGAUAAGUGGCUGCACAAACUUUUUUUAGCGAAUAUAUCGUUAUGUUAUCGGGUCUAGCACUCUAUCCACUGAUUUCAUGACCACGAGCCUC	205	Fail	No mature or star reads detected	2	0	0	0	1	5	0
ath-MIR4243	UUGAAAUUGUAGAUUUCGUAC	21	20	40	UCGAAAUCUACGAUUUUAACU	21	119	139	AAAGAACCGUGAAUUACAGUUGAAAUUGUAGAUUUCGUACAUGACAAUAAUUUGCUCGAGCAUCACUUUCAUGAUUUUGUGGUCUGUGUUGCCGUAUUUGAGAGCAUACAUUUCAUGUUCGAAAUCUACGAUUUUAACUCUAAUUUUUGGAUGGUUCUUUAUUUCAAUUACAGAGGGAU	179	Fail	No mature or star reads detected	1	0	5	0	7	5	71.43
ath-MIR3932a	AACUUUGUGAUGACAACGAAG	21	90	110	UCAUCGUCAUCACAAAUUUCU	21	16	36	UGCUCUUCUAUGUCUUCAUCGUCAUCACAAAUUUCUUCAAACUUAAAUAUCUUAAGGACCUUCAACGGACUUGAUAAUAGAGAUUAACGAACUUUGUGAUGACAACGAAGAUACAGAGGAUCA	123	Fail	No mature or star reads detected	4	0	0	0	15	5	0
ath-MIR3933	AGAAGCAAAAUGACGACUCGG	21	7	27	GAGUCGUCAUUUUGCAUCUUC	21	64	84	CUUAGAAGAAGCAAAAUGACGACUCGGACAACAAUAAUACAAAACUAAUACUUAUUGUUGUCGGAGUCGUCAUUUUGCAUCUUCUAAG	88	Fail	No mature or star reads detected	2	0	0	0	3	5	0
ath-MIR5013	UUUGUGACAUCUAGGUGCUUU	21	52	72	AGCACCUAGAUAUCAUAAACC	21	94	114	GGAUCUGUUCAUAACGAAGUUGUUGGGCGAUACAUCAUUUAGUAGACAAGGUUUGUGACAUCUAGGUGCUUUUUUUUUUCUUCUAUAAACAAGAGCACCUAGAUAUCAUAAACCUUGUCUACUAAAUGACAUCUAGGUGCUUGUUGUGCUUACAGUUCU	159	Fail	No mature or star reads detected	1	0	0	0	23	5	0
ath-MIR5015	UUGGUGUUAUGUGUAGUCUUC	21	59	79	AGACUAAACAUAACAUCAACA	21	100	120	UUGUUGUUGUUGUUGUUAUUAUGUUUUGCUUUCGUUAAUGUCAUGUGUUCUGUUGUUGUUGGUGUUAUGUGUAGUCUUCCAUGUGAAAUAUCACAUAGAAGACUAAACAUAACAUCAACAACACCAAAACACAUGGCAUUAACGAAAGCAAAUGGAAGACAAUGGAAUUUUAG	173	Fail	No mature or star reads detected	1	0	0	0	9	5	0
ath-MIR5016	UUCUUGUGGAUUCCUUGGAAA	21	169	189	UACAAAGAAUCCAUAACGAUG	21	28	48	GGAGAUUUUGUUCCCUGAGUUUCAGUCUACAAAGAAUCCAUAACGAUGACUUCGUUUUUCGGUCGUUAAAUUAGGUAAAUAUUUUUGACCAUAUCGAAAUACAAAGUCAUCCACAUUUAGAUGUGGUCAAAAAUAUCUACCUGAUUAAUGGACGGAAUGACAAAGUCAUUCUUGUGGAUUCCUUGGAAAUUGAAUGUCAAGGAACAGAUGUUCU	214	Fail	No mature or star reads detected	5	0	0	0	0	5	0
ath-MIR5019	UGUUGGGAAAGAAAAACUCUU	21	106	126	CAGUUUGUCUUUUCCAACAAC	21	18	38	UUCUGAUGUAACAGCGACAGUUUGUCUUUUCCAACAACUGAUAGAACCACGUUUUCCUCUUUCGUUUAAGAGUUUUAAUCGUGAAGAUAUUGCAGCUCUAUCAGUUGUUGGGAAAGAAAAACUCUUAGUUUUACAUCAGGA	141	Fail	No mature or star reads detected	4	0	10	0	13	5	76.92
ath-MIR5020a	UGGAAGAAGGUGAGACUUGCA	21	50	70	CAAGUCGUACCUUUUUCCUAG	21	106	126	AAAUAAAGCAAAUCUAAGUGAGAGAUAAUUAUGAGUGAUGGCCAUGGCAUGGAAGAAGGUGAGACUUGCAUGAAUCGUGAAUCAAAACCUCCAUGAUUAUCACUGCAAGUCGUACCUUUUUCCUAGCCAUGAUAAUCACUGAGUAUUAAAUCUUAGAUCUUGUACUAUUU	170	Fail	No mature or star reads detected	1	0	21	0	150	5	14
ath-MIR5021	UGAGAAGAAGAAGAAGAAAA	20	41	60	UUGUUGUUCUUCUUCUCUAAU	21	120	140	GUAGUGAUGAUGAAUUUGAGAUUUGGGAGAGGGAGAGGAUUGAGAAGAAGAAGAAGAAAAGAGUGAUUUGAGAGUUCAUGGGUCUUGAAAGAUUUUAGUGACUUUCGUUAUCUUCCUUGUUGUUGUUCUUCUUCUCUAAUAAGUUCUUCAAUGGAGUUUUGUCGUCUCUAU	171	Fail	No mature or star reads detected	2	0	0	0	0	5	0
ath-MIR5022	GUCAUGGGGUAUGAUCGAAUG	21	18	38	UUUGAUCAUUCUCCAUGAUAG	21	79	99	GUAUAAACUAGAAAACUGUCAUGGGGUAUGAUCGAAUGUUUGUGUACUCAUUUUUCGUGGAUAUGAAGAUAUGCAACAUUUGAUCAUUCUCCAUGAUAGUAUUCUAGUUCGAUAUAU	117	Fail	No mature or star reads detected	1	0	0	0	0	5	0
ath-MIR5023	AUUGGUAGUGGAUAAGGGGGC	21	30	50	CUCCUUAUCUUUUGCCGAUUC	21	86	106	AUGUUGCAUAUCCUUUGCCAAUUUUGUAAAUUGGUAGUGGAUAAGGGGGCAAAUUUGAUUUUUCAAAUUUGUUAGCAGAAUUUGCCUCCUUAUCUUUUGCCGAUUCACAAAGUUGCCACUUAAAAAUGUAAGCGU	135	Fail	No mature or star reads detected	1	0	513	0	549	5	93.44
ath-MIR5020b	AUGGCAUGAAAGAAGGUGAGA	21	26	46	UUACUUUCUUUCUUGCUCCUA	21	109	129	UGAGAGAUAAUUAUGAGUGAUGGUCAUGGCAUGAAAGAAGGUGAGAAUUGCAUCGUGAAUCAAAACCUCCACAAGUUGGAUAUCUUGAUUUUCUGAUCAACGCAAUUCUUACUUUCUUUCUUGCUCCUAUCAUCACUGAGUAUUUUAAUCA	151	Fail	No mature or star reads detected	2	0	8	0	114	5	7.02
ath-MIR5027	ACCGGUUGGAACUUGCCUUAA	21	22	42	AAGCCAGGUUCAAACCGAUUU	21	118	138	UCAAUUUAGAUAUGUGAGAAAACCGGUUGGAACUUGCCUUAACCAAGAAAAGCUACAAAAUAUUUUUUUUCUGACAAAAAAAAGAAAAAGAAAAUCGAUUUUGUGGUUUUCUUGGUUAAGCCAGGUUCAAACCGAUUUACAUGCAUGUGUUGGAUGUGUGA	161	Fail	No mature or star reads detected	3	0	1	0	41	5	2.44
ath-MIR5028	AAUUGGGUUUAUGCUAGAGUU	21	39	59	CUCUAACUUCAACCCAAUCGA	21	126	146	CGUCGUUGCCGUAACUCGUUCGCCUGAGGAUAAUGAUCAAUUGGGUUUAUGCUAGAGUUAAAUCGGGUCUUGAAAAGAGAAGGAAGUUGCAUGCGACUCCUUUAUCUCCUCAGCACCCUAUCCAACUCUAACUUCAACCCAAUCGAUCAUUUUUCUACAGAGCUAGAGUUUUAUUGAGAUG	181	Fail	No mature or star reads detected	4	0	37	0	58	5	63.79
ath-MIR5029	AAUGAGAGAGAACACUGCAAA	21	38	58	UGCAGUGUUCUCUCUCAUUCC	21	141	161	GAAUGAGAAUGAUGAUGCAUCUUAUGUAACGAUCGGGAAUGAGAGAGAACACUGCAAAUUAGAGAUCCAAAUUCAAUGGAUGGAGAGUAAUCGAUUCAGCUUGGAUCGUAAUUGGUAAGAGCAUUGAUAAGGGGUUAAUUUGCAGUGUUCUCUCUCAUUCCCGAUCGUUUGUGCGUUAUCAUGAUUUAUUU	191	Fail	No mature or star reads detected	0	0	4	0	38	5	10.53
ath-MIR5631	UGGCAGGAAAGACAUAAUUUU	21	103	123	AAUUAUGUCCUUCCUGCCAUA	21	3	23	AAAAUUAUGUCCUUCCUGCCAUAUUAUAUUUAGGAAAAAAUAAUAUCGUAUUAUACAUAUAAACAGAAGCCUCUUAAAUAAUUUUUUCCUAAAUAUAUAAUAUGGCAGGAAAGACAUAAUUUU	123	Fail	No mature or star reads detected	1	0	28	0	32	5	87.5
ath-MIR5020c	UGGCAUGGAAGAAGGUGAGAC	21	13	33	CGUACCUUUUUCCUAGCCAUG	21	79	99	GAGUGAUGGCCAUGGCAUGGAAGAAGGUGAGACUUGCCUGAAUCGUGAAUCAAAACCUCCAUGAUUAUCACUACAAGUCGUACCUUUUUCCUAGCCAUGAUAAUCACUG	109	Fail	No mature or star reads detected	3	0	5	0	70	5	7.14
ath-MIR5634	AGGGACUUUGUGAAUUUAGGG	21	3	23	CUAAUUUCACAAAGUCUCUCA	21	206	226	UGAGGGACUUUGUGAAUUUAGGGAUUUUAUUAUAGCGGUGGCUGGCUGAUGAGCGACUUUGUGAAUUUAGGGUCUGUCUGUCAAUUUGGCGGGCUGUCCAUGGGCCAAGCGUCUUUCGCAGGUUUUUGGGCCCAAGCCUACUAAGUGCCAGGUCCAGCCCAUUAAGAUCCUAUAUCAAAGAUAGGGCACAAUUGUAGUAACCACCCUAAUUUCACAAAGUCUCUCA	226	Fail	No mature or star reads detected	1	0	13	0	16	5	81.25
ath-MIR5636	CGUAGUUGCAGAGCUUGACGG	21	5	25	GUCAGGCUUAGCCGCUUAGGU	21	56	76	AGAUCGUAGUUGCAGAGCUUGACGGCGCUCAUGUUUACUCUUUUUGUUAAAUGACGUCAGGCUUAGCCGCUUAGGUUU	78	Fail	No mature or star reads detected	5	0	63	0	149	5	42.28
ath-MIR5644	GUGGGUUGCGGAUAACGGUA	20	3	22	CCGACAUCCGCAACACUACGA	21	125	145	UAGUGGGUUGCGGAUAACGGUAGCCGGUAGGCACAGAUCCGAUAUCCUAAAAUUUGGAAUACAUAAAUUAGGAUCCAUUAGAUCCGUCAACAUCUGCAAGUAAUUAUUUAUAUUACAUGCGGAUCCGACAUCCGCAACACUACGA	145	Fail	No mature or star reads detected	4	0	79	0	575	5	13.74
ath-MIR5646	GUUCGAGGCACGUUGGGAGG	20	51	70	UCACCAACGAGCUAUUGGCCCA	22	3	24	CAUCACCAACGAGCUAUUGGCCCAAUACUAAAUCUCCGUGGAGGUGAUAGGUUCGAGGCACGUUGGGAGG	70	Fail	No mature or star reads detected	4	0	43	0	46	5	93.48
ath-MIR5649a	AUUGAAUAUGUUGGUUACUAU	21	73	93	AGUAACCAACAUAUUCAAUAC	21	11	31	UUCAUAUUAUAGUAACCAACAUAUUCAAUACUUUCAAAUGAAGAAAAAUAAUUGGCAUCUUCAUUUGAAAGUAUUGAAUAUGUUGGUUACUAUAAUAUGAA	101	Fail	No mature or star reads detected	0	0	121	0	292	5	41.44
ath-MIR5650	UUGUUUUGGAUCUUAGAUACA	21	3	23	UAUCUAAGAUUCAAAACAAAC	21	63	83	AUUUGUUUUGGAUCUUAGAUACACAUAUAGUUUGCUUUUCCUUUAUAAACAAACUAUAUGUGUAUCUAAGAUUCAAAACAAAC	83	Fail	No mature or star reads detected	0	0	11	0	15	5	73.33
ath-MIR5635b	UGUUAAGGAGUGUUAACGGUG	21	138	158	UUGUUAACACUUCUUAACAGC	21	27	47	AUCGUUGACCCGGUCAAAGCGACUCAUUGUUAACACUUCUUAACAGCUCUCCUAACAGCGUAACUAACAACUGUUUUCGUCCUUAAACCAACGAUAACGGCUGUUAGGCCAUGUUUUGUAAGGGCUGUUAGGAGCGCUGUUAAGGAGUGUUAACGGUGAGUCGAUUUGGCCUGGUCAACGAU	182	Fail	No mature or star reads detected	0	0	214	0	1673	5	12.79
ath-MIR781b	UUAGAGUUUUCUGGAUACUUA	21	3	23	AGUAUCCAGAAAACUCUAAUU	21	67	87	AUUUAGAGUUUUCUGGAUACUUAAAAGUUAAUAUCGAAGAAGCCCUCUCUUUGUUAGUAACUAAUAAGUAUCCAGAAAACUCUAAUU	87	Fail	No mature or star reads detected	0	0	54	0	54	5	100
ath-MIR5635c	UGUUAAGGAGUGUUAACGGUG	21	134	154	CCGUUAAAACUUCUUAACAGC	21	23	43	UUGACCCAGCCAAAUCGACUCACCGUUAAAACUUCUUAACAGCUCUCCUAACAGCAUAACUAACAACUGUUUUCGUCCUUAAACCAACGAUAACAGCUGUUAGGCCAUGUUUUGUAACGGCUGUUAGGAGCGCUGUUAAGGAGUGUUAACGGUGAGUCGAUUUGGCCGGGUCAA	174	Fail	No mature or star reads detected	1	0	214	0	1435	5	14.91
ath-MIR5656	ACUGAAGUAGAGAUUGGGUUU	21	89	109	ACUCAACCUCUUCUUCAGUCU	21	47	67	AUCUUUCUUGACAAAUCAUAACAACUUUGGUUAAAAGGUUUCGAAAACUCAACCUCUUCUUCAGUCUCUCUCUUUCCAAAAGGGAAAGACUGAAGUAGAGAUUGGGUUUCCGAUACCUUUUGGCCCAUGUCGUUAUGAUUUGUCGAGGAAGGU	153	Fail	No mature or star reads detected	2	0	148	0	387	5	38.24
ath-MIR5657	UGGACAAGGUUAGAUUUGGUG	21	61	81	ACGAGUCGAACUCUUGUCCUGA	22	7	28	CCAAAUACGAGUCGAACUCUUGUCCUGAAGUGUAGAGGCCUAAACCAGUACACAACCAACUGGACAAGGUUAGAUUUGGUGGAAA	85	Fail	No mature or star reads detected	2	0	40	0	277	5	14.44
ath-MIR1888b	UUAGGCUAAGAUUUGUGAAGA	21	26	46	UUCCCAAAUCUUAGAUUAAGA	21	93	113	UAUUGGUGGUAUCUUACCCAAAUUCUUAGGCUAAGAUUUGUGAAGAAAAGGCUCUUAUAUAAGAGCUUUUACUCUUAUAUUUAAGUUUUUUCUUCCCAAAUCUUAGAUUAAGAUUUGGCUAAGAUACCACUAAUA	135	Fail	No mature or star reads detected	3	0	117	0	415	5	28.19
ath-MIR5649b	AUUGAAUAUGUUGGUUACUAU	21	73	93	AGUAACCAACAUAUUCAAUAC	21	11	31	UUCAUAUUAUAGUAACCAACAUAUUCAAUACUUUCAAAUGAAGAUGCCAAUUAUUUUUCUUCAUUUGAAAGUAUUGAAUAUGUUGGUUACUAUAAUAUGAA	101	Fail	No mature or star reads detected	0	0	121	0	284	5	42.61
ath-MIR5661	AGAGGUACAUCAUGUAGUCUG	21	3	23	UGCUGCAUUGUCUACUUCUGU	21	61	81	UAAGAGGUACAUCAUGUAGUCUGAAAUGGUUUUGCUGUACUCUUUGCUUCUGACAUUUCUUGCUGCAUUGUCUACUUCUGU	81	Fail	No mature or star reads detected	4	0	86	0	94	5	91.49
ath-MIR5662	AGAGGUGACCAUUGGAGAUG	20	268	287	UUUUUAAUAGUGAUCUUUAU	20	3	22	CAUUUUUAAUAGUGAUCUUUAUAUUUUCCUCUAUUUAUAGAGGUGACUCUAUUUUAAAGGCAUUAUGUUCAAAUGGUCACCUCUAAAAUAGAGUUUUCUCUAUAAUAGAGGAAGAAAUAGAAAUAUUUACUUUUUGUCUCUAUAAAUAGAGAUCUCUACAAUUCAUCUCUAAUUUUUCUUCUAUUUUUGAGGAAACUCUAUUUUAGAGGUGACCAUUGGAGCACAAUGCUUCUAAAAUAGAGGCACCUCUAAAAUAGAGAAAAUUAUAGAGGUGACCAUUGGAGAUG	287	Fail	No mature or star reads detected	2	0	9	0	313	5	2.88
ath-MIR5664	AUAGUCAAUUUUAUCGGUCUG	21	19	39	GACCGAUAAAAGUGACUAUAU	21	178	198	UUGUCGUCUAUGAUGAAUAUAGUCAAUUUUAUCGGUCUGCAAUAGGCAAAUAAAACAUGCAAUUACUUUGGUCACGGACAAAUUAUUUUUAUGGCUAUUGAGACCAUCUUUAAGUAAUAAAUAAAAAAUACGAUUAUCCACGAACAAAGUAAUCAUCUGUUUUAUUUGCCUAUUGUAGACCGAUAAAAGUGACUAUAUAUAUCAUAGACGACAU	214	Fail	No mature or star reads detected	1	0	3	0	39	5	7.69
ath-MIR5666	AUGGGACAUCGAGCAUUUAAU	21	69	89	UAAAUGCUCGAUAUUCCAUGU	21	3	23	AUUAAAUGCUCGAUAUUCCAUGUUGAAACCUUAUCAGGUAAAAAUGAAGGACCUGACAAAGUUUCACCAUGGGACAUCGAGCAUUUAAU	89	Fail	No mature or star reads detected	1	0	36	0	85	5	42.35
ath-MIR5996	UGACAUCCAGAUAGAAGCUUUG	22	21	42	AACUUCUAUUUGGAUGUCAUG	21	85	105	GUACUAAUUUUUCGAGCACAUGACAUCCAGAUAGAAGCUUUGUUAAACGUCAUCAAAGUCAAGAUUUGGUAUAAACGUUUAACAAACUUCUAUUUGGAUGUCAUGUGCUCGAAGAGUUAGAACUA	125	Fail	No mature or star reads detected	1	0	12	0	15	5	80
ath-MIR5997	UGAAACCAAGUAGCUAAAUAG	21	104	124	AUUUAGUUACUUGGUUUCAAU	21	43	63	ACCCAUUCUCUAGAUCUCAACAGGUUGUUCCUCCUUCUUCCUAUUUAGUUACUUGGUUUCAAUUGUCUCUUUUUUACAUAUGCUUACCUAGGCUUGAAACAAUUGAAACCAAGUAGCUAAAUAGAAAGAAGGAGGAGGAAACCU	144	Fail	No mature or star reads detected	0	0	12	0	13	5	92.31
ath-MIR5014b	CAGAUCUAAGUGUACAAAUCA	21	115	135	AUUUGUACACCUAGAUCUGUA	21	21	41	UAGUCACUUUUCACUGUUUGAUUUGUACACCUAGAUCUGUACAACACUUUUAUUGUACAGAUGUAAGUGUACGUUGUGUAUUUUUAUAUACAUUUGUACACUAAAAAUGUUGUACAGAUCUAAGUGUACAAAUCAAACAGU	141	Fail	No mature or star reads detected	1	0	19	0	113	5	16.81
ath-MIR5999	UCUUCACUAUUAGACGGACAA	21	21	41	GUCCGUCUAAUAGUGAGGAAA	21	139	159	AAUAGAGGUUCAAUUUAAUUUCUUCACUAUUAGACGGACAAAGUGAAUAUAUAAAUAUAUCUUGAUGUACAUAUCAUUUUUGUGACAUUAUUGAUAUGUACAUGAAGAUAUAUUUAUAUAUUCAAUUGGUCCGACUUGGUCCGUCUAAUAGUGAGGAAAUUAAAUCAAAUCUCUGCUUUGAAUUUUGACUU	191	Fail	No mature or star reads detected	1	0	1	0	1	5	100
ath-MIR8165	AAUGGAGGCAAGUGUGAAGGA	21	96	116	GUUCAAACUUGUACUAUAUGA	21	29	49	GAUUGCUAUAAAGUGUAAAAUAAUUAUCGUUCAAACUUGUACUAUAUGAUUUGGUGUUUUGUCUUUAAACUCAUCUAAAAGUAAAACUAUAAAUUAAUGGAGGCAAGUGUGAAGGAGAUUUCACACGAUGUACAAUU	137	Fail	No mature or star reads detected	4	0	164	0	1499	5	10.94
ath-MIR8168	AGGUGCUGAGUGUGCUAGUGC	21	57	77	AUGUUGUAUACCAUACUUCC	20	7	26	CGGUUUAUGUUGUAUACCAUACUUCCUUAUUACCUUGUUCAGGCCCGAUUCUUGGGAGGUGCUGAGUGUGCUAGUGCACCG	81	Fail	No mature or star reads detected	5	0	11	0	47	5	23.4
ath-MIR8170	UUGCUUAAAGAUUUUCUAUGU	21	121	141	AUAGCAAAUCGAUAAGCAAUG	21	62	82	CAGCUUAAAAGAUGAUGUGAGUGACAGACAUGAUGACAAGCCUUUGGUCAACCCUUUCUCCAUAGCAAAUCGAUAAGCAAUGCAAUGAAAGAAGCUUAAACAAUGGAUCUUCUCAUGCCAUUGCUUAAAGAUUUUCUAUGUGGAAAGGAUGCCUACCAACUUUUCAGACUAUUUUUCUCACAUCUUUACUG	191	Fail	No mature or star reads detected	3	0	6	0	7	5	85.71
ath-MIR8172	AUGGAUCAUCUAGAUGGAGAU	21	41	61	AAUCAUUUGGAUGUUCCAUGU	21	107	127	AUCCAAAAAGUUACUAGGCCUUGUUUGUUUCUCCAUCCAUAUGGAUCAUCUAGAUGGAGAUGAAAAAUGAUGUUUGUUUUUUACAAAUUAACAGAUCAUUUAGAUGAAUCAUUUGGAUGUUCCAUGUGAAUGACUUUGUAAAUUUAGGCUAAUUUGUGAAACUCAUUUGGAU	172	Fail	No mature or star reads detected	5	0	6	0	502	5	1.2
ath-MIR8174	AUGUGUAUAGGGAAGCUAAUC	21	76	96	UUGUCUUUCCUGGUACGCAUGU	22	12	33	CGGCCCAUCCGUUGUCUUUCCUGGUACGCAUGUGCCAUGGCUUUCUCGUAAGGGACUGGAUUGUCCGUAUUUCUCAUGUGUAUAGGGAAGCUAAUCGUCUUGUAGAUGGGUUG	113	Fail	No mature or star reads detected	2	0	35	0	178	5	19.66
ath-MIR8175	GAUCCCCGGCAACGGCGCCA	20	142	161	GCACCGUUGCCGGGGAUCGA	20	31	50	CUUAAGGCAAUUUGACCUAUAUCAAAUUUGGCACCGUUGCCGGGGAUCGACCCGGGUCACCCGCGUGACAGGCGGGAAUACUUACCACUUAGUACAACGACCCAAUAUAGUGGUAAGUAUUCUCGCAUGUCACUCGGGUUCGAUCCCCGGCAACGGCGCCAAAUUUGAUAUAGCUCAAAUCGCCUUAAG	189	Fail	No mature or star reads detected	1	0	695	0	826	5	84.14
ath-MIR8178	UAACAGAGUAAUUGUACAGUG	21	81	101	CUGUACAAUUACUCUGUUAUA	21	140	160	UAUUGGAGUACAUAGGCCAGUUUAGAUUAAUUCUAUUUGUUCGGUUUAGUAUUGGUUAGAUCUUAUACCACACUUGUAUAUAACAGAGUAAUUGUACAGUGUAAUCAUUAGAACUUUCUCAUUCAUCUUAAUGAUUACACUGUACAAUUACUCUGUUAUAUACAAGUGUGGUAUAAGAUCUAACCAAUACUAAACCGAACAAAUAGAAUUAAUCUAAACCGGCCUAUGUACUCCAAUA	238	Fail	No mature or star reads detected	0	0	2	0	122	5	1.64
ath-MIR8179	UGACUGCAUUAACUUGAUCGU	21	14	34	GAUCAAGUUAAUGCAGCCAAU	21	71	91	CACCGAAUCAUAUUGACUGCAUUAACUUGAUCGUUGGUUGUUAAGAUGGAUAUUUGUCUUAACAACCAACGAUCAAGUUAAUGCAGCCAAUCUGAUCUUCUUAUUAAGGUG	111	Fail	No mature or star reads detected	1	0	41	0	67	5	61.19
ath-MIR8182	UUGUGUUGCGUUUCUGUUGAUU	22	15	36	UCAACAUAAACACAAAACAGAA	22	95	116	UUAUCUUCAUACUUUUGUGUUGCGUUUCUGUUGAUUCUCCUUUUAUGUAUCCUCUCGGCUCUCUCGUUAAUCUUUUAUUACAUAAACUCGUGCAUCAACAUAAACACAAAACAGAAGCAUGAAGAUGA	128	Fail	No mature or star reads detected	4	0	5	0	5	5	100
ath-MIR8183	UUUAGUUGACGGAAUUGUGGC	21	13	33	CAUAAUUCCCUCCACUAAAAC	21	87	107	AGAAGUUAGGGUUUUAGUUGACGGAAUUGUGGCGGGAUCUACAAUUCUUCUUCUUCUUCUUCUGAAAAGAAACCCAAAGAUCCCUCCAUAAUUCCCUCCACUAAAACCCUAACUUCU	117	Fail	No mature or star reads detected	3	0	261	0	291	5	89.69
ath-MIR8184	UUUGGUCUGAUUACGAAUGUA	21	77	97	CAUUCGUAAUCAGACCAAAUC	21	15	35	GUUGACCAUCAAUACAUUCGUAAUCAGACCAAAUCCAAGAGCUAUACGGAUUGUUGCCAUGUGUAUAGCUCUUGGAUUUGGUCUGAUUACGAAUGUAUUGAUGGUUGAC	109	Fail	No mature or star reads detected	0	0	0	0	2	5	0
ath-MIR826b	UGGUUUUGGACACGUGAAAAU	21	13	33	UUUCACGUAUCCAAAACCGGA	21	64	84	UAUGAGAUAAUCUGGUUUUGGACACGUGAAAAUUAACUUUUCACAGCAGCAAUAUGAUAUGAUUUUCACGUAUCCAAAACCGGACUAUAUCAUA	94	Fail	No mature or star reads detected	1	0	0	0	0	5	0
ath-MIR10515	ACCCCGAUGGUUAUCCUCACC	21	70	90	UGUCGGGGGACCGUUAGGGAAU	22	5	26	GUGGUGUCGGGGGACCGUUAGGGAAUGAUAGACCGUGACCCCAUUCACGGGCAAUCUCUAAUAUUCAUAACCCCGAUGGUUAUCCUCACCAC	92	Fail	No mature or star reads detected	3	0	0	0	0	5	0
ath-MIR161	UGAAAGUGACUACAUCGGGGU	21	47	67	CCUGGUUUAGUCACUUUCACU	21	116	136	UGCUUGAUCUCGGUUUUUGACCAGUUUAUUGCGUCGAUCAAUGCAUUGAAAGUGACUACAUCGGGGUUCCGAUUUUUUUUGUUCUUCAUAUGAUGAAGCGGAAACAGUAAUCAACCCUGGUUUAGUCACUUUCACUGCAUUAAUCAAUGCAUUUGUAAAAAGAGGGAAAAGCA	173	Fail	Precision less than 75%	1	0	336270	73	460671	5	73.01
ath-MIR319a	UUGGACUGAAGGGAGCUCCCU	21	154	174	AGAGCUUCCUUGAGUCCAUUC	21	5	25	AGAGAGAGCUUCCUUGAGUCCAUUCACAGGUCGUGAUAUGAUUCAAUUAGCUUCCGACUCAUUCAUCCAAAUACCGAGUCGCCAAAAUUCAAACUAGACUCGUUAAAUGAAUGAAUGAUGCGGUAGACAAAUUGGAUCAUUGAUUCUCUUUGAUUGGACUGAAGGGAGCUCCCUCU	176	Fail	Precision less than 75%	2	0	1377	57	11926	5	12.02
ath-MIR319b	AGAGCUUUCUUCGGUCCACUC	21	3	23	UUGGACUGAAGGGAGCUCCCU	21	152	172	AGAGAGCUUUCUUCGGUCCACUCAUGGAGUAAUAUGUGAGAUUUAAUUGACUCUCGACUCAUUCAUCCAAAUACCAAAUGAAAGAAUUUGUUCUCAUAUGGUAAAUGAAUGAAUGAUGCGAGAGACAAAUUGAGUCUUCACUUCUCUAUGCUUGGACUGAAGGGAGCUCCCU	172	Fail	Precision less than 75%	1	0	4143	1486	20892	5	26.94
ath-MIR447a	UUGGGGACGAGAUGUUUUGUUG	22	160	181	ACGAAGCAUCUGUCCCCUGGU	21	59	79	CAUUCUUAAUAUAUAAUACUACUUUUUCAUCCAUUAAACCCCUUACAAUGUCGAGUAAACGAAGCAUCUGUCCCCUGGUAUUGUCUUCGAGCUUGGUGUUUUUUUCUAGCCAACUCCAAGUUCUCGAGUUGAUCAUUGUUUGUAUUCUUGAGACAUUAUUUGGGGACGAGAUGUUUUGUUGACUCGAUAUAAGAAGGGGCUUUAUGGAAGAAAUUGUAGUAUUAUAUAUCGAGAGUG	237	Fail	Precision less than 75%	3	0	610	5	1343	5	45.79
ath-MIR447b	UUGGGGACGAGAUGUUUUGUUG	22	159	180	ACGAAGCAUCUGUCCCCUGGU	21	59	79	CAUUCUUAAUAUACAAUACUACUUUUUCAUCCAUUAAUCCCCUUACAAUGUCGAGUAAACGAAGCAUCUGUCCCCUGGUAUUGUCUUCGAGCUUGGUGUGUUUUUCUAGCCAGCCCCAAGUUCUCGAGUUGAUCAUUGUUUGUAUUCUGACACAUUAUUUGGGGACGAGAUGUUUUGUUGACUCGAUAUAAGAAGGGGCUUUAUGGAAGAAAUUGUAGUAUUAUAUAUUGAGAAUG	236	Fail	Precision less than 75%	3	0	610	5	1335	5	46.07
ath-MIR779	GAGAGUAAUAUAGUUGAAUC	20	4	23	UUCUGCUAUGUUGCUGCUCAU	21	142	162	AAUGAGAGUAAUAUAGUUGAAUCUUCGAAAGUAUUUCAAGAAGUCAGCUGAGCUUUCUCGUCAUCACUUAUUAGUAAAUAUAGUCUCUAUAUUUUUGAUGAGUGAUGAUUGGAAAUUUCGUUGACUCAUUACUCUUGAUGAUUCUGCUAUGUUGCUGCUCAUU	163	Fail	Precision less than 75%	2	0	9	8	519	5	3.28
ath-MIR848	UGACAUGGGACUGCCUAAGCUA	22	123	144	GCUUGGCAAUCUCAUGUCAAA	21	55	75	AAAACUUUCAGAUUGCACAAGAGAAUAUGAAAAAGUAUUAACACAAGCCUUAUAGCUUGGCAAUCUCAUGUCAAAUAAGGAAAAGAAGAGGAACCCAAGGUAUGUUUCUCAUCUACCUUCUUUGACAUGGGACUGCCUAAGCUAAAGGCUUGCCAUGUUAUCACAUCCUUCUUUCAUUUCGUCGCAACCACUUUA	195	Fail	Precision less than 75%	2	0	333	1	1692	5	19.74
ath-MIR850	UAGUUGUCGUCGUAUCUUUGU	21	154	174	UAAGAUCCGGACUACAACAAAG	22	50	71	UUUUAGAUAGUGUUAUGUAUUUAUUUCUUACCUAUAGAAACCUGUCAGCUAAGAUCCGGACUACAACAAAGCACGUCUACUCUACUAUAUUCUUUUGCGAUAAUCAAUAGAUUCUUCUAACAUCGUAAAGGAAGACAAAAGAGUAUACAUACUUAGUUGUCGUCGUAUCUUUGUUGAGAAGUUUCUAAAUGGCACAUAGAAAGUACAUAAAACUAUAUGAA	221	Fail	Precision less than 75%	4	0	42	10	204	5	25.49
ath-MIR862	UCCAAUAGGUCGAGCAUGUGC	21	11	31	AUAUGCUGGAUCUACUUGAAG	21	75	95	ACAGUAGUUUUCCAAUAGGUCGAGCAUGUGCUGAAACUGUGUGUACAGAGUUCUCAUAAACACACAGUUUCAGCAUAUGCUGGAUCUACUUGAAGACUACUGU	103	Fail	Precision less than 75%	4	0	24	4	64	5	43.75
ath-MIR1886	UGAGAGAAGUGAGAUGAAAUC	21	4	24	UUUCAUCUUACUUCCCUCAUG	21	93	113	GAGUGAGAGAAGUGAGAUGAAAUCUUUGAUUGGAAAUUUCAUGUAGACGAUGCUAUCACCCCAUAUGACCAAAAGAAAUUCCCAAUUAAAGAUUUCAUCUUACUUCCCUCAUG	113	Fail	Precision less than 75%	1	0	90	1	928	5	9.81
ath-MIR2112	CGCAAAUGCGGAUAUCAAUGU	21	14	34	CUUUAUAUCCGCAUUUGCGCA	21	123	143	GUAUGAAAUGAUGCGCAAAUGCGGAUAUCAAUGUAAAUCAGGACAACAAACCAAUAGAGGUGCUCAGCGAAAACAACAAAAUGUGAAAAGGGUUUAUCAGAAACAUUGGGGUCAUGAUAUACCUUUAUAUCCGCAUUUGCGCAUCAUCUCUGAC	154	Fail	Precision less than 75%	2	0	9	9	50	5	36
ath-MIR5628	GAAAUAGCGAAGAUAUGAUUA	21	32	52	AUCAUAUCUUCAUUAUUUUCA	21	97	117	GGAACGGUCGAGAUGACUAACCGAUAUUAUAGAAAUAGCGAAGAUAUGAUUAUAGAAGAAUCAACCAUCUUUUGGUUUCUUCUUGAUUUUUCUAUAAUCAUAUCUUCAUUAUUUUCAUAAUAUUGGUUAAUCAUCUCGACCGUUCG	146	Fail	Precision less than 75%	1	0	20	1	90	5	23.33
ath-MIR5637	AAAUAUAGAGUUGGGCAUUUG	21	165	185	AAUGCGCAACUCUAUAUUUCC	21	13	33	AAGACCAUCUCCAAUGCGCAACUCUAUAUUUCCUCUAUUUUACAGUUGACUCUAUAAAAUAUAGUUGAUUUUACUGCAUUGUAUGCCUCUAAAAUAGAGGAAAAAUGUAGAGAUUGCUCUUUUAUUAGCUCAACUAUAUAUUCUCUAAACUCUAAAAUAGAGGAAAAUAUAGAGUUGGGCAUUUGAGAUGCUCUA	195	Fail	Precision less than 75%	1	0	616	35	1103	5	59.02
ath-MIR5635d	UGUUAAGGAGUGUUAACGGUG	21	166	186	CCAUUAACACUUCUUAACAGC	21	55	75	AGUUGACUUCUAAUUUAACCUAUAAGUUAUCGUUGACACGGCCAAAUCGACUCACCAUUAACACUUCUUAACAGCUCUCCUAACAGCGUAACUAACAACUGUUUUUGUCCUUAAACCAACGAUAACGGCUGUUAGGCCAUGUUUUGUAACGGCUGUUAGGAGCGCUGUUAAGGAGUGUUAACGGUGAGUCUAUUUGGCUGGGUCAACGAUAAAUUAUAUGUUAAAUUAGAAGUCAACA	238	Fail	Precision less than 75%	1	0	214	4	3009	5	7.24
ath-MIR5995b	AAAGAUGCAGAUCAUAUGUCC	21	103	123	ACAUAUGAUCUGCAUCUUUGC	21	70	90	AAACUGUUUAUAUGUACCUGCCAUCUUCAAGAGAUAAUGAUAGAUUUCUUGAGGCUUUUGAUAACAUGGACAUAUGAUCUGCAUCUUUGCAUUUUCAAGUGCAAAGAUGCAGAUCAUAUGUCCAUGUUAAUAUCAAAGCCU	141	Fail	Precision less than 75%	0	0	34	15	155	5	31.61
ath-MIR4245	ACAAAGUUUUAUACUGACAAU	21	104	124	UGUCAGUAUAAAUCUUUGAUC	21	5	25	GAAUUGUCAGUAUAAAUCUUUGAUCUGAUACUCUAUUAGUUAGUAUGUGAAUUUCUUUUUAACAAUUUUCUUAUUCAUGCGAGAGCUAUCAAUAAGUAUUAGAACAAAGUUUUAUACUGACAAUUCAAUCUUACCUGAUUUUCAAAA	147	Fail	Precision less than 75%	1	0	96	9	196	5	53.57
ath-MIR402	UUCGAGGCCUAUUAAACCUCUG	22	67	88	GGGGUUUAUAGACCUCGAAUC	21	245	265	CGUGGUAGAUAAGUUUGAGUUGCAUAGUGGCAGUCUUCCUUUGUUUGUUAACCCAUAUUUUCAUGAUUCGAGGCCUAUUAAACCUCUGUUACAUCUGCUUUUUGAAAAGUUGUCAUUUUUCUGAAAUCUUCUUGCCUCAAUUUCCAACAGCAGAUUCAUCUUUCAUUGGAUGAUCCGUUAGUUUUUGAUAGAAAAAAUGAGGUGGGAAGAAAUUAAGACUGACUUCGAAAUAGCCUUUAAAAUAGGGGUUUAUAGACCUCGAAUCAUAUCAAACGAGUCUGCUACUAUGCUACUGAAAACUUUAUCAAA	309	Pass	Precursor > 300 nt	2	0	415	1	432	1	96.3
ath-MIR822	UGCGGGAAGCAUUUGCACAUG	21	50	70	UGUGCAAAUGCUUUCUACAGG	21	270	290	CGACCUUAAGUAUAAGUAGAUAUAUGGGGAUGUAACGCAUGUUGUUUUCUGCGGGAAGCAUUUGCACAUGUUUCGUGGAGAAUGAAAUCACAUUCCAUACAUGAAUAAUAAUUACCUUUUAGAUAGAACAUCGUACUGCUUGAAAAAACAUGUUAAUGUCAUAAACUUUAUGAUGAAAACACCUAUAAAAAGCGUUUUUUCAAGCAUGUGCUAUCUAUGAAGGUAAUUACUAUUCAUGUAUAAAAUAUGAUUUUAUCCUCCAUAAAACAUGUGCAAAUGCUUUCUACAGGAAACAAUAUACGUUGCAUCCCCAUCUACUUACACUUAAGGUCGUUGU	337	Pass	Precursor > 300 nt	1	0	19977	19	23362	1	85.59
ath-MIR824	UAGACCAUUUGUGAGAAGGGA	21	35	55	CCUUCUCAUCGAUGGUCUAGA	21	628	648	UAUCACCAUUUGUACUUGAGUUGUCUCUCAUGUCUAGACCAUUUGUGAGAAGGGAGUUUUUGUUUACACCAAUACCCCCCAGUCUCUAAAUUUGUAAGAAGUAUUAUGCUCAAUUAAGGAACAUAGCUAGUUCGACAUACCAUACUACCCUUUUUAAAACUAUCCUAUAUGUUUGAUGCUAGCAUAGCGUAAUUUUGUGUUCUCAUGGUGCAGCAGGGUUAGUUUAUUGUGUACCUCUAGAUAUAUAUUCUCUUGCUGCGUAGGGUUCCCAAGCUGCCAAAAACUUUUAAAAAUUAGUGAUCUGUUCCCCAAACCCCCAUUCAAUAAGAAAGGUCUACCUGUAGCUCACAGUCACAGCUAUUAGAGCUGUCCUUGCUUCUUUGGGUUUACUGUUUUAGU…	689	Pass	Precursor > 300 nt	1	0	4161	2186	6425	5	99.62
ath-MIR5640	UGAGAGAAGGAAUUAGAUUCA	21	66	86	AAUCUAACUCACUCUCUGAUC	21	321	341	AAGGUGAGGAACAUGAACACCAGUUACAUUAUAAACUUUCCUGUGUUACAAACUUAUAUAUUUGAUGAGAGAAGGAAUUAGAUUCAUGAAAAUAUUAAUCAUUUUAAGGUUAGUAGUACUUAUUGGCUGUUCUUGCAAAACCAAUGGUAAAGUAUGUGAUGAAACCAUUAGAACUUUUUGAUUCAAGCAUCUGAGUGUUCUAUCAGAGGGUUAGAGCCAAUCUAAGUUAAGAACUAUAUUUGGGGUCUCAUCACAUUACCAUUGGUUUCAAAAGAACAGUGAGAAGUCCUAUUCACCGUAUACAGAUUGGUCUUUUCAGGAAUCUAACUCACUCUCUGAUCAACUAUCUAGCCUUGAAAUACAGGCAUGUUUUUCUGUACCUGGUGUUCAUGUUGGUCU…	404	Pass	Precursor > 300 nt	5	0	32	1	36	1	91.67
ath-MIR163	UUGAAGAGGACUUGGAACUUCGAU	24	294	317	CGAGUUCCAACCUCUUCAACG	21	17	37	ACCCGGUGGAUAAAAUCGAGUUCCAACCUCUUCAACGACAACGAUUUCAACACUCUCUUCCAGGAACAACUUCCUCCAGGCAGAUGAUACUAAAGUGCUGGAGUUCCCGGUUCCUGAGAGUGAGUCCAUAUCAAAAUGCGCAUUCGUUAUCACUUGGUUGAACCCAUUUGGGGAUUUAAAUUUGGAGGUGAAAUGGAACGCGUAAUUGAUGACUCCUACGUGGAACCUCUUCUUAGGAAGAGCACGGUCGAAGAAGUAACUGCGCAGUGCUUAAAUCGUAGAUGCUAAAGUCGUUGAAGAGGACUUGGAACUUCGAUAUUAUCCCCCGUGU	331	Pass	Precursor > 300 nt;23/24 nt miRNA	3	0	399	1	403	1	99.26
ath-MIR836	UCCUGUGUUUCCUUUGAUGCGUGG	24	263	286	ACCCAUCGAAGGAAACACUAGAAG	24	54	77	GCAAAGCUGCCAUUUUAUAGUCCAAAACUUAAAUUUCGUGUUUGCAAGUCUCCACCCAUCGAAGGAAACACUAGAAGAGAUAUAAUUUAUUUGAGGGGAGAAAUAUUUGACACGGAAGCAUAGCUCCAUAUCCUUCAAUGGAGGUGUGGUCCUUCAACAAAAAUACCCCCCUCUUGAAACUCUGUUUCACCACACCUCCAUUGAAGGACCUGAAGCUAUGCUUCCUUGUCAUAUUCCUUACCAUCAAAUAAAUGCUCUGUUUUCCUGUGUUUCCUUUGAUGCGUGGAGACUUUUAAAAACGAAAUUUAAGUUUGGGCUAAAAUAAACGGCAGUUUUG	337	Fail	Precursor > 300 nt;23/24 nt miRNA;23/24 nt miRNA star;No mature or star reads detected	3	0	0	0	0	5	0
ath-MIR858b	UUCGUUGUCUGUUCGACCUUG	21	275	295	UGGAGAGUAGACAAAGAGAC	20	17	36	CCUACCCGAAGGGUUUUGGAGAGUAGACAAAGAGACAAACAUAGAGGUGUGAGUUUGGUUUGGUUUUGGGUUUUGGGGGGUUGGUAGUGUUUGAGGUCCAUAUGCCUCGAUCUUCCGCUUCUAUUAAUUAAUUUUCUCUAUUAGAAAUAUUAUCUAAUUAUUCCACUCCAUCGAACCAUGCACAUAUAUAAUGAUAUGUAUAAGCCCAUCAAAGUUUUUGAAUUCAGUGCAAACACUUGUCAAAGGAGCAGUCCCGAUCUGGUUCCAUCUUAUCUUCGUUGUCUGUUCGACCUUGGCUUUGGC	303	Fail	Precursor > 300 nt;More than 5 mismatches in duplex;No mature or star reads detected	6	0	16	0	20	5	80
ath-MIR167d	UGAAGCUGCCAGCAUGAUCUGG	22	18	39	AGGUCAUCCUGCAGCUUCAGU	21	341	361	UGUUGGUUUUUAGAAGCUGAAGCUGCCAGCAUGAUCUGGUAAUCGCUACAUACGACAUACACACAUCACUAAACUUCUUUAUAAUUUAUGCACACACAUACAGCUCUUAAUGGCCACAACUCAAAGUUAUAAUUAGUGCAUGAUCUCUAGUUAUUUGACUGCUUUUAAUAUAUGUUUAUGGAUUCACGCAUGUGUGUGUAUGUACAUAAUUUACAUGCAUGCACUUUGUGUAUGGUACACAUCAAUUUGAACCCGUUCAAAAUUCUGUUUUUAUUAGUAUAUAUAUAGAUGUAUGUGGUGUGUGUGUCAGUGUGUGUGUGUGUUUAUAGAUAGUAGUACUAGGUCAUCCUGCAGCUUCAGUCACUAAAUCACCAACA	377	Fail	Precursor > 300 nt;No mature or star reads detected	2	0	83	0	83	5	100
ath-MIR169c	CAGCCAAGGAUGACUUGCCGG	21	113	133	GGCAAGUCAUCUAUGGCUAUG	21	308	328	UCGUCCAUUAUGAGUAUUAAUUAUGGUUAGGGAAUCUUACAGAAUGAAAAUGAAGGUGUGAAUGGAUUGUCUCAUCUAAAGCCUUGAAUGUGGGAAAAAGGCCAUUGUUGUUCAGCCAAGGAUGACUUGCCGGUAGCUUGUAUUAUGAUUACUCUAUAUUCGAUUUAUAUUAUGGAGAUGAUGGUUUAUAUAUAUUUACUUAUCUACAUAGUUUUAGUUGAUUUUUUUUCGUACGUAAUAUAAUACGAAAAAGUAUUUACUUAUUUAUAUAUGUGUGUUGGGGCAAGAAGUGUAACCAAGCUAGCCCGGCAAGUCAUCUAUGGCUAUGCAACUGUCUCUUCCUCUCAUUCUAGGCUUACGAUGACACGUAAAAAAUCCCAAAUAUCACUAAUAUGAUAU…	411	Fail	Precursor > 300 nt;No mature or star reads detected	1	0	327	0	327	5	100
ath-MIR832	UGCUGGGAUCGGGAAUCGAAA	21	50	70	UUGAUUCCCAAUCCAAGCAAG	21	266	286	AAGAAAGAAAAAAUAAGUGACAAGUAACAAACAUGAGAAAGGUGAAACUUGCUGGGAUCGGGAAUCGAAAGAUCCGAAAGCCAGUCUUUAGAGGAUUCUGAACGGGCUAGUGAAAGUAAACUUGUGAUGUGACCAUAUUGUGCAAUAUGAAUGUAAGUUGGUGGUGUGGUCAUCUCACAAGGUGGCUAAGUCAUCUCACUUAUUUUCUUAACGAAAGCAUCAGCCCGUUUAGCAUCAUCUUCUUGAAGCUUGCCUUUCGCAUCUUUUGAUUCCCAAUCCAAGCAAGGUUCACCUUUUUUUUUGCCAUGACCUUUACAAAAUAUCCAAAUUUUG	333	Fail	Precursor > 300 nt;No mature or star reads detected	2	0	0	0	4	5	0
ath-MIR835	UGGAGAAGAUACGCAAGAAAG	21	363	383	UUCUUGCAUAUGUUCUUUAUC	21	50	70	UGCUCGAUUCUUCAGAUAGAAAUUCUGGUCAUCUUUGUGUUUAGGCUUUUUCUUGCAUAUGUUCUUUAUCUCUAUUGAUUGAUAUUGUUCAAUGAGCAACAUACUUUUCUCUUCUACCUGGAUUUGUUUGAUGGUUUUAAGAACUCUGUUCUUUUUGACGUUUUACCCAACAAUAUAACUUCUGUUGUAGUCAUCUUCUGCUGCAACCCAUCCACAAAGCUUAUCAUGCAAGAUUAAACCCUUUCUCGAUGGGUUGCAAGAGAACAUCACUAAAAUAGAAGUAACAUUGUUGGGGAAAAACGUCACAAAUCCAGGUAUUAGAGAAUAGGAUGCUGAUCGUUGAAAAUAACUAUCUAUAAAGAUGGAGAAGAUACGCAAGAAAGAGUUGUAAACACAAAGC	400	Fail	Precursor > 300 nt;No mature or star reads detected	2	0	13	2	176	5	8.52
ath-MIR857	UUUUGUAUGUUGAAGGUGUAU	21	344	364	AAACUUUCACCAUACAAAAUA	21	16	36	UUCGACUCCUACAACAAACUUUCACCAUACAAAAUAAUGAAGAAAACACCCAAAAAGGUUUGAAUGUGUGAGGUUAGUCUCAUUUUUAAAAUAGUGACUUGUUUUUUUUAAAAUGUUUUUUAAGAAUGUUUUUUCAGCUUUUUAUUUUAUUUUAAACCUAAAGGUAGCGUGACUAUUGUGGAGAAAUAAAGAAACAUAAGAAAAAAUAUUUUUGGUUUAUAGUAAGAUGUUGUUUUAAAAUAUAUAUUUAAAAACAAUGUCACUAUUUUAAACGGAAUAUAGACAUUUUCUAUUAAUGAGAUUAACGUCGAGCAUUUGAAUUUCUAGAUUUUUUUCUAAGUUAUUUUGUAUGUUGAAGGUGUAUUGUAGGAAUCGGA	377	Fail	Precursor > 300 nt;No mature or star reads detected	4	0	7	0	7	5	100
ath-MIR2937	AUAAGAGCUGUUGAAGGAGUC	21	254	274	CUCCAACAAAACUCUUAUGA	20	155	174	CAUUUUCCGUUAGUAACCUAUUGGCCAUUUGAUAACUCCAACAAGGACUAAUCAAACGAGAACCAUUUGAUGAUGUUAAUGGUGAAACACAAGACCCAUCAGCAAACUCUCCUCCAAUGGUCACACCACUACAAAACAUUAGAUCCUUUAAUGACUCCAACAAAACUCUUAUGAUGUGGGUGCUAGUGAGGCCAGUACCGUAGUUAAUAUUGAUGUGUUUUUGGUCUGACUGUCUACAAAAGAAAUCCACAUCAUAAGAGCUGUUGAAGGAGUCAUUAAAAGAUCUAAUGGUUUGAUCAUUAGAGGAGGGUUUGUUGAUGGGUCGUGUGUUGCAUCAUUAAUAUCAUCAAAUGGUUCUCGUUUAAUUCGUAUUUGUUGUAGUCAUCAAAUAGCCAAUAU…	423	Fail	Precursor > 300 nt;No mature or star reads detected	4	0	0	0	11	5	0
ath-MIR3434	ACUUGGCUGAUUCUAUUAUU	20	80	99	UCAGAGUAUCAGCCAUGUGA	20	253	272	AAAUUCCUUAUAUUGCAGAUAACACCUUAAGGAAGGUUUGUUUUUGUUUUACAGGUUAACUGUGGUGGUAAAUUUUAUCACUUGGCUGAUUCUAUUAUUUUGAGCAAGGCUUCCUAAAGUCAGAUCAUUGGUCUCUCUCUCAAGUAACUUAGGUUUGAAAAAGCAGCUUCUCCAGUCAGCAUCUUACCCUUCUCACUACUCAGCAAAUCCACAAAUAGAAACGAGUCGUUGCUUCGGAAGCCUUGUUCAAAAUCAGAGUAUCAGCCAUGUGAUAAAAUUAACAACCAGAGUUAACAUAUAAAACUAAAACAAUCCUUCCUUAAGUUGUUGUUGCUUAAUUUGGGAAUUU	349	Fail	Precursor > 300 nt;No mature or star reads detected	5	0	48	0	62	5	77.42
ath-MIR5629	UUAGGGUAGUUAACGGAAGUUA	22	220	241	ACUUCCGUCAACUACCCUAACG	22	111	132	UUAUUUUUAAUUUGGACGUUUAAUACCUCUAGUAUUUAAUUUGGAAGAAAAAUACCUUAAUUAAUUUUGGUUACCUAUCAAAAAGUUGGUAUAAUCGUACCUCCGAGUUAACUUCCGUCAACUACCCUAACGGAAACAUAUUCGUAUAAUCAAGAAAAGCGAUUGUACUUAUUUACAUAAUUAACAUGAGUUAAGUUUUAACCACAGUUAACAAUUCCGUUAGGGUAGUUAACGGAAGUUAACUCGAAGGUAAGAUUAUACCAACUUUUUAAAAAACGAAAGUUUUAAUAAGUAACCAAAAUUAACUAAGGUGUUUUUCUUCCAAAUUAAAUAGUAGAGGUAUUAAACG	349	Fail	Precursor > 300 nt;No mature or star reads detected	1	0	35	1	182	5	19.78
ath-MIR5633	UAUGAUCAUCAGAAAACAGUG	21	35	55	CAGUUUUCUAUGAUCAUACC	20	305	324	UCUACAAAUUCUUUGGUUUGAUAUGAAGGAAAGAUAUGAUCAUCAGAAAACAGUGAUUUUGUUUAAAGCUCGUUAUAUAUGAUUGGAUUCAUAUGAGAAUUCAAGUAUGUAAGCGAGUAUAACUCAGUCUUGUUUAAAUUAUUUUCAUAUUGAAAUUAUGUGGAGAGAAAAUCAUAUGCAAAUAAGUUAGAAAAUCAUGGAUCCACAUAAUUCCAAUUUGAAAGUGAUGAGCUCUAUUCAGUUAUAGACUUGAAGUCUUGUAAUCUCUUAUGAAUCUAAUCAUAGCGAGCUUUAGGUAAUAUCACAGUUUUCUAUGAUCAUACCUUUACUUUAAAUCAUUCCAAAGUAUUUGUGGA	356	Fail	Precursor > 300 nt;No mature or star reads detected	2	0	3	0	93	5	3.23
ath-MIR5641	UGGAAGAAGAUGAUAGAAUUA	21	433	453	AUUCUAUCAUCUUCUUCACUC	21	41	61	ACGAAACAAUAAAAUCCCCAAUUCAAUUUUGAAAUCCCUAAUUCUAUCAUCUUCUUCACUCUUCUUCCAUAGCUAAUUGAAAUCCCAAAUUCUUCUAUCUUCCAUAUCUUCUUCUAUCAUUUUCUUUAAGUUUGAUUUCGAAAUCUCUAAUUUUAUCAUCUUCUUCCAUUGUUUGAUUUCGAAAUCCUAAUUCUUCCAUCUUCAUCCAUCUUUCUAGCUCCGUCGAUUACCAAGUAUCUCCUCCAUGUGAAUAUACUUAUACCAAAAGUGGUCCACGUGAGGAAGAAUCUUCACAGCUCAAUCCCAAACGUUCCUCGCAUGGUUGACGUCUUUGUUCCAUAGCUUCAUUAAGCAACCAUGGAUGAUAAAAGAUGAUAUGAAAGCUAUGGAAGUUUGAUU…	491	Fail	Precursor > 300 nt;No mature or star reads detected	1	0	55	0	138	5	39.86
ath-MIR5638b	ACAGUGGUCAUCUGGUGGGCU	21	281	301	CCCACCAAAUAACCAUUGUGA	21	171	191	AACAAUGUUGUGGUCUUUCGAUGAGAGAAUGUGCUUGGGGACAAUUGGAGCAGUUUGACUCCCUUACGGUUAGUAUGACGGUUUGAAAGUGAAAGAACUUUGGUAUGUUUCUAGAAAGUAAAUAAAUGAAUCCAAGUUUCGAGCACACUGUCUUUACACUAGUGUGGCAGCCCACCAAAUAACCAUUGUGAUUGUUCAUAAAGUGUUACCUUCAUAUUUUGCAAAACCUCUUAACCAAUCACGAGUGCAAAGUAGAGUUUGAACAUUUCAUUUAACAAUCACAGUGGUCAUCUGGUGGGCUGUAGAAUUUAUCACUAUGCCCACCAAAGUAAAGAUGGUGUGCUCAAAACUUGGAUUCGAUUACUUUUUCGUCAAAACAUACCAAAGCUCUCUCACUUU…	469	Fail	Precursor > 300 nt;No mature or star reads detected	2	0	25	0	74	5	33.78
ath-MIR5645c	AACCUAUUUAACGACAUGACU	21	356	376	UCAUGUUGUUAAAUAGGUUAA	21	11	31	CCCAUUUGAGUCAUGUUGUUAAAUAGGUUAAUAGAAUUUUUUACGACGUUAAUGUUCCGUUUAUCUGCUCUGUUAGAACAAAACAAUGUCGUUUAUUACAGAGACAAACGACGUCGUUUUAUCUGUUGAAACAAAUUUUAAACCCUAAAUCCCCAAAUCGAUUUCAUUAUCUCAAAUCCUAUAGAGGCCGAAUCGAUUUGAAUCCCAUCUGGUGAGGAGACAAACAAUGUUCCUCAGCCCAAAUCAAAUCGAAAAAAAAAAAGAAAAAACGGAAGAAGGAAGUUGAAGUAGAUGACAUCGUUUUGUUUUAAUAGAGAAAAUAAACGAGACAUUAACGCCGUAAAAUAUUUUUGAUAACCUAUUUAACGACAUGACUGAAAUGGC	384	Fail	Precursor > 300 nt;No mature or star reads detected	0	0	87	0	283	5	30.74
ath-MIR5652	UUGAAUGUGAAUGAAUCGGGC	21	15	35	CUAUUUAUCGAUAUUUUUCU	20	417	436	CAUGAAUUAGAGUGUUGAAUGUGAAUGAAUCGGGCUGAUAUCCCAUUUCCACCAUCUGACCAACAAGAGAUACGGCAUCUGAAAUCCUAUUCCCGUGACAGAAACCAUUGAGCAGAGAGUUAAGCGUGACAAUAUCGGGCUCAUAGCCGAGUUUCAUCAUCUUGGCAAGAACAGCUAAAGCAAGAGAGAGCUGAGAGCGUCGGCAGAAACAGUUGAUGAGAAUACUGUAUGUGUAAAGAUUAUGUGAAAUUCCCAAAUUUUGCAUCUGCUCGCCGAGAGAGAUGACAAGAUCGAACUUGUUCAUCUUAGCAAUGGCACUCAACAGUUUACUGAACUCAACAAUCGAAGGGAAAGGACGAGACUUGACCAUGUCACCGAACAGAUUAACCGCAUCAUCUA…	448	Fail	Precursor > 300 nt;No mature or star reads detected	4	0	102	0	153	5	66.67
ath-MIR5655	AAGUAGACACAUAAGAAGGAG	21	83	103	CCUUCUUAUGUGUCUACUUCU	21	395	415	ACAUCAAGUAAGGGUUGGUGGUGGUGGAGGAGGAGGAGAACAUACGAAGGGUACUGUGGCGGCAUCUCUGGGGAAGAGUAAGAAGUAGACACAUAAGAAGGAGAAAAACGAAAGAGGUUAUACAAAAAGAACUAGAGAGAGGAUAGAUUUAAUUAAUUACCAGAGAAAGUUUGCGGAGAGAGGUCUUGGAAGAGAGGCGGAGAAGCAGAGAUGACAUAGCUAAUAGCUUCGCUUGGUUGCUCUGUGUGUUUCUUCUCUAAAGGGUUUUCGAGUUAGUCAAGAUCUAAUUAAGACCAAAGUGCUUGCCACAAGAAAAAGGAGAAGUAGGGUUCUCAAUUAUUACUAGAGAGAUGUCUCUUUCUCUUUAUUUUUUCCACGUUUCUCUCGUUUUUCUCCUUC…	495	Fail	Precursor > 300 nt;No mature or star reads detected	0	0	67	0	330	5	20.3
ath-MIR5665	UUGGUGGACAAGAUCUGGGAU	21	421	441	UCCACAUCUUGUCUACCAAUU	21	41	61	CUUGUUUUCGAUUUCAUCAUUUUUCUCUAUUAUUAUGAAUUCCACAUCUUGUCUACCAAUUGUUUUCAUUUAAAGAUUUUGAUUCUUAUUUAGAUUUUUCACAAUCUAUUUUGGUUCACAGAUUAGUUAAGCAUUAUUGUCUUCACCUACACGUUUAUAAUUGCAUAUAAUUUUAUUUAAAUAAUAUGUUAUAUCAGAGACAAGUUCAUAUCGAAUGAGUAAUAAAAUCAGAUCAGGAACAAAUUCAGAUCGAAUGGUAGACAAGAUAAUAUGAUAUAACUUGAUUUUUUGGUUAUUUUGCAAUAGAAAGAAAAAAAUCAAUAAAUCGGGUCGGAGAAGACAAUAAUGCUCAACUAAUCUGUAGACCAAAAUAGAUGGUGAAAAAUCUAAAUAAAAUUC…	479	Fail	Precursor > 300 nt;No mature or star reads detected	1	0	19	0	940	5	2.02
ath-MIR5645e	AUUUGAGUCAUGUCGUUAAG	20	29	48	UAACGAUAGGACUCAAAUGG	20	372	391	UAAAUGACAAAGUUUAUGUUGACUUUUCAUUUGAGUCAUGUCGUUAAGUAGGUUAAUAUAAUUAUUUCCCGGCGUUAAGUUCUCGUUUAUCUCCUCUAUUAGAACAAAACAACAUUGUUUAUUGCAUCUCGUUUUGUCUGUUGAAACAAAUUUAAACCCUAAAUCCCCAAAUCGAUUUCAUUAUCUGCGAUUUUGAGGUCAGGUGGGUUUGUGAUUUUGAGAUAAUGAAAUCGAUAUAGGGAUUUAAGGUUUAUAUUUGUUUCAAGAGACAAAACGACGUCGUUUUGUGUCUUCAAUAAACGACAUUGUUUGUUCUAACAGAUCAAAUAAACAAGUCAUUAAAGCCGUAAAAAAAAUUAUAUUAACCUAUUUAACGAUAGGACUCAAAUGGCAAGUCAA…	417	Fail	Precursor > 300 nt;No mature or star reads detected	1	0	184	0	804	5	22.89
ath-MIR841b	UACGAGCCACUGGAAACUGAA	21	191	211	CAAUUUCUAGUGGGUCGUAUU	21	286	306	UCCUCAUCUCCUCUAACCGCCAACUGCAAAUGCCUUGGAGUUAUCCUCUUCACUUUCAAAUCCUUGUUAGUGUUUUCGGCCAACUGAAGAACCUCAGUAGUUAGGCAUUCAAGGAUUGAAGUCGUGUAGACAACAUCAGUCGCACCAACAGUACCAUGUGCAGAAACUCUGGUCUUAAGUUGCUUGUGAAUACGAGCCACUGGAAACUGAAAGAAACAAAGAAACAAUAUCAGUAUAAAAUUUCAUCAAAUUAGACUACAAAAAAUGAAAUUUCUUUGUUUAUUUCAAUUUCUAGUGGGUCGUAUUCACAUACAACUCAAGACUAGAGUAUCUACAACAUGGUCUACUUGGUGCUAUUGUUGUUGACUACACGCCUUCAAUCCUAAAGUGCCUAAUUUC…	495	Fail	Precursor > 300 nt;Precision less than 75%	2	0	48	25	243	5	30.04
ath-MIR5635a	UGUUAAGGAGUGUUAACGGUG	21	268	288	CCAUUAACACUUCUUAACAGC	21	157	177	AUUAAUUAACACCGAGAAAAAUGUUAUUUUAUACCUGAACUUUCAAAAAGUGGCCAAAUUAACCGUGAAUUUUUGAAAUGAUCGUUUUAUACCUCAACAAAAAGUUGACUUCUAAUUUAACCUAUAAGUUAUCGUUGACCCGGCCAAAUCGACUCACCAUUAACACUUCUUAACAGCUCUCCUAACAGCGUAACUAACAACUGUUUUUGUCCUUAAACCAACAAUAACGGCUGUUAGGCCAUGUUUUGUAACGGCUGUUAGGAACGCUGUUAAGGAGUGUUAACGGUGAGUAUAUUUGGCCGGGUCAACGACAAAUUAUAGGUCAAAUUAGAAGUCAACGAUAAAUUAUAGGUUAAAUUAGAAGUCAACUUUUUGUUGAGGUAUAAAACGACCAUUUCA…	442	Fail	Precursor > 300 nt;Precision less than 75%	1	0	214	4	3276	5	6.65
ath-MIR5638a	AUACCAAAACUCUCUCACUUU	21	374	394	AGUGAAAGAUUUUUGGUACGU	21	75	95	UCUUUGGAUGCGAGAAUGUGUUUGGGGACAAUUGGAGCAAAUUGACUCCCUUACGGUUAGUAUGAAGGUUUGAAAGUGAAAGAUUUUUGGUACGUUUCUAGAAAGUAAAUAAAUGAAUCCAAGUUUCAAGCACAUUGUCUUUACACUAGUGUGGCAGGCUGGCAGCCUACCAGAUAACCAUUUUGAUUGUUCAUAAAGUGUUACCUUCAUAUUUUGCAAAACCUCUUAUCCAAUUGCGAGUGCAAAGUAGAGUUGGAACAUUCCAUUUAACAAUCAUAAUGGUCAUCUGGUGGGCUCUAGAAUUCAUCAUUAUGCACACCAAAGUAAAGAUUGUGUGCUCGAAACUUGGAUUCAAUUACUUUUUCGUCAAAACAUACCAAAACUCUCUCACUUUUAAAA…	466	Fail	Precursor > 300 nt;Precision less than 75%	2	0	24	3	112	5	24.11
ath-MIR5642a	UCUCGCGCUUGUACGGCUUU	20	343	362	GGCUGUCCCGAGUGUGAGCGA	21	15	35	CAUGGAUCCGCCUAGGCUGUCCCGAGUGUGAGCGAGGUGUGAGUGUCGCCCAUGGGCAUCGACACCUUGCGGCUAGGAACUGGAACGAGACGGGUAGCAAAGAUUUCGAGUAGCACUUCAUACUACCGUGGGUUUUUUAAACCUUCCCCUAGUUUUGUUGAUGUUAUUCCGAGAAUUAGCAAACCGUAACGAAGAUGUUCUUGGCAACCAUCUUUUGAUGGGAGUCCGGCUGUUCGAAAGCCGGCCAAGGGUGAUGAACGAAAUGUGAACCCUUGUCUCGCCUAGGUUGGAUGGGCGUGCUUCGUUGGAAAGCAUGGAUCCGCCUAGGCUGUCCCGAAGGUAUCUCGCGCUUGUACGGCUUUGGCUCGGAUUCG	374	Fail	Precursor > 300 nt;Precision less than 75%	3	0	2733	5	10486	5	26.11
ath-MIR5645a	AUUUGAGUCAUGUCGUUAAG	20	45	64	UAACGAUAUGACUCAAAUGG	20	384	403	UUGUUGACUUUCGAAAUAAAUAACAAAGUUUUUGUUGACUUGUCAUUUGAGUCAUGUCGUUAAGUAGGUUAACAAAAAAAAUUUACGGCGUUAAUGUCUCCUUUAUCUCCUCUGUUAGAACAAAAAAACGUUGUUUAUUGCAGUUCGUUUUGUCUGUUGACACAAAUUUAAACCCUAAAUCCCCAAAUCGAUUUUAUUAUCUGCGAUUUUGAAGUCAAUGUGGGUCUGUGAUUUUGAGAUAAUAAAAUCGAUUUGGAGAUUUAGGGUUUAUAUUUGUUUCAAGAGACAAAACAACGUUGUUUUGUCUCUUCAAUAAACGACGUUGUUUUGUUCUAACAGAUCAAAUAAACAUUAACACCGUAAAAAAAUUCUCUUAACCUAUUUAACGAUAUGACUCAA…	445	Fail	Precursor > 300 nt;Precision less than 75%	0	0	184	10	936	5	20.73
ath-MIR5645b	AUUUGAGUCAUGUCGUUAAG	20	67	86	UAACGAUAUGACUCAAAUGG	20	411	430	CGACAAAUAAAUCGUAAACGUUUUGUUGACUUUUGAAAUAAAUGACAAAGUUUUUGUUGACUUGUCAUUUGAGUCAUGUCGUUAAGUAGGUUAACAUAAAAAAUUUAAGACGUUAAUGUCUCGUUUAUCUCCUCCGUAAAAACAAAACAACGUUGUUUAUUGAAGCUCGUUUUGUCUGUUGAAACAAAUUUAAACCCUAAAUCCUCAAAUCGAUUUCAUUAUUUAUGAUUUUGAGGCCAAGGUGGGUCUGUGAUUUUGAGAUAAUGAUAUCGAUUUGGAGAUUUAAGGUUUAUAUUUGUUUCAAGAGACAAAACGACGUCGUUUUGUCUCUUCAAUAAACAACGUUGUUUUGUUCUAACAGAUCAAAUAAACAAGACAUUAACACCGUAAAAAAAUUCU…	494	Fail	Precursor > 300 nt;Precision less than 75%	0	0	184	10	934	5	20.77
ath-MIR5647	UCAAGUUUGAUGACGAUUCCA	21	354	374	GAGUCGCCAACAAACUUAACC	21	49	69	AUUAAAUCCUCAAGAACCAUACAGCUUGAUAUGAGAGUCUUCAAACCUGAGUCGCCAACAAACUUAACCCCCUUUAAAUAUAUACAAAAGGUAAAGAAACCAAUUUUGAUUUCGGAUGAUAAAAGACAACACAAUGGAGAUUUAAAUCCACCAAAGUCGCACAAAAAUAGAACAAGAUAGGCAUCUUAACUCUCUAACGUUUUUUAGAGUCUUUGGAACCUUAGUUAUGAUGCCUUUCUCGCUCUAUACAUGUUCGAAUUUGGUGAAUUUGACUCUCUAAUGUGUUGUAUUUGAUAAUCCAAAUUCAAAAUCGGUUUCUAUACCUUGUGUCAAUGCUAUGUAUUUAGAGAAGGUCAAGUUUGAUGACGAUUCCAUUUUGGAGACUCUCUAAUUAAGUUG…	420	Fail	Precursor > 300 nt;Precision less than 75%	5	0	154	1	560	5	27.68
ath-MIR5645d	AUUUGAGUCAUGUCGUUAAG	20	37	56	UAACGUUAUGACUCAAAUGG	20	417	436	UUUCGAAAUAAAUGACAAAGUUUUUGUUGACUUGUCAUUUGAGUCAUGUCGUUAAGUAGGUUGACAUAAUUUUUUUACGGCGUUAAUGUCUCGUUUAUCUCCUCUGUUAGAACAAAACAACGUUGUUUAUUGCAGCUCGUUUUCUCUAUUGAAACAAAUUUAAACCUUAAAUUCCCAAAUCGAUUUUAUUAUCUGCGAUUUUGAGGUCAAUGUGGGUAUGUGAUUUUGAGAUAAUGAAAUCGAUUUAGGGGUUUAUAUUUAUUUCAAGAGACAAAACAACGUCGUUUUAAAAAAAAAAGAAAAAAAAAAAAAAAAAAAACAACGUCGUUUUGUCUUUUCAAUAAACGACGUUGUUUUGUUCUAAUAGAUUAAAUAAACAAGACAUUAACGCCGUAAAAA…	470	Fail	Precursor > 300 nt;Precision less than 75%	1	0	184	1	1431	5	12.93
ath-MIR5642b	UCUCGCGCUUGUACGGCUUU	20	341	360	GGCUGUCCCGAGUGUGAGCGA	21	15	35	CAUGGAUCCGCCUAGGCUGUCCCGAGUGUGAGCGAGGUGUGAGUGUCGCCCAUGGGCAUCGACACCUUGCGGCUAGGAACUGGAACGAGACGGGUAGCAAAGAUUUCGAGUAGCACUUCAUACUACCGUGGGUUUUUUAAACCUUCCGAGUUUUGUUGAUGUGUUUCCGAGAAUUAGCAAACCGUAACGAAGAUGUUCUUGGCAACCAUCUUUUGAUGGGAGUCCGGCUGUUCGAAAGCCGGCCAAGGGUGAUGAACGAAAUGUGAACCCUUGUCUCGCCUAGGUUGGAUGGGCGUGCUUCGUUGGAAAGCAUGGAUCCGCCUAGGCUGUCCCGAAGGUAUCUCGCGCUUGUACGGCUUUGGCUUGGAUUCG	372	Fail	Precursor > 300 nt;Precision less than 75%	3	0	2733	5	10291	5	26.61
ath-MIR5645f	AUUUGAGUCAUGUCGUUAAG	20	71	90	UAAUGAUAUCUCAAAUGG	18	414	431	CGGAAGACAAAUAAAUCGUAUAGUUUUUGUUGUUUUUCAAAAUAAAUGACAAAGUUUUUGUUGAGUUGUCAUUUGAGUCAUGUCGUUAAGUAGGUUAACAGAAUUUUUUUACGGCGUUAAUGUCUCGUUUAUCUCCUAUGUUAGAACAAAACAACGUUCUUCAUUGCAGCUCGUUUUGUCUGUUGAAACAAAUUUAAACCCUAAAUCCCUAAAUCGAUUUCAUUAUCUGCGAUUUUGAGGUCAAUGUGGGUCUCUGAUUUUGAGAUAAUGAAAUCAAUUUGGGAAAUUAGGGUUUAUAUUUGUUUCAAAAGACAAAACAACGUCGUUUCGUCUCUGCAAUAAACGACGUUGUUUUGUUCUAACAAAGUAAAUAAACAAGACAUUAACGCCGUAAAAAAA…	499	Fail	Precursor > 300 nt;Star length not met;No mature or star reads detected	2	0	184	0	729	5	25.24
ath-MIR8173	AUGUGCUGAUUCGAGGUGGGA	21	82	102	UUACCUCAAUCAGCAUCACUAAUCU	25	6	30	UUCUUUUACCUCAAUCAGCAUCACUAAUCUUCAUAGUUGUUACCAACGAGCUGUUGGCCCAAUGGUAAAUCUCCUAGGUAGAUGUGCUGAUUCGAGGUGGGAGGG	105	Fail	Star length not met;asymmetric bulge greater than 3;No mature or star reads detected	1	1	3	0	396	5	0.76
ath-MIR156i	UGACAGAAGAGAGAGAGCAG	20	5	24	GCUUCUCUAUCUAAUCUGUGGUCGCUUGAAUGAUGAGUUUGGCAUAGGAAGUGUCAUCUCUACCCUUGAUCUUUCUUGAUUCUGCAUCACCACCUGACCAUUGAUUCCUCUCCGACCUGAUCCUUCUCCAUAAGUACUCUCACCAGAGCUCUUCCUUCUUCGCUCAUU	168	28	195	UAGAUGACAGAAGAGAGAGAGCAGACAGCUUCUCUAUCUAAUCUGUGGUCGCUUGAAUGAUGAGUUUGGCAUAGGAAGUGUCAUCUCUACCCUUGAUCUUUCUUGAUUCUGCAUCACCACCUGACCAUUGAUUCCUCUCCGACCUGAUCCUUCUCCAUAAGUACUCUCACCAGAGCUCUUCCUUCUUCGCUCAUUGU	197	Fail	Star length not met;More than 5 mismatches in duplex;asymmetric bulge greater than 3;No mature or star reads detected	68	1	24	0	24	5	100
ath-MIR416	AACCCGGUUUGUACGUAUGGACCGC	25	9	33	GGUUCGUACGUACACUGUUCA	21	57	77	CGAAACUGAACCCGGUUUGUACGUAUGGACCGCGUCGUUGGAAUCCAAAAGAACCAGGUUCGUACGUACACUGUUCAUCG	80	Fail	Star length not met;More than 5 mismatches in duplex;No mature or star reads detected	6	0	2	0	33	5	6.06
ath-MIR5630a	GCUAAGAGCGGUUCUGAUGGA	21	5	25	CAAACCACGAAUCGAUCUUAAGCUU	25	46	70	CGUGGCUAAGAGCGGUUCUGAUGGAGGCGCUGGUUUUGCGUGUUCCAAACCACGAAUCGAUCUUAAGCUUCU	72	Fail	Star length not met;More than 5 mismatches in duplex;No mature or star reads detected	7	0	81	0	84	5	96.43
ath-MIR5630b	GCUAAGAGCGGUUCUGAUGGA	21	5	25	CAAACCACGAAUCGAUCUUAAGCUU	25	46	70	CGUGGCUAAGAGCGGUUCUGAUGGAGGCGCUGGUUUUGCGUGUUCCAAACCACGAAUCGAUCUUAAGCUUCU	72	Fail	Star length not met;More than 5 mismatches in duplex;No mature or star reads detected	7	0	81	0	84	5	96.43
ath-MIR419	UUAUGAAUGCUGAGGAUGUUG	21	4	24	ACAUCUUAGCAUCAAAUU	18	88	105	AAAUUAUGAAUGCUGAGGAUGUUGUUAUUACGAGCAAUGAGAUGUCUUUUUUUAAAAAAAAAAAUUUGGUUGCUUGCUUGCAAGAGGACAUCUUAGCAUCAAAUUU	106	Fail	Star length not met;No mature or star reads detected	4	0	0	0	0	5	0

## Sheet: osa_miRBase
name	mSeq	mLen	mStart	mStop	msSeq	msLen	msStart	msStop	precSeq	precLen	result	flags	mismatches	bulges	mReads	msReads	totReads	numLibraries	precision
osa-MIR167b	UGAAGCUGCCAGCAUGAUCUA	21	18	38	GAUCAUGCUGUGACAGUUUCACU	23	124	146	GUGCCCAAGAGAAAGCGUGAAGCUGCCAGCAUGAUCUAACUUGCAGACAAGAAAUCAGCUCAGCUCGCUGGUUUCGAACAGGAAGGCGGCUAGCUGAGGCUUCUUCUGAGUACGUGAUGGUUAGAUCAUGCUGUGACAGUUUCACUCCUUCCCUGUUGGGCAC	163	Pass	23/24 nt miRNA star	0	0	12368	23	12391	2	100
osa-MIR159a.1	UUUGGAUUGAAGGGAGCUCUG	21	242	262	GAGCUCCUUUCGGUCCAAAAAGG	23	13	35	GUUGUGGACGUUGAGCUCCUUUCGGUCCAAAAAGGGGUGUUGCUGUGGGUCGAUUGAGCUGCUGGGUCAUGGAUCCCGUUAGCCUACUCCAUGUUCAUCAUUCAGCUCGAGAUCUGAAAGAAACUACUCCAAUUUAUACUAAUAGUAUGUGUGUAGAUAGGAAAAUGAUGGAGUACUCGUUGUUGGGAUAGGCUUAUGGCUUGCAUGCCCCAGGAGCUGCAUCAACCCUACAUGGACCCUCUUUGGAUUGAAGGGAGCUCUGCAUCUUUUGU	272	Pass	23/24 nt miRNA star	1	0	317750	2184	321119	4	99.56
osa-MIR1430	UGGUGAGCCUUCCUGGCUAAG	21	108	128	UAGCCAAGAAUGGCUUGCCUAUC	23	20	42	AUGAGGAGAUUGCCUCUGUUAGCCAAGAAUGGCUUGCCUAUCUCCACUAUUUGGUUCAUCACUGGAACACACUUGGGGUUCUCAGAUGGUGGAUGAAAUAUGGAAGAUGGUGAGCCUUCCUGGCUAAGAGAGUGAUUCUCAU	142	Pass	23/24 nt miRNA star	2	0	99	30	154	2	83.86
osa-MIR5818	UCGAACUAGAAGGGCCAGGUU	21	2	22	CCUGGCACUCCCUUGGUUUUUAU	23	37	59	AUCGAACUAGAAGGGCCAGGUUGUAUUUGUGCUUCUCCUGGCACUCCCUUGGUUUUUAU	59	Fail	23/24 nt miRNA star;More than 5 mismatches in duplex;Hairpin structure invalid	8	1	NA	NA	NA	NA	NA
osa-MIR2923	AGACAAAAAUAUAAAUAACAAA	22	5	26	AGUUGGGAAAUAUAAGCACCAUA	23	69	91	UUACAGACAAAAAUAUAAAUAACAAAGAAAUAAACGCCUUGUACCUACAGUACAAAGAAUUGGAAUCAAGUUGGGAAAUAUAAGCACCAUACCUGCCUAUUAUGAACAUACUCCAGAUACGAAGGGACAUCUGGAUAACGCAUUUGAGUGUCACUAUCAGGUAUAGGUGAUUUUU	175	Fail	23/24 nt miRNA star;More than 5 mismatches in duplex;No mature or star reads detected	13	0	0	0	0	5	0
osa-MIR5071	UCAAGCAUCAUAUCGUGGACA	21	13	33	GCCUUAGAUUGAUACCCUUGAUA	23	67	89	GAACAGAUCAAAUCAAGCAUCAUAUCGUGGACACGGCAACCAUAUACAUACCCUUCAUUAUAGCGUGCCUUAGAUUGAUACCCUUGAUAUUGUACCUCC	99	Fail	23/24 nt miRNA star;More than 5 mismatches in duplex;No mature or star reads detected	7	0	0	0	0	5	0
osa-MIR5074	GAAGGCCACCGUCGGGAUCGC	21	11	31	GAUCUCCGCCGCCGCUUCUUCCU	23	106	128	CGUCAUUCGGGAAGGCCACCGUCGGGAUCGCCAAGUCGUCGCCGUCCCCGUCCGCCGCUUCGCCGUCGCCGAAGAUCGCCGGAGCACCGUCGCCGCCGUCGACCCGAUCUCCGCCGCCGCUUCUUCCUCGUCGCCG	136	Fail	23/24 nt miRNA star;More than 5 mismatches in duplex;No mature or star reads detected	7	0	0	0	0	5	0
osa-MIR5338	UGAAGCUUCAGUUGGUUGUAU	21	11	31	GCUACUAAUAUUGACUCCUUCAAA	24	91	114	AAUUUGCUUCUGAAGCUUCAGUUGGUUGUAUUCAUUAUUUUCUUUAGCACUAUUGGUUGAUAAGUUCAUCCCUGAUGAAGUGCUAGAGAUGCUACUAAUAUUGACUCCUUCAAAAAAAAAGAUGGGGCAUUGA	133	Fail	23/24 nt miRNA star;More than 5 mismatches in duplex;No mature or star reads detected	8	0	0	0	1	5	0
osa-MIR5488	UGAAGGCGACUGAUGAUUUCA	21	11	31	AUUAACCAUUAGAUGUUUUCACA	23	184	206	ACGCAUUUGAUGAAGGCGACUGAUGAUUUCAGGAGACACAAGAUGACCUUGCGCGUGGUGAUUGGAUUUUUACUGUCAUUUUCUCGCAGAAGGCACAGAUUGGAUCAUUACUCUGAACAGCAUCACAAGCUUGCAAGAAACACAAUCCUUUUAAAUAAACAAAUUUUUUAUCUGUGGAAUCAGAUUAACCAUUAGAUGUUUUCACAGAAGUAC	213	Fail	23/24 nt miRNA star;More than 5 mismatches in duplex;No mature or star reads detected	6	0	0	0	0	5	0
osa-MIR5492	AGAAGGAGAAUAGAUAUGGUU	21	11	31	UAACUGUUGUUUCUCCUCUCACC	23	143	165	ACAAUGAGGGAGAAGGAGAAUAGAUAUGGUUGAGUUAAUUAUAGAAAUCAUUCUGGUGAUUGGAUUUAAUCAGUGUCUUCUUGGGAAGUGCAACUAAUAAAAGUUACACUUUUUUUUCUAAUAAUUGUGGUUUUAGACUCAAUAACUGUUGUUUCUCCUCUCACCCUAUUCAU	173	Fail	23/24 nt miRNA star;More than 5 mismatches in duplex;No mature or star reads detected	7	0	0	0	0	5	0
osa-MIR5498	UGAGCUGUAACACUUGAAGAC	21	11	31	CUUGCAAAGUGACAUGGCUUGUA	23	116	138	AACUGGUGGUUGAGCUGUAACACUUGAAGACGCAACUUGCACUGCAUUGGCUCCUGUGACGACAAUGUUGUUGACUUGACCUUGCGGCUGCUGAUGCUUUGGCUUCGAACACUCUCUUGCAAAGUGACAUGGCUUGUAACAGUUG	145	Fail	23/24 nt miRNA star;More than 5 mismatches in duplex;No mature or star reads detected	6	0	0	0	3	5	0
osa-MIR5503	UUCGGAUCUUUCUAGAGGCAUU	22	225	246	UCCCUCCUAUCAGGAUCUGAAGC	23	13	35	UUUUGCUAGACCUCCCUCCUAUCAGGAUCUGAAGCCAACCUAUUACUAUUAGCCAUACAGUUUUGCAAACUGAUUCUGAUUCUUCUAAGGAUCUGAUUCACGGAGAAUCCUUUGGAUUUCCUUUUUUGAUCAAUGAUAACCUCUGCAUUGUUGUCAUAGCGUAUUAUUAUACCAUCUUCGCAUUUGAACUCUUUACAUGUAUGUACAAUUACACCUCAAAUUACUUCGGAUCUUUCUAGAGGCAUUUGGGGCACUG	256	Fail	23/24 nt miRNA star;More than 5 mismatches in duplex;No mature or star reads detected	6	0	3	0	4	5	75
osa-MIR5524	UGGAAAAUGUGUUCAUGACGG	21	254	274	GUAAUCGUGACAUUAUUUCUAUU	23	12	34	GAAGAAUGGCGGUAAUCGUGACAUUAUUUCUAUUAAUAGUAACCAAAUAAUAUUGUCAGAUGUGAUCAGCAAAAGUAUCAUCAACAAAGGUUCAAGUUUGUAUAUGUUUUGGUUUGAGUAAGAAGAUAGCGAAUGAAAAGGAAUGCCCCUUGCAUGUUGAGGGAUUGGUAUGUGUUAAUUGUUUGAGUCAAGAUAUUUUUGUAGAGACUAUGCUAAUCGCAGUUAAGAAUCAACAGUUCUAGAGAGAUAUAUAUGGAAAAUGUGUUCAUGACGGUCUAUUCAAU	284	Fail	23/24 nt miRNA star;More than 5 mismatches in duplex;No mature or star reads detected	6	0	0	0	2	5	0
osa-MIR5528	AAGACGGUUUUAGAUGUUGCC	21	43	63	CAGUAUCUUUACCAAGGUCUGGU	23	13	35	GACAUCAGUUUGCAGUAUCUUUACCAAGGUCUGGUACUGCCCAAGACGGUUUUAGAUGUUGCCUCCUGAUCGU	73	Fail	23/24 nt miRNA star;More than 5 mismatches in duplex;No mature or star reads detected	6	0	0	0	0	5	0
osa-MIR5532	AUGGAAUAUAUGACAAAGGUGG	22	123	144	ACCCUUGUAGUAGGAUACCGUCU	23	23	45	CCUCUUUUGGAUUCUUAAGACCACCCUUGUAGUAGGAUACCGUCUGCUUUGGGUUCUUUAUUAUAUUAUCUCCUUCGAGGGAUUUUUAGGAUCGUUUAGGCUAUAUUUAGUCUAUUUUGGCUAUGGAAUAUAUGACAAAGGUGGAGUCUUGGAG	154	Fail	23/24 nt miRNA star;More than 5 mismatches in duplex;No mature or star reads detected	7	0	10	0	18	5	55.56
osa-MIR5537	AAUGUUUGUAUGGAUCGUUUGU	22	99	120	AAAAAUGUCCGUGCAUUACAACGG	24	21	44	UUGUUUUAUUAAUUGACUAGAAAAAUGUCCGUGCAUUACAACGGGUGAAAAAUUUCUAAUGAUAAUAUAUAUUUUUCAUGCAUAACCAUGUCAAUGGCAAUGUUUGUAUGGAUCGUUUGUAGCUAAAACA	130	Fail	23/24 nt miRNA star;More than 5 mismatches in duplex;No mature or star reads detected	8	0	0	0	8	5	0
osa-MIR5538	ACUGAACUCAAUCACUUGCUGC	22	11	32	AGGAGAGGAGGUGAGUAGGGGUAG	24	92	115	AUGAGGAACUACUGAACUCAAUCACUUGCUGCCGUUACUCAACAGUUUUCUGUUGAGGUCUAUCCCGUAGAGGUAGUCAAAUUAGAACGGGAGGAGAGGAGGUGAGUAGGGGUAGUUCAAUGG	123	Fail	23/24 nt miRNA star;More than 5 mismatches in duplex;No mature or star reads detected	7	0	0	0	24	5	0
osa-MIR5793	CGAGGACGAGAUACAGUGCAG	21	4	24	GUACCUUCUCUUGUCCCAUCCUG	23	54	76	ACCCGAGGACGAGAUACAGUGCAGCAUCGCGGGACGGAAAUCUUCCUUUGCGUGUACCUUCUCUUGUCCCAUCCUGGU	78	Fail	23/24 nt miRNA star;More than 5 mismatches in duplex;No mature or star reads detected	8	0	0	0	0	5	0
osa-MIR5836	UGAGCAGCCGGACCAUGGGAU	21	11	31	CCUAAUGGCCUCUACUGUAGCUG	23	59	81	UUACGAGGCAUGAGCAGCCGGACCAUGGGAUAUUCAGGCACUCCUGGUGUUUCACAUUCCUAAUGGCCUCUACUGUAGCUGCCAUGUAA	89	Fail	23/24 nt miRNA star;More than 5 mismatches in duplex;No mature or star reads detected	8	0	0	0	0	5	0
osa-MIR5837.1	AUGUUGGAAUGACAUGCAGCU	21	32	52	CAUUGUGUCUCACUCUGAUCAAU	23	136	158	GAAUUGGAAGGGUGAUGUGGAGCGUUCGGCAAUGUUGGAAUGACAUGCAGCUUCGAAGACAUUCUUGAUGCUUUCCAAGCCUAUAGCUGUACAGAGAUGGAGGGAUCUCAUGCAGUUUUCUUAGAAAGUUUGAUGCAUUGUGUCUCACUCUGAUCAAUGGCUUAGCGUUUUGUAUGCGCCUUUUACCUUGUC	192	Fail	23/24 nt miRNA star;More than 5 mismatches in duplex;No mature or star reads detected	8	0	0	0	0	5	0
osa-MIR2103	AGGAUGGAUGCCGGGAGGGAGAGA	24	42	65	UUUCCCUCUCCGUGCGCGCUCG	22	10	31	CGGCGCCUUUUUCCCUCUCCGUGCGCGCUCGCCGGCCGGCGAGGAUGGAUGCCGGGAGGGAGAGACAAGAGGC	73	Fail	23/24 nt miRNA star;More than 5 mismatches in duplex;Precision less than 75%	7	0	14	5	230	5	8.26
osa-MIR167c	UGAAGCUGCCAGCAUGAUCUA	21	17	37	GGUCAUGCUGCGGCAGCCUCACU	23	123	145	UGUCCAAGGGAACGAGUGAAGCUGCCAGCAUGAUCUAGCUCUGAAUGAUCAACAAGAUGUGCUCCCACACUGCCUUCCUGUGGAUCUUGAGCUGUUGCUAGUCUUGUGGUCAUGCCUUGCUAGGUCAUGCUGCGGCAGCCUCACUUCUUCCCAUUGUUGGGCA	163	Fail	23/24 nt miRNA star;No mature or star reads detected	1	0	16830	0	16854	5	99.86
osa-MIR395t	GUGAAGUGUUUGGGGAAACUC	21	113	133	GUUCUCCUCAAACCACUUCAGCA	23	13	35	UUAUCCACUGGAGUUCUCCUCAAACCACUUCAGCAGAUAGCUAGCUAGGCCUCAUUGCAUUGCACCACUGUUGCAUAACUAUGAGCAUGGGGCCAAAAGUUAGCUGCUUAUAGUGAAGUGUUUGGGGAAACUCCGGUUGGCAA	143	Fail	23/24 nt miRNA star;No mature or star reads detected	0	0	2	0	2	5	100
osa-MIR395a	GUGAAGUGCUUGGGGGAACUC	21	112	132	GUUCUCCUCAAUCCACUUCAGUA	23	13	35	UUGUCCACUGGAGUUCUCCUCAAUCCACUUCAGUAGAUAGCUAUGGCUAGGCCUCAUUGCAUUGCACUGUUACAUAACUGUGAUCAUGGGGCCAAAAGCUAGCUAUGUAUAGUGAAGUGCUUGGGGGAACUCCAGUUGACAC	142	Fail	23/24 nt miRNA star;No mature or star reads detected	1	0	72	0	72	5	100
osa-MIR156k	UGACAGAAGAGAGAGAGCACA	21	11	31	UGCUCUCUGAUCUAUCUGUCAUU	23	76	98	UUGAGAGUGAUGACAGAAGAGAGAGAGCACAACCCGGCAGCAGCGACGACGGCGGUCGCUUCUGCCAGGGCCGUGUGCUCUCUGAUCUAUCUGUCAUUGCCGUCCA	106	Fail	23/24 nt miRNA star;No mature or star reads detected	1	0	1303	0	1304	5	99.92
osa-MIR169e	UAGCCAAGGAUGACUUGCCGG	21	11	31	GGCAAGUUAUUUUCUUUGGCUACA	24	101	124	GCUGGUUGUGUAGCCAAGGAUGACUUGCCGGCCUGGUUUGUGUUCAUCAGCAAUCCAGCAUAUGCUGUAUUGCCGUGUGUGAUCGAUCGAUGCAUGGACCGGCAAGUUAUUUUCUUUGGCUACAUUACAACC	132	Fail	23/24 nt miRNA star;No mature or star reads detected	0	0	764	0	766	5	99.74
osa-MIR169q	UAGCCAAGGAGACUGCCCAUG	21	11	31	CAGGCAAGUCAUCCUUGGCUAUC	23	78	100	CCACUCAGGCUAGCCAAGGAGACUGCCCAUGAACCAGCUUAAAGGAUCAUUAAAUUGCUAAUCCUUCAGGGAGGACACAGGCAAGUCAUCCUUGGCUAUCAGAGAUAA	108	Fail	23/24 nt miRNA star;No mature or star reads detected	2	0	0	0	0	5	0
osa-MIR395m	GUGAAGUGUUUGGGGGAACUC	21	100	120	GUUCUCCUCAAAUCACUUCAGUA	23	3	25	GAGUUCUCCUCAAAUCACUUCAGUAGAUAGCUAGCUAGGCUUCAUUGCAUUACACUGUUACAAAACUGUGAGCAUGGGGCCAAAAGCUAGUUGUAUAUAGUGAAGUGUUUGGGGGAACUC	120	Fail	23/24 nt miRNA star;No mature or star reads detected	0	0	1204	0	1204	5	100
osa-MIR395w	GUGAAGUGUUUGGGGGAUUCUC	22	48	69	GAGUUCUCUUUAAUCAUUUCACAU	24	1	24	GAGUUCUCUUUAAUCAUUUCACAUGGCACUAUUUUAAGGCCUACUGUGUGAAGUGUUUGGGGGAUUCUC	69	Fail	23/24 nt miRNA star;No mature or star reads detected	5	0	50	0	60	5	83.33
osa-MIR1855	AGCACUGGAGUAGCCAAGAGA	21	80	100	UCUUGGCCUCCUCUCGCUGCUCC	23	11	33	CCUCCCCAUUUCUUGGCCUCCUCUCGCUGCUCCUGCUUGUGCUCUGAGCCCCAACUGCUCAUGCUCGUGCUCAAGGAGGAGCACUGGAGUAGCCAAGAGAUGGAGUGCGA	110	Fail	23/24 nt miRNA star;No mature or star reads detected	3	0	0	0	0	5	0
osa-MIR2104	GCGGCGAGGGGAUGCGAGCGUG	22	74	95	CGGUGGCUUCGACCCUCGUCUCG	23	12	34	ACGGGCGCUCACGGUGGCUUCGACCCUCGUCUCGGCCGCGUGCGGUAGUGCGGGAGGCAUGCCGUGUGUACCGGCGGCGAGGGGAUGCGAGCGUGAGUGCCUCGG	105	Fail	23/24 nt miRNA star;No mature or star reads detected	4	0	0	0	0	5	0
osa-MIR5076	GAAAUGGGAGCAGAGCAGGUUU	22	198	219	GCCUUCUAUUGCUUUAUUUUCAG	23	13	35	CAUCUGAUCCCAGCCUUCUAUUGCUUUAUUUUCAGUCAAUUCAUCUACUUGUGUAAGAAGAGUAGAGUUUGAGUAUCUAGCAGGGUUGAGUAUACAUUUGCCAAAUAAUUUUGCUGUUAUUGAACUUAUCUAUAUUUAUACUAUGCCAAUGAAUUCGAAUUUUUGACCUUUUCUCUCCAGCAUGACUCUCUUGACUCGAAAUGGGAGCAGAGCAGGUUUGAAAAAAGAU	229	Fail	23/24 nt miRNA star;No mature or star reads detected	4	0	4	0	94	5	4.26
osa-MIR5081	UAAUUUGUAGCAAAUUGAUAGU	22	219	240	UAUCAGUUUGUUGCAACAUUAGU	23	13	35	AUAGUGACAAACUAUCAGUUUGUUGCAACAUUAGUGAUCUAUUUCAGUUUGCUGCAAUAAUAGCGUGGAAAAUUAUCACAAAACUGCAACUUUUACGUGAUAUGCUACUACAUGACAAUUGUAGCAGCAUAUCACGUACUGUAGCAGCAUAUCACGUAAAAGUUACAGUUUUAUGAUAACUUCCCAUGCUAUUGUUGCAACAAACUAAAAUAGAUAACUAAUUUGUAGCAAAUUGAUAGUUUUAUCACUA	250	Fail	23/24 nt miRNA star;No mature or star reads detected	0	0	0	0	96	5	0
osa-MIR5491	UGAAAUGGAGGCUCGUUGUAC	21	87	107	ACAAUCUGAGUGCUUCAUUUUAUA	24	15	38	ACCAUGCGGCAUUGACAAUCUGAGUGCUUCAUUUUAUACACGUAUACUUUCACAGACAUAAGAGCACGUUGUGUAUCAAAAAAUUGUGAAAUGGAGGCUCGUUGUACGUUGUGUACC	117	Fail	23/24 nt miRNA star;No mature or star reads detected	2	0	0	0	0	5	0
osa-MIR5506	UGGAUCGCUUCGUCUGAUGGU	21	11	31	CAUCAAGGUGACGUCGAUGCAGA	23	81	103	ACCAGUUGUAUGGAUCGCUUCGUCUGAUGGUCCUCCUAUUGACUCAAGUGGACGUGACUGAACCCUAGGAGUGCUCAGCCCAUCAAGGUGACGUCGAUGCAGAUGACAUUG	111	Fail	23/24 nt miRNA star;No mature or star reads detected	3	0	0	0	0	5	0
osa-MIR5519	UGGCAGAAGUACUGGACUUAG	21	11	31	AGGGCUUCAGCUCAUUCUGCUAUG	24	40	63	CUGUGGGCGUUGGCAGAAGUACUGGACUUAGCGGGCGCUAGGGCUUCAGCUCAUUCUGCUAUGUCCGCAU	70	Fail	23/24 nt miRNA star;No mature or star reads detected	2	0	0	0	0	5	0
osa-MIR5531	ACUGACUGCCUUGAGCUCCGGG	22	16	37	UUGAGGAGUAUGAGGCUGCAGUGC	24	56	79	GGAUUCAAGCUGGUGACUGACUGCCUUGAGCUCCGGGCAUGGUUCUACCUUGCACUUGAGGAGUAUGAGGCUGCAGUGCGGGAUAUCA	88	Fail	23/24 nt miRNA star;No mature or star reads detected	3	0	0	0	0	5	0
osa-MIR5789	UGACUGAGCUUCGUUCGGUAU	21	40	60	ACCAAAUGGAGACGAUCAGUACC	23	8	30	AAUUCAUACCAAAUGGAGACGAUCAGUACCAAAGGCUGGUGACUGAGCUUCGUUCGGUAUCGAUU	65	Fail	23/24 nt miRNA star;No mature or star reads detected	2	0	0	0	0	5	0
osa-MIR5796	UCAUUCAGGAUUGAAGCCGCC	21	141	161	GGGUUUGGGAGUUGAGUUUGGAC	23	14	36	GAUCGGCAUGGGAGGGUUUGGGAGUUGAGUUUGGACAAUUACAUGAGAGUCACCUUCCUCAUGGGUAGAUACCUGUUUCCCAAGCUAUCAUAGGGGUUGCAGGAGCUGCCAUUGCACAGGGAGUCUUUGGACAGGAUUGUUCAUUCAGGAUUGAAGCCGCCAAUGCCAGCA	171	Fail	23/24 nt miRNA star;No mature or star reads detected	4	0	0	0	0	5	0
osa-MIR5179	UUUUGCUCAAGACCGCGCAAC	21	11	31	UGUGCGGUUCUUGCGCAAUAACG	23	190	212	UUGAGAGGCGUUUUGCUCAAGACCGCGCAACGAUUCCAUAUGACACCGCAUCGUUGUCCAUGCCUAUCAUGUUCAUCCAGAGCCCCUGUUGAUCUUCAGAUAAGAGAAAAGCUCAAAAUUAAAGAAGGCUUGUUUAUUGAUCAUGUCAAGGAUAGGUAUCGACGGCGAUGCGCUGGCUAUGGCCAUGGUUGUGCGGUUCUUGCGCAAUAACGUUUUGAUCUCGA	224	Fail	23/24 nt miRNA star;No mature or star reads detected	1	0	0	0	0	5	0
osa-MIR169i	UGAGUCGCUCUUAUCACUCAUG	22	135	156	UGGUGAUAAGGGUGUAGCUCUGG	23	21	43	GGAAGAGAGCAAGGCUUGCAUGGUGAUAAGGGUGUAGCUCUGGUAGCCAAGGAUGACUUGCCUGUGUCCUUGUGUAGAGGAUCAUUCAGAAAAUGAGCCUUGAACUGGUUCAUAGGCAGUCUCCUUGGCUAGUCUGAGUCGCUCUUAUCACUCAUGUUAGGCUUGCAUCUCGUUGA	176	Fail	23/24 nt miRNA star;Precision less than 75%	1	0	1348	132	2578	5	57.41
osa-MIR5512a	UAGGAUAUGGUAAUGCUAAAA	21	107	127	UUUUAGCAUUACCAUAUCCUAUU	23	14	36	CUCUUGUAUUUUUUUUUAGCAUUACCAUAUCCUAUUUGGCAAUGAAUUUCAUAUACUAGAGUAUGUUCUUAAGAUUGGAUUGUCUAAAGUGAAAUUCAUUGCCAAAUAGGAUAUGGUAAUGCUAAAAAAAUACAUGA	137	Fail	23/24 nt miRNA star;Precision less than 75%	0	0	89	2	161	5	56.52
osa-MIR1871	AUGGCUCUGAUAUCAUGUUGGUUU	24	82	105	UCUAACAUGGUAUCGGAUCCAUAG	24	33	56	UAACAAUGAAUAUAUCUGUUGUUUCUCUCAAAUCUAACAUGGUAUCGGAUCCAUAGGUGUAGCCAUAUCAAUCUUAAAGCUAUGGCUCUGAUAUCAUGUUGGUUUUGAAGGAAAUGACUGAUAUAUUUCAUUGUA	135	Pass	23/24 nt miRNA;23/24 nt miRNA star	2	0	621	16	842	1	75.65
osa-MIR1873	UCUAGCUCUGAUACCAUGUUGAGU	24	164	187	UCAACAUGGUAUCAGAGCUGGAAG	24	14	37	UAGAUUAUGAACCUCAACAUGGUAUCAGAGCUGGAAGUCCUAAAGUUGACAUCAUGAUAGCCUGACGAUGGUGGAGACCAUGAUAAGCUGAUACCAUGUAUUUUGCCGACAUUGUGUUUCUCCAAGAUUGUGCUACAUCACAAACUUAGAAAAACUUAGAACUUCUAGCUCUGAUACCAUGUUGAGUUUUAUGGCCU	197	Pass	23/24 nt miRNA;23/24 nt miRNA star	0	0	506	60	658	1	86.02
osa-MIR1874	UAUGGAUGGAGGUGUAACCCGAUG	24	103	126	UAGGGCUACUACACCAUCCAUAAG	24	34	57	CCAUAAUCAUCUAUUAGUACAGUGGUGAAGACAUAGGGCUACUACACCAUCCAUAAGGGUUCGAAUCUUCGAUGUGCCUAGAUAGGGUACAGUUGGAUCCCAUAUGGAUGGAGGUGUAACCCGAUGCCUUUUACAAAUAGAUGGUUAUUUU	151	Pass	23/24 nt miRNA;23/24 nt miRNA star	5	0	70	23	93	1	100
osa-MIR1862d	ACUAGGUUUGUUUAUUUUGGGACG	24	90	113	UCCCAAAAUAAACAAAGCUAGUAC	24	40	63	CUACUGGCUAGUCUCGUAGCUUGCUAGGUACUCCCUCUGUCCCAAAAUAAACAAAGCUAGUACGGGGAUGUGGCACUUCCUAGUCCUGUACUAGGUUUGUUUAUUUUGGGACGGAGGGAGUAUCAUAGUUUGUUACUCCUCUGGUUACUA	150	Pass	23/24 nt miRNA;23/24 nt miRNA star	1	0	1944	29	2389	2	82.53
osa-MIR1876	AUAAGUGGGUUUGUGGGCUGGCCC	24	106	129	GCUGGCUUUUGAACCCAUUUAUGG	24	37	60	GGCACAUAUGUUGGUAUUCUAUUGGAAUGCAAGUGGGCUGGCUUUUGAACCCAUUUAUGGGCUAUUCAAGUGGGUAAACCAUAGGUUGGUGCACUUAAAUGGCCUAUAAGUGGGUUUGUGGGCUGGCCCUCUUGUAUCCUGAUAGUUUAGUAUGAUU	157	Pass	23/24 nt miRNA;23/24 nt miRNA star	1	0	8	2	13	1	76.92
osa-MIR1862e	CUAGAUUUGUUUAUUUUGGGACGG	24	60	83	AUCCCAAAAUGAAAAAAUCUAGUA	24	11	34	UAUUUCCUUCAUCCCAAAAUGAAAAAAUCUAGUACAUUAUGUGUUUGACAUAUCCUGUACUAGAUUUGUUUAUUUUGGGACGGAGGGAGUAUC	93	Pass	23/24 nt miRNA;23/24 nt miRNA star	2	0	581	236	911	3	90.18
osa-MIR1878	AUUUGUAGUGUUCAGAUUGAGUUU	24	67	90	ACUUAAUCUGGACACUAUAAAAGA	24	11	34	ACCACUGCAGACUUAAUCUGGACACUAUAAAAGAAAAUUGUGCAUGUGAAAAUAUGCCCAUUAUAAAUUUGUAGUGUUCAGAUUGAGUUUAGAAUGGUUG	100	Pass	23/24 nt miRNA;23/24 nt miRNA star	3	0	538	134	673	4	99.89
osa-MIR1879	GUGUUUGGUUUAGGGAUGAGGUGG	24	112	135	ACCUCGUCCCCAAACCAAACACAU	24	14	37	UCCAACCCAUCCCACCUCGUCCCCAAACCAAACACAUGCACGCAAAUGGCUUGUUGAGGAAUAAACAUCUUGCUCCCUUGCAUUCUAAACUAUGAUAUUCUUCAAGCAUAUGUGUUUGGUUUAGGGAUGAGGUGGGAUGGGUUAGGUCCA	150	Pass	23/24 nt miRNA;23/24 nt miRNA star	1	0	56	1	68	1	83.82
osa-MIR1882a	AGAUUGCUUUCAAGGUCAUUUCUU	24	24	47	GAAAUGAUCUUGGAUGCAAUCUAG	24	117	140	UCUGUUAUCGGUACCAAUAUCCUAGAUUGCUUUCAAGGUCAUUUCUUUAUGGAAGCCCAUUCCCAUAAAUUCAGUAUCCAAAGAUGGUUGUUGUAUCUAAAUAGGGGUUCCAUAACGAAAUGAUCUUGGAUGCAAUCUAGGAGUUUGCUGAUGAUAACG	159	Pass	23/24 nt miRNA;23/24 nt miRNA star	2	0	176	1	184	1	96.2
osa-MIR1882b	AGAUUGCUUUCAAGGUCAUUUCUU	24	22	45	GAAAUGAUCUUGGACGCAAUCUAG	24	119	142	UGUUAUCGUUACCAAUAUCCUAGAUUGCUUUCAAGGUCAUUUCUUUAUGGAACCCCAUUCCCAUAAAUUUAUUAUCCAAAGAUGGUUGCUGUAUCUAUGGGAAUAAGGGUUCCAUAAUGAAAUGAUCUUGGACGCAAUCUAGGAGUUUGCUGAUGAUAAC	160	Pass	23/24 nt miRNA;23/24 nt miRNA star	2	0	493	96	642	3	91.44
osa-MIR1882c	AGAUUGCUUUCAAGGUCAUUUCUU	24	7	30	GAAAUGAUCUUGGACGCAAUCUAG	24	102	125	UAUCCUAGAUUGCUUUCAAGGUCAUUUCUUUAGGGAACCCCAUUCCCAUAAAUUCAGUAUCCAAAGCUGGUUGUUGUAUCUAUGGGAAAGGGUUCCCUAACGAAAUGAUCUUGGACGCAAUCUAGGAGUU	130	Pass	23/24 nt miRNA;23/24 nt miRNA star	2	0	363	94	528	2	87.22
osa-MIR1882d	AGAUUGCUUUCAAGGUCAUUUCUU	24	22	45	GAAAUGAUCUUGGACGCAAUCUAG	24	119	142	UGUUAUCGUUACCAAUAUCCUAGAUUGCUUUCAAGGUCAUUUCUUUAGGAAACCCCAUUCCCAUAAAUUCAGUAUCCAAAGAUGGUUGUUGUAUCUAUGGGAAUAAGGGUUCCCUAACGAAAUGAUCUUGGACGCAAUCUAGGAGUUUGCUGAUAAUAAC	160	Pass	23/24 nt miRNA;23/24 nt miRNA star	2	0	493	96	643	3	91.33
osa-MIR1882e	GAAAUGAUCUUGGACGUAAUCUAG	24	108	131	AGAUUGCUUUCAAGGUCAUUUCUU	24	11	34	CCAAUAUCCUAGAUUGCUUUCAAGGUCAUUUCUUUAGGGAACCCCAUUCCCAUAAAUUCAGUAUCCAAAGCUGGUUGCUGUAUCUAUGGGAAUAAGGGUUCCCUUACGAAAUGAUCUUGGACGUAAUCUAGGAGUUUGCUG	141	Pass	23/24 nt miRNA;23/24 nt miRNA star	3	0	2553	528	3337	4	91.69
osa-MIR1882g	AGAUUGCUUUCAAGGUCAUUUCUU	24	21	44	GAAAUGAUCUUGGACGCAAUCUAG	24	117	140	UUUAUCGUUACCAACAUCCUAGAUUGCUUUCAAGGUCAUUUCUUUAUGGACCCCAUUCCCAUAAAUUCAGUAUCCAAAGAUGGUUGCUGUAUCUAUGGGAAUAAGGGUUCCAUAACGAAAUGAUCUUGGACGCAAUCUAGGAGUUUGCUGAUGAUAAC	158	Pass	23/24 nt miRNA;23/24 nt miRNA star	2	0	493	96	617	3	95.9
osa-MIR1882h	AGAUUGCUUUCAAGGUCAUUUCUU	24	36	59	GAAAUGAUCUUGGACGCAAUCUAG	24	133	156	CAUGUCUAGAAAUCUGUUAUCGUUACCAAUUUCCUAGAUUGCUUUCAAGGUCAUUUCUUUCUGAAACCCCGUUCCCAUAAAUUCAGUAUCCAAAGCUGGUUGUUGUAUCUAUGGAAAUAAGGGUUUCAGAAUGAAAUGAUCUUGGACGCAAUCUAGGAGUUUGCUGACGAUAACGUUAGGGGUCUAGUGCAAU	193	Pass	23/24 nt miRNA;23/24 nt miRNA star	2	0	493	96	604	3	97.45
osa-MIR2874	CACUGUUUGGAACUGUUCACAUGU	24	13	36	AUGUGAACAGUGUCAAACAGUGUC	24	69	92	ACACUAUGUUUGCACUGUUUGGAACUGUUCACAUGUUGGUUCCCGGCAGUAAAACUGCUGGAACUAACAUGUGAACAGUGUCAAACAGUGUCAAAUAGUGU	101	Pass	23/24 nt miRNA;23/24 nt miRNA star	2	0	485	335	892	4	89.56
osa-MIR2875	AUUUACAGUCAUAUACAGUUUAUA	24	40	63	UGAACUGUAGAUGACUGUAAAUAU	24	13	36	UGAUCAAAUAUAUGAACUGUAGAUGACUGUAAAUAUACAAUUUACAGUCAUAUACAGUUUAUAUAUUUGAUCGUGUUUGUA	81	Pass	23/24 nt miRNA;23/24 nt miRNA star	1	0	738	110	861	2	95.44
osa-MIR5814	AAUCAAGUUAGGAACCAUGCAAGU	24	11	34	UUGCAAGAUUUCUAACUUGAGUGC	24	77	100	GGCUACUGGUAAUCAAGUUAGGAACCAUGCAAGUUGUUUAUGAGUUGUGCCCUCUGUGCCUAGCGCCAUAGAUGACUUGCAAGAUUUCUAACUUGAGUGCCAGUGUCC	108	Pass	23/24 nt miRNA;23/24 nt miRNA star	3	0	27	19	56	2	82.14
osa-MIR6246	CCUUUGGGAGGAACUCUUCCAGUU	24	51	74	UUGGGGAUUUCCUGCCGGAGGAA	23	11	33	AACCCUCAGAUUGGGGAUUUCCUGCCGGAGGAAGCUUUUUGGAGGAGCUGCCUUUGGGAGGAACUCUUCCAGUUCUGAGGGUUU	84	Pass	23/24 nt miRNA;23/24 nt miRNA star	3	0	18	1	20	1	95
osa-MIR1864	UUGUAGUAACGUGAUGGUCAAUGU	24	227	250	AUUGACCAUCGCGUUACUACGCCA	24	8	31	ACUACACAUUGACCAUCGCGUUACUACGCCAUUCUUGAGAGACGAGAAUUGAAAAGAGGUGGGCGUGGGGGGAGGUAGCAGGCGGGUUUGACCGGUGGGAGGGGGCUUUGACCGUUCUUUGACCGAAGUGGGAGGUGGGUUUUGGGCCCUAGGGAGGGGGAGGUGGGUUGGCCCAUGAGAGACCUCCCCCCACACCCACCCCUUUUUGGUUUGUGUCGCAGGAACAUUGUAGUAACGUGAUGGUCAAUGUGUAGUA	256	Fail	23/24 nt miRNA;23/24 nt miRNA star;Less than 10 reads in a single library	0	0	14	6	35	5	57.14
osa-MIR1865	UGCUAGUGAUGGUGAUUCUUCGAC	24	11	34	CGAAGAAUCGCAGUCACUAGUUGU	24	111	134	CUCGAACUACUGCUAGUGAUGGUGAUUCUUCGACACAGUAUUCGGCGAGUUUUGGGCUUCAUCAUGCGGUGCUCGACAUGGUGACGAAGCCUGAACUUGCCAAAGACUGUCGAAGAAUCGCAGUCACUAGUUGUAAUUUGACUC	144	Fail	23/24 nt miRNA;23/24 nt miRNA star;Less than 10 reads in a single library	1	0	14	5	32	5	59.38
osa-MIR1880	CGCUUAAGUGGUCCGCCUGGAUAA	24	84	107	UUCCAAGCGGGCCACUUAAGCAUU	24	24	47	GUUCCGCUUGUGAAAAUCGAUUUUUCCAAGCGGGCCACUUAAGCAUUCCGCCUGUAAAAUUAAAGGUAUUUUCGCAGCCGGAUCGCUUAAGUGGUCCGCCUGGAUAAAUCGAUUUUCGUAGGCGGAUGA	129	Fail	23/24 nt miRNA;23/24 nt miRNA star;Less than 10 reads in a single library	3	0	8	1	15	5	60
osa-MIR2880	ACGGUAUCCCGUUCGGACAGGAUG	24	11	34	UCCCGUCUGAACGGGAAACCGUCC	24	149	172	AUGCUACAGGACGGUAUCCCGUUCGGACAGGAUGAUACCUCAGAGGUAUCGUCUGAUACCCAGGUAUGCCAAUACCUAGUAGGUAUUGGCGAUACCUUGAGGUAUCAUCAUGUCCAAACGGGGUAUCAGCCGAUACCUUAGAUGAUCAUCCCGUCUGAACGGGAAACCGUCCCGUAGCAU	180	Fail	23/24 nt miRNA;23/24 nt miRNA star;Less than 10 reads in a single library	2	0	6	1	23	5	30.43
osa-MIR812k	GCGCUCAAUUUUGAUCGUCCGUCU	24	35	58	ACGAACGGUUAAAGUUGGACGCGG	24	171	194	CUCCGUUUCAUAAUAAGUGCAGCCAUGAGUUUCCGCGCUCAAUUUUGAUCGUCCGUCUUAUUUGAAAUUUUUUUAUAAUUAGCAUUUUUGUUGUUAUGAGAUGAUAAAACAUGAAUAGUACUUUACUUGUGACUUAUGUUUUUAAAUUUUUUCAAAAAAUUUUUAAUAAGACGAACGGUUAAAGUUGGACGCGGAAAACCAUGGCUACACUUAUUUUGAGACGGAG	226	Fail	23/24 nt miRNA;23/24 nt miRNA star;Less than 10 reads in a single library	2	0	4	3	598	5	1.17
osa-MIR812l	ACGAACGGUUAAAGUUGGACGCGG	24	179	202	GUAUUCAAUUUUGAUCGUUCGUCU	24	43	66	AGUACUUCCUCCGUCCUAUUUUAAGUGCAACCAUAUAUUUUCGUAUUCAAUUUUGAUCGUUCGUCUUAUUUUAAUUUUUUUGUAAUUAAUAUUUUUGUUGUUAUAAGAUGAUAAAACAUGCAUAGUAUUUUACGCGUGACUUAUGUUUUAAAUUUUUUCUAAAAUUUUUUUAAAUAAGACGAACGGUUAAAGUUGGACGCGGAAAAUUAUGGAUGCACUUAAAGUGGGAUGGAGGGAGUAUU	242	Fail	23/24 nt miRNA;23/24 nt miRNA star;Less than 10 reads in a single library	1	0	3	3	270	5	2.22
osa-MIR5155	UAUCUUUCGGUGGUAUUAAAGUGU	24	154	177	ACUUUAAUACCAUUGGAAGAUUGC	24	13	36	AGUUCCUGGUACACUUUAAUACCAUUGGAAGAUUGCACCAUUUAAGUUUCUUUUUUUUUGUUACUGUGGUUUUUUGCAUGAAAAAAAAGAAAGAACAGGUAAUGCUAAACAGUAAUAGAUAAGUGGAUGGGAUGGUAACCAACUAUGUUGUGUUAUCUUUCGGUGGUAUUAAAGUGUAUCAGAAGCU	187	Fail	23/24 nt miRNA;23/24 nt miRNA star;Less than 10 reads in a single library	1	0	18	2	48	5	41.67
osa-MIR5811	CCUAACCUAGGAGUUCGAUGGGAC	24	11	34	CUCAUCCAACUUCUAGGUUAGUU	23	47	69	AAAAAAAAAACCUAACCUAGGAGUUCGAUGGGACAUAAGAUUAUGUCUCAUCCAACUUCUAGGUUAGUUUUUUUUUU	77	Fail	23/24 nt miRNA;23/24 nt miRNA star;Less than 10 reads in a single library	2	0	7	1	15	5	53.33
osa-MIR5830	AUGUAGAUGAGGUGAUGUUACACA	24	11	34	UGUAGCAUCGUAUUAUCUACAUGU	24	164	187	AAAAUCACACAUGUAGAUGAGGUGAUGUUACACACUUUGUUUAUCAUAUAUAAAAAUAACAUUUUUUUUGGACAAAUCAUCAAGACAUUUUUCUUGUUCAAACUUUAUUAUUUUUAUAUCUCACAAACGAAGACAAGUUUAGACAAGAUUUUAUAUAUGGUUGUGUAGCAUCGUAUUAUCUACAUGUGUGGUUUU	195	Fail	23/24 nt miRNA;23/24 nt miRNA star;Less than 10 reads in a single library	2	0	9	3	26	5	46.15
osa-MIR5815	AAUGUUAUGGACACUAGAUGACAU	24	10	33	GUCAUUUGGUGUCAAAACAAAAG	23	82	104	AAUGUAUUAAAUGUUAUGGACACUAGAUGACAUAGGGUUGAUGAUGGUCUAAUAUGUUGUCUUAUGAUAGAAAAUUAAUGUGUCAUUUGGUGUCAAAACAAAAGUUUCAAUU	112	Fail	23/24 nt miRNA;23/24 nt miRNA star;More than 5 mismatches in duplex;Hairpin structure invalid	6	1	NA	NA	NA	NA	NA
osa-MIR2920	AAACAACAAUAUAACAUUUCAAA	23	103	125	AGAAACAAGUUUAUUGUCCUAUAC	24	64	87	CAAGAGGGUUCCUAAAAUAUUAUAGACAAAACAAGUCACUACAUAAUACAUAUAAGCAGAUACAGAAACAAGUUUAUUGUCCUAUACCAAAUUUCAAAAUUCAAACAACAAUAUAACAUUUCAAAUAUUAGCUAGUUUACAUUGGGUAUUCAACUAUUCAAUAAACACCGUGGAUACCGCAUAUACUAUCACCAUUUGGCCAAUGGCCAG	210	Fail	23/24 nt miRNA;23/24 nt miRNA star;More than 5 mismatches in duplex;No mature or star reads detected	10	0	0	0	0	5	0
osa-MIR5154	AGCACCAGUUGACGUGACGCUGAG	24	86	109	CAGCACCAAAUAGCACGGCGCUGG	24	11	34	UUAGACAUCUCAGCACCAAAUAGCACGGCGCUGGAUAUACGUUGGCAUGCCGACUCAGCCUCCCAUCUGUAGUGGCACGGCAUUCAGCACCAGUUGACGUGACGCUGAGGUGUCUAAGUUG	121	Fail	23/24 nt miRNA;23/24 nt miRNA star;More than 5 mismatches in duplex;No mature or star reads detected	7	0	5	0	20	5	25
osa-MIR5799	AAGACGAAUAAUCAAACGUUGGAC	24	11	34	UUAACGUUUAACUAUUUAUCACUU	24	94	117	UUUUUGAAAUAAGACGAAUAAUCAAACGUUGGACAUAAACAGUGUAAAAUUGUUGUCUUUCUAGGACGGGGGUAGUAUUUAUCAAUUUUAGAUUUAACGUUUAACUAUUUAUCACUUUUAGAUU	124	Fail	23/24 nt miRNA;23/24 nt miRNA star;More than 5 mismatches in duplex;No mature or star reads detected	6	0	0	0	13	5	0
osa-MIR812u	ACGGAAAAUCAUGGCUGCACUUAA	24	184	207	AAGUGUAACCAUAAAAUUUCAUGC	24	12	35	UGUUUUAUUUUAAGUGUAACCAUAAAAUUUCAUGCCCAAUUUUGAUCGUUCAUCUUAUUUGGAUUUUUUUAUAAUUAAUAUUUUUAUUAUUAUGAGAUAAUAAGACAUGAAUAGUUACUUUAUUUGUAACUUACGUUUUUAAUUUUUUUAAGUUUUUUAAAAGACGGACGGUCAAAGUUGAUCACGGAAAAUCAUGGCUGCACUUAAAAAUGGGACA	217	Fail	23/24 nt miRNA;23/24 nt miRNA star;More than 5 mismatches in duplex;No mature or star reads detected	7	0	12	0	22	5	54.55
osa-MIR812v	AUGGCUGCACUUAAAAUGGGACGG	24	199	222	GUUCCAAUUUUAGUGAAACCAUAA	24	13	36	ACUGCAUCCUCCGUUCCAAUUUUAGUGAAACCAUAAGUUUCCGUGCUUAAUUUUAACUGUUUAUUUUAUUUAAAUUUUUUUUAUAAUUAGUAUUUUUGUUGUUAUGAGAUGAUAAAACAUAAGUAUUACUUUAUGCGUGACUUAUGUUUUUAUUUUUUUUCAAAUAAAAAGGACGAUUAAAGUUAGAUAUAAAAACUCAUGGCUGCACUUAAAAUGGGACGGAGAGAGUACU	232	Fail	23/24 nt miRNA;23/24 nt miRNA star;More than 5 mismatches in duplex;No mature or star reads detected	6	0	34	0	209	5	16.27
osa-MIR5816	UAGGAGUGUUUGUAGGAGCGCCAC	24	3	26	AGCGUUGUAAAAGCAUUUGUAGA	23	118	140	UCUAGGAGUGUUUGUAGGAGCGCCACGUGAAAAUGUAGGAGCGUAUAUAGGAAGUUUAAUAGACUUUUAGUAUAUAAUAGAUUUCUAGGAUUUCUCUAAUUUAUUUGAGAGUCACGUAGCGUUGUAAAAGCAUUUGUAGA	140	Fail	23/24 nt miRNA;23/24 nt miRNA star;More than 5 mismatches in duplex;No mature or star reads detected	6	0	6	0	185	5	3.24
osa-MIR5817	AUCGAAUUUGAAAGAAAAAGGUAU	24	11	34	ACUUUCCACUCUCAUUUUCCGUGC	24	121	144	AACUAUUUGCAUCGAAUUUGAAAGAAAAAGGUAUACGAGAGGAUAUCCCCUUGAGGGAUUAGAAUCCACUCCCUAUAAGCUCUAAUGGAUUAAGGUUGUGUUCGUUUGUAGAGCUUUACAACUUUCCACUCUCAUUUUCCGUGCACAUGCUU	152	Fail	23/24 nt miRNA;23/24 nt miRNA star;More than 5 mismatches in duplex;No mature or star reads detected	9	0	18	0	85	5	21.18
osa-MIR5824	AGUCUGAUAAGAAGUCAAUGGCGU	24	168	191	GCAAUUGACAUUUUAUCACACGUU	24	13	36	UUAAUAGAUAACGCAAUUGACAUUUUAUCACACGUUUAAUCAUUCAUCUUAUUUAAAAAAUUUACGUAAUUAUAAUCUAUUUUAUUGUGAGUUGUUUUAUCACUUAAAGUAUUUUAUUCGUGAUUCAAAUCUUAUGUAUUUAUAUAAAAUUUUUGAAUAAGAUGAAUAGUCUGAUAAGAAGUCAAUGGCGUUAUCUAUUAA	201	Fail	23/24 nt miRNA;23/24 nt miRNA star;More than 5 mismatches in duplex;No mature or star reads detected	6	0	0	0	52	5	0
osa-MIR5829	AUCAGGACCAGUAGGCGAUGGUAA	24	11	34	GCCAUUCGUAUUACUGCCUGAGAA	24	164	187	GAGAGCAAUUAUCAGGACCAGUAGGCGAUGGUAAUGUGUCAGAGUCUUCUUCAACAAUGUCAAUAGGAUGUGCAUAGGUAGACACAUCAUUCAAUCCUUCAUGGUCACUACUACCAGAUUUGUUAUCAAUGUCGCAGCAUGUUUGCUAGUCUAUGGCAAGAGAGCCAUUCGUAUUACUGCCUGAGAAAAGCUCUU	195	Fail	23/24 nt miRNA;23/24 nt miRNA star;More than 5 mismatches in duplex;No mature or star reads detected	6	0	1	0	6	5	16.67
osa-MIR1847.2	UGUGGCACUGACAUAUGGGCCAGA	24	30	53	UGGCCCACAUGUUAGUGCCACAAC	24	60	83	AGACUCCCUAACUUUGUGCAGUUUGCAGUUGUGGCACUGACAUAUGGGCCAGACACAUUUGGCCCACAUGUUAGUGCCACAACUGCAAACUACAUAAAGUCAGGGGAUCU	110	Fail	23/24 nt miRNA;23/24 nt miRNA star;No mature or star reads detected	1	0	48	0	160	5	30
osa-MIR1862a	ACGAGGUUGGUUUAUUUUGGGACG	24	55	78	UCCCGAAAUAACCAAACCUCGUAG	24	13	36	GUACUCCCUCCGUCCCGAAAUAACCAAACCUCGUAGGACAUGUCACAUCCUAGUACGAGGUUGGUUUAUUUUGGGACGGAGGGAGUAU	88	Fail	23/24 nt miRNA;23/24 nt miRNA star;No mature or star reads detected	1	0	116	0	322	5	36.02
osa-MIR1862b	ACGAGGUUGGUUUAUUUUGGGACG	24	132	155	UCCCAAAAUAAAUUAAUCUUAUAC	24	49	72	GGUCAUUUAGAUAGAACAUGUUUCAUCUCAGUGCGCCUACUCCCUUAGUCCCAAAAUAAAUUAAUCUUAUACAAGAUUUGGCACAUCAUAGUACUACGAAUCUGGAUAUACUAGGAUGUGUCACAUUCCGUACGAGGUUGGUUUAUUUUGGGACGGAGGGAGGGAGUAUCUCGGAUGCCUACCGCAGUAUCUCAUGACC	199	Fail	23/24 nt miRNA;23/24 nt miRNA star;No mature or star reads detected	2	0	116	0	382	5	30.37
osa-MIR1869	UGAGAACAAUAGGCAUGGGAGGUA	24	11	34	GUUCCCAUGCCUAAUGCUCUUAGG	24	105	128	AAGGAACACCUGAGAACAAUAGGCAUGGGAGGUAUUGGGAAAACACAGGAACAUAUUGUGACCCCUAAUUUUAAAGGGAAAUAAUGGUUGAGGCUUUCCUCCAUGUUCCCAUGCCUAAUGCUCUUAGGUGCUCUUUUU	138	Fail	23/24 nt miRNA;23/24 nt miRNA star;No mature or star reads detected	5	0	0	0	16	5	0
osa-MIR1872	GAACUGUAAGUCUGUGACGGGUAA	24	41	64	GCUUGUGGAGACUUAUGGUUGAA	23	13	35	UAAUAUCUCAAUGCUUGUGGAGACUUAUGGUUGAACUGUUGAACUGUAAGUCUGUGACGGGUAAACGAGCAUGUACCC	78	Fail	23/24 nt miRNA;23/24 nt miRNA star;No mature or star reads detected	3	0	0	0	29	5	0
osa-MIR1877	AGAUGACAUGUGAAUGAUGAGGGG	24	217	240	UCUCAUUGCUUGCAUGUCAUCCAA	24	26	49	AUUCUAAACUCUCGAGGGGACAUUCUCUCAUUGCUUGCAUGUCAUCCAAAUGUUUAUGAAAAAAUUAAAAAAAAUCAACUGGAUAGAUUAAUAUGUGAUAGAUAACUUCAUAAACAUGCAAGUUAAAAUUAAACUUCUACAAGUUGCAAAAAACUACAACUAAUCUAUCACAUAUUAAUCUAUUUUAUUAUUUUUUUAAAAAAAAUAUAACCAUUUAGAUGACAUGUGAAUGAUGAGGGGAUGUCCUCUAGAGCUUAGAAU	261	Fail	23/24 nt miRNA;23/24 nt miRNA star;No mature or star reads detected	1	0	2	0	9	5	22.22
osa-MIR812g	AAGACGGAUGAUUAAAGUUGGACA	24	173	196	CUCAACUUUAAUCGUCCGUCUUAU	24	52	75	UUCCGAUGUAAUCCCUCUGUUCCAUUUUAAGUGCAGCCAUGGUUUUACGCGCUCAACUUUAAUCGUCCGUCUUAUUUAAAAAAAAUUAAAAACAUAAGUCAUGAGUAAAGUAUACUAUUCAUAUUUUAUUAUCUCAUAACAAUAAAAAUACUAAUUAUAAAAAAAUUUAAAUAAGACGGAUGAUUAAAGUUGGACAUGGAAACUCAUAGUUGUACUUAAAAUGGGACGAAGGGAGUAUCAUU	242	Fail	23/24 nt miRNA;23/24 nt miRNA star;No mature or star reads detected	2	0	257	0	618	5	41.59
osa-MIR812h	AAGACGGAUGAUUAAAGUUGGACA	24	121	144	CCCAACUUUAAUCAUCUGUUUUAU	24	44	67	UUGUACUCCCUCCGUCCCAUUUUAAGUGCAAUCAUGAGUUUCGCCCAACUUUAAUCAUCUGUUUUAUUUGAACUUUUUAUAAAUAGUAUUUUUAUUGUUAUGAGAUUAUAAAAUUUAAAUAAGACGGAUGAUUAAAGUUGGACACGAAAACUCAUGGCUACACUUACAAUGAAAUGGAGGGGUACUA	187	Fail	23/24 nt miRNA;23/24 nt miRNA star;No mature or star reads detected	3	0	297	0	867	5	34.26
osa-MIR1883b	ACCUGUGACGGGCCGAGAAUGGAA	24	30	53	CUACUUCCUGCCCAUCACAGGUGA	24	84	107	CGGUUGCAGCCCGUCACAGGUAUCUAGUCACCUGUGACGGGCCGAGAAUGGAAUCCGUCAAAGGAACACACCUUUGUCAGAUUCUACUUCCUGCCCAUCACAGGUGACUAGAUACCUGUGACGGGCCGCAACUUAC	136	Fail	23/24 nt miRNA;23/24 nt miRNA star;No mature or star reads detected	3	0	53	0	324	5	16.36
osa-MIR1319a	AACCGGCAUCUGUAAUAUAUUAUA	24	25	48	UAAUAUAUUAUAAGUGCCGGUUUU	24	78	101	UAUGGGUGUCGGUUUUUAAGAAAAAACCGGCAUCUGUAAUAUAUUAUAGGUGUCGGUUAAUUAAAAACCGAGACCUAUAAUAUAUUAUAAGUGCCGGUUUUUUUAAAACCGACACCUAUCU	121	Fail	23/24 nt miRNA;23/24 nt miRNA star;No mature or star reads detected	1	0	2	0	417	5	0.48
osa-MIR2121a	AAAACGGAGCGGUCCAUUAGCGCG	24	96	119	UGCUAAUCUAUCGCUCCGUUUUCC	24	2	25	GUGCUAAUCUAUCGCUCCGUUUUCCGUGCGGAACACAGCCGCGGCCUUAGGCUGUGUUCCCAUCUACCAGAUGGGAACUCAUUUCCCCUGCACGGAAAACGGAGCGGUCCAUUAGCGCGU	120	Fail	23/24 nt miRNA;23/24 nt miRNA star;No mature or star reads detected	3	0	15	0	19	5	78.95
osa-MIR2121b	AAAACGGAGCGGUCCAUUAGCGCG	24	153	176	CGCUAAUAAGUCGUUUCAUUUUGC	24	2	25	GCGCUAAUAAGUCGUUUCAUUUUGCGUGCGUGAGAGUUUUCAAGAACCUCCUGUCUAACCAACCCAAAAUUGGGUUGGCCACGUAUAGUCCAAGGAUGUGUGUGUGAGAUGCAUUCAUUUAUGUGCGUUGGGAACUCAUUCCCUCCGCACGGAAAACGGAGCGGUCCAUUAGCGCGU	177	Fail	23/24 nt miRNA;23/24 nt miRNA star;No mature or star reads detected	5	0	15	0	28	5	53.57
osa-MIR5073	GUUUGGUGAAUCGGAAACUAUUU	23	11	33	AUAGUUUUCGUUUUCCCCAAACCG	24	76	99	AUAAGAAUUAGUUUGGUGAAUCGGAAACUAUUUUUCAAUUUUAUAGAAAAAGUCCAUGUAAUUUUAUGAUCAAUAAUAGUUUUCGUUUUCCCCAAACCGUCUAAACU	107	Fail	23/24 nt miRNA;23/24 nt miRNA star;No mature or star reads detected	3	0	24	0	29	5	82.76
osa-MIR5143a	UGUGGUAUGUUGGCAAUGUAGGAA	24	174	197	CCUCAUUGACCAAUAUACCACAAA	24	11	34	CCUCAUACUUCCUCAUUGACCAAUAUACCACAAAACACUACAAUGUUGGCCUCUUUACCACUAUCAAGACACUUCUCCCAGUCCAUUUUGUCUGUUGAGCAUCAGGACAUUAAUAAGUGUGGAGUGCCUUGCUCUACAUCAUCCUCUGUAAACAGUCUGGGGUUGCAGUUUUAUGUGGUAUGUUGGCAAUGUAGGAAGUCUGAAUCGUA	209	Fail	23/24 nt miRNA;23/24 nt miRNA star;No mature or star reads detected	1	0	45	0	106	5	42.45
osa-MIR2863c	UUAGUAGGACUAGAAUGGGCCAAA	24	82	105	UGACCCACUUUAGUUCAACUAAAA	24	11	34	GGGUAUUUCUUGACCCACUUUAGUUCAACUAAAAUGAACUAAGUUUCACUUUUAGAGAGUCUAAAGUGAAAUUUAGUUCAUUUAGUAGGACUAGAAUGGGCCAAAGAAUACCCA	114	Fail	23/24 nt miRNA;23/24 nt miRNA star;No mature or star reads detected	4	0	63	0	81	5	77.78
osa-MIR5148a	UGAGGGGUAGAAAUGUCAUAUCAU	24	51	74	GAUAUGACGUUUGUACCCCUCACA	24	4	27	CACGAUAUGACGUUUGUACCCCUCACAAGUACAAAUAUAAUGCAUGUCAAUGAGGGGUAGAAAUGUCAUAUCAUGU	76	Fail	23/24 nt miRNA;23/24 nt miRNA star;No mature or star reads detected	3	0	2	0	27	5	7.41
osa-MIR5148b	UGAGGGGUAGAAAUGUCAUAUCAU	24	51	74	GAUAUGACGUUUGUACCCCUCACA	24	4	27	UACGAUAUGACGUUUGUACCCCUCACAAGUAUAAGUAUAAUGUAUGUCAAUGAGGGGUAGAAAUGUCAUAUCAUGUGU	78	Fail	23/24 nt miRNA;23/24 nt miRNA star;No mature or star reads detected	3	0	2	0	47	5	4.26
osa-MIR5148c	UGAGGGGUAGAAAUGUCAUAUCAU	24	51	74	GAUAUGACGUUUGUACCCCUCACA	24	4	27	CACGAUAUGACGUUUGUACCCCUCACAAGUACAAGUAUAAUGCAUGUCAAUGAGGGGUAGAAAUGUCAUAUCAUGUGUG	79	Fail	23/24 nt miRNA;23/24 nt miRNA star;No mature or star reads detected	3	0	2	0	79	5	2.53
osa-MIR5153	UGGAUUCCACUGACACGUAGACGU	24	171	194	GUAUACGUGUUAGUUGGACUCACG	24	11	34	CCACGAUAGUGUAUACGUGUUAGUUGGACUCACGUGCUAGUCACAUAGAAUAAAAUAUAAUUAGAAAAACAUAUUUUCUCCUCUCUACCUUAUAAUUUUUAUCUUUUUUCUGUCUACCUAAGAGGAGAAAAUAUGGUUUUUAAUUUUAAUUUUUAUAUAUGUUUGACAUGUGGAUUCCACUGACACGUAGACGUCACCGUGGCAUU	206	Fail	23/24 nt miRNA;23/24 nt miRNA star;No mature or star reads detected	4	0	6	0	25	5	24
osa-MIR5158	UGAGCCACUGGGAUGAGGAUGAAU	24	231	254	UCGUCCUCAUCCCAAUGCUCGUC	23	11	33	UCAGAGUAAUUCGUCCUCAUCCCAAUGCUCGUCAUCUACGGUUGGAAAAAGCCAUGAACUUUAUGUGGCAUAACGGCUCACCUCUAUGGGUACACAGUGUGGAAGCGGACAAAGUCUCUAGCUCACAAAGAUGAGUGGAGAUGACUUUGUCCGCUUCCGCUCGGUCUGCCUGCAUUGGAGAACCGUUGUGCCGUGUAAAGGGCAUGAAUUCUUCCAGUUGUUGAUGAUGGUGAGCCACUGGGAUGAGGAUGAAUACUCCGACAACA	266	Fail	23/24 nt miRNA;23/24 nt miRNA star;No mature or star reads detected	3	0	7	0	26	5	26.92
osa-MIR5159	AACUAGAGUGGGUCAACGGGUACC	24	51	74	UACCUGUUGACUGACUCUGGUUCA	24	3	26	UGUACCUGUUGACUGACUCUGGUUCAACAAAACCAAUUUUACUUUUGUUGAACUAGAGUGGGUCAACGGGUACCCA	76	Fail	23/24 nt miRNA;23/24 nt miRNA star;No mature or star reads detected	2	0	25	7	43	5	74.42
osa-MIR5162	AAAUGACCAAAAUACCCCUAGAAC	24	13	36	CCCAGGGGUAUUUUGGUCAUUUUG	24	149	172	UCAUUUUUGUCCAAAUGACCAAAAUACCCCUAGAACAAAAAUUUCCGAAAUUUGGAUAAAAUUAUCAAAAUAUCAUAUUAUUAACAUAAGCUUGUAAGCAUCCAAAAUUUGGCCAAAAACUUAAAAUCUGACAUUUCAGAAUUUUUGUCCCAGGGGUAUUUUGGUCAUUUUGACAAAUUUGU	182	Fail	23/24 nt miRNA;23/24 nt miRNA star;No mature or star reads detected	2	0	6	0	9	5	66.67
osa-MIR5340	UGAUGACGUGGAUGAAUUUCAAA	23	56	78	UGAAGAUUUAUUCAUAUCAUCAUG	24	14	37	GAAAAUGAAAGUCUGAAGAUUUAUUCAUAUCAUCAUGAGUAAAUUAUUUUACUUGUGAUGACGUGGAUGAAUUUCAAACGUUUAUUUU	88	Fail	23/24 nt miRNA;23/24 nt miRNA star;No mature or star reads detected	2	0	1	0	3	5	33.33
osa-MIR2275c	AGAAUUGGAGGAAAACAAACUGA	23	11	33	AGAUUGUUUUUCUCCAAUAUCUCA	24	78	101	ACUGGAAGUGAGAAUUGGAGGAAAACAAACUGAUUGCUGGUUGAUGCUUGCAACAGUGUGGCAAACAAUUAAUAUUCAGAUUGUUUUUCUCCAAUAUCUCACCUUCAGG	109	Fail	23/24 nt miRNA;23/24 nt miRNA star;No mature or star reads detected	1	0	1	0	1	5	100
osa-MIR812p	GACGGACGAUUAAAGUUGGGCAUG	24	164	187	UGCACAACUUUAAUCGUCCGUUUU	24	30	53	CCUAUUUUAAGUGCAGCCAUGAUUUUCCGUGCACAACUUUAAUCGUCCGUUUUACUUGAAUUUUUUUUGAAAAAAAUGAAAAAGUAAGUCACGUAUAAAGUACUAUUCAUAUUUUAUCAUCCCAUAACAAUAAAAAUGCAAAUUAUAAAAAAAAUUCAAAUAAGACGGACGAUUAAAGUUGGGCAUGAAAACUUAUGGUUGCACUUAAAAUGGG	214	Fail	23/24 nt miRNA;23/24 nt miRNA star;No mature or star reads detected	1	0	146	1	356	5	41.29
osa-MIR5801a	ACCAAAUCGUUUUCGAUCGUUGGA	24	8	31	CAACGAUCGAAAACGUUUUGGUAC	24	51	74	UCACGAUACCAAAUCGUUUUCGAUCGUUGGAUUAUCCUGCCGAGCUAGAUCAACGAUCGAAAACGUUUUGGUACUGUGA	79	Fail	23/24 nt miRNA;23/24 nt miRNA star;No mature or star reads detected	3	0	12	0	22	5	54.55
osa-MIR5802	AUGGACUGUACUUUGUAAAGCGGA	24	7	30	CCCUAUAUAAGGAGGGUUCGUGU	23	38	60	AGGGAUAUGGACUGUACUUUGUAAAGCGGACUCUUUCCCCUAUAUAAGGAGGGUUCGUGUGCCU	64	Fail	23/24 nt miRNA;23/24 nt miRNA star;No mature or star reads detected	4	0	54	0	59	5	91.53
osa-MIR5143b	UGUGGUAUGUUGGCAAUGUAGGAA	24	158	181	CCAUGUUGACCAACAUACCACCAA	24	13	36	UGACUCAUGCUUCCAUGUUGACCAACAUACCACCAAAAUAUUAUGAUGUUCGCAUGUUGCCCUGUUUACCACUAUUAAUCAAGACACUCCCCCUCCUCUCUUUUGUUUUCCUGGUGAACAUCAAUAUAUUGGUAAACAGGCUAAGGUUGUAAUUUUCUGUGGUAUGUUGGCAAUGUAGGAAGUCUGAAUGG	191	Fail	23/24 nt miRNA;23/24 nt miRNA star;No mature or star reads detected	1	0	43	0	95	5	45.26
osa-MIR5823	AAGGAAUUGGGUCUAAUCUCUUCC	24	74	97	UGGGGCUUAGGCUUAAUGCCUUUG	24	13	36	UGUUUGAAUUGGUGGGGCUUAGGCUUAAUGCCUUUGGAUGGGCUAUAAAUGGAAUUAAAGUUCCCACUAUCUGAAGGAAUUGGGUCUAAUCUCUUCCUAUCCAAACA	107	Fail	23/24 nt miRNA;23/24 nt miRNA star;No mature or star reads detected	3	0	8	0	21	5	38.1
osa-MIR1319b	CCUUUAAUAUAUUAUAGGUGUCGG	24	32	55	GGCACCUAUAAUAAAUUAUAGGUG	24	69	92	AUAGGUGCCGGUUUUUUAAAAAAACCCGACACCUUUAAUAUAUUAUAGGUGUCGGUAAAUUAAAAAUCGGCACCUAUAAUAAAUUAUAGGUGUCGGUUUUUUUAAAAACCGGCACCUGU	119	Fail	23/24 nt miRNA;23/24 nt miRNA star;No mature or star reads detected	2	0	19	0	37	5	51.35
osa-MIR5831	UAGUCAAACUUAGAAUAGUUGGAC	24	123	146	UAAACUACUCUAAGUUUAACUAAU	24	13	36	UUUGGUCAAAUUUAAACUACUCUAAGUUUAACUAAUUUUAUAAAAAGAUAGUAAUAUUUUAAAUAAAUUUUCAUAAUAUAUUUAUUUUGGGUUAAAAAUAUUACUACUUUUUUCUAUAAAAUUAGUCAAACUUAGAAUAGUUGGACUUUAACUAAA	156	Fail	23/24 nt miRNA;23/24 nt miRNA star;No mature or star reads detected	4	0	26	1	120	5	22.5
osa-MIR440	AGUGUCUCCUGAUGAUCGGGACAA	24	75	98	GUCCUGAUCACUAGGAGACUCUGA	24	25	48	AUUGCUAUUGUUGGUGCUGGGCUCGUCCUGAUCACUAGGAGACUCUGAUCAAGCUAGGCCUAAACUUAUGUAUUAGUGUCUCCUGAUGAUCGGGACAAGGCUAACACCGAUGAGAGCGAU	120	Fail	23/24 nt miRNA;23/24 nt miRNA star;Precision less than 75%	3	0	57	5	97	5	63.92
osa-MIR821a	UCAACUUUGUUGUUGAUGACUUUU	24	239	262	AAGUCAUCAACAAAAAAGUUGAAU	24	15	38	GAUAUCAGCUGAAAAAGUCAUCAACAAAAAAGUUGAAUAACUCAUCAAGAUCUAAAACUUUUAUUUUGGUCAUUUCUUCAUACGACAAAGUGAUAGUAACAUUGUUCACAGAAUUGACAUAUCUCUUAUCUGGUUUUAUAAACUAUAACACAUAUAUGUAAAAUUUGUGAAUAAUAUUACUAACAUUUCGUCAGAUGAAGAAAUAAAAAAAUAAAAGUUAUAGAUCUUGAUGAGUUAUUCAACUUUGUUGUUGAUGACUUUUUCAAUUGAAAUC	274	Fail	23/24 nt miRNA;23/24 nt miRNA star;Precision less than 75%	1	0	15	13	993	5	2.82
osa-MIR821b	UCAACUUUGUUGUUGAUGACUUUU	24	246	269	AAGUCAUCAACAAAAAAGUUGAAU	24	21	44	CUAAAUGAUUUCAAUUGAAAAAGUCAUCAACAAAAAAGUUGAAUAACUUAUCAAGAUCUAAAACUUUUAUUUUUGUUAUUUCUUCAUCCGACGAAAUGUUAGUAAUAUUAUUCACAAAUUUUACAUAUAUGUGUUAAAGUUUAUAAAACCAGAUAAGAGAUAUGACAAUUUUAUAAAUAAUGUUACCAUCACUUUGUCGUAUGAAGAAAUAACCACAAUAAAAGUUUUAGAUCUUGAAGAGUUAUUCAACUUUGUUGUUGAUGACUUUUUCAGUUGAUAUCAUUUAG	287	Fail	23/24 nt miRNA;23/24 nt miRNA star;Precision less than 75%	1	0	15	13	104	5	26.92
osa-MIR821c	UCAACUUUGUUGUUGAUGACUUUU	24	235	258	AAGUCAUCAACAAAAAAGUUGAAU	24	11	34	UCAACUGAAAAAGUCAUCAACAAAAAAGUUGAAUAACUCAUCAACAUCUAAAACUUUUAUUUUGGUUAUUUCUUCAUACGACAAAGUGAUAGUAACAUUAUUCACAAAAUUGACAUAACUCUUAUCUGGUUUUAUAAACUAUAACACAUAUAUGUAAAAUUUGUGAAUAAUUUUCUAACAUUUUGUCAGAUGAAGAAACAACAAAAAUAAAAGUUUUAGAUCUUGAUGAGUUAUUCAACUUUGUUGUUGAUGACUUUUUCAAUUGA	266	Fail	23/24 nt miRNA;23/24 nt miRNA star;Precision less than 75%	1	0	15	13	145	5	19.31
osa-MIR1862c	ACGAGGUUGGUUUAUUUUGGGACG	24	56	79	UCCCAAAAUAAGUCAAUCCCGUAC	24	11	34	ACUCCCUCCGUCCCAAAAUAAGUCAAUCCCGUACUAGUAUAUGACACUUCCUAGUACGAGGUUGGUUUAUUUUGGGACGGAGAGAGUAG	89	Fail	23/24 nt miRNA;23/24 nt miRNA star;Precision less than 75%	1	0	116	8	291	5	42.61
osa-MIR1868	UCACGGAAAACGAGGGAGCAGCCA	24	47	70	GCUACUUCCUCGUUUUCCGUAAAC	24	100	123	GGAAAGGCUUUGUAAAACACACUAUUUGACAGUUUGGAAAGCGUGCUCACGGAAAACGAGGGAGCAGCCAAGGCAUUGUUCUUACCGGUUUAUGAAUUGGCUACUUCCUCGUUUUCCGUAAACACGCUUCCCGAGCUUCUAAACGGUGUGUUUCUUGCAAAAACUUUAU	169	Fail	23/24 nt miRNA;23/24 nt miRNA star;Precision less than 75%	2	0	37	18	15220	5	0.36
osa-MIR812f	ACGGAUGAUUAAAGUUGGACACGG	24	146	169	GUGUCUAACUUUGAUCGUCCGUUU	24	11	34	CAUGAGUUUUGUGUCUAACUUUGAUCGUCCGUUUUAUUUUAAAUUUUUUAUGAUUAAUAUUUUUAUUGUUAUUAGAUUAUAAAACACAAAUAGUACUUUAUGUGUGACUUAUGUUCUUUAGUUUUUUCAAAAAAAAUUAAAUAAAACGGAUGAUUAAAGUUGGACACGGAAAUUCAUGG	179	Fail	23/24 nt miRNA;23/24 nt miRNA star;Precision less than 75%	1	0	35	2	1047	5	3.53
osa-MIR1875	ACAAUGGAGUGAAGUGCAACAGAA	24	220	243	UCAUUGCACUUUGCUCCAUUGUGG	24	12	35	GCUGUCCAUUUUCAUUGCACUUUGCUCCAUUGUGGUAUUGACAUUCUGCAAGAACGAGUCCCAGUAUCAAGUCACUGUUACGGUGUUGUUGGUACCAUUGAUUAACAUAACACUUGACGGCCAUACUUGGUCAUGUUGUAUGUUAUCAGCUUCACAGAGGUACAUGUGGCACUUUAACAGUUAUUUGAUACAGUGACUAGGCUGCAGUUGAGCGAAACCACAAUGGAGUGAAGUGCAACAGAAAUGAACAUU	252	Fail	23/24 nt miRNA;23/24 nt miRNA star;Precision less than 75%	2	0	29	6	92	5	38.04
osa-MIR1882f	AGAUUGCUUUCAAGGUCAUUUCUU	24	22	45	GAAAUGAUCUUGGAUGCAAUCUUG	24	118	141	UGUUAUCGUUACCAAUAUCCUAGAUUGCUUUCAAGGUCAUUUCUUUAGGGAACCCCAUUCCCAUAAAUUCAGUAUCCAAAGCUGGUUGCUGUAUCUAUGGGAAUAAGGGUUCCUAACGAAAUGAUCUUGGAUGCAAUCUUGGAUUUUGCGGACGAUAACG	160	Fail	23/24 nt miRNA;23/24 nt miRNA star;Precision less than 75%	2	0	528	1	700	5	75.57
osa-MIR812i	AAGACGGAUGAUUAAAGUUGGACA	24	173	196	UUCAACUUAGAUCAUCUGUCUUAU	24	47	70	UAGAACUCCCUCCAUCCAAAAAUAAGCGUAGCCAUAAGUUUUCGUCUUCAACUUAGAUCAUCUGUCUUAUUUGAAACUUUUUUAUGAUUAGUAUUUUUUUAUUAGAUUGUAAAACAUGAAUAUUACUUUAUGCAUGACUUAUAUUAUUUUAGAUUUUCUAAAAAAAAUAAAUAAGACGGAUGAUUAAAGUUGGACACGAAAACUCAGGGCUGCGCUUAUUUUGGGAAUGAGGGAGUACGGAG	242	Fail	23/24 nt miRNA;23/24 nt miRNA star;Precision less than 75%	2	0	297	5	916	5	32.97
osa-MIR812j	AAGACGGAUGAUUAAAGUUGGACA	24	200	223	UCCAACUUUAAUUGUUCGUCUUAU	24	69	92	AGAGUGCAUCCUUGGUCUUGGAUAGUACUUCCUUUGUCCCAAAAUAAGCGUAGCCAUGAGUUUUCUUGUCCAACUUUAAUUGUUCGUCUUAUUUAAUUUUUUUUUGAAAAAACUAAAAAACACAAGUCACGCAUAAACUACUAUUCAUGUUUUAUAAUCUAAUAACAAUAAAAAUACUAAUCAUACAAAAAUUUCAAAUAAGACGGAUGAUUAAAGUUGGACACGGAAACUCAUGGCUGCGUUUAUUUUGUGACGGAGAGAGUACUAUUGGAAAGAUCAGCUAGUUGGAAAAUGCCA	297	Fail	23/24 nt miRNA;23/24 nt miRNA star;Precision less than 75%	0	0	297	22	2452	5	13.01
osa-MIR1883a	CCAUUCUCGAUCCGUCACAGGUGA	24	74	97	ACCUGUGACGGGCCGAGAAUGGAA	24	22	45	ACCCGUCACUGGUAUCUAGUCACCUGUGACGGGCCGAGAAUGGAACCCGUCAAAGGGACACCUCUGACGGGUUCCAUUCUCGAUCCGUCACAGGUGACUAGAUGCCUGUGACGGCCCG	118	Fail	23/24 nt miRNA;23/24 nt miRNA star;Precision less than 75%	1	0	154	83	502	5	47.21
osa-MIR812m	GCGUCCAACUUUGAUCGUCCGUCU	24	15	38	ACGAACGGUUAAAGUUGGACGCGG	24	152	175	AGUCAUACGUUUCCGCGUCCAACUUUGAUCGUCCGUCUUAUUUGAAAUUUUUUUAUAAUUAGUAUUUUUGUUGUUAUGAGAUAAUAAAAUAUGAAUAGUACUUUACUCGUGACUUAUGUUUUUAAUUUUUUUUAAAAAAAAUUCAAAUAAGACGAACGGUUAAAGUUGGACGCGGAAAACUAUAGCU	187	Fail	23/24 nt miRNA;23/24 nt miRNA star;Precision less than 75%	1	0	22	3	411	5	6.08
osa-MIR812n	AAGUGCAGCCAUGAGUUUCCGUGC	24	4	27	ACGGAAAAUCAUGGCUGCACUUAA	24	179	202	CUUAAGUGCAGCCAUGAGUUUCCGUGCCCAACUUUAUCGUUCGUCUUAUUUGAAAUUUUUUUAUGAUUAGUAUUUCUAUUGUUAUUAGAUGAUAAAACAUGAAUAGUACUUUAUGUGUGACUUAUGUUUUUAUUGUUUUUAAAAAAAAUUCAAAUAACACAGACGAUCAAAGUUGGGCACGGAAAAUCAUGGCUGCACUUAAA	203	Fail	23/24 nt miRNA;23/24 nt miRNA star;Precision less than 75%	1	0	19	12	485	5	6.39
osa-MIR5792	GAUGACAGCGGUGGUUCGGACAUC	24	5	28	UGGCAUCAUCGUUCUUAUCGA	21	55	75	CGUCGAUGACAGCGGUGGUUCGGACAUCUUCGGCUUUGUACCUGCUUGGCUUGAUGGCAUCAUCGUUCUUAUCGAUG	77	Fail	23/24 nt miRNA;More than 5 mismatches in duplex;No mature or star reads detected	6	0	0	0	0	5	0
osa-MIR5145	ACCUGUUUGGAUUCUUGAGGGCUA	24	3	26	GUCCAUAGAACCAAACAGGGCC	22	59	80	CCACCUGUUUGGAUUCUUGAGGGCUAAUUUAAAAUUAAAAUGUGAGAGCUAAACAUUAGUCCAUAGAACCAAACAGGGCCGC	82	Fail	23/24 nt miRNA;No mature or star reads detected	4	0	13	0	35	5	37.14
osa-MIR5146	AGGUGCUGGUUCUUAAAAAAAC	22	4	25	UUUAACUAAUGAACCGGCACCUAU	24	51	74	UAUAGGUGCUGGUUCUUAAAAAAACCGAUACCUAUAGUAUUUGUACCGGUUUUAACUAAUGAACCGGCACCUAUACUUCGUAAA	84	Fail	23/24 nt miRNA;No mature or star reads detected	4	0	1	0	8	5	12.5
osa-MIR812s	AAGACGGACAAUCAAACGUUGGAC	24	138	161	ACAACAUGAUCGUUCGUCUUAU	22	14	35	UGGGUUUUCGUGUACAACAUGAUCGUUCGUCUUAUUUGAAAAUUUUAUGAAAAAAUUAAAAAAAUCACACAUAAAGUACUAUUCAUAUUUUAUCAUCCAAUAAUAAUAAAAAUACUAAUCACAAAAGAAUUUUUAAUAAGACGGACAAUCAAACGUUGGACACAGAAAUUC	171	Fail	23/24 nt miRNA;No mature or star reads detected	5	0	23	0	117	5	19.66
osa-MIR6252	AUUCGUUGUAUUAAGAGAGGGUU	23	54	76	UCCCUCCUAACAUAACAAAUCU	22	14	35	GACGAGGAUGUGAUCCCUCCUAACAUAACAAAUCUAGAUAACCAUUUAUCUAAAUUCGUUGUAUUAAGAGAGGGUUAACCCUUGUA	86	Fail	23/24 nt miRNA;No mature or star reads detected	4	0	5	0	22	5	22.73
osa-MIR531a	CUCGCCGGGGCUGCGUGCCGCCAU	24	18	41	AGCUGGCGCGCAUCCCCGUCGAGCG	25	42	66	GGCGCCGCCGAGCCUUGCUCGCCGGGGCUGCGUGCCGCCAUAGCUGGCGCGCAUCCCCGUCGAGCGUUGCUCGACGGUGCC	81	Fail	23/24 nt miRNA;Star length not met	5	0	117	55	182	3	95.32
osa-MIR2120	ACAACCGGGACUAAAGAUAUCUUGAU	26	2	27	AAAGAUCUUUAGUCCCGGUUGUUC	24	49	72	AACAACCGGGACUAAAGAUAUCUUGAUAUCUUUAACCGGGAGUAAAGAAAAGAUCUUUAGUCCCGGUUGUUCU	73	Fail	23/24 nt miRNA;Star length not met	1	0	26	21	48	2	96.16
osa-MIR2873a	AAGUUUGGACUUAAAUUUGGUAAC	24	75	98	UACCAAAUUUCAAGUUCAAACUCAA	25	11	35	AAUAUAUUCUUACCAAAUUUCAAGUUCAAACUCAACUUUAUUUGUGAGAAUUUUUGUUUCUCUCAAAUGAAGUUAAGUUUGGACUUAAAUUUGGUAACAAU	101	Fail	23/24 nt miRNA;Star length not met	1	0	5321	249	5870	4	91.97
osa-MIR1863c	UAGAAACUUGGCUGAUGCAUUACU	24	259	282	CAAUGCAUCAGUUAUGUUUCCUGGA	25	3	27	AGCAAUGCAUCAGUUAUGUUUCCUGGAUCAUUAAAUCAUUGAAUGUUUAUCUAGCACCAAUCUGCUGCUGAUCUGUUUGUAGUCAUGAAAAGCACUUUAUGAUCUGAAAGUGCUGGCUGUAUGCCAUGGUUUUCCCCAUUCUAUGGUUAUUAUUGCAAUCGUGACUUAAUAGUGAUGCAAUAAUCAGUAGUGGAUUCGUGUUGGCUCUACUUCGGGUUUAGGAUCAUAGUUAUUAGCUCUGAUACCAUGUUAUUGAUUUAGAAACUUGGCUGAUGCAUUACUUUUGGAGAC	291	Fail	23/24 nt miRNA;Star length not met	2	0	42	9	58	1	87.93
osa-MIR531c	CUCGCCGGGGCUGCGUGCCGCCAU	24	18	41	AGCUGGCGCGCAUCCCCGUCGAGCG	25	42	66	GGCGCCGCCGAGCCUUGCUCGCCGGGGCUGCGUGCCGCCAUAGCUGGCGCGCAUCCCCGUCGAGCGUUGCUCGACGGUGCC	81	Fail	23/24 nt miRNA;Star length not met	5	0	117	55	182	3	95.32
osa-MIR812r	ACGUUAGACACGAAUUUCUACGGC	24	180	203	UUUGCACUGUUCAUGUCUAACGUUU	25	18	42	CCUAAAAUAAGUAUAGUUUUGCACUGUUCAUGUCUAACGUUUGACCGUUCGUCUUAUUUGAAAAUUUUUUAUGAUUAAUAUUUUUGUUGUUAUUAGAUAAUAAAACAUGAAUAGUAUUUUAUGUGUGACUAACUUUUUUUAAUUUUCUUAUAAAUUUUUUAAAUAAGACGGACGGUCAAACGUUAGACACGAAUUUCUACGGCUGCACUUAUUUUAGG	218	Fail	23/24 nt miRNA;Star length not met;More than 5 mismatches in duplex;Less than 10 reads in a single library	8	0	5	2	1110	5	0.63
osa-MIR5803	ACCACUGUAGACGCUACGUGUGAG	24	11	34	CCCACGUAUCAGCGCCUGUAAUGAUAG	27	52	78	UAAUGUUACUACCACUGUAGACGCUACGUGUGAGAUAAUAGGAGGAUAUAACCCACGUAUCAGCGCCUGUAAUGAUAGUGACAUUAU	87	Fail	23/24 nt miRNA;Star length not met;More than 5 mismatches in duplex;Less than 10 reads in a single library	7	0	2	2	43	5	9.3
osa-MIR812q	ACGUUGGGUACGAAUAUCUACGGC	24	192	215	UUUGCACUAUUCAUACUUAACAUUU	25	30	54	UACUCCAUCCGUCUCAAAAUAAGUGCAGUUUUGCACUAUUCAUACUUAACAUUUGAACGUUCGUCUUAUUUGAAAAUUUUUUAUGAUUAGUAUUUUUAUUGCUAUUAGAUGUUAAAACAUAAAUAGUACUUUAUGUGUGACUAAAUAUUUUCAAUUUUUUCACAAAAUUUUCAAAUAAGACGGACAGUCAAACGUUGGGUACGAAUAUCUACGGCUGCACUUAUUUUGGGACGGAGGUAGUA	242	Fail	23/24 nt miRNA;Star length not met;More than 5 mismatches in duplex;No mature or star reads detected	8	0	15	0	1862	5	0.81
osa-MIR812t	ACGGAAAAUCAUGGCUGCACUUAA	24	189	212	AAGUGAAACCAUGAGUUUUUUACCG	25	14	38	UAUGUUCCAUUUUAAGUGAAACCAUGAGUUUUUUACCGAACUUUGAUUGUCUGUCUUAUUUGAAAUUUUUUUAUAAUUAGUAUUUUUACUGUUAUGAGAUGAUAAAGCAUGAAUAAUACUUUAUGCAUGACUUAUGCUUUUAAUUUUUUCAAAUUUUUUUCAAAUAAGACGAACGAUCAAAGUUUAGCACGGAAAAUCAUGGCUGCACUUAAAAUAGAACAU	222	Fail	23/24 nt miRNA;Star length not met;More than 5 mismatches in duplex;No mature or star reads detected	6	0	12	0	123	5	9.76
osa-MIR5825	AAAACAUCUGAUAACCUGAAACGG	24	199	222	GUUUUAAGGUUAUAUGACGUUUUAA	25	12	36	GUGCUCCCUACGUUUUAAGGUUAUAUGACGUUUUAACUUUGGUUAAAACCAAACUACUUCAAAUUUAACUUAGUUUAUAUACCAAAUUAGUUUUAUGAAAUCAAUAGCUGAAUAUAUUUUUAUAAUAAAUUUAUGUUGAGUUGAAAAUAUUAUUAUUGUUUUCUACAAACUUGAAUUAGUUUGAUUUUGACCAAAAUCAAAACAUCUGAUAACCUGAAACGGGUCGGUCCAC	232	Fail	23/24 nt miRNA;Star length not met;More than 5 mismatches in duplex;No mature or star reads detected	6	0	6	0	15	5	40
osa-MIR5810	ACGGAACCCUAAUGGCGAUGGCAU	24	95	118	GCUUUUCUCCACUUAGGGUUCCGUUA	26	14	39	GUGCUUCAUAAAUGCUUUUCUCCACUUAGGGUUCCGUUAGCAACCCUCCAUUAAGUACUAUAGGAUGAACAGUGCAUUUAUCGGUGUGGGAUGGACGGAACCCUAAUGGCGAUGGCAUUUAUGGGACA	128	Fail	23/24 nt miRNA;Star length not met;No mature or star reads detected	2	0	0	0	0	5	0
osa-MIR5835	ACGAAACCAUAGGGAUUUUGGCAU	24	11	34	GGUAAAACCCUAGUGGUUUUUGUGC	25	221	245	UACAAGUUGUACGAAACCAUAGGGAUUUUGGCAUGUGACAUAUAUAAUAUUAGUAUUAUGUAUUAUGGUUCUAAAAUUUCACAAAACCACAAACGUUAACCAAUUUUACAUACUUCCAUACUAAUAAAUUUCAGAUGUGAUUAUAGAACACAAAAGUGUGAUAGAUUAAAGUAAAAAUGAUGUAUAGUGUGGUUUUGUGAAACUUGGUUAUGUGCCACAUGGUAAAACCCUAGUGGUUUUUGUGCAAAAGUUUACUCUUGG	261	Fail	23/24 nt miRNA;Star length not met;No mature or star reads detected	2	0	0	0	61	5	0
osa-MIR413	CUAGUUUCACUUGUUCUGCAC	21	NA	NA	NA	NA	NA	NA	ACGGCUAGUUUCACUUGUUCUGCACAUGUGGAAAACAGUUAGCACUCUAUCUGAGUCGUAAUCCCAAGCAUUAUUACAGAAAAAUAAAAGUGCAUUACAAAGAAGUCAGACAU	113	Fail	Hairpin structure invalid	NA	NA	NA	NA	NA	NA	NA
osa-MIR2093	GUGCAUUAAUUGGAAGAACA	20	NA	NA	NA	NA	NA	NA	ACUGGAUGUGUGCAUUAAUUGGAAGAACACAUCUUCCAAUUAAUGCAUUCUUCCUAGA	58	Fail	Hairpin structure invalid	NA	NA	NA	NA	NA	NA	NA
osa-MIR2864.1	UUUUGCUGCCCUUGUUUUGCA	21	NA	NA	NA	NA	NA	NA	UCUAUUCAGCUUUUGCUGCCCUUGUUUUGCAUUGUAUAGGUAUAGCAAUAUGCCAUUCUGUAGUGGCAUACCUCUACAGUGCAAAACAAGGACAACAAGAG	101	Fail	Hairpin structure invalid	NA	NA	NA	NA	NA	NA	NA
osa-MIR2921	AAGAACUUAAUAUAACUUUAAAGC	24	NA	NA	NA	NA	NA	NA	AUAAGAACUUAAUAUAACUUUAAAGCAAUAAGAUCUUAAUAUAAAGGGCAGAUUUAGCAUAACAAUUAAGCAUAUGAUAUUAGAAUAGCUAAAUCAGGUAAGAUCGGCUGAAACUCCGAUACUAUCUCUAUAAAUGAUCAUAAAACAAGCUAGAUAUCACAAUUAUAGAUAGAACUUAAUAGAUCGAACUCAACCGAUGCAACAUUAAGCAUAUAAAAUAACUGUAAGAUCUAAACAAGA	240	Fail	Hairpin structure invalid	NA	NA	NA	NA	NA	NA	NA
osa-MIR2922	AAUAAGUGAUUACCGAAAUU	20	NA	NA	NA	NA	NA	NA	UAAUAAUAUGUGUUCUUCCCAGAUGUAGCUUUUCUUGUUCCAAAUAAGUGAUUACCGAAAUUCAUGUUCCUCACAAGUGACUGCUGAACAACAGGUGCAACUAUAUGCAAAGGGCUGAAUAGAGGGUUAGGAACAAUCUU	140	Fail	Hairpin structure invalid	NA	NA	NA	NA	NA	NA	NA
osa-MIR2924	CUCGCUUGCUCCGGCCGCCAC	21	NA	NA	NA	NA	NA	NA	UGUCAUCGUCCUCUGCAGCCUUACCCCUCGUUUGUGCCGUGGUCGCCGCCUGCUAGAGAUGCGUGUGGAGCUCAGCCUUGCCCCUCGCUUGCUCCGGCCGCCACCGCUCCGCCGGCCUGC	120	Fail	Hairpin structure invalid	NA	NA	NA	NA	NA	NA	NA
osa-MIR2925	UGGCGGCCGCGGGCUUCGU	19	NA	NA	NA	NA	NA	NA	UUCUUGACGCCGCCCUUGGCGGCCGCGGGCUUCGUCGCCGUCUCACUGAGCUUGGCAGCCGGCUCCUUGGCAAGUCCGGCAGGUUUCACGGCCUUCAGAGAAGCCAUUCUUCUGAUGCUU	120	Fail	Hairpin structure invalid	NA	NA	NA	NA	NA	NA	NA
osa-MIR2927	UGUCGUCGUCGAUGGAGCCCAUG	23	NA	NA	NA	NA	NA	NA	UGUCGCGGCCGGCGAGCAUGAAGCUGACGACGAUGUCGCGGAGGUACUUGUCGUCGUCGAUGGAGCCCAUGAAGCGUGAAAGGAGGUCGCUGCCGGUGGCAGCGCCGCCAAGCUUCCGCCGUUGUCGGAUGACCUCCGCCGCGAGCGCGU	150	Fail	Hairpin structure invalid	NA	NA	NA	NA	NA	NA	NA
osa-MIR5505	GAGGAUUCGGUAUUGAUCGCUA	22	NA	NA	NA	NA	NA	NA	CAUUGGCACUAUGGCGCAUGUAUGUUGAGUUCUUGAAGCAUUGCCGAUAUCGAUAUAUAUUUCUUUGCAUGGGACAGUAGCCUUUUCUGCGGCGGAUCGUUUCCUUUUCUCCAAUCAUAAAUAACCUGAUCUCUUUCUUUGUCUUUCAUCAAAUAAGUACAAGAAUUGCAUAGAUGAGGAUUCGGUAUUGAUCGCUAAAAUGCGAGAA	208	Fail	Hairpin structure invalid	NA	NA	NA	NA	NA	NA	NA
osa-MIR5511	CAUAUCCCAGCUGUUUCGGCC	21	NA	NA	NA	NA	NA	NA	UUGGUGGAAGAAGGCCAAGUGUUUGGGAUGUUGGAAAUAACUUCCUAGCUGGCUGGCCUAAGAAAUUUUCAUAGACAAAGAGCCGUUUCAAACCAUGCAUAUCCCAGCUGUUUCGGCCUUGCUGCAUU	128	Fail	Hairpin structure invalid	NA	NA	NA	NA	NA	NA	NA
osa-MIR5521	AGUGGCUGCAUAUCUGAUGAG	21	NA	NA	NA	NA	NA	NA	AUGAAUGUUCAGUGGCUGCAUAUCUGAUGAGCCACGGUAAAAUCCUUGAGCAAACUGUUCUGCUUCCGUGCCUCUCACAGCGCUGGUUCCAGUGCAUAUGAUUCAGAUGUAGAGGAACAACACAUAAAUCGUCUAUAUAGCUGGAAGAGACUCGUCAUUUGGGAUCAGUGAGUUGAGCAGUCGA	184	Fail	Hairpin structure invalid	NA	NA	NA	NA	NA	NA	NA
osa-MIR5526	AAAGGUAGAGUCAGGUAUGAG	21	NA	NA	NA	NA	NA	NA	GGAUGUGGGAUUCAAACUCAAGACCUCUCACCUCAGCUCUCAAACACAUUACCAUACCAUCUACUACACACAUCUGACUUGGAUAGAGAUGUUUUUUUUAACUAAGCCUAGAAGCAUCUUUCACCAACCGAUACUAAAAAUAUCUUUAGUUCUAGUUGGUAACACCAACCUAGACUAAAAAUUCUUCUACAAUUCGAACCUACACAUUCUAAGGGCAUAUACAAAGGUAGAGUCAGGUAUGAGCUCUACGUUA	253	Fail	Hairpin structure invalid	NA	NA	NA	NA	NA	NA	NA
osa-MIR5801b	ACUAAAUCGUUUCUGAUCGUUGGA	24	NA	NA	NA	NA	NA	NA	UACUAAAUCGUUUCUGAUCGUUGGAUUUAGCUGGAUAAGAUAUGUAUUAUUGGAUCCAGCGAUUGGAAACAAUUUGGUA	79	Fail	Hairpin structure invalid	NA	NA	NA	NA	NA	NA	NA
osa-MIR5812	AGCAACGAUUUUAAGAUUGUGGCA	24	NA	NA	NA	NA	NA	NA	UAGCAACGAUUUUAAGAUUGUGGCAAUAUGUAUCUAUUGCAAUAAUUUUAACAUUGAUGCUA	62	Fail	Hairpin structure invalid	NA	NA	NA	NA	NA	NA	NA
osa-MIR810a	ACAUGUGGUGAGCUUACGAUG	21	201	221	UCAUAAGCCCACCACAUGUGG	21	21	41	AAUAUUCACUAUGGUUGCCAUCAUAAGCCCACCACAUGUGGCUCGCAUGCUUAAAUAACUAACGGCAUAAUUAGAUCACUUGAUGACGACGUAUAUCGGUGUUCGCUAUAUAUACUAUCUACUGGUAAGUAUAUAUAGCGAACACCGAUAUGCGUCAUCAUCAAGUGAUUUAAUUAUGCCGUUAGUUAAGCAUGCGAGCCACAUGUGGUGAGCUUACGAUGACGACCACAGUUUGUU	237	Fail	Less than 10 reads in a single library	2	0	8	4	12799	5	0.09
osa-MIR812a	GACGGACGGUUAAACGUUGGAC	22	175	196	CCAAAGUUUGAUCGUUCGUCUU	22	42	63	ACCUCCGUCCCAAAAUAAGUGCAGUUUUACACUAUUCAUCUCCAAAGUUUGAUCGUUCGUCUUAUUUGAAAAUUUUUUAUGAUUACUAUUUUUAUUGUUAUUACAUGAUAAAACAUGAAUAGUAUUUUAUGUGUGACUAAUUUUUUUAAAAAUUUUCAUAAAUUUUUCAAAUAAGACGGACGGUUAAACGUUGGACACGGAUUUUCACGGCUGCACUUAUUUUGAAACGGAGGU	234	Fail	Less than 10 reads in a single library	2	0	15	4	940	5	2.02
osa-MIR812c	GACGGACGGUUAAACGUUGGAC	22	134	155	CUAAUGUUUGACCGUCCAUCUU	22	12	33	GGUUUCCGCGUCUAAUGUUUGACCGUCCAUCUUAUUUGAAAAAAAUUAAAAACAUAAGUCAUGCAUAAAAUAUUAUUCAUGUUUUAUCAUUUAACAAUAAUAAUAACACCAAUCAUAAAAAAAAAUUAUAUAAGACGGACGGUUAAACGUUGGACACGGAAACC	164	Fail	Less than 10 reads in a single library	1	0	15	2	185	5	9.19
osa-MIR812e	GACGGACGGUUAAACGUUGGAC	22	141	162	CCAACUUUGACCGUCCGUCUU	21	11	31	GUUUUAGUGCCCAACUUUGACCGUCCGUCUUAUUUGAAAAUUUUUUUAUUACUAUUUUUAUUGUUAUUAGAUGAUAAAAUAUAAAUAUUACUUCAUGCGUGACUUAAUUUUUAAAAAAAUUUCAUAAAAUUUUUAAAUAAGACGGACGGUUAAACGUUGGACACGGAAAC	170	Fail	Less than 10 reads in a single library	2	0	15	4	494	5	3.85
osa-MIR814b	AUUCGUUGUACUAUAAAGUGUC	22	44	65	CACUUCAUAGUACAACGAAUCU	22	12	33	ACCGGACGAGACACUUCAUAGUACAACGAAUCUGGACAUGAAGAUUCGUUGUACUAUAAAGUGUCUCGUCUGGU	74	Fail	Less than 10 reads in a single library	1	0	16	5	130	5	16.15
osa-MIR1439	UACUACCUCCGUCCCAAAAUA	21	23	43	UUUUGGAACGGAGUGAGUAUU	21	132	152	UAUUGUUUUGUUAUAAAUGUAAUACUACCUCCGUCCCAAAAUAUAGCCAUUUUUAGCUAUGAAUCUAGACAUUGUUUUUAGCUAUGAAUCUAGACAUACAAUGUCCAAAUUCAUAACUAAAAAUGCUUAUAUUUUGGAACGGAGUGAGUAUUAAAUUUGUAGUUUUGUGAUA	172	Fail	Less than 10 reads in a single library	3	0	6	2	74	5	10.81
osa-MIR1846a	AGUGAGGAGGCCGGGGCCGCU	21	33	53	UGACCCCGUUCUCCUCGCCGG	21	62	82	CCGCUCCCUACCAAUGAGCCGCCGGAUCUCCCAGUGAGGAGGCCGGGGCCGCUGGAUCCGGUGACCCCGUUCUCCUCGCCGGCGGAUCCGGCGCUCCAGAGAAAGGAACGAG	112	Fail	Less than 10 reads in a single library	2	0	12	2	56	5	25
osa-MIR1846b	AGUGAGGAGGCCGGGGCCGCU	21	33	53	UGACCCCGUUCUCCUCGCCGG	21	62	82	CCGCUCCCUACCAAUGAGCCGCCGGAUCUCCCAGUGAGGAGGCCGGGGCCGCUGGAUCCAGUGACCCCGUUCUCCUCGCCGGCGGAUCCGGAGCUCCAGAGAAAGGAACGAG	112	Fail	Less than 10 reads in a single library	2	0	12	2	51	5	27.45
osa-MIR2863a	UUGUCCCAUUCUAGUUUAGCU	21	11	31	UUGAGCUAGAAUGGGUCAAUG	21	94	114	UGGGUACCCAUUGUCCCAUUCUAGUUUAGCUAAAUGAACUACUACAGGGAGUAAAUUCUAUGGACCAGGAAAAGUGAGUUUUAGUUAAUUUAGUUGAGCUAGAAUGGGUCAAUGGGUACCU	121	Fail	Less than 10 reads in a single library	1	0	9	7	72	5	22.22
osa-MIR2868	UUGGUUUUGUGUAGUAGAAA	20	11	30	UCUAUUGCACAAAACCAAGG	20	47	66	UCUUUUGUCCUUGGUUUUGUGUAGUAGAAAAUGCCCACUUCAUUUUUCUAUUGCACAAAACCAAGGAGAAAUGUACACAUA	81	Fail	Less than 10 reads in a single library	0	0	2	1	4	5	75
osa-MIR3981	AGUAUUAGGAUACGUCUCAUC	21	85	105	UGGGACGUAUCCUAUUACUAU	21	24	44	GAAUAUAAUAACUUAAAAUCGAAUGGGACGUAUCCUAUUACUAUAAGUCUGAUAAGUCUGGAUAUGAGGCAUGUCUAGAUUCGUAGUAUUAGGAUACGUCUCAUCCGGUUUUAGGGUGCUAUAUUC	126	Fail	Less than 10 reads in a single library	1	0	5	1	125	5	4.8
osa-MIR5152	GUAGGGAUAGGCAUGAUCUCU	21	6	26	AGACCAUGCCUAUACCUACCA	21	184	204	UAAAGGUAGGGAUAGGCAUGAUCUCUUUCUCACCAAAUUUCUAAGACCAAACUCAACUUCGUUUGGAAAGUUAAAAUAAGACAAAUUUUGCAUGAAACUUCCCUAUCACUAUCCGUGCAAAGUUUGUAUUUCUUGUAUCUUGCAAGCAAAUUUGAAUUUGGUCUUGAAAUUUUGUGGAGAUAUAGACCAUGCCUAUACCUACCACUAAUAUUUAUG	216	Fail	Less than 10 reads in a single library	5	0	2	1	33	5	9.09
osa-MIR5508	UAGAUGGCUGAUCUGGUGUGG	21	11	31	AAGCCAGAUCAGCCAUCUAGU	21	125	145	GCUAUUGAACUAGAUGGCUGAUCUGGUGUGGCUUGGCUUUGGGUAAGAAGGAUUGGCCUCUGUCUAGUGCCUCACUUUCCUUCUGCGGUUCUGUCUACUGUCCUGGUUUGGAAGAAGUCAAACCAAGCCAGAUCAGCCAUCUAGUUGAGUCUC	153	Fail	Less than 10 reads in a single library	1	0	9	1	40	5	25
osa-MIR5539a	AAGAAAACGGAUGCGCGUGCUA	22	11	32	GUGCGCUCAAUCCGUUGCUUGU	22	47	68	GAUUCAAAGCAAGAAAACGGAUGCGCGUGCUAACGCUUUCGCGCUAGUGCGCUCAAUCCGUUGCUUGUUUGGAACA	76	Fail	Less than 10 reads in a single library	3	0	3	2	15	5	33.33
osa-MIR5541	UCAAGUGGUGUACUCUAAAGA	21	11	31	UUUAGAGUACACCACUUAACU	21	165	185	GUCCAAUGAGUCAAGUGGUGUACUCUAAAGAAAAAAAAUCUAAUUAAUUUAACCACCUAAAAUAGCUUUUCCUUUUCCUUUUUGGGAUUUAUCACCCUAAACUACAAUACAUAAAUCCCAAAAAGGAAAAAAACUAUUUUACGUGGGUAUAUUAGACUUUUUUCUUUAGAGUACACCACUUAACUCAUUGGACU	194	Fail	Less than 10 reads in a single library	1	0	7	1	31	5	25.81
osa-MIR5337b	CUAGAACGGCAAGCAAUUUGA	21	214	234	AAAUUACUUGUCGUUCUAGCU	21	11	31	CCUCCAUUUCAAAUUACUUGUCGUUCUAGCUUUGCCACUAGUCAAACAUUUCUAUUUUUCACCAUCCAUUUUUGGAAAUUCGUGUAGGUUAACAUGCAAUAUAUAUUAUGGAAGUAUUUCUCAUGGUGAAUCUAAAAACAUAAACCUUAUGAUGUUAAACUAUAUGAAUUUCUACAAGUUGAUGUUCAUAUAAACAUUUGAUUUAGGACAAAGCUAGAACGGCAAGCAAUUUGAAAUGAGGGGA	244	Fail	Less than 10 reads in a single library	1	0	2	1	75	5	4
osa-MIR5539b	AAGAAAACGGAUGCGCGUGCUA	22	11	32	GUGCGCUCAAUCCGUUGCUUGU	22	47	68	GAUUCAAAGCAAGAAAACGGAUGCGCGUGCUAACGCUUUCGCGCUAGUGCGCUCAAUCCGUUGCUUGUUUGGAACA	76	Fail	Less than 10 reads in a single library	3	0	3	2	15	5	33.33
osa-MIR2932	AGUAUGCCCACUACCUAUC	19	87	105	CAGGACCAGGGAACUUACUUA	21	47	67	AAAGAGUAUAUUAAAUCUCUCAUCGUUUCUCAUGUAGUGUGCAAAGCAGGACCAGGGAACUUACUUAUGCGGCUACAACGUAUGCGAGUAUGCCCACUACCUAUCAAACCAAAUAUGCACCACACGAGAGCUUGAUGUAC	140	Fail	Mature miRNA length not met;More than 5 mismatches in duplex;No mature or star reads detected	9	0	0	0	2	5	0
osa-MIR2919	AAGGGGGGGGGGGGAAAGA	19	73	91	UUUUUAGGAUUUUUCUUUU	19	96	114	GCGGGGAGCCGAUGGGCCGCGGGAGAGGAGAGAGAGAGGGAGAGGGGAGUGGGCCGAGCCGGCCCAAGAGGGAAGGGGGGGGGGGGAAAGAGGACUUUUUAGGAUUUUUCUUUUUAUAAACCUUUUUCCACUUUGUUUAUUUCUUUUCAAUUAUUAUUUG	160	Fail	Mature miRNA length not met;No mature or star reads detected	5	0	0	0	2	5	0
osa-MIR5077	GUUCGCGUCGGGUUCACCA	19	13	31	GGGGUCGCCGGCGAGUCCAA	20	62	81	UGCCUUUUCGUUGUUCGCGUCGGGUUCACCAGCUAGGUGGUUCGCCAUGAAGUACAGGAAGGGGGUCGCCGGCGAGUCCAACGAUGACGAC	91	Fail	Mature miRNA length not met;No mature or star reads detected	5	0	1	0	1	5	100
osa-MIR1846d	UCCCACCGAGCAGCCGGAUCUC	22	11	32	UAUCCGGCGCCGCAGGGAGG	20	87	106	UGCCUGUCCCUCCCACCGAGCAGCCGGAUCUCCCAGUGAGUAGGCCCGGGCCGCCAGAUCCGGUGACCCCGGUCUCCUCGCCGGUGUAUCCGGCGCCGCAGGGAGGGACGAGAGCC	116	Fail	More than 5 mismatches in duplex	6	0	9	6	16	1	93.75
osa-MIR5072	CGAUUCCCCAGCGGAGUCGCCA	22	12	33	GCAACUUUUUUGACAAGUCGAC	22	46	67	GCUGAAUAGAUCGAUUCCCCAGCGGAGUCGCCAAAAAUCGUGUUGGCAACUUUUUUGACAAGUCGACAAGCACGAU	76	Fail	More than 5 mismatches in duplex	6	0	2042	3	2071	2	98.75
osa-MIR2090	AACUCUGAUUCUAGAAUUUUUG	22	7	28	AAAAUUCCAGAAUCGGAUCCUU	22	78	99	AUUAUUAACUCUGAUUCUAGAAUUUUUGCGUUAAAGCGAGGACGAGAACGAAAAACACUGUAAGACACUUUAACGCAAAAAUUCCAGAAUCGGAUCCUUAUCC	103	Fail	More than 5 mismatches in duplex;Hairpin structure invalid	6	1	NA	NA	NA	NA	NA
osa-MIR414	UCAUCCUCAUCAUCAUCGUCC	21	14	34	GGGAAGGGGAGGGGGAGGGGUC	22	74	95	GUUGCCGCUGCCGUCAUCCUCAUCAUCAUCGUCCUUGCAUGAAACCGCCAGCAAAUCCUUGCGCGGGGGGAGGGGGAAGGGGAGGGGGAGGGGUCGGAGGGGCGGC	106	Fail	More than 5 mismatches in duplex;No mature or star reads detected	7	0	0	0	1	5	0
osa-MIR415	AACAGAACAGAAGCAGAGCAG	21	21	41	GCUCUCCUUGGCUGUCUGUAC	21	103	123	AGAGAGUUUUACAGAGCAGAAACAGAACAGAAGCAGAGCAGCUGUGUAUACACAACACUGCAACUAUCCCUAUCACUGAGGGACAAAGCAGAAACCAGCUGAGCUCUCCUUGGCUGUCUGUACAAGCAAAGCAAAAGCUUCAAG	144	Fail	More than 5 mismatches in duplex;No mature or star reads detected	10	0	0	0	0	5	0
osa-MIR418	UAAUGUGAUGAUGAAAUGACG	21	42	62	CCAUUCUUAUCAUCGCACAUUU	22	21	42	CGUUAGCUGUCUGCAAUCUGCCAUUCUUAUCAUCGCACAUUUAAUGUGAUGAUGAAAUGACGCAUUUCUGUCAAGUCUCACC	82	Fail	More than 5 mismatches in duplex;No mature or star reads detected	6	0	0	0	0	5	0
osa-MIR419	UGAUGAAUGCUGACGAUGUUG	21	17	37	AUGAAUGCUUGUUGUCCUG	19	72	90	UCUUCUCUGUUCUCUGUGAUGAAUGCUGACGAUGUUGUAGAUGUGAACUUUUUUUUUCUCUGUUGUCUAUGAUGAAUGCUUGUUGUCCUGGAGAUAUUGUAGA	103	Fail	More than 5 mismatches in duplex;No mature or star reads detected	9	0	0	0	0	5	0
osa-MIR1424	AUGCACACUGAUGCUGAUUGU	21	269	289	AGGCAGCUCAAAGUGUAGUC	20	35	54	CCAGCUAGUUUAGCUCCCAGGCCAGUCAAGGUAGAGGCAGCUCAAAGUGUAGUCAUCUCUUGAUCGUUGAUUGCUCCAGUCCUAUCCCAUGCUCCUCCUUGAGCUCCCAAUCAUUGAGCUCUCGGAUCCUCUCUGCUCUUCUCUGAUCUGGUGUCGUUCCAGUUUCCAAACAUGUUGCAGAAUGAAGAACACUGAACAACAAGAUUAUAAGGUAGGUAAGUAGUUGAUCAUUUCAGGUUUCCAGAGAUGAUAAAGCAAUCAGGGAUGCAUGCACACUGAUGCUGAUUGUACAAACUCCAA	300	Fail	More than 5 mismatches in duplex;No mature or star reads detected	6	0	0	0	0	5	0
osa-MIR1426	AGAAUCUUGAUGAUGAUUAAA	21	5	25	UAAUCAUAUUCGAUUUUCAAA	21	109	129	AAAUAGAAUCUUGAUGAUGAUUAAAAGGAGGGACGAUAGGCAGGCCGUGAAGCAAAUAUGUAAGACGGUUGCCGGGAAUUCUAGAAAGUGAAAAAAAAACCCCAUUGAUAAUCAUAUUCGAUUUUCAAAA	130	Fail	More than 5 mismatches in duplex;No mature or star reads detected	7	0	2	0	7	5	28.57
osa-MIR2118o	CUCCUGAUGCCUCCCAAGCCUA	22	107	128	GGCAUGGGGACAUGAAGGAAUG	22	34	55	GGAAGAGGAAGAAAAGAGGGCCAAGGAGCAGUGGGCAUGGGGACAUGAAGGAAUGCUUAAGCCCCUCUCCAAUCCUCGCAUGAGAUUGGAGAUGGAGUUAUGAGUUCUCCUGAUGCCUCCCAAGCCUAUUGUUCCUUGGUGCUCCUUCCUCUUCC	155	Fail	More than 5 mismatches in duplex;No mature or star reads detected	6	0	1	0	4	5	25
osa-MIR2907a	GGCAGCCGAGCGAGGGCCUCGG	22	36	57	UCCGCCCACUUGGCCACCAC	20	14	33	GAGCAGCUCUCUCUCCGCCCACUUGGCCACCACGCGGCAGCCGAGCGAGGGCCUCGGGGCAGCUU	65	Fail	More than 5 mismatches in duplex;No mature or star reads detected	8	0	0	0	0	5	0
osa-MIR2907b	GGCAGCCGAGCGAGGGCCUCGG	22	36	57	UCCGCCCGCUCGGCCACCAC	20	14	33	GAGCACCUCUCCCUCCGCCCGCUCGGCCACCACGUGGCAGCCGAGCGAGGGCCUCGGGGCAGCUC	65	Fail	More than 5 mismatches in duplex;No mature or star reads detected	7	0	0	0	0	5	0
osa-MIR2907d	GGCAGCCGAGCGAGGGCCUCGG	22	37	58	UCCACCCACGCGGCCGCCAC	20	15	34	GAGGCACCCCUAUCUCCACCCACGCGGCCGCCACAUGGCAGCCGAGCGAGGGCCUCGGGGUAACUC	66	Fail	More than 5 mismatches in duplex;No mature or star reads detected	8	0	0	0	0	5	0
osa-MIR2918	AUCCGUGUUGUCUGCGCUUUA	21	137	157	GGGCAAAGAAGGAUGGAUUA	20	12	31	GUAAGCUUCAUGGGCAAAGAAGGAUGGAUUAUUGGCAAGCCUGCAAUUUUGUUGCACACUUCUGAUGCUGGAGACAGCUGGGAAAGAAUACCCUUGAGUGCCCAGCUUCCUGGGAACAUGGUAAGUUUGCAUAUACAUCCGUGUUGUCUGCGCUUUAACAAGGAU	165	Fail	More than 5 mismatches in duplex;No mature or star reads detected	6	0	0	0	5	5	0
osa-MIR2930	UUCUCUUCUCUCGCGCGUGGCC	22	81	102	UCGCGCUUGGAUUUUUGCCUC	21	48	68	CGCGCCUCGCCUGAUGCUCCUUCCUCCGGCGGCUGGGCUGAGCUGCGUCGCGCUUGGAUUUUUGCCUCCGAAUUGGCGAAUUCUCUUCUCUCGCGCGUGGCCUUGGGUGUGGGGCAAAGUUUGGCUCGCUUUGUAGUUUGCGGCGAUUGCGGGUGGGCGUGAGAAUUUAAAAGGGGAGGG	180	Fail	More than 5 mismatches in duplex;No mature or star reads detected	10	0	0	0	0	5	0
osa-MIR2931	CUUUAUUGUUGAUGUCAAAA	20	47	66	UAUCGAUCAGCGGUUGCAUU	20	70	89	AAAAAACAAUGUUUGCCACUUCUUUAUUUUAUUGAUGCAUUUAUGUCUUUAUUGUUGAUGUCAAAAAUUUAUCGAUCAGCGGUUGCAUUGAAAAUUUAGCUUGAAGUUAUAUAUAUAUUGAUAUACUUGUGGUACAAUUAUGAACCCCCUCCAU	154	Fail	More than 5 mismatches in duplex;No mature or star reads detected	10	0	0	0	3	5	0
osa-MIR5500	AUCACUGAUGAAAUCUUGCGGC	22	56	77	CGCUCGAUUAUCACUGAUGA	20	16	35	AGGAUACGCCUGCCCCGCUCGAUUAUCACUGAUGAUUAAUUUUCAAAAGAAGAAUAUCACUGAUGAAAUCUUGCGGCGGCUUGUGUCC	88	Fail	More than 5 mismatches in duplex;No mature or star reads detected	6	0	0	0	1	5	0
osa-MIR5791	UUGCAGGAGACUAGAGACCAG	21	103	123	UAGAUCUAGUGCAUUGCUAUG	21	27	47	UGCUGGUUCAGAUGGAAGAGUAAAAUUAGAUCUAGUGCAUUGCUAUGUUAGGCCUAGGAGGCACCAGGAACUUCCUUGUUUGGUGCACCAGGAGCUGAAGCAUUGCAGGAGACUAGAGACCAGCAUUUUGGUCUUUCAAAUCAUCAGCA	149	Fail	More than 5 mismatches in duplex;No mature or star reads detected	10	0	0	0	0	5	0
osa-MIR5798	CUGGACUACAAGAUCCCGGAU	21	127	147	CCGUGCUAUGUGGCGGUCAUAG	22	13	34	UUGAGAGGCAGUCCGUGCUAUGUGGCGGUCAUAGGGAGCGCAUUUGGCAAGCUUGAGCGUUGUGGUGGCAGUACUCUCUAAGUAAUUUCCAUUGCAGUGUUCUUACGAAAGUUGCUAGGCACCCUGCUGGACUACAAGAUCCCGGAUUCCAUCUCCC	157	Fail	More than 5 mismatches in duplex;No mature or star reads detected	6	0	0	0	0	5	0
osa-MIR5800	CCCGGCUAUCGGAACGGCUGC	21	72	92	AGGAUAUCAAUAGCUAGGAU	20	4	23	AGCAGGAUAUCAAUAGCUAGGAUUGAGAGGCAUCAGGAGAGCACCUUCAACGGGUAACUUUCCAUCUGCAUCCCGGCUAUCGGAACGGCUGCU	93	Fail	More than 5 mismatches in duplex;No mature or star reads detected	7	0	0	0	0	5	0
osa-MIR5806	ACAGGCAAAGACAAUGACGGC	21	51	71	UGCAUUUGGAUUAGCCGAUCU	21	11	31	GGGUCCGAGCUGCAUUUGGAUUAGCCGAUCUGGAAGUUAGCAAGUUAGAAACAGGCAAAGACAAUGACGGCUCUUGGAUGU	81	Fail	More than 5 mismatches in duplex;No mature or star reads detected	6	0	0	0	0	5	0
osa-MIR5809	UCGUCGCCGGCGACCACAGC	20	39	58	UGGUAGCAGCGGCGACGAGA	20	9	28	GUAAACGCUGGUAGCAGCGGCGACGAGAAUAGAUGGCGUCGUCGCCGGCGACCACAGCACAAC	63	Fail	More than 5 mismatches in duplex;No mature or star reads detected	8	0	6	0	6	5	100
osa-MIR5832	UUGGCGGAGCGGUUGCUGUCA	21	63	83	UCAUGCCACAUAUCCGUCCUCA	22	13	34	CAUCAGGAGUUGUCAUGCCACAUAUCCGUCCUCACCCUGACCAUUAGUGGAGAGGUGCGCAUUUGGCGGAGCGGUUGCUGUCAGCACUGAG	91	Fail	More than 5 mismatches in duplex;No mature or star reads detected	6	0	0	0	0	5	0
osa-MIR156b	UGACAGAAGAGAGUGAGCAC	20	43	62	GCUCACUCUCUAUCUGUCAGC	21	110	130	UUGUCUUGAGAGGGGAAGAGAUCUCUAUGGGUUUUGGAGGUCUGACAGAAGAGAGUGAGCACACACGGUGCUUUCUUAGCAUGCAAGAGCCAUGCUGGGAGCUGUGCGUGCUCACUCUCUAUCUGUCAGCCGUUCACCAUGCCCAAUAUGAUUAAUCUCCUUCUCUCAGUUGACAG	176	Pass	NA	0	0	5931	10	5943	4	99.98
osa-MIR156c	UGACAGAAGAGAGUGAGCAC	20	29	48	GCUCACUUCUCUCUCUGUCAGC	22	100	121	GGAGGAAGAGAGGGGUGAGAGGUGAGGCUGACAGAAGAGAGUGAGCACACAUGGUGACUUUCUUGCAUGCUGAAUGGACUCAUGCUUGAAGCUAUGUGUGCUCACUUCUCUCUCUGUCAGCCAUUUGAUCUCUCUUUCUCUCUUUCUCC	149	Pass	NA	0	0	5879	62	5943	3	99.98
osa-MIR156d	UGACAGAAGAGAGUGAGCAC	20	20	39	GCUCACUCCUCUUUCUGUCACC	22	84	105	GGAGAAGCUCUCAUGAGAUUGACAGAAGAGAGUGAGCACACGGCGUGAUGGCCGGCAUAAAAUCUAUCCCGUCCUCGCCGCGUGCUCACUCCUCUUUCUGUCACCCUCUUUCUCUCAGGGCUCAACUCC	129	Pass	NA	0	0	20200	74	20339	4	99.78
osa-MIR156e	UGACAGAAGAGAGUGAGCAC	20	10	29	GCUCACUGCUCUUUCUGUCAUC	22	76	97	GGCGCGAGGUGACAGAAGAGAGUGAGCACACGGCCGGGCGUGACGGCACCGGCGGGCGUGCCGUCGCGGCCGCGUGCUCACUGCUCUUUCUGUCAUCCGGUGCC	104	Pass	NA	0	0	595179	7	595203	3	99.95
osa-MIR156f	UGACAGAAGAGAGUGAGCAC	20	4	23	GCUCACUUCUCUUUCUGUCAGC	22	164	185	AGUUGACAGAAGAGAGUGAGCACACAGCGGCCAGACUGCAUCGAUCUAUCAAUCUUCCCUUCGACAGGAUAGCUAGAUAGAAAGAAAGAGAGGCCGUCGGCGGCCAUGGAAGAGAGAGAGAGAGAGAGAUGAAAUGAUGAUGAUGAUACAGCUGCCGCUGCGUGCUCACUUCUCUUUCUGUCAGCU	186	Pass	NA	0	0	19962	346	20368	3	99.8
osa-MIR156g	UGACAGAAGAGAGUGAGCAC	20	4	23	GCUCACUUCUCUCUCUGUCAGC	22	94	115	GGCUGACAGAAGAGAGUGAGCACACAGCGGGCAGACUGCAUCUGAAUUACCUGUUGCGACGAAGAAGACGACGGACGCAGCUUGCCGUUGCGUGCUCACUUCUCUCUCUGUCAGCU	116	Pass	NA	0	0	5879	62	5949	3	99.67
osa-MIR156h	UGACAGAAGAGAGUGAGCAC	20	4	23	GCUCACUUCUCUUUCUGUCAGC	22	164	185	AGUUGACAGAAGAGAGUGAGCACACAGCGGCCAGACUGCAUCGAUCUAUCAAUCUUCCCUUCGACAGGAUAGCUAGAUAGAAAGAAAGAGAGGCCGUCGGCGGCCAUGGAAGAGAGAGAGAGAGAGAGAUGAAAUGAUGAUGAUGAUACAGCUGCCGCUGCGUGCUCACUUCUCUUUCUGUCAGCU	186	Pass	NA	0	0	19962	346	20368	3	99.8
osa-MIR156i	UGACAGAAGAGAGUGAGCAC	20	3	22	GCUCACUGCUCUGUCUGUCAUC	22	69	90	GGUGACAGAAGAGAGUGAGCACACGGCCGGGCGGAACGGCACCGGCGGAUGUGCCGUCGCGGCCGCGUGCUCACUGCUCUGUCUGUCAUC	90	Pass	NA	0	0	5900	44	5945	4	99.99
osa-MIR156j	UGACAGAAGAGAGUGAGCAC	20	42	61	GCUCGCUCCUCUUUCUGUCAGC	22	108	129	UUGGGGCGGGGCGGGAUCGAGCAUAUGAAAGGCGAGAUUGUUGACAGAAGAGAGUGAGCACACGGCGCGGCGGCUAGCCAUCGGCGGGAUGCCUGCCCCCGCCGCGUGCUCGCUCCUCUUUCUGUCAGCAUCUCUCAUCACUCCCUCCCGCAUCCCCCGCCCCGA	165	Pass	NA	0	0	20200	196	20409	4	99.97
osa-MIR160a	UGCCUGGCUCCCUGUAUGCCA	21	4	24	GCGUGCAAGGAGCCAAGCAUG	21	67	87	GUGUGCCUGGCUCCCUGUAUGCCACACAUGUAGACCAACCCAUGGUGUCUGGUUGCCUACUGGGUGGCGUGCAAGGAGCCAAGCAUGC	88	Pass	NA	2	0	57	10	67	2	100
osa-MIR160b	UGCCUGGCUCCCUGUAUGCCA	21	30	50	GCGUGCAAGGAGCCAAGCAUG	21	93	113	AAGGUUUGGUUUUGAUCGGCUUGAGAGCGUGCCUGGCUCCCUGUAUGCCACUCAUGUAGCCCAAUCCAUGGUGUGUUUGGAUGCUGUGGGUGGCGUGCAAGGAGCCAAGCAUGCGUGCCAUGAUCUCUCUUUCUGCCUU	139	Pass	NA	2	0	57	10	77	2	87.4
osa-MIR162a	UCGAUAAACCUCUGCAUCCAG	21	143	163	GGGCGCAGUGGUUUAUCGAUC	21	11	31	GGUGAUGCCUGGGCGCAGUGGUUUAUCGAUCCCUUCCCUGCCUUGUGGCGCUGAUCCAGGAGCGGCGAAUUUCUUUGAGAGGGUGUUCUUUUUUUUUCUUCCUUUUGGUCCUUGUUGCAGCCAACGACAACGCGGGAAUCGAUCGAUAAACCUCUGCAUCCAGUUCUCGCC	171	Pass	NA	2	0	1740	2	1756	1	99.2
osa-MIR166a	UCGGACCAGGCUUCAUUCCCC	21	110	130	GGAAUGUUGUCUGGUUCAAGG	21	22	42	UGAAGCUAUUUGCUUCUGAGUGGAAUGUUGUCUGGUUCAAGGUCUCAUGCACCUUGCGGUUUUGAGGAUGAUUUGUGCAAGGUUUUUCAUUCCUCUCAUCCGUGGGAUCUCGGACCAGGCUUCAUUCCCCUCAGAGAUAGCUUCA	145	Pass	NA	3	0	14320	47	16002	3	90.05
osa-MIR166b	UCGGACCAGGCUUCAUUCCCC	21	168	188	GGAAUGUUGUCUGGCUCGGGG	21	22	42	GGGAGCCUUUUCAUUUUGAGGGGAAUGUUGUCUGGCUCGGGGCUACUUUUAAUUUCUCUCUCUUUUGAUAUCUUCUUUUCUCGAUCUCCUAGCUUGAUCUUUUGAUCUCUCAAAUCGAUCUUAAGAAAAAGAUCAGUCAAAGAGAUGAGAGUAGAUGUCUGUAGAUCUCGGACCAGGCUUCAUUCCCCCCAAACAGAAGGGCUCCC	206	Pass	NA	3	0	15428	66	17433	4	88.23
osa-MIR166d	UCGGACCAGGCUUCAUUCCCC	21	91	111	GGAAUGUUGUCUGGCUCGAGG	21	21	41	GAAGCUUUUUCACUUUGAGGGGAAUGUUGUCUGGCUCGAGGUGCAUGGAGAAACCUCUGAUCGAUCAGGUUUGAUCUGUAGAGACUGAUCUCGGACCAGGCUUCAUUCCCCUCAAGUAAAGCUCC	125	Pass	NA	3	0	96767	215	99150	5	90.43
osa-MIR166e	GGAAUGUUGUCUGGUUCAAGG	21	12	32	UCGAACCAGGCUUCAUUCCCC	21	108	128	UGUUUCUGGGUGGAAUGUUGUCUGGUUCAAGGCCCCUUAGGAUGUGUGAUUUUUGAUGGUUUAUGCAUUCAUCUUGAUGCGAACAUCUAUCUCGGAUCUUUGGGUUCUCGAACCAGGCUUCAUUCCCCUCAGAGAUA	137	Pass	NA	3	0	45	27	73	2	97.62
osa-MIR166f	UCGGACCAGGCUUCAUUCCCC	21	72	92	GGAAUGUCGUCUGGCCUGAGA	21	18	38	CGAUCAUCUUGUUGAGAGGAAUGUCGUCUGGCCUGAGAUCGUACCACAGUGGUGGGUACACGUGGACGGUCUCGGACCAGGCUUCAUUCCCCUCAACAACUCGUCGG	107	Pass	NA	4	0	374	1	414	1	90.58
osa-MIR169a	CAGCCAAGGAUGACUUGCCGA	21	38	58	GGCAAGUUGUUCUUGGCUACA	21	114	134	CGCCGGCGGCCUGACAUUGGGAUCGGAGGCCAUGGUGCAGCCAAGGAUGACUUGCCGAUCGAUCGAUCUAUCUAUGAAGCUAAGCUAGCUGGCCAUGGAUCCAUCCAUCAAUUGGCAAGUUGUUCUUGGCUACAUCUUGGCCCCUGCUCCUCAUGUAAGGCCGGCCUGUGGCG	173	Pass	NA	0	0	112	6	139	2	84.78
osa-MIR393a	UCCAAAGGGAUCGCAUUGAUC	21	11	31	UCAUGCGAUCCUUUUGGAGG	20	88	107	UGGGGAAGCAUCCAAAGGGAUCGCAUUGAUCCUUCAUCGCUCUCGCUCGCUUCCAUGGCGGUCGUCGUCUACAAGCAGCUUGACGGAUCAUGCGAUCCUUUUGGAGGCUUCCUCU	115	Pass	NA	1	0	784	5	791	1	99.75
osa-MIR394	UUGGCAUUCUGUCCACCUCC	20	14	33	AGGUGGGCAUACUGCCAAUG	20	79	98	UACUGAGAGUUCUUUGGCAUUCUGUCCACCUCCUUGUCGAAUCCUCAGAGACAGAAAUCUCAUAUCUGUUGAUCUUGGAGGUGGGCAUACUGCCAAUGGAGCUGUGUAGG	110	Pass	NA	3	0	378	13	413	2	92.17
osa-MIR395d	GUGAAGUGUUUGGGGGAACUC	21	58	78	GUUCCCUUCAAGCACUUCACGU	22	13	34	GUAUUGUCGUGAGUUCCCUUCAAGCACUUCACGUGGCACUAUCUCAAUGCCUACUAUGUGAAGUGUUUGGGGGAACUCUCGAUAUCAC	88	Pass	NA	0	0	11	1	14	1	85.71
osa-MIR395i	GUGAAGUGUUUGGGGGAACUC	21	69	89	GUUCUCUUCAAGCACUUCACGU	22	13	34	GUUUUACCGGGAGUUCUCUUCAAGCACUUCACGUAGAGCUUUCUAUUGACAUGGAGCUUUAGAACAAUGUGAAGUGUUUGGGGGAACUCUUGGUACCAA	99	Pass	NA	0	0	558	3	566	2	93.06
osa-MIR395j	GUGAAGUGUUUGGGGGAACUC	21	82	102	GUUCCUUGCAAGCACUUCACAU	22	13	34	GUGUUCCCAAGAGUUCCUUGCAAGCACUUCACAUAGAACUUCUGUUACUCUCAUGUAACAUUGGGAACUUGAGAAGCUACUGUGAAGUGUUUGGGGGAACUCUAGGUGGCAC	112	Pass	NA	0	0	851	2	861	2	98.92
osa-MIR395l	GUGAAGUGUUUGGGGGAACUC	21	74	94	GUUCCUUCCAAGCACUUCACAC	22	3	24	GCGUUCCUUCCAAGCACUUCACACAGAGCUUUUAUUUCUCUCACAUCGAUUGAGAACUUAAUUAGAAGCUUUUGUGAAGUGUUUGGGGGAACUC	94	Pass	NA	2	0	507	1	509	1	99.8
osa-MIR396c	UUCCACAGCUUUCUUGAACUU	21	11	31	GGUCAAGAAAGCUGUGGGAAG	21	113	133	UGCCAUGCCUUUCCACAGCUUUCUUGAACUUCUCUUGUGCCUCACUCACUUUCAUUACUGGAGAGAUAUGCAUCAUCAGUGGAAGCUUAUAGGGAGAGGAGUGCAAGAAGAGGGUCAAGAAAGCUGUGGGAAGAAAUGGCA	141	Pass	NA	1	0	14781	254	15177	4	98.25
osa-MIR398b	UGUGUUCUCAGGUCGCCCCUG	21	58	78	GGGGCGAGCUGGGAACACACG	21	13	33	GGAGUUCCUACAGGGGCGAGCUGGGAACACACGGUGAUGAGGCGGUCUGGUCUUUCGUGUGUUCUCAGGUCGCCCCUGCCGGGACUCU	88	Pass	NA	1	0	1332	902	2306	3	96.95
osa-MIR399d	UGCCAAAGGAGAGUUGCCCUG	21	256	276	GGCAGCUCUCCUCUGGCAGG	20	13	32	AAGACAGUAGUAGGCAGCUCUCCUCUGGCAGGUGCAUUCUAGGUGAUUUUGUAAUUGUAUAUGCAUCCAAGGUAUAUACAGUCCGGCCAUGGUGCUACAUUGCAAUCAUCCAUAUGUGAUUGCAUUGUGUAUAUAUAUACAUGGUGGCCUUUGAUAGACCAUCAUAUAUCGGUUGGUUAUGUGCAUGUAUGUAUAUACCAGCUGCUACUAGCUUUGAUCGAUCGCCAUGUAGCGAUUGAAUUCACCAAAACGGCCUGCCAAAGGAGAGUUGCCCUGCGACUGUCUU	286	Pass	NA	2	0	31	1	39	1	82.05
osa-MIR399j	UGCCAAAGGAGAGUUGCCCUA	21	76	96	GGGCUCCUCUCUCUUGGCAGG	21	13	33	AGUCCAGUUUCAGGGCUCCUCUCUCUUGGCAGGGAGCAUGUGAAGUCUUUUGUAGCUCACUCAUUUUCAGCCCUCUGCCAAAGGAGAGUUGCCCUAAAACUGGACU	106	Pass	NA	4	0	11	2	15	1	86.67
osa-MIR159b	UUUGGAUUGAAGGGAGCUCUG	21	158	178	GAGCUCCUUUCGUUCCAAUGA	21	13	33	GGUUAUGAAGUGGAGCUCCUUUCGUUCCAAUGAAAGGUUUAUCUGAAGGGUGAUACAGCUGCUUGUUCAUGGUUCCCACUAUUCUAUCUCAUAGGAAAAGAGAUAGGCUUGUGGUUUGCAUGACCAAGGAGCCGAAUCAACUCCUUGCUGACCACUCUUUGGAUUGAAGGGAGCUCUGCAUCUUGAUC	188	Pass	NA	1	0	285519	15	285858	2	99.88
osa-MIR159f	CUUGGAUUGAAGGGAGCUCUA	21	158	178	GAGCUCCCUUCGAUCCAAUCC	21	13	33	GAAGAAGAAGACGAGCUCCCUUCGAUCCAAUCCAGGAGAGGAAGUGGUAGGAUGCAGCUGCCGGUUCAUGGAUACCUCUGCAGUGCAUGUCGUAGGCUUGCACUUGCAUGGGUUUGCAUGACCCGGGAGAUGAACCCACCAUUGUCUUCCUCUUAUGCUUGGAUUGAAGGGAGCUCUACACCUCUCUC	188	Pass	NA	2	0	1287	132	1643	2	87.33
osa-MIR319b	UUGGACUGAAGGGUGCUCCC	20	168	187	GAGCGUCCUUCAGUCCACUC	20	14	33	GAUGGAUGGAAGAGAGCGUCCUUCAGUCCACUCAUGGGCGGUGCUAGGGUCGAAUUAGCUGCCGACUCAUUCACCCACAUGCCAAGCAAGAAACGCUUGAGAUAGCGAAGCUUAGCAGAUGAGUGAAUGAAGCGGGAGGUAACGUUCCGAUCUCGCGCCGUCUUUGCUUGGACUGAAGGGUGCUCCCUCCUCCUCGA	197	Pass	NA	1	0	100	2	104	1	98.08
osa-MIR160f	UGCCUGGCUCCCUGAAUGCCA	21	11	31	GCAUUGAGGGAGUCAUGCAGG	21	72	92	GGAUUAACGCUGCCUGGCUCCCUGAAUGCCAUCCGAGAAGCGUGCCGCUGUGGCCGGCUGCUUCCUGGUUGGCAUUGAGGGAGUCAUGCAGGGUUUGCUC	100	Pass	NA	2	0	12	2	16	1	87.5
osa-MIR162b	UCGAUAAGCCUCUGCAUCCAG	21	104	124	GGGCGCAGUGGUUUAUCGAUC	21	13	33	UGGGUGAUGCCUGGGCGCAGUGGUUUAUCGAUCUCUUCCCUGCCUUGUGCUGCUCCGAUCGAUGCCCGUGCUGAUUCUUGAUAAUAUACAACGCAGGAAUCGAUCGAUAAGCCUCUGCAUCCAGAUCUCACUUU	134	Pass	NA	2	0	179	2	187	1	96.79
osa-MIR166k	UCGGACCAGGCUUCAAUCCCU	21	97	117	GGUUUGUUGUCUGGCUCGAGG	21	13	33	AUUAGGUUAAGGGGUUUGUUGUCUGGCUCGAGGCAUCCGGGACUCCGGUUUCUCCUUUCCUACUGGAGGCGCCUAAUUUCCGGCGAGCUCGGAGCCUCGGACCAGGCUUCAAUCCCUUUAACCAUGC	127	Pass	NA	4	0	947	5	955	4	99.69
osa-MIR166l	UCGGACCAGGCUUCAAUCCCU	21	87	107	GGAUUGUUGUCUGGUUCAAGG	21	13	33	GUUAGGUUAAGGGGAUUGUUGUCUGGUUCAAGGUCUCCACAUUGUGCAAAAUGUUCAUUCAUGGAGGCACAGGAUGCUUGGUGAUCUCGGACCAGGCUUCAAUCCCUUUAACCAGCA	117	Pass	NA	3	0	361	1	384	1	94.27
osa-MIR167d	UGAAGCUGCCAGCAUGAUCUG	21	11	31	GAUCAUGCUGUGCAGUUUCAUC	22	81	102	CAUUAGGAGCUGAAGCUGCCAGCAUGAUCUGAUGAGUGCUUAUUAGGUGAGGGCAGAAUUGACUGCCAAAACAAAGAUCAGAUCAUGCUGUGCAGUUUCAUCUGCUUGUG	110	Pass	NA	0	0	233643	23	233732	3	99.95
osa-MIR167f	UGAAGCUGCCAGCAUGAUCUG	21	11	31	GAUCAUCUGGCAGUUUCAUC	20	86	105	CACAAGUGGAUGAAGCUGCCAGCAUGAUCUGAUCACAGUAGUUCUCUAGCUGAUGAUGAUUUACAAAACCUAGAGACAUGCAUCAGAUCAUCUGGCAGUUUCAUCUUCUCAUG	113	Pass	NA	1	0	217810	14	217881	2	99.97
osa-MIR167g	UGAAGCUGCCAGCAUGAUCUG	21	11	31	GAUCAUCCGGCAGCUUCAUC	20	55	74	CAUAAGCAGGUGAAGCUGCCAGCAUGAUCUGAAAGCAUCUCAAACCAGCGAUCAGAUCAUCCGGCAGCUUCAUCUUCUCAUG	82	Pass	NA	2	0	220719	35	220803	3	99.9
osa-MIR169b	CAGCCAAGGAUGACUUGCCGG	21	11	31	GGCAAGUUGUCCUUGGCUACG	21	100	120	GAACGGAAUGCAGCCAAGGAUGACUUGCCGGUACGUGUAUGCAUGUUUCAAGGUACUAUAUGUGCCCCCAACUGUUUUAGAUCCAUGCUGACAUUUUCCGGCAAGUUGUCCUUGGCUACGUCUUGUUC	128	Pass	NA	0	0	68	49	131	1	89.31
osa-MIR169g	UAGCCAAGGAUGACUUGCCUA	21	11	31	GGCAGUCUCCUUGGCUAGCC	20	99	118	CUGCCUCUGGUAGCCAAGGAUGACUUGCCUAUUGUGCUCUUCUGAAUGAUGCAGUGCCAUGAUCAGUGUGGCCUGGCUGGUUCAGAUGAGCCGAGAUAGGCAGUCUCCUUGGCUAGCCUGAGUGGC	126	Pass	NA	2	0	1117	25	1151	3	95.3
osa-MIR169h	UAGCCAAGGAUGACUUGCCUG	21	11	31	GGCAGUCUCCUUGGCUAGCC	20	95	114	UUAGCUCUGGUAGCCAAGGAUGACUUGCCUGUGUCCUUGUGUGUAAGGAUCAUUAAUUAUUAUUCAGAAAAUGAUCCUUUCAGCAGGUUUCAUGGGCAGUCUCCUUGGCUAGCCUGAGUGAU	122	Pass	NA	2	0	854	23	887	2	98.82
osa-MIR169j	UAGCCAAGGAUGACUUGCCUG	21	11	31	GGCAGUCUCCUUGGCUAGCC	20	98	117	UCGCAUCUGGUAGCCAAGGAUGACUUGCCUGUGUCUCUGCUCAUGUGCAGUAGAAGAAGAUGCAUUUCUAGCUGCUUUCUGCAUAUGUGAUCUCACAGGCAGUCUCCUUGGCUAGCCUGAGCGGC	125	Pass	NA	2	0	1058	25	1098	3	98.42
osa-MIR169k	UAGCCAAGGAUGACUUGCCUG	21	11	31	GGCAGUCUCCUUGGCUAGUC	20	129	148	UCUGUCUAGAUAGCCAAGGAUGACUUGCCUGUGGCCUCUUGGAGAGAGAGGUGUAGCUUAAUUAGCAGCAUGGUUUGAGCAUUGCUUGAUCGGUUGAUCGCUUCGCUUGCUCUGCAUGAGAUCUUACAGGCAGUCUCCUUGGCUAGUCUGGGCGGC	156	Pass	NA	2	0	1054	22	1082	3	99.56
osa-MIR169l	UAGCCAAGGAUGACUUGCCUG	21	11	31	GGCAGUCUCCUUGGCUAGC	19	82	100	UUAUCUCUGAUAGCCAAGGAUGACUUGCCUGUGUCCUCCCUGAAGGAUUAGCAAUUUAAUGAUCCUUUAAGCUGGUUCAUGGGCAGUCUCCUUGGCUAGCCUGAGUGG	108	Pass	NA	2	0	853	23	885	2	98.91
osa-MIR169m	UAGCCAAGGAUGACUUGCCUG	21	11	31	GGCAGUCUCCUUGGCUAGCC	20	111	130	UGAGUCCUGGUAGCCAAGGAUGACUUGCCUGUAUAUUUAUAUAUAUAUGUGUGUGUGAUCAAUGGAUGGAUUGAUCAAGCUGCUUGCAGGCUCAUGCAUAUAUAUGUACAGGCAGUCUCCUUGGCUAGCCCGGCUACC	138	Pass	NA	2	0	1058	25	1093	3	98.8
osa-MIR169n	UAGCCAAGAAUGACUUGCCUA	21	11	31	GGCCGGUCUUCUUGGCUAGCC	21	149	169	CUCCCUUUGGUAGCCAAGAAUGACUUGCCUAUGUGUUUUGCCUUGUGUUGGCUCAUCCAUCCAUCUAUCAGCCGUUGCAGAUUUGCAGUGGCAGAUUAAAGGGUUUCAGAAAGAAAUUCUUGUGAUGGAUGUGCAAUGUGGCUGCAUGGGCCGGUCUUCUUGGCUAGCCAGAGUGGC	177	Pass	NA	2	0	319	3	322	2	100
osa-MIR169o	UAGCCAAGAAUGACUUGCCUA	21	11	31	GGCCGGUCUUCUUGGCUAGCC	21	145	165	CUCCCUUUGGUAGCCAAGAAUGACUUGCCUACGCUUUUGCCCUCUGUUGGCUCAUCCAUCCGUCUAUCUAUCUGCCAUGGCAGAUGGCAGAUUAAGGGUUUCUGAAAGAAAUUCUUGUGAUAGGAUGUGCAAUGAGGCUGCAUGGGCCGGUCUUCUUGGCUAGCCAGAGUGGC	173	Pass	NA	2	0	319	3	322	2	100
osa-MIR171d	UGAUUGAGCCGUGCCAAUAUC	21	105	125	UGUUGGCCCGGCUCACUCAGA	21	13	33	UUGUAGCUAUGAUGUUGGCCCGGCUCACUCAGAUGGAUCAUCGGUGCAGAAGAGUGCAUGAAUCUGAUGCAGUCUCAGUGUAGUAUGCUCCAUGCUGGAACUUCUGAUUGAGCCGUGCCAAUAUCUCAGCACCAU	135	Pass	NA	2	0	21	1	22	1	100
osa-MIR171e	UGAUUGAGCCGUGCCAAUAUC	21	89	109	UGUUGGCUCGGCUCACUCAGA	21	13	33	UGGUAGCUAUGAUGUUGGCUCGGCUCACUCAGACGGCAUUGGCGUGAUGCAAAGCAUGCAUGCGUGCUUGCUAGCUCACUUGUGUUUCUGAUUGAGCCGUGCCAAUAUCUUAGUGCUCU	119	Pass	NA	2	0	497	1	499	1	99.8
osa-MIR171f	UGAUUGAGCCGUGCCAAUAUC	21	97	117	UGUUGGCAUGGUUCAAUCAAA	21	13	33	GGGAGAGUGCGAUGUUGGCAUGGUUCAAUCAAACCGGGCAAACUUAUGCACUAGCUAAGCAAGAUGCAGGGAUAUGCAGUAUGGUUUUGUUUGGUCUGAUUGAGCCGUGCCAAUAUCACAAGCUUGC	127	Pass	NA	1	0	153	1	156	1	98.72
osa-MIR172a	AGAAUCUUGAUGAUGCUGCAU	21	79	99	GUGGCAUCAUCAAGAUUCACA	21	13	33	GUGUUUGCGGGCGUGGCAUCAUCAAGAUUCACAUCCAUGCAUAUAUCACAAGACGCACAUAUACAUCCGAUUUGGCUGAGAAUCUUGAUGAUGCUGCAUCCGCAGACAA	109	Pass	NA	1	0	2102	3	2105	1	100
osa-MIR172b	GGAAUCUUGAUGAUGCUGCAU	21	208	228	GUGGCAUCAUCAAGAUUCACA	21	13	33	GUGAUUUCUGACGUGGCAUCAUCAAGAUUCACACAUUACAUUGCAUGCAUGCAUAUGUCUAUGCAUCUUUGAGCUUGUUGUUCUGAUCUCAACAACCUAGCUAGCUAAUAUUUCUCUCCUGGCCCUGACCUGCAUGAUGCAUGGUUGCACGCAUGGAGAGAGAAGAGAGAGAUCGAAGCUAAUUAAACGCAUGUGUAUAUAUGUGUGGGAAUCUUGAUGAUGCUGCAUCGGAAAUUAA	238	Pass	NA	1	0	321	3	332	1	97.59
osa-MIR166h	UCGGACCAGGCUUCAUUCCUC	21	89	109	GGAAUGUUGGCUGGCUCGAGG	21	13	33	GGUGGCUUGUGGGGAAUGUUGGCUGGCUCGAGGUAUCCACAUCUUAAUUCCUCUCCGGCGAUCGAGCCGGCUCGGGCGUGUGGAAGCGUCGGACCAGGCUUCAUUCCUCGCAAGCCGAU	119	Pass	NA	5	0	1182	13	1195	2	100
osa-MIR408	CUGCACUGCCUCUUCCCUGGC	21	153	173	CAGGGAUGAGGCAGAGCAUGG	21	31	51	GGGAGUUCUGUGAUUGGAGAGGAGAGGAGACAGGGAUGAGGCAGAGCAUGGGAUGGGGCUAUCAACAGAUGUAGAUUAUUCCUUGCACAAGAGAUGAUGAUGAGCUGUGAAUGAGUUCUGAGAGAUGGCUGGUGUUGUUGUUGCUCCCUCCCCUGCACUGCCUCUUCCCUGGCUCCCCUGCACACCUCUCUCUCUCUCUCUCUCUCUCUGUGU	213	Pass	NA	3	0	2003	355	2483	3	95.9
osa-MIR167j	UGAAGCUGCCAGCAUGAUCUG	21	26	46	GAUCGUGCUGCGCAGUUUCAUC	22	110	131	UUGUGAUGUGUGCACCUUAAGCAGCUGAAGCUGCCAGCAUGAUCUGAUCUUUUGCGAUCUCUUUUUUUAUCUGAAUAAGUUGAUGGAAAUAUUGGGUUCCUAAGAUUCAGAUCGUGCUGCGCAGUUUCAUCUGCUAAUCGAUGCACUACACUGUGAAUUU	160	Pass	NA	0	0	103957	1	103987	1	99.97
osa-MIR164f	UGGAGAAGCAGGGCACGUGCA	21	24	44	CAUGUGCCCUUCUUCUCCACC	21	165	185	UGAGGAUGGCGAGGCGCGCGAGGUGGAGAAGCAGGGCACGUGCAUUCCUAGAGCUUCCGUCCAGCUCCCCGGCGGGCUAGCUAGCUCACUCCGCCGCCGCCGCCGCCGCCGCCGGCGCGCGCACGGCUGGCUGGCUCCGGCCGGCUGAGAUGCAUGCACGGAUGCAUGUGCCCUUCUUCUCCACCGUGCACGCCUCGCCUGCAGCAAGGA	210	Pass	NA	1	0	1152	3	1158	2	99.72
osa-MIR528	UGGAAGGGGCAUGCAGAGGAG	21	3	23	CCUGUGCUUGCCUCUUCCAUU	21	68	88	AGUGGAAGGGGCAUGCAGAGGAGCAGGAGAUUCAGUUUGAAGCUGGACUUCACUUUUGCCUCUCUCUCCUGUGCUUGCCUCUUCCAUU	88	Pass	NA	2	0	18992	40	19052	3	99.79
osa-MIR535	UGACAACGAGAGAGAGCACGC	21	6	26	GUGCUUUCUCCCGUUGUCACU	21	71	91	GGCGGUGACAACGAGAGAGAGCACGCCGGUGCGGCGGUCACGGUGAGCCGGCCCGCGGCGGCGUACCUGCGUGCUUUCUCCCGUUGUCACUGCC	94	Pass	NA	1	0	3124	202	3333	3	99.86
osa-MIR395p	GUGAAGUGUUUGGGGGAACUC	21	48	68	GUUCCCUUCAAGCACUUCACGU	22	3	24	GAGUUCCCUUCAAGCACUUCACGUGGCACUAUUUCAAUGCGUACCGUGUGAAGUGUUUGGGGGAACUC	68	Pass	NA	0	0	11	1	14	1	85.71
osa-MIR1425	UAGGAUUCAAUCCUUGCUGCU	21	14	34	CAGCAAGAACUGGAUCUUAAU	21	71	91	CUGUUGACUGCAUUAGGAUUCAAUCCUUGCUGCUAAAUGUAUUGCUUAUAUUCAGCAAUAUAAUGUUCAGCAGCAAGAACUGGAUCUUAAUAUAGUCGAUAG	102	Pass	NA	3	0	3960	276	4268	3	99.07
osa-MIR1427	UGCGGAACCGUGCGGUGGCGC	21	186	206	GCCACCGCGCGGUUCCGCAGC	21	41	61	UGGCUGCGCGCGACCGCGCCGUCCCGCAGGCCAGCGCCGCGCCACCGCGCGGUUCCGCAGCAGGGACAUGCGCCACCCGUUACAGCCAACUGAAAUCUGCACUGAUUUGAUUACAUGCGCACGUAUAUAUGCAGUGCAUGCAGCGAGUGUGCGCUGUUCCUGGAUUCGGUCGCGCGUGGCCGUGCUGCGGAACCGUGCGGUGGCGCGGCGCCGGCCUGCGGGACCGCGCAGUCGCGCGCAGCCAAGCCACGGGACCG	257	Pass	NA	0	0	724	18	823	2	88.78
osa-MIR444c.1	UGUUGUCUCAAGCUUGCUGCC	21	104	124	CGGCAAGCUAGAGACAGCAAC	21	19	39	AGUUGCUGCAAGUGGAGGCGGCAAGCUAGAGACAGCAACUGCAUAUCUUGCAAGAAAAUCGGUUUUAUGGCCAUACCGAUGAUUUUCUUGCAAGCUGUGCAGUUGUUGUCUCAAGCUUGCUGCCUCCCUUUGCCAGAA	138	Pass	NA	1	0	140	116	334	1	76.65
osa-MIR1850.1	UGGAAAGUUGGGAGAUUGGGG	21	18	38	CCAAAUUCCCAACUUUUCAUC	21	98	118	AUGUGAUGGAGAUGCGAUGGAAAGUUGGGAGAUUGGGGGAAGUUGUGUGUGAACUAAACGUGGAUUGGGGCCCUGUUUAGUUCACAUCAAUCUUCCUCCAAAUUCCCAACUUUUCAUCACAUCACAAUCACAU	133	Pass	NA	1	0	556	2	679	1	82.18
osa-MIR1856	UAUGCGUAAGACGGAUUCGUA	21	11	31	CGAAUCCGUCGGACGCAUAGC	21	119	139	AGAGCACUGCUAUGCGUAAGACGGAUUCGUACUACCUGCGUCCGACCAUAUCAUGUGCACCGAUCACCGUCUUUAGCUUCUCUCCACCAAUGCAAGCAGCAUUCGGAUGCAUGUCGUACGAAUCCGUCGGACGCAUAGCUAUUUUCUUU	149	Pass	NA	2	0	183	6	190	2	99.47
osa-MIR1857	UCAUGCUCCAAGAAAACCAGG	21	100	120	UGGUUUUUUUGGAGCAUGAGG	21	11	31	GUUUUUAUCCUGGUUUUUUUGGAGCAUGAGGUUAUCUCUCAGUUUUUCCGUGUCCAAAAUAAAAGGACAAAAACUGUUCUUGAAAACCGAGAGAUAACCUCAUGCUCCAAGAAAACCAGGAUAAAAAAUU	130	Pass	NA	0	0	10	1	12	1	91.67
osa-MIR1428e	UAAGAUAAUGCCAUGAAUUUG	21	82	102	AAUUCACAGGCCCUAUCUUGUG	22	11	32	GCGCUUGGCGAAUUCACAGGCCCUAUCUUGUGGUAUGAACUGGGUACGCGAUGAUUUGCACUGCGUAUUGGGGGCUUACCAUAAGAUAAUGCCAUGAAUUUGUCAAGCGU	110	Pass	NA	4	0	245	47	341	1	85.63
osa-MIR1861a	CGGUUCCUGUCCCAAGAUCGAG	22	87	108	UGAUCUUGAGGCAGAAACUGAG	22	23	44	UUGUGUUGCAUAUUCUUAGGCCUGAUCUUGAGGCAGAAACUGAGUAGUUGGUGAACUCGCUCUAUGUUGUUCGUUCACUCGCGACACGGUUCCUGUCCCAAGAUCGAGUCUAUGAAUAUACAAAUGUGA	129	Pass	NA	3	0	95	1	97	1	98.97
osa-MIR1861b	CGGUUCCUGUCCCAAGAUCGAG	22	82	103	CGAUCUUGAGGCAGGAACUGAG	22	18	39	UUGCAUAUUCUUAGGCCCGAUCUUGAGGCAGGAACUGAGUAGUUCGUGAACUCGCUCUAUGUUGUUCGUUCACCCACUAUUCGGUUCCUGUCCCAAGAUCGAGUCUGUGAAUAUACAA	118	Pass	NA	1	0	6	4	13	1	76.92
osa-MIR1861c	CGGUUCUUGUCACAAGACCGAG	22	65	86	CGAUCUUGUAGCAAGAACUGAG	22	23	44	CGGUGUUGCAUAUUCUUAGACCCGAUCUUGUAGCAAGAACUGAGUAGUUCGUUAACUCGCUACGCGGUUCUUGUCACAAGACCGAGCCUGUGAAUAUGCAAAGGUGG	107	Pass	NA	3	0	8	5	17	1	76.47
osa-MIR1861e	CGGUCUUGUGGCAAGAACUGAG	22	16	37	CGGUUCUUGUCACAAGACCGAG	22	58	79	GCAUAUUCUUAGGCCCGGUCUUGUGGCAAGAACUGAGUAGUUCGUUAACUCGCUACGCGGUUCUUGUCACAAGACCGAGUCUGUGAAUAUGC	92	Pass	NA	1	0	1348	23	1424	2	96.28
osa-MIR1861f	CGGUUCCUGUCCCAAGAUCGAG	22	81	102	CGAUCUUGAGGCAGGAACUGAG	22	17	38	UGCGUAUUCUUAGGCCCGAUCUUGAGGCAGGAACUGAGUAGUUGUUGAACUUGCUCUAUGUUGUUCGUUCACCCACUAUUCGGUUCCUGUCCCAAGAUCGAGUCUAUGAAUAUACA	116	Pass	NA	1	0	6	4	12	1	83.33
osa-MIR1861h	CGGUCUUGAGGCAGGAACUGAG	22	11	32	CGGUUCCUGUCCCAAGACUGAG	22	75	96	UUCUUAGGCCCGGUCUUGAGGCAGGAACUGAGUAGUUGGUGAACUCGCUCUAUGUUGUUCGUUCACUCGCGACACGGUUCCUGUCCCAAGACUGAGUCUGUGAA	104	Pass	NA	2	0	326	76	505	1	79.6
osa-MIR1861i	CGGUUCCUGUCCCAAGAUCGAG	22	69	90	CGAUCUUGAGGCAGGAACUGAG	22	5	26	GGCCCGAUCUUGAGGCAGGAACUGAGUAGUUGGUGAACUCGCUCUAUGUUGUUCGUUCACUUGCUACACGGUUCCUGUCCCAAGAUCGAGUC	92	Pass	NA	2	0	6	4	13	1	76.92
osa-MIR1861k	CGGUCUUGUGGCAAGAACUGAG	22	16	37	CGGUUCUUGUCACAAGACCGAG	22	58	79	GCAUAUUCUUAGGCCCGGUCUUGUGGCAAGAACUGAGUAGUUCGUUAACUCGCUACGCGGUUCUUGUCACAAGACCGAGUCUGUGAAUAUGC	92	Pass	NA	1	0	1348	23	1424	2	96.28
osa-MIR1861m	CGGUCUUGUGGCAAGAACUGAG	22	18	39	CGGUUCUUGUCACAAGACCGAG	22	60	81	UUGCAUAUUCUUAGGCCCGGUCUUGUGGCAAGAACUGAGUAGUUCGUUAACUCGUUACCCGGUUCUUGUCACAAGACCGAGUAUAUGAAUAUGCAA	96	Pass	NA	1	0	1348	23	1393	2	98.43
osa-MIR827	UUAGAUGACCAUCAGCAAACA	21	97	117	UUUGUUGCUGGUCAUCUAGCU	21	2	22	UUUUGUUGCUGGUCAUCUAGCUACCCGUGCAUGCCUGGAGAUUGGAGAAUAAUUGACGAUGCAGCAGUCGGCUUAUUGGCUCUUGGGCACGCGUGGUUAGAUGACCAUCAGCAAACA	117	Pass	NA	3	0	3038	119	3171	3	99.49
osa-MIR1428f	AAUUCACAGGCCCUAUCUUGUG	22	10	31	UAAGAUAAUGCCGUGAAUUCG	21	81	101	UGCUUUGCGAAUUCACAGGCCCUAUCUUGUGGUAUGAACUAAGUACGCGAUGAUUUCUGGUACGUAUUGGGGGCUUACCAUAAGAUAAUGCCGUGAAUUCGUAAAGCGU	109	Pass	NA	3	0	47	1	50	1	96
osa-MIR1428g	AAUUCACAGGCCCUAUCUUGUG	22	10	31	AAAGAUAAUGCUGUGAAUUUG	21	81	101	CGCUUUGCGAAUUCACAGGCCCUAUCUUGUGGUAUGAACUGAGUACGCGAUGAUUUAUGGCGCAUAUUGGGGGCUUACCAAAAGAUAAUGCUGUGAAUUUGCAAAGCGC	109	Pass	NA	4	0	47	1	51	1	94.12
osa-MIR2866	UGCUGAGCACAAACUAGAGA	20	68	87	UCUAGUUUGUGUUCAGCAUC	20	11	30	ACCCUUUUUCUCUAGUUUGUGUUCAGCAUCUAUGUCAACUAUGACGCUGAACACAAACUGACACAGAUGCUGAGCACAAACUAGAGAAAAAGGGUCAUAUU	101	Pass	NA	0	0	24	6	36	2	81.94
osa-MIR2869	UCCCGACAUUAAAUUCUGGGC	21	131	151	CCAGGAUUUAAUUUUGGGAGG	21	16	36	GGGAGGAGGAGCUUCCCAGGAUUUAAUUUUGGGAGGUGGUGAGUACUAAGGAGAACAGUAUGUUGUUCAGCUGGCAGGAGCUGCAAGGAGCAAGCCGCUGGCCAGGGUUUGAUCCUUGGUACUCAUUACCUCCCGACAUUAAAUUCUGGGCAGGAUUAAGU	161	Pass	NA	2	0	152	4	182	2	85.5
osa-MIR2863b	ACUAGUUCAACUAAAUGAACU	21	13	33	UUCGUUUAUUUGGACUAGAGU	21	71	91	UCUUUUACCCACACUAGUUCAACUAAAUGAACUAAAUUUCACUUUUAGAAUCACAAAAAAUGAAAUGUAGUUCGUUUAUUUGGACUAGAGUGGGUCAAUUA	101	Pass	NA	2	0	80	42	134	1	91.04
osa-MIR2905	UACAUGUCAGUGACAAAGGCA	21	51	71	CCUUUGUCACUGACAUGUGGG	21	12	32	ACUGCACUGUGCCUUUGUCACUGACAUGUGGGCCCAUUGAUCUCCAGGCCUACAUGUCAGUGACAAAGGCACGAUGCAGUC	81	Pass	NA	0	0	41	1	43	1	97.67
osa-MIR395y	GUGAAGUGUUUGGGGGAACUC	21	81	101	GUUCCUUGCAAGCACUUCACAU	22	12	33	UGGCCCCAGGAGUUCCUUGCAAGCACUUCACAUAGAACUUCAGUUACUCUCAUACAACAUUGUGAUUUUGAGAAGCUAUUGUGAAGUGUUUGGGGGAACUCUCGGUGCCA	110	Pass	NA	0	0	851	2	877	2	96.62
osa-MIR5513	UAACAAAGGACAACAGACUGA	21	116	136	AGUCCGUUGUCCUUUGUGAUA	21	14	34	GUCAUUAUUCUUCAGUCCGUUGUCCUUUGUGAUAACAUAUCUGUACUUAUACGUUUGUUCAUUUAGGAUAGACAAGGCUCAAAGCCACGCUAGCUGACAUUAGCCGGAUAUGUUAUAACAAAGGACAACAGACUGAAGAAUAAUGA	146	Pass	NA	2	0	38	1	47	1	82.98
osa-MIR5788	UGGAUGUGACAUACUCUAGUA	21	20	40	CUAGGAUAUGUCACAUCCAGU	21	79	99	AAAAAAACGAUUCUAGAACUGGAUGUGACAUACUCUAGUACAAUGAAUCUGGAUAGAGGUAUAUCCAGAUUCGUAGUACUAGGAUAUGUCACAUCCAGUACUAGAUUGAUUUUUUU	116	Pass	NA	1	0	8358	113	8898	2	95.18
osa-MIR5804	UGCGAAGUAGAGAUGCCGACU	21	97	117	UCGGCAUCUCUACUCUGCAGC	21	13	33	GAUCAGAUUGCAUCGGCAUCUCUACUCUGCAGCCGCUGCCUCUGCCGCCUCUUUCAUCCGCUGUCCGUGCGACGGCAAGAGAGUGUUGACAGCGGCUGCGAAGUAGAGAUGCCGACUUGAUCUGAGC	127	Pass	NA	3	0	50	3	54	2	97.83
osa-MIR5813	AAGCAGCGACUCUGGUCAUGGA	22	104	125	CAUGACCAGGUCACUGCUUGC	21	16	36	UGGUGAGCUAAUUUUCAUGACCAGGUCACUGCUUGCCUUUGCAGUACCAUUAUGGGUUACCGUGCCAGAUUGAGGGAAGGAAUGAAAAGGGUAAAGCAAAGGCAAGCAGCGACUCUGGUCAUGGAAUUGGAGCCA	135	Pass	NA	2	0	11	2	16	1	81.25
osa-MIR5827	UUUGUUGCAAUUUGGACUACC	21	11	31	UGGUCCAAAGUGCAACAAAGU	21	148	168	UAUUUUCACCUUUGUUGCAAUUUGGACUACCCUAAACCACUUCUUCAGCACAUCAAUUCCAGCCCACCGGUGAACUCCUCCACCUCUUUGCAGAUUCAUAUCUUUGCUGGAGGAGAGGCCAGACAUGGCUAGGGAAGAGAGUUGAGGUGGUCCAAAGUGCAACAAAGUAAAAAAUA	176	Pass	NA	1	0	103	3	110	1	96.36
osa-MIR6251	UGUGUAGCCACAUUGUAAGGG	21	11	31	CUUGCAGCGUGGCUACAUGUG	21	185	205	UGGCAUGCCAUGUGUAGCCACAUUGUAAGGGAGUCCUUGUGCACAUGGUCAAUCUCGCAGAAAGCCCACUGCAAUCCAAAUCUUCUUCACGAUUGUUCCUAUUCACCAAAUCACCCGUCUUCUCGAAUGACCGCCCACCAUUUCCCUCUGUUGCUGUUGCUAACAUCCAUGGCCCAGGGACCCACUUGCAGCGUGGCUACAUGUGGCAUGCCAC	214	Pass	NA	1	0	1416	130	1583	3	96.97
osa-MIR1861o	CGGUUCCUGUCCCAAGAUCGAG	22	87	108	UGAUCUUGAGGCAGAAACUGAG	22	23	44	UUGUGUUGCAUAUUCUUAGGCCUGAUCUUGAGGCAGAAACUGAGUAGUUGGUGAACUCGCUCUAUGUUGUUCGUUCACUCGCGACACGGUUCCUGUCCCAAGAUCGAGUCUAUGAAUAUACAAAUGUGA	129	Pass	NA	3	0	95	1	97	1	98.97
osa-MIR166c	UCGGACCAGGCUUCAUUCCCC	21	91	111	GGAAUGUUGUCUGGUCCGAG	20	12	31	GGCAGUUGAGGGGAAUGUUGUCUGGUCCGAGACCUAACACCGGGCGGAAUGGCGGAUUCAGCUGCAGCUAAGCAAGCUAGGUGGGGGGUUUCGGACCAGGCUUCAUUCCCCCCAACUCAACUGUU	125	Fail	No 2nt 3' overhang	2	0	20331	19	20572	2	98.78
osa-MIR167a	UGAAGCUGCCAGCAUGAUCUA	21	14	34	AUCAUGCAUGACAGCCUCAUUU	22	110	131	UAGUGUGAAUGAGUGAAGCUGCCAGCAUGAUCUAGCUCUGAUUAAUCGGCACUGUUGGCGUACAGUCGAUUGACUAAUCGUCAGAUCUGUGUGUGUAAAUCACUGUUAGAUCAUGCAUGACAGCCUCAUUUCUUCACACUG	141	Fail	No 2nt 3' overhang	2	0	14361	18	14384	3	99.95
osa-MIR396a	UUCCACAGCUUUCUUGAACUG	21	11	31	GUUCAAUAAAGCUGUGGGAA	20	126	145	CUUUGUGAUCUUCCACAGCUUUCUUGAACUGCACGCAUGAUGAAUAAUCCCUUUGGUUAAUUGUGAUCUGGUCUCUGAGAGAUCGUAGUUAGACUCGAUCGGUUGCAUUGGCAUCAGAGAGAGCAGUUCAAUAAAGCUGUGGGAAAUUGCAGAG	154	Fail	No 2nt 3' overhang	1	0	939	23	971	3	99.05
osa-MIR396b	UUCCACAGCUUUCUUGAACUG	21	11	31	GUUCAAUAAAGCUGUGGGAA	20	88	107	CUUUGUGGUCUUCCACAGCUUUCUUGAACUGCAUCUUUGAGAGAGAUUAGCAUCCCUAUGUGUGGAUUUUGCUUGCACGAGUGUGCAGUUCAAUAAAGCUGUGGGAAAUUACAGAG	116	Fail	No 2nt 3' overhang	1	0	939	23	975	3	98.6
osa-MIR156l	GCUCACUUCUCUUUCUGUCAGC	22	127	148	CGACAGAAGAGAGUGAGCAUA	21	11	31	GCUAGGGAGCCGACAGAAGAGAGUGAGCAUAUAUAGUUCUUUCCUUGCAUAUGUGGUCAUAUGUGUGUUGACUGAAGAGAUACAUAUAUAUAGAGAGAGAGAGUUCAUGUGCUUGAAGCUAUAUGUGCUCACUUCUCUUUCUGUCAGCAAAUUAUC	156	Fail	No 2nt 3' overhang	0	0	239	7	246	1	100
osa-MIR167e	UGAAGCUGCCAGCAUGAUCUG	21	11	31	AGAUCAUGUUGCAGCUUCACU	21	245	265	UGUGAGAGAAUGAAGCUGCCAGCAUGAUCUGGUUGUCAGGCAUGAGCCAAAUCUAUCCAUGGUGUUGGUGGUACUGAAAUUACCGCGUUUUCGAGGUUUUUCGUCGUGUCAACUUGCGAAGGGAAUUACGGGUUCUUGAUGAGCAUUGGUGAUAGGAGGUGUGGGCUUGGUUAGUAGAGGUAGAAUUAUGAUUGUUCUUGUGAGUUUCAGUAAGAGGUGGGAGUGAUUGGAAUUUGGCUCCAUCAGAUCAUGUUGCAGCUUCACUCUCUCACC	273	Fail	No 2nt 3' overhang	1	0	5006	97	5167	4	98.82
osa-MIR167h	UGAAGCUGCCAGCAUGAUCUG	21	11	31	AGGUCAUGCUGUAGUUUCAUC	21	92	112	CACAAGUUGGUGAAGCUGCCAGCAUGAUCUGAUGAUGAUGAUGAUCCACCUCUCUCAUCUGUGUUCUUGAUUAAUUACGGAUCAAUCGAUCAGGUCAUGCUGUAGUUUCAUCUGCUGGUU	120	Fail	No 2nt 3' overhang	1	0	236585	509	237168	4	99.95
osa-MIR167i	UGAAGCUGCCAGCAUGAUCUG	21	11	31	AGAUCAUGUUGCAGCUUCACU	21	173	193	UGUGAGAGGCUGAAGCUGCCAGCAUGAUCUGGUCCAUGAGUUGCACUGCUGAAUAUAUUGAAUUCAGCCAGGAGCUGCUACUGCAGUUCUGAUCUCGAUCUGCAUUCGUUGUUCUGAGCUAUGUAUGGAUUUGAUCGGUUUGAAGGCAUCCAUGUCUUUAAUUUCAUCGAUCAGAUCAUGUUGCAGCUUCACUCUCUCACU	201	Fail	No 2nt 3' overhang	1	0	4966	97	5083	4	99.63
osa-MIR168a	UCGCUUGGUGCAGAUCGGGAC	21	11	31	GAUCCCGCCUUGCACCAAGUGAAU	24	56	79	CGCCUCGGGCUCGCUUGGUGCAGAUCGGGACCCGCCGCCGCCGCUGCCGGGGCCGGAUCCCGCCUUGCACCAAGUGAAUCGGAGCCG	87	Fail	No 2nt 3' overhang	3	0	110786	2521	113666	4	99.05
osa-MIR171c	UGAUUGAGCCGUGCCAAUAUC	21	69	89	GGAUAUUGGUGCGGUUCAAUC	21	10	30	GUGGGAACGGGAUAUUGGUGCGGUUCAAUCAGAAAGCUUGUGCUCCGAAGGCGAGGGGCUCCACUCUUUGAUUGAGCCGUGCCAAUAUCACGUCGCCUU	99	Fail	No 2nt 3' overhang	0	0	496	1	596	1	83.39
osa-MIR393b	UCAGUGCAAUCCCUUUGGAAU	21	103	123	UCCAAAGGGAUCGCAUUGAUCU	22	27	48	UCGGCCUGAGGAAACUAGUGGAGGACUCCAAAGGGAUCGCAUUGAUCUGGCUAGCUAUCUCGAUCGAUCGCCUCAUCGAUCGACGACGACGUGCGUGAUCGAUCAGUGCAAUCCCUUUGGAAUUUUCCUCUU	132	Fail	No 2nt 3' overhang	2	0	2915	2061	5132	4	93.15
osa-MIR172d	AGAAUCUUGAUGAUGCUGCAU	21	91	111	GCAGCACCAUCAAGAUUCAC	20	22	41	AAACAGUCGGUGCUUGCAGGUGCAGCACCAUCAAGAUUCACAUCGAGUUCAUCCCUAAACGAGAUCGAGGUUGGCUGACUAUAUGUGAUGAGAAUCUUGAUGAUGCUGCAUCAGCAAACGCUCGACUACU	130	Fail	No 2nt 3' overhang	2	0	1212	47	1268	2	99.53
osa-MIR166j	UCGGACCAGGCUUCAUUCCCC	21	64	84	GAAUGACGUCCGGUCUGAAGA	21	21	41	UGAUCCAUGGCUGUUGAGAGGAAUGACGUCCGGUCUGAAGAUCGCCGUCCCCAGGCGGUGGCUUCGGACCAGGCUUCAUUCCCCAUGACUCAUGGAACCC	100	Fail	No 2nt 3' overhang	3	0	21826	3856	25798	4	99.45
osa-MIR396e	UCCACAGGCUUUCUUGAACUG	21	13	33	AUGGUUCAAGAAAGCCCAUGGAAA	24	152	175	GCGGGCAUGCUUUCCACAGGCUUUCUUGAACUGUGAACUCGUGGGGGUGUAUGUGCUCAUGUUGGGAUUGUGGUCGGUGGCCUCCAAUUCUCUGAAAAGAAAGCUGAAUUGUCGAGCUCCCCGUUCUGUCUUUGGUCGUCUCUACCUGUUGAUGGUUCAAGAAAGCCCAUGGAAACCAUGCCGC	184	Fail	No 2nt 3' overhang	2	0	210103	416	210673	4	99.87
osa-MIR530	AGGUGCAGAGGCAGAUGCAAC	21	129	149	UGCAUUUGCACCUGCACCUA	20	11	30	GUGAUAGAGCUGCAUUUGCACCUGCACCUACAGAGAGGAAGAUGAAGCAGCAAGCUAGCAAUACGUGCUUGAUCGCUAUACGCUAGCUUCUUGCACACAAUGUUGUUCCUGGUCUCUUCCUGAUCCCUAGGUGCAGAGGCAGAUGCAACUAUGUCAU	157	Fail	No 2nt 3' overhang	2	0	351	156	541	2	92.44
osa-MIR1429	GUUGCACGGGUUUGUAUGUUG	21	99	119	GUAAUAUACUAAUCCGUGCAU	21	1	21	GUAAUAUACUAAUCCGUGCAUCCAUCGUAUAUCUUACACGUCAUGUGAACGUGCAUCGGUUCAUAAUGUUGUGUUUAUAAAUGUUAAUGGUAUGUGUGGUUGCACGGGUUUGUAUGUUGC	120	Fail	No 2nt 3' overhang	2	0	21	2	27	1	85.19
osa-MIR1432	AUCAGGAGAGAUGACACCGAC	21	7	27	CAGGUGUCAUCUCCCCUGAAC	21	84	104	CCUGUGAUCAGGAGAGAUGACACCGACAUCGCCGGAAUUCGUUCUUGGUCUUGUGCCAUGAUGAAUUGAUGGUCCGUUUGAUGCAGGUGUCAUCUCCCCUGAACAUAGG	109	Fail	No 2nt 3' overhang	3	0	1561	19	1589	2	99.44
osa-MIR169r	UAGCCAAGGAUGAUUUGCCUG	21	14	34	UGGCAAGUCUCCUCGGCUACC	21	86	106	AGGCCAUCUUCGAUAGCCAAGGAUGAUUUGCCUGUAGCCCCAUUGUCAUCAGCUCUCUCCGUCGAGAGCGACAACCGGGCUCUACUGGCAAGUCUCCUCGGCUACCCGAGUACCUCUUAUGCUAUCCCA	129	Fail	No 2nt 3' overhang	3	0	60	3	63	2	100
osa-MIR1320	UGUAAAAUUCAUUCGUUCCAA	21	62	82	UGGAACGGAGGAAUUUUAUAG	21	13	33	UUAGGCCUACUUUGGAACGGAGGAAUUUUAUAGGAUUUUUGCGGGAAUUUUAACAGAUUCCUGUAAAAUUCAUUCGUUCCAAUGUAGCCCUAUUAG	96	Fail	No 2nt 3' overhang	1	0	123	62	196	2	93.78
osa-MIR396f	UCUCCACAGGCUUUCUUGAACU	22	8	29	AUAGUUCAAGAAAGUCCUUGGAAA	24	145	168	GCCAUGCUCUCCACAGGCUUUCUUGAACUGUGAACUCGUGUGUGCAUGCUCCUCAUAUAUUGUUCUAGAUCCCAUGCAUGAUGCAUAUCGAUCGAUCUGAUCUGAAUUAGGUCAUCGAUGCGCAUCUGGAUCCCCAUCUUGUUGAUAGUUCAAGAAAGUCCUUGGAAAACAUGGUG	176	Fail	No 2nt 3' overhang	3	0	210175	1730	212442	4	99.43
osa-MIR2871a	UAUUUUAGUUUCUAUGGUCAC	21	92	112	GACCGUAGAAACUAGCAUAGAAAA	24	7	30	CAUGGUGACCGUAGAAACUAGCAUAGAAAAAAGUAGAUAUCUCAAGUGACUUUGUUCAUUUACGUUGGGAUAGACAAGUAACUACCUUUUCUAUUUUAGUUUCUAUGGUCACUUUGGUGGC	121	Fail	No 2nt 3' overhang	1	0	366	26	452	2	88.06
osa-MIR2871b	UAUUUUAGUUUCUAUGGUCAC	21	106	126	CAUGGUGACCGUAGAAACUAACAU	24	13	36	AUGGCUGCCCACCAUGGUGACCGUAGAAACUAACAUAGAAAAAGAGGUAGAUAUCUCAAGUGACUUUGUUCAUUUACGUUGGAAUAGACAAGUAACUACCUUUUCUAUUUUAGUUUCUAUGGUCACUAUGGUGGCAGCCAU	141	Fail	No 2nt 3' overhang	1	0	420	34	480	2	93
osa-MIR5150	AGAAGCUGCAGCUGUCAGAAGCUC	24	44	67	AGCUUCUGACAGCUGCAGUUUCUC	24	10	33	GUUUGGGGGAGCUUCUGACAGCUGCAGUUUCUCUUGUUCUAGGAGAAGCUGCAGCUGUCAGAAGCUCCCCCAAACAUGG	79	Fail	No 2nt 3' overhang	0	0	634	124	792	3	95.67
osa-MIR2867	CCAGGACGUGUGGGAUGGCA	20	72	91	UGUGCCAUCCCACACAUCCCGA	22	13	34	CAAUUGACGGCGUGUGCCAUCCCACACAUCCCGAUCAUGGCGUGUGACACAACUGGAUGUGCGUGCCACGACCAGGACGUGUGGGAUGGCACAUGUUGUCA	101	Fail	No 2nt 3' overhang;Less than 10 reads in a single library	3	0	5	1	40	5	15
osa-MIR2876	UUCCUAUAUGAACACUGUUGC	21	151	171	AAUUGCUGGCAGCACUGUUUA	21	11	31	UUUUUGAGGAAAUUGCUGGCAGCACUGUUUAUAUAGAAAUUUCUGUAAAAUAAUUGCUCCUGAGCUUGUGUUUGUCAUAAAUGUUAGUUGUUACUGUAGAUGUUUCUUUCCUUAAAAGUUUCCCUAAACAUUCUUGCUUGUUUACAGGAAUUCCUAUAUGAACACUGUUGCCAGCAAUUUG	181	Fail	No 2nt 3' overhang;Less than 10 reads in a single library	1	0	9	5	254	5	5.51
osa-MIR812o	GAACGGUCAAAUGUUAGACACGGA	24	146	169	CGUGUUCAACGUUUGACUGUC	21	7	27	GGUUUUCGUGUUCAACGUUUGACUGUCUAUCUUAUAUGAAAAUUUUUUUAUUAGUAUUUUUAUUAUUGUUAGAUGAUAAAACAUGAAUAAUACUUUAUGCAUGACUUAUCUUUUUAAUUUUUUUCAUAAUUUUUUUAAAUAAAAUGAACGGUCAAAUGUUAGACACGGAAACU	173	Fail	No 2nt 3' overhang;Less than 10 reads in a single library	2	0	17	5	294	5	7.48
osa-MIR5157a	AGAAGUUGUGGCUAUCAAAAAGUU	24	58	81	AACUUUUUAAUAGCUACAACUUCU	24	9	32	GCCUUAAGAACUUUUUAAUAGCUACAACUUCUCUCUUAGAAUCAACUCUUCUAAGAGAGAAGUUGUGGCUAUCAAAAAGUUCCUGAGGCCCUA	93	Fail	No 2nt 3' overhang;Less than 10 reads in a single library	1	0	2	1	6	5	50
osa-MIR5157b	AGAAGUUGUGGCUAUCAAAAAGUU	24	58	81	AACUUUUUAAUAGCUACAACUUCU	24	9	32	GCCUUAAGAACUUUUUAAUAGCUACAACUUCUCUCUUAGAAUCAACUCUUCUAAGAGAGAAGUUGUGGCUAUCAAAAAGUUCCUGAGGCCCUA	93	Fail	No 2nt 3' overhang;Less than 10 reads in a single library	1	0	2	1	6	5	50
osa-MIR7693	GACGUCCAUCGAUGAAGAGCGA	22	201	222	GUUUCCGCUCUUCAUCGAUGGCUG	24	97	120	GGGCGAUGAGGAAUCUUCUGGAAGGUGUGGUGCCACUCCGGCAGUCGCAGCCUCCUCAACAUGGGAAUGGCGACAGUUGGGUUGAGGAGGCUAGAGGUUUCCGCUCUUCAUCGAUGGCUGUCUGUCCUUGCCUCCUCGGCCCUCGCUGCCGAUGAAGAACAAGAAGUUAUCCGGCGGCGAGGGCCGAGGAGGUGAGGACGGACGUCCAUCGAUGAAGAGCGAAAACCUCCAGCCUCCUCAACUCAAUUGCCGACAUUCCCAUGUUGAGGAGGCUGCCACUGCCGGAGUGGCACCGCACCUUCCAAAAGAUUCCUCAUCGCC	321	Fail	No 2nt 3' overhang;Less than 10 reads in a single library	2	0	3	2	425	5	1.18
osa-MIR11342	CUCGUUAGAUUCGUCUCGCAAA	22	182	203	CGAGACGAAUCUAACGAGAUA	21	97	117	UCCGGGCUAUUAAAUAGCCCUCCGAAAUCUUGCUAUUUAGCAGUAUUAAACGUAGAUUACCGACAAAACUCAUUCCAUAACCCCUGGGCUAUUUUGCGAGACGAAUCUAACGAGAUAUAUUAAUCCAUGAUUUGUUGCAGUGAUGCUACAUUGAUCAUUCGCUAACUAUGGAUUAAUAUACCUCGUUAGAUUCGUCUCGCAAAAUAGCCUAGGGGUUAUGGAAUGGGUUUUGUCAGUAAUCUACGUUUAAUACUCUUAGAUAGCAAGAUUUUGGAGAGCUAUUUAAUAGCCCG	293	Fail	No 2nt 3' overhang;Less than 10 reads in a single library	1	0	11	1	739	5	1.62
osa-MIR11344	UAUCUCGAGAUAUCGGUACCUC	22	14	35	CUGUGAGGUACCGGUACCUAA	21	42	62	GCCUAACAAAAAUUAUCUCGAGAUAUCGGUACCUCAUGGUACUGUGAGGUACCGGUACCUAAGGUACUUUUUGUUGGGCC	80	Fail	No 2nt 3' overhang;Less than 10 reads in a single library	3	0	1	1	11	5	18.18
osa-MIR171i	GGAUUGAGCCGCGUCAAUAUC	21	88	108	AGGUAUUGGCGUGCCUCAAUC	21	8	28	UAAAAAGAGGUAUUGGCGUGCCUCAAUCCGAAGGCAUGGCUGAUUACAGGCACCUCGACCGAUCUAGCGCAUGCAGCCAUGUUUCUUGGAUUGAGCCGCGUCAAUAUCUCUCCUUGCUUC	120	Fail	No 2nt 3' overhang;No mature or star reads detected	1	0	20	0	280	5	7.14
osa-MIR390	AAGCUCAGGAGGGAUAGCGCC	21	19	39	CGCUAUCUAUCCUGAGCUCC	20	56	75	GGUAUGGAACAAUCCUUGAAGCUCAGGAGGGAUAGCGCCUCGAAAUCAAACUAGGCGCUAUCUAUCCUGAGCUCCAUGGUUUGUUCUUACC	91	Fail	No 2nt 3' overhang;No mature or star reads detected	1	0	40068	0	40089	5	99.95
osa-MIR1428a	CGUUUUGCAAAUUCGCAGGCC	21	9	29	UAAGAUAAAGCCGUGAAUUUG	21	89	109	GGUUAGUGCGUUUUGCAAAUUCGCAGGCCCUAUCUUGUGGUAUGAACUGAGUACGCGAUGAUUUAUCCUGCGUAUUGGGGGCUUACCAUAAGAUAAAGCCGUGAAUUUGCAAAACGUUCA	120	Fail	No 2nt 3' overhang;No mature or star reads detected	2	0	5	0	42	5	11.9
osa-MIR1853	AGCAUUCAAACAUUCCCAAUUACC	24	11	34	UAAUUGGGGAUGUUCGGUUGCU	22	58	79	CGCAACUUCGAGCAUUCAAACAUUCCCAAUUACCAUCGCCUCCCUAAACAGCAAUGGUAAUUGGGGAUGUUCGGUUGCUCGAGGUUGCG	89	Fail	No 2nt 3' overhang;No mature or star reads detected	2	0	0	0	2	5	0
osa-MIR1854	UGGUGAAAUUUGUAGAUUGGA	21	10	30	UCCAAUUUGGGGAUUUGCUGAU	22	78	99	CGUUUUAAAUGGUGAAAUUUGUAGAUUGGAGGGUAACCCUAGAACCCCAUUUUUGCCCAAAUUUGUGAUUUUCAACAUCCAAUUUGGGGAUUUGCUGAUUAUAGUGCU	108	Fail	No 2nt 3' overhang;No mature or star reads detected	4	0	0	0	0	5	0
osa-MIR1866	GAGGGAUUUUGCGGGAAUUUCACG	24	11	34	UGAAAUUCCUGUAAAAUUCUUG	22	52	73	CUUUUGCACGGAGGGAUUUUGCGGGAAUUUCACGGGAAUUGAGUUGAUUCCUGAAAUUCCUGUAAAAUUCUUGUGUUCCAAAGGA	85	Fail	No 2nt 3' overhang;No mature or star reads detected	2	0	1	0	3	5	33.33
osa-MIR2091	UCAACCGAGCCGAGGAGGAGG	21	5	25	CAUACAUUGCCUCCUAGGCUUG	22	55	76	GAGCUCAACCGAGCCGAGGAGGAGGCCAUGCGUGCGGUGGCUGUGGAGAGCCUGCAUACAUUGCCUCCUAGGCUUGGCGGAGCAGC	86	Fail	No 2nt 3' overhang;No mature or star reads detected	6	0	0	0	0	5	0
osa-MIR2092	CAACUGAAGUCGGUGUUUACU	21	10	30	ACCAGCAUUCCAUUGGCAGAGG	22	79	100	UUGAUCUCCCAACUGAAGUCGGUGUUUACUCCCACAAGAUGAUACACUACUAGUCCACCCUUAUCAAUUGUAGUACACACCAGCAUUCCAUUGGCAGAGGUGU	103	Fail	No 2nt 3' overhang;No mature or star reads detected	6	0	0	0	0	5	0
osa-MIR2094	UGGCUGCUAGGCUCCUGGGUG	21	13	33	CAGAGCUGUGGCAUCCACGUCG	22	42	63	UCGGGAGAAGUGUGGCUGCUAGGCUCCUGGGUGCAACCACACAGAGCUGUGGCAUCCACGUCGAGCGAUGGC	72	Fail	No 2nt 3' overhang;No mature or star reads detected	3	0	0	0	0	5	0
osa-MIR2095	CUGAUAAUUUUACGAUGAAUAG	22	7	28	CUUCCAUUUAUGAUAAGUAU	20	58	77	GUGAAACUGAUAAUUUUACGAUGAAUAGAAGGUUAUAGAUGUAGUGACUAAUUUAAUCUUCCAUUUAUGAUAAGUAUAAUACUCACA	87	Fail	No 2nt 3' overhang;No mature or star reads detected	7	0	0	0	1	5	0
osa-MIR2096	UGCCGAUUUCCCCCUCGGGCG	21	11	31	CCUGAGGGGAAAUCGGCGGGA	21	209	229	GACGCCGCACUGCCGAUUUCCCCCUCGGGCGAGCCAUCGGAGCGGGGGCCGUUGGCUCCCAAAGCAGACGCGAGAAUUCACUGAAAUUACCGCGCCAUCUUAUCUCCGCAAGUUGAAGAAUAUAAUUCGGGCGCAGUAAUUUUUAGUGAAUUCAUGUGUCUACUACUACAUAUGUCUGCUUGGGAGCCAACCGCGUUUCGAUGGCUCGCCUGAGGGGAAAUCGGCGGGAGGCGUUUG	237	Fail	No 2nt 3' overhang;No mature or star reads detected	1	0	1	0	35	5	2.86
osa-MIR2097	AGAGAUGGGACGGGCAGGGAAG	22	8	29	UUCUCUUCUUCGUGUCGCAUUU	22	146	167	GUGGGGAAGAGAUGGGACGGGCAGGGAAGGAAGUAGAUGGAUAGAGUUUGGGGAUAGGAGGGAAGGGGAUAGAUUUGGUUGUUUUUCGGAAAAAAAAAAACCUUGUGUUUUUCAUGUUUACAGUGCUGCCCCUAAGAGCAGAAUUUUCUCUUCUUCGUGUCGCAUUUCUUUAAAAGC	177	Fail	No 2nt 3' overhang;No mature or star reads detected	3	0	0	0	3	5	0
osa-MIR2098	UCCCGUGGAGGCAGCCGAUG	20	15	34	CGGUUUGUCAAGCGGAGUGC	20	43	62	CAGUCUUGUGCCAUUCCCGUGGAGGCAGCCGAUGAGGAUUAACGGUUUGUCAAGCGGAGUGCACUUCUAAUG	72	Fail	No 2nt 3' overhang;No mature or star reads detected	5	0	0	0	1	5	0
osa-MIR2099	UGAAUAUGUUUGUACAAGCUUU	22	9	30	ACAAAGCUGUAGCGUUAUUC	20	31	50	CUGCUUUGUGAAUAUGUUUGUACAAGCUUUACAAAGCUGUAGCGUUAUUCCAGAGCAGUU	60	Fail	No 2nt 3' overhang;No mature or star reads detected	5	0	0	0	0	5	0
osa-MIR2100	UUCUCUCAAGUUGCCAAACAAG	22	6	27	AACCGCUGUUUAGGCGGAGUGG	22	122	143	UUCCCUUCUCUCAAGUUGCCAAACAAGCCAAGUUGCCAAACAAGCCGUAGGGUGGGUGGGGAAGAUCGGAAGAAGCGGCACUCGAUCGCUAUUUUUUUUCUUUUUACCGAUCUCUUUCUGUAACCGCUGUUUAGGCGGAGUGGGGAGUGGGAA	153	Fail	No 2nt 3' overhang;No mature or star reads detected	6	0	0	0	4	5	0
osa-MIR2101	ACAUGUUUACAAGUUAAAAUGU	22	10	31	AUUUAACUCAAGUGAGCAUUGU	22	76	97	UCUUAUCUCACAUGUUUACAAGUUAAAAUGUGGAGCAGAGGGUAUACAACCCAAACAAGUUUGGCACUCUGAACGAUUUAACUCAAGUGAGCAUUGUGCGAGGCCAU	107	Fail	No 2nt 3' overhang;No mature or star reads detected	2	0	0	0	0	5	0
osa-MIR2102	GGGCAAGCCGCCGCCGCCAC	20	10	29	CAUGGUGCCGGUUCCGGUGGCG	22	75	96	CCGAUGGUAGGGCAAGCCGCCGCCGCCACCACCACCGCUGCCAUGCGGAUGACAAACUUCUAGCUCUUCGGAUCCAUGGUGCCGGUUCCGGUGGCGUCCAUGGCGACGG	109	Fail	No 2nt 3' overhang;No mature or star reads detected	3	0	0	0	0	5	0
osa-MIR3979	UCUCUCUCUCCCUUGAAGGC	20	13	32	CUUCGGGGGAGGAGAGAAGC	20	85	104	GGUUUUCUUGGAUCUCUCUCUCCCUUGAAGGCUAUCUCAUGGAGGUUUGAUGUACACCAUUGUUGCCUAAGAAACUGAGAAAGCCUUCGGGGGAGGAGAGAAGCCAAGCAAGCC	114	Fail	No 2nt 3' overhang;No mature or star reads detected	1	0	2	0	2	5	100
osa-MIR7692	UGACUUGGCAUGCUUACGUGGCAC	24	314	337	GAUCCAAAAAAGUGCCACGUGAGC	24	50	73	CGUCCAAACAAGUCCUCCAAAUUAAUUAUUUGGGUUAAUAUAGUUCUUGGAUCCAAAAAAGUGCCACGUGAGCAUGCCAAGUCAUCCUCACAUGCAGCGGUAUGAAUGAAAUGACCAUUCUACCCUUAUAUACCACCUAGAAAAGAAAGAAAAAAAAGAAGAUAAAUGUUUUCACACGUGUAUGUUCGUUUUAGAAUUGUCACUUACGAUUGUUGCUGGCCUGUUAUUUUUUUCUGUUUGUGUUUUUUCUUUCUUUUUUAUAUGGUAUAUAAAGGUAGAAUGGUCAUUUCAUUCAUACCGCUACAUGCGAGGAUGACUUGGCAUGCUUACGUGGCACUUUUUGUGGGUCUAAGGACUAUAUUAACCCAAAUGAUUAAUUUGGAUGACUUGUUUGGUCG	398	Fail	No 2nt 3' overhang;No mature or star reads detected	0	0	15	0	902	5	1.66
osa-MIR11336	GAAUAUGGGAAAUGCUAGAAAGUCU	25	107	131	GACUUUCUAGCGUUGCCCACAUUC	24	25	48	UACUCCCUCCGUUUCACAAUGUAAGACUUUCUAGCGUUGCCCACAUUCAUAUAGAUGUUAAUGAAUCUAGGUAUAUAUAUGUGUCUAGAUUCAUUAGCAUCUAUAUGAAUAUGGGAAAUGCUAGAAAGUCUUACAAUAUGAAACGGAGGGAGUA	154	Fail	No 2nt 3' overhang;No mature or star reads detected	2	0	54	1	1078	5	5.1
osa-MIR11343	UGAAUGUGGGCAAUGUUAAAA	21	94	114	CUUUCUAGCGUUGCCCACAUU	21	21	41	UCUCCGUUUCAUACUAUAGACUUUCUAGCGUUGCCCACAUUCAUAUAUGUGUUAAUGAAUCUAGAUAUAUAUGUGUGCCUAGAUGAAUCUAUAUGAAUGUGGGCAAUGUUAAAAAGUCUUAUAAUCUGAAAUAGAGG	137	Fail	No 2nt 3' overhang;No mature or star reads detected	1	0	1	0	509	5	0.2
osa-MIR5801c	AUCGUUUCCGAUCGUUGGAUC	21	58	78	UAGAUCCAACAAUCGAAAACG	21	102	122	AGAUUUUCUCCGGUCCAGCAAAAAGUACCUCGAGGUACCGGUACAUUACGGUACUGAAUCGUUUCCGAUCGUUGGAUCUAGCUGGACAGUAUGGACAUUGUUAGAUCCAACAAUCGAAAACGAUUUGGUACCGUGAGGUACCGGUACCUCGAGGUACUUUUUAUUGGACUAUAGCAAAUCU	181	Fail	No 2nt 3' overhang;No mature or star reads detected	2	0	42	0	481	5	8.73
osa-MIR6245b	UUUAAUAGAACCGACACCUAU	21	15	35	GUAUAGGUGUCGGUUCUAUUA	21	134	154	AUAGGUGUCGGUUUUUUAAUAGAACCGACACCUAUACUUAUAUACUUAUAUUAUAGGUGUCGGUUCUAGAGAAAAAACCGGCACCUAUAUAUAUGUGCCGGUUUUUUCUGUGGAACCAAUACCUAUAAUAUAAGUAUAGGUGUCGGUUCUAUUAAAAACCGAUACCUAU	169	Fail	No 2nt 3' overhang;No mature or star reads detected	1	0	2	0	229	5	0.87
osa-MIR166g	UCGGACCAGGCUUCAUUCCUC	21	115	135	AAUGGAGGCUGAUCCAAGAUC	21	15	35	AGCAUGGUGUCUGGAAUGGAGGCUGAUCCAAGAUCAUUGCUUGGUGCAAAAUACUAGGGCAUUGUUGUAAGUGCCAUUAGUUCUUUUUUGUUUCCGAGUUUGUUAUCGAGGAUCUCGGACCAGGCUUCAUUCCUCACACCGUGCU	145	Fail	No 2nt 3' overhang;Precision less than 75%	3	0	8277	4	10307	5	80.34
osa-MIR166i	UCGGAUCAGGCUUCAUUCCUC	21	115	135	AAUGCAGUUUGAUCCAAGAUC	21	15	35	AGAUAGGUGUUUGGAAUGCAGUUUGAUCCAAGAUCUGCCUAUAUAUAUGGUGUGUAUAUCAUAUCUUGUGAUAUGGGGGAUAUGCAACAGGUGUGUGACAGGGGUAGGUAGAUCUCGGAUCAGGCUUCAUUCCUCACACCAAUAC	145	Fail	No 2nt 3' overhang;Precision less than 75%	2	0	122	21	224	5	63.84
osa-MIR1423	AGGCAACUACACGUUGGGCGCUCG	24	21	44	AGCGCCCAAGCGGUAGUUGUC	21	95	115	GCACAACACUAGUAUUUGGGAGGCAACUACACGUUGGGCGCUCGAUCCAGGGGUGGGAAAAUCGGGCGCCCACGUUUUCCCCACCCCCGGAUCGAGCGCCCAAGCGGUAGUUGUCUCCCAAAUACUUGUGCUGUGC	136	Fail	No 2nt 3' overhang;Precision less than 75%	1	0	207	44	913	5	27.49
osa-MIR1870	UUUAGGGCUAAUUCAGCAUGAACA	24	140	163	UGCUGAAUUAGACCUAGUGGGCAU	24	44	67	UAGUGUCAAAGUAAUGGAGGAUUUGGGAAAUAAACUGCGUUCAUGCUGAAUUAGACCUAGUGGGCAUUUAUACAUCACAACACAUGGUACUGUUGCCCUUUCCUUUUUCUAGCCUUAGUGUUGUGAUCUAUAUAUGCCCUUUAGGGCUAAUUCAGCAUGAACAUAGUUUAUUCUCCAUUCCUCAAAUCAUCCAUUACUUUUGACACUUA	209	Fail	No 2nt 3' overhang;Precision less than 75%	2	0	460	148	2388	5	25.46
osa-MIR2878	UACAUGUAUAAAAUUCUGAGGAUG	24	21	44	CAGGAUUUUAUACAUGUAAAGAAU	24	63	86	AUAAUGUUUCUUUAGUUCUUUACAUGUAUAAAAUUCUGAGGAUGUUAUAUAUAUGACAUCCUCAGGAUUUUAUACAUGUAAAGAAUUAAACAUACAUUAUA	101	Fail	No 2nt 3' overhang;Precision less than 75%	0	0	1372	408	3017	5	59
osa-MIR5144	UUCUUGUGCUGCUGAAGAGAC	21	13	33	UCUCCUCAGCAGCACAAGAAG	21	392	412	UCCAUAUUAUUCUUCUUGUGCUGCUGAAGAGACUCACCGACCUCCGGCGGCGACGUCUUCUUCUUCCCAUUGAAGGUCUCGGUCUUCUCCUUCAGCUCCUGCGGCAUGGGACGACGAGGUGGAGCUCGAGUCCUCGAGGAACUUGUGCCGCAUGGGACGCCCACCAAGAAAGCCCCCCUCGUCGCCCCGCCACCGCCACCGCCGCCGCCGAACAACCAAGAGUCUGAAUCUGAUUCUGAUUCCGAUGACGGCCAAAAGUCCGAUUCCAGUGACGACGAGGCGCUGCCGGUGCCGAACCCAGCGCUUCAGGCCAACAAGAAUGUGCCUCCGUCCGAUGAUGAUGAGGAUGACGACCAAGAGUCCGAUUCCGGUGAUGCCCGAGGUCGGUGAGUCUCCUCA…	423	Fail	No 2nt 3' overhang;Precision less than 75%	1	0	820	51	1577	5	55.23
osa-MIR1437b	GUGCUGGCGAGCUCCGGUGCCGCA	24	175	198	GGGAGGAAACAGUGCCUAGUG	21	52	72	CGGAGGAAGGAGGCCGGCGCACAGAGGACGAGAGGUGACGGCGCGUGGGGAGGGAGGAAACAGUGCCUAGUGCGGCGCCGGAGCUCGCCAGCACGCGGAAGGAGGUAGCGGCGGUGGCGGAGCGCCGGCAAGCUCUCCGCGCCCUGGCCGCCGUCCUCCUCACCUCACUCCUGCGUGCUGGCGAGCUCCGGUGCCGCACUAGGCACCGUUCCCUCCCUCCCCGCGCGCCAUCACCGCUCGUCCUCUGUGCGCCGGCCUCCUUCCUCCG	268	Fail	No 2nt 3' overhang;Precision less than 75%	2	0	80	1	669	5	12.11
osa-MIR7694	AACCUAGUACUGGAUUAGUCACCA	24	27	50	CCAUAUUCGUAGUGCUAGGUGG	22	99	120	UUACUCCCUUUGUCCCAAAAUAUAGCAACCUAGUACUGGAUUAGUCACCACCUAGUAUUAUGAAUCUGGACAGAGAGGGGUUGGACAGAGGGCUCUGUCCAUAUUCGUAGUGCUAGGUGGUGUCUAAUCCAAUACUAGGCUGCUAUAUUUUUGGAUGGAGGGAGUAG	167	Fail	No 2nt 3' overhang;Precision less than 75%	3	0	46	2	186	5	25.81
osa-MIR7695	ACGUGAUGUGCCACGUAGGCA	21	331	351	UGCCUAUGUGGCACGCCACGUGAA	24	137	160	GAGUAAAAUGCACUAGCGGUCCUUAAACUUAUCGGGAGGUUUCACUUAAGUCCACGAACUUGCAAAGCGCACAUCGAGGUCUCUAAACUUGGUUUAUUGUAUCAUCCCGGUCCAAAGCCACGUUUGAUUGUGGUCUUGCCUAUGUGGCACGCCACGUGAAUGAUGACAUGGAAUUUUUUUUAUUUUUUUCUCCCUUCUUCCUUCUUUUUUCACCACUGCGACAACCCCUCCCCUCGUUCCGCCUCUCACCACCGAGAAAAAAGAAGGAAGAAAGAGAAAAAAAGAAGGAAGAAGGGAGAAAAAAAUAAAAAAAAUUCCAUGUCAUUAUCCACGUGAUGUGCCACGUAGGCAAGACCACAGUCAAAUGCGGCUUUGAACCGGAAUGAUAUAAUAAACCAA…	487	Fail	No 2nt 3' overhang;Precision less than 75%	2	0	171	77	18100	5	1.37
osa-MIR11337	UGCGAGACGAAUCUAACGAGG	21	67	87	UAUCUCGUUAGAUUCGUCUCG	21	140	160	CUUGUUAUUUAUAAGUAUUAAACGUAGAUUACUGACAAAACACAUUUCAUAAUCCCUAGGCUAUUUUGCGAGACGAAUCUAACGAGGUAUAUUAAUCCAUAAUUAGCGGAUGAUUACUGUAGCAAAUCAUGGAUUAAUAUAUCUCGUUAGAUUCGUCUCGCAAAAUAGCCUAGAGGUUAUGGAAUGGGUUUUGUCGGUAAUCUACGUUUAAUACUCCUAAAUAACAAG	228	Fail	No 2nt 3' overhang;Precision less than 75%	0	0	30	8	948	5	4.01
osa-MIR11338	AUCUCGUUAGAUUCGUCUCGCAAA	24	151	174	UUUGUGAGACGAAUCUAAUGAUAU	24	64	87	UUGCUAUUUAGGAUUAUUAAACGUAGAUUAUCGACAAAACCGAUUCUAUAACCCUUAGCCUAUUUUGUGAGACGAAUCUAAUGAUAUAUAUUAAUCCAUAAUUAGCGGCUGAUUACUGUAGCAUUACUGUAGCAAAUCAUGGAUUAAUAUAUCUCGUUAGAUUCGUCUCGCAAAAUAGCCUAGGAGUUAUGGAAUGAGUUUUGUCAGUAAUCUACGUUUAAUACUCUUAAAUAGCAA	237	Fail	No 2nt 3' overhang;Precision less than 75%	1	0	13	10	603	5	3.81
osa-MIR11339	UAUGAAUGUGGGCAAUGCUAG	21	104	124	GCAUUGCCCACAUUCAUAUAG	21	34	54	UACUCCCUCCUUUUCAGGUUAUAAGACUUUCUAGCAUUGCCCACAUUCAUAUAGAUGUUAAUUAAUCUAGGCACAUAUAUAUGUCUAGAUUCAUUAACAUAUAUAUGAAUGUGGGCAAUGCUAGAAAGUCUUAUAAUAUGAAACAGAUAAAGUA	154	Fail	No 2nt 3' overhang;Precision less than 75%	1	0	179	21	8738	5	2.29
osa-MIR11340	AAUAGUGUAAUCGGAUUAUAGAUC	24	452	475	AUCCGAUCUACGAUCCGAUUACAC	24	40	63	CCAUCUAUGCUUUAAAUAUAAUUUUCUCUUAAACUACUCAUCCGAUCUACGAUCCGAUUACACCGUUGUGUUCAUAACAAUUAAAUCUUUACAACAAGAUCUCACAUGAUUAUAUUUUGGUAAAAAAUCACAAAUUACUUUUAUAAUAUAUCUAAAUUACUUUUAGAUUUCACUAAGUUACUUCUUAAACAUAUAAAAGUAAAUUCAAUAAAGUUUUAAAGUAAUUAACAUAUAUUAUAGAAGUUACUUUCUUUUUGUUUUUGUUAUAAGUUACUUCUAUAGUAUAAUGUAAAUUACUUUUAGGCUUUAUUGAAUUACUUUUAUAUAUGUCUAAGAAGUAACUUAGUGAAAUCUAAAAGUAGUUUAGAUAUAUUAUAAAAGUAAUUUAUAUUUUUUCAU…	519	Fail	No 2nt 3' overhang;Precision less than 75%	1	0	37	8	729	5	6.17
osa-MIR11341	AUCUCGUUAGAUUCGUCUCGCAAA	24	194	217	CCUAGGCUAUUUUGCGAGACGAAU	24	97	120	UCUUGUUUGGAUCCUCCGGGCUAUUAAAUAGCCCUCCGGAAUCUUGCUAUUUAGGAUUAUUAAACGUAGAUUACCGACAAAACCGAUUCCAUAACCCCUAGGCUAUUUUGCGAGACGAAUCUAAUGAUGUAUAUUAAUCCAUAAUUAGCGGCUGAUUACUGUAGCAUCACUGUAGCAAAUCAUGGAUUAAUAUAUCUCGUUAGAUUCGUCUCGCAAAAUAGCCUAGAAGUUAUGGAAUAGGUUUUGUCAGUAAUCUACGUUUAAUACUCUUAAAUAGCAAGAUUCCAAAGGACUGUUAAAUAGCCCUUCGGAUCCAAACAGGGU	324	Fail	No 2nt 3' overhang;Precision less than 75%	0	0	13	11	876	5	2.74
osa-MIR156a	UGACAGAAGAGAGUGAGCAC	20	7	26	GCUCACUUCUCUCUCUGUCACC	22	76	97	GGAGGGUGACAGAAGAGAGUGAGCACACGUGGUUGUUUCCUUGCAUAAAUGAUGCCUAUGCUUGGAGCUACGCGUGCUCACUUCUCUCUCUGUCACCUCC	100	Fail	No mature or star reads detected	0	0	595478	0	595492	5	100
osa-MIR160c	UGCCUGGCUCCCUGUAUGCCA	21	7	27	GCGUGCACGGAGCCAAGCAUA	21	75	95	GGAAUGUGCCUGGCUCCCUGUAUGCCACUCAUCUAGAGCAACAAACUUCUGCGAGAGGUUGCCUAUGAUGGAUGGCGUGCACGGAGCCAAGCAUAUUCC	99	Fail	No mature or star reads detected	2	0	1118	0	1124	5	99.47
osa-MIR160d	UGCCUGGCUCCCUGUAUGCCA	21	8	28	GCGUGCGAGGAGCCAAGCAUG	21	119	139	GGGGAUAUGCCUGGCUCCCUGUAUGCCACUCGCGUAGCUGCCAAACUCAGUUGAAACAACUGCCUUCUCCCGGCGAGAUUCAGGCAUUGUGUUCGUACGUUUGGCUCUACUGCGGAUGGCGUGCGAGGAGCCAAGCAUGACC	142	Fail	No mature or star reads detected	2	0	1136	0	1142	5	99.47
osa-MIR164a	UGGAGAAGCAGGGCACGUGCA	21	17	37	CACGUGGUCUCCUUCUCCAUC	21	120	140	GUGAGAAGGACCGCGUUGGAGAAGCAGGGCACGUGCAUGCAUAUGUUCAUCAUCAUCUUCUUCCUCCUCCUCUAGCUCCAGCCUUGUGUGGGUUGGAAGUUUAGAUAGAACUCGCACUGCACGUGGUCUCCUUCUCCAUCCCGGUCUUUUUCUCAC	156	Fail	No mature or star reads detected	2	0	3364	0	3364	5	100
osa-MIR164b	UGGAGAAGCAGGGCACGUGCA	21	9	29	CAUGUGCCCGUCUUCUCCACC	21	83	103	GUGCACGGUGGAGAAGCAGGGCACGUGCAUUACCAUCCACUCGCCUGCCGGCCGCCGGCCGCCAUUGCCAUGGAUGGUUCUUCAUGUGCCCGUCUUCUCCACCGAGCAC	109	Fail	No mature or star reads detected	4	0	3364	0	3366	5	99.94
osa-MIR171a	UGAUUGAGCCGCGCCAAUAUC	21	67	87	UAUUGGUGAGGUUCAAUCCGA	21	12	32	GGAAAGAGCGAUAUUGGUGAGGUUCAAUCCGAUGAUUGGUUUUACAGCAGUGGUAAAAUCAGUAUCUGAUUGAGCCGCGCCAAUAUCUCUUCCUCU	96	Fail	No mature or star reads detected	1	0	7	0	13	5	53.85
osa-MIR395b	GUGAAGUGUUUGGGGGAACUC	21	56	76	GUUCCUUUCAAGCACUUUACGA	22	13	34	GAGUCCCUAGGAGUUCCUUUCAAGCACUUUACGACACACUGUAUUGAGAGUUGUCGUGAAGUGUUUGGGGGAACUCUUAGUGUCGC	86	Fail	No mature or star reads detected	0	0	1282	0	1290	5	99.38
osa-MIR395e	GUGAAGUGUUUGGGGGAACUC	21	58	78	GUUCCCUUCAACCACUUCACGU	22	13	34	GUAUUAUCGAGAGUUCCCUUCAACCACUUCACGUGGCACUGUUUCAAGGCCUAUUGUGUGAAGUGUUUGGGGGAACUCUCGAUAUCAC	88	Fail	No mature or star reads detected	1	0	1284	0	1320	5	97.27
osa-MIR395g	GUGAAGUGUUUGGGGGAACUC	21	56	76	GUUCCCUUCGAACACUUCACGU	22	13	34	GUAUCACCGUGAGUUCCCUUCGAACACUUCACGUGGCACUAUUUCAAUGCCUAUUGUGAAGUGUUUGGGGGAACUCUCGAUGUCAU	86	Fail	No mature or star reads detected	0	0	1284	0	1332	5	96.4
osa-MIR395h	GUGAAGUGUUUGGGGGAACUC	21	82	102	GUUUCCUCAACACACUUCACAU	22	13	34	UUGUUACCUGGAGUUUCCUCAACACACUUCACAUCUGCUAGGCCCUAUUACAAUUGCGCAAUGUGGAGUCUGCAAUUGGUAGUGAAGUGUUUGGGGGAACUCUAGGUGGCAC	112	Fail	No mature or star reads detected	0	0	1282	0	1290	5	99.38
osa-MIR395k	GUGAAGUGUUUGGGGGAACUC	21	69	89	GUUUCCUUCAAGCACUUCACGU	22	13	34	GUUUUAUCGGGAGUUUCCUUCAAGCACUUCACGUAGAGCUUUCUAUUGAUAUGGAGCUUUGGAACAAUGUGAAGUGUUUGGGGGAACUCUUGAUACCAA	99	Fail	No mature or star reads detected	0	0	1284	0	1295	5	99.15
osa-MIR395c	GUGAAGUGUUUGGAGGAACUC	21	59	79	GUUCUCUUUAAGCACUUCAUAC	22	13	34	GUAUUAUCAAGAGUUCUCUUUAAGCACUUCAUACGACACCAUUAUUUAUAGGGUUGUUGUGAAGUGUUUGGAGGAACUCUCGGUGUCAU	89	Fail	No mature or star reads detected	0	0	8	0	15	5	53.33
osa-MIR395f	GUGAAUUGUUUGGGGGAACUC	21	55	75	GUUCCCUUCAAUCACUUCACAU	22	10	31	UUAUCGCGGGUUCCCUUCAAUCACUUCACAUGGUACUAUUUCAAGGCCUACUAUGUGAAUUGUUUGGGGGAACUCUCGAUGU	82	Fail	No mature or star reads detected	2	0	0	0	6	5	0
osa-MIR395u	GUGAAGCGUUUGGGGGAAAUC	21	56	76	AUUCCCUUCAAGCAAUUCAUGA	22	13	34	ACACUGCCAGGAAUUCCCUUCAAGCAAUUCAUGAAACAAUAUUUUGAGAGUUGUUGUGAAGCGUUUGGGGGAAAUCUCAGUGUCGC	86	Fail	No mature or star reads detected	3	0	0	0	1	5	0
osa-MIR397b	UUAUUGAGUGCAGCGUUGAUG	21	11	31	CCAGCACUGCACCCAAUCACG	21	90	110	AGGGAAGGCAUUAUUGAGUGCAGCGUUGAUGAACCUGCCGGCCGGCUAAAUUAAUUAGCAAGAAAGUCUGAAACUGGCUCAAAGGUUCACCAGCACUGCACCCAAUCACGCCUUUGCU	118	Fail	No mature or star reads detected	4	0	720	0	50336	5	1.43
osa-MIR399a	UGCCAAAGGAGAAUUGCCCUG	21	119	139	GGGCAGUUCACCUUUGGCACA	21	13	33	CUGUGAAUUACAGGGCAGUUCACCUUUGGCACAAGGGCAAGCAGUAGAAACCAUGCGUGCUUGCUAGAGCUGGAAAUGAUGCUGGUAGCAUUGCAUGGUUCAGGGAUCACAGAUCUCGUGCCAAAGGAGAAUUGCCCUGCGAUUUUGUC	149	Fail	No mature or star reads detected	1	0	2	0	2	5	100
osa-MIR399b	UGCCAAAGGAGAAUUGCCCUG	21	67	87	GUGCGAUUCUCCUCUGGCAUG	21	13	33	GUGAGAAUCACAGUGCGAUUCUCCUCUGGCAUGGCAUGAGAGGCCUAAAAAAGAGACGCACUGCCGUGCCAAAGGAGAAUUGCCCUGCCAUUCAGAA	97	Fail	No mature or star reads detected	2	0	2	0	2	5	100
osa-MIR399c	UGCCAAAGGAGAAUUGCCCUG	21	80	100	GGGCGGUUUCUCCUUUGGCACG	22	13	34	CGGCGAAUUACAGGGCGGUUUCUCCUUUGGCACGUACGGAGGCAAGGCAUGCGGUGAAAAAUCUCUAGCUAGCCAUGCGUGCCAAAGGAGAAUUGCCCUGCGAUUCACCA	110	Fail	No mature or star reads detected	0	0	2	0	6	5	33.33
osa-MIR399e	UGCCAAAGGAGAUUUGCCCAG	21	88	108	GGGUGAGUCUUCCUUGGCAGU	21	13	33	ACAUGCAUUACCGGGUGAGUCUUCCUUGGCAGUGUUCGAAUCGGCAGUACCGGUCUGCAAGUGAUCGGUCAAUCACCAGUUCACCGCUGCCAAAGGAGAUUUGCCCAGCAAUGCAACU	118	Fail	No mature or star reads detected	2	0	1	0	1	5	100
osa-MIR399f	UGCCAAAGGAGAUUUGCCCAG	21	87	107	GGGCCAUGUCUCCUUGGGCAGA	22	13	34	UGGUGGAUUACCGGGCCAUGUCUCCUUGGGCAGAGGUGAUCAGAUUGCACACUUCACUUCAACCUCUUGCUCUAGCUUGUUCUCUCUGCCAAAGGAGAUUUGCCCAGCAAUCCACAU	117	Fail	No mature or star reads detected	4	0	1	0	1	5	100
osa-MIR399g	UGCCAAAGGAGAUUUGCCCAG	21	89	109	GGGCAACUACUCCAUUGGCAGA	22	13	34	AUGUGCAUUGCAGGGCAACUACUCCAUUGGCAGAGGGAUGGAUUGGAUAUGGAUAUGGCUGAUGCUUCCAUUUGAUCCCAUCCCUAUCUGCCAAAGGAGAUUUGCCCAGCGAUUCACUC	119	Fail	No mature or star reads detected	3	0	1	0	1	5	100
osa-MIR399h	UGCCAAAGGAGACUUGCCCAG	21	69	89	GGGCAGGUCUCCCUUGGCAGU	21	13	33	CCAUGCAUUACUGGGCAGGUCUCCCUUGGCAGUGGCCGAUCGAGCUGAUCAAACCACGCAAAAGCCACUGCCAAAGGAGACUUGCCCAGCAAUGCAGAU	99	Fail	No mature or star reads detected	1	0	0	0	0	5	0
osa-MIR399i	UGCCAAAGGAGAGCUGCCCUG	21	86	106	GUGCAGUUCUCCUCUGGCAUG	21	13	33	GUGAGAAUCACAGUGCAGUUCUCCUCUGGCAUGGAGGGCAAGAGGAGCUGAAUAGCUAAUGGAUGAUAAACUGCUAGCCUUUCCCUGCCAAAGGAGAGCUGCCCUGCCAUUCAGUG	116	Fail	No mature or star reads detected	2	0	2	0	2	5	100
osa-MIR399k	UGCCAAAGGAAAUUUGCCCCG	21	76	96	GGGCAAGUUGUCCUUUGGCAGA	22	13	34	AGCUGCAUUGCUGGGCAAGUUGUCCUUUGGCAGAUGUUGCAGUUCAUCAUCGAUGCCUGGGGGUUACCAGACUACUGCCAAAGGAAAUUUGCCCCGGAAUUCAUCU	106	Fail	No mature or star reads detected	1	0	3	0	3	5	100
osa-MIR159e	AUUGGAUUGAAGGGAGCUCCU	21	161	181	GAGCUCCCUUUCGAUCCAAUUC	22	13	34	GAUGAAGAAGAAGAGCUCCCUUUCGAUCCAAUUCAGGAGAGGAAGUGGUAGGAUGCAGCUGCCGGUUCAUGGAUACCUCUGGAGUGCAGGGCAAAUAGUCCUACCCUUUCAUGGGUUUGCAUGACUCGGGAGAUGAACCCGCCAUUGUCUUCCUCUAUUGAUUGGAUUGAAGGGAGCUCCUCUAGCUACAU	191	Fail	No mature or star reads detected	1	0	494	0	541	5	91.31
osa-MIR319a	AGCUGCCGAAUCAUCCAUUCA	21	56	76	ACUGGAUGACGCGGGAGCUAA	21	117	137	UGUGUAAGAAGAGAGCUCUCUUCAGUCCACUCUCAGAUGGCUGUAGGGUUUUAUUAGCUGCCGAAUCAUCCAUUCACCUACCAAGAAAGUUGCAGGAGUGUAUCUCUUGGUAGCGGACUGGAUGACGCGGGAGCUAAAAUUUAGCUCUGCGCCGUUUGUGGUUGGACUGAAGGGUGCUCCCUUGCUCAAGC	191	Fail	No mature or star reads detected	5	0	0	0	140	5	0
osa-MIR160e	UGCCUGGCUCCCUGUAUGCCG	21	11	31	GCGUGCGAGGUGCCAAGCAUG	21	86	106	GUAGGGGAUAUGCCUGGCUCCCUGUAUGCCGCUCGCAUGGCUGCCAACCCAAUGAACUCGAUCUCGUUGUUGGCCGCUGCGUACGGCGUGCGAGGUGCCAAGCAUGGCCCUCUU	114	Fail	No mature or star reads detected	3	0	107	0	108	5	99.07
osa-MIR164c	UGGAGAAGCAGGGUACGUGCA	21	11	31	CACGUGCUCCCCUUCUCCACC	21	91	111	AGGUUCUUGUUGGAGAAGCAGGGUACGUGCAAAAUGCACACCGGUUGGUCGAGCUAAUUAACAAGCUCUGACGACCAUGGUGAUCGAAUGCACGUGCUCCCCUUCUCCACCAUGGCCUU	119	Fail	No mature or star reads detected	2	0	31	0	31	5	100
osa-MIR164d	UGGAGAAGCAGGGCACGUGCU	21	11	31	CAUGUGCGCUCCUUCUCCAGC	21	66	86	CAAACCGUGCUGGAGAAGCAGGGCACGUGCUCGACGGCGGGGCUGGCUGGCCGGCCGGCUUGCAGCAUGUGCGCUCCUUCUCCAGCAUGGCUUC	94	Fail	No mature or star reads detected	2	0	206	0	213	5	96.71
osa-MIR164e	UGGAGAAGCAGGGCACGUGAG	21	11	31	CAUGUGUCCGUCUUCUCCACC	21	104	124	UUGUGCAGGGUGGAGAAGCAGGGCACGUGAGCGGCCAUCCAGUGUAGCUUCGCUGCGCGUCCAUGGCGGCGAACGCGCGUGAUCUGGAGUUUGGAUGGUCGUUCAUGUGUCCGUCUUCUCCACCGAGCACUG	132	Fail	No mature or star reads detected	2	0	56	0	59	5	94.92
osa-MIR168b	AGGCUUGGUGCAGCUCGGGAA	21	11	31	CCUGUGUUGUGGCAUUCCUCC	21	78	98	UGGUCUUGUGAGGCUUGGUGCAGCUCGGGAACUGUUCUUGAUGGACUGGCAGGAACUCCAUGUCCACCACUGCCACUCCUGUGUUGUGGCAUUCCUCCUUGCCGUU	106	Fail	No mature or star reads detected	5	0	0	0	0	5	0
osa-MIR169c	CAGCCAAGGAUGACUUGCCGG	21	11	31	GGCAAGUCUGUCCUUGGCUACA	22	83	104	GAACGGGAUGCAGCCAAGGAUGACUUGCCGGCUCCUGGUAUUGGGGGAAUCUCAGCUUUGCUGAAGCGCCUUGGAGUUAGCCGGCAAGUCUGUCCUUGGCUACACCUAGCUC	112	Fail	No mature or star reads detected	0	0	2930	0	2955	5	99.15
osa-MIR169d	UAGCCAAGGAUGAAUUGCCGG	21	11	31	GGCAAGUCAUUUCAGGCUACA	21	75	95	AUUUAUCGUGUAGCCAAGGAUGAAUUGCCGGCGUUUCACGCUGUUGAUGGUGCGUGCAUAUAUAAGUUGGCGCCGGCAAGUCAUUUCAGGCUACAUGUUUGCC	103	Fail	No mature or star reads detected	3	0	0	0	0	5	0
osa-MIR169f.1	UAGCCAAGGAUGACUUGCCUA	21	32	52	GGCAUGUCUUCCUUGGCUAUU	21	163	183	GGGCCUUCCAUGAGGACAAGAGCUGAUUCGGUAGCCAAGGAUGACUUGCCUAAUGCCUAUGUGCAUGUGUUUAUACGCUGCUCAUCUGCAUUUUGAUUAUCCCCUGAUCAGUCCUGUCGUCAAUUAUAUGUGUGUGUAGUACUCUGUACUCAUACAUAUAUAGGCAUGUCUUCCUUGGCUAUUCGGAGCGGCUCUUGUCUCUCGUGGAAGGCUG	214	Fail	No mature or star reads detected	3	0	1119	0	1153	5	97.05
osa-MIR169f.2	UGAGGACAAGAGCUGAUUCGG	21	11	31	GGAGCGGCUCUUGUCUCUCGUG	22	185	206	GGGCCUUCCAUGAGGACAAGAGCUGAUUCGGUAGCCAAGGAUGACUUGCCUAAUGCCUAUGUGCAUGUGUUUAUACGCUGCUCAUCUGCAUUUUGAUUAUCCCCUGAUCAGUCCUGUCGUCAAUUAUAUGUGUGUGUAGUACUCUGUACUCAUACAUAUAUAGGCAUGUCUUCCUUGGCUAUUCGGAGCGGCUCUUGUCUCUCGUGGAAGGCUG	214	Fail	No mature or star reads detected	1	0	19	0	1153	5	1.65
osa-MIR169p	UAGCCAAGGACAAACUUGCCGG	22	11	32	GGCAAGUCAUCCUUGGCUGCA	21	98	118	GAGCAAGGUGUAGCCAAGGACAAACUUGCCGGAUCAACAGAGAAGGACUGCCAGUCUCCGGCCAAUUAAUUAACCUCGCCGUCGGCCAUCGCCGGCCGGCAAGUCAUCCUUGGCUGCAUCCUGCUC	126	Fail	No mature or star reads detected	3	0	0	0	0	5	0
osa-MIR171b	UGAUUGAGCCGUGCCAAUAUC	21	70	90	UAUUGGGGCGGUUCAAUCAGA	21	13	33	GCGACGACGGGAUAUUGGGGCGGUUCAAUCAGAAAGCUUGUGCUCCGGAAGCGAGGAGCUCUACUCUUUUGAUUGAGCCGUGCCAAUAUCACGUCGCAUC	100	Fail	No mature or star reads detected	1	0	732	0	913	5	80.18
osa-MIR171g	GAGGUGAGCCGAGCCAAUAUC	21	59	79	UAUUGACUUGGCUCAUCUCAG	21	13	33	GACAUGGCAUGGUAUUGACUUGGCUCAUCUCAGCAACAGCAAACUGCAUGCAGCGCUGGAGGUGAGCCGAGCCAAUAUCACUUCAUGUC	89	Fail	No mature or star reads detected	1	0	0	0	4	5	0
osa-MIR172c	UGAAUCUUGAUGAUGCUGCAC	21	81	101	GCAGCGUCAUCAAGAUUCACG	21	13	33	CUUGUUGCGGGUGCAGCGUCAUCAAGAUUCACGUGUGCCGCACGGCACACGUAUCGGUUUUCAAGUGUAGUCAUCGUGCGUGAAUCUUGAUGAUGCUGCACCAGCAAAGAG	111	Fail	No mature or star reads detected	0	0	3	0	3	5	100
osa-MIR171h	GUGAGCCGAACCAAUAUCACU	21	54	74	UGGUAUUGUUUCGGCUCAUGU	21	20	40	AGAAGAAGAGGACAUGGUUUGGUAUUGUUUCGGCUCAUGUCGUUCACACAGAUGUGAGCCGAACCAAUAUCACUCAUGUAUUCUUCAUUCAGAGAACUUCU	101	Fail	No mature or star reads detected	2	0	14	0	23	5	60.87
osa-MIR166m	UCGGACCAGGCUUCAUUCCCU	21	147	167	GGUUUGUUGUCUGGUUCAAGG	21	38	58	CUCUGCUUUGGUGGUUGGCUGAUGUUCUCGGUUAAGGGGUUUGUUGUCUGGUUCAAGGCCUCCUGCUGUCCUACAUCACAUUUUUUUUUCUUUGUUCUGAAUUUCUGAUGGAUGUGUGUGUGCAUGAUGCAUGGCUGGUGGUGACCUCGGACCAGGCUUCAUUCCCUUUAACCAGCAUUUGCGUUAAUACCAUCAGGCAU	200	Fail	No mature or star reads detected	5	0	5587	0	5600	5	99.77
osa-MIR438	UUCCCACGCGUUAUAGUGAAA	21	24	44	UCACUUUAACGCGUGGGAUAU	21	149	169	AACGUGUUUUGGGCAAACUUGUUUUCCCACGCGUUAUAGUGAAAACUUUUGGAAUAUGUUUGUUAUGGGAGUAUAUAUUAUUGAUAUUGGAUCUAGAAGCAUAAUUUUAUAUAACGUGUGUUACGGGUGGACAUGGUUUCAAAAGUUUUCACUUUAACGCGUGGGAUAUCAUCUACUUCCUCCGUU	186	Fail	No mature or star reads detected	1	0	0	0	1	5	0
osa-MIR439a	UGUCGAACCGCGGUUGUUCGA	21	66	86	GAACUGACGCAGUUCGACAUG	21	10	30	UACCCUGUCGAACUGACGCAGUUCGACAUGUACCUGUCGAACUGUGGUUGUUCGAUAGGUAUCCCUGUCGAACCGCGGUUGUUCGACAGGGUG	93	Fail	No mature or star reads detected	4	0	48	0	833	5	5.76
osa-MIR439c	UGUCGAACCGCGGUUGUUCGA	21	66	86	GAACUGACGCAGUUCGACAUG	21	10	30	UACCCUGUCGAACUGACGCAGUUCGACAUGUACCUGUCGAACUGUGGUUGUUCGAUAGGUAUCCCUGUCGAACCGCGGUUGUUCGACAGGGUG	93	Fail	No mature or star reads detected	4	0	48	0	833	5	5.76
osa-MIR439d	UGUCGAACCGCGGUUGUUCGA	21	71	91	GAACUCACGUAGUUCGACAUG	21	15	35	CCACCUACCCUGUCGAACUCACGUAGUUCGACAUGUACCUGUCGAACUGUGGUUGUUCGAUAGGUAUCCCUGUCGAACCGCGGUUGUUCGAUAGGGUG	98	Fail	No mature or star reads detected	4	0	45	0	751	5	5.99
osa-MIR439e	UGUCGAACCGCGGUUGUUCGA	21	71	91	GAACUGACGCAGUUCGACAUG	21	15	35	CCACCUACCCUGUCGAACUGACGCAGUUCGACAUGUACCUGUCGAACUGUGGUUGUUCGAUAGGUAUCCCUGUCGAACCGCGGUUGUUCGACAGGGUG	98	Fail	No mature or star reads detected	4	0	48	0	843	5	5.69
osa-MIR439f	UGUCGAACCGCGGUUGUUCGA	21	69	89	GAACUGACGCAGUUCGACAUG	21	13	33	ACCUACCCUGUCGAACUGACGCAGUUCGACAUGUACCUGUCGAACUGUGGUUGUUCGAUAGGUAUCCCUGUCGAACCGCGGUUGUUCGACAGGGUG	96	Fail	No mature or star reads detected	4	0	48	0	843	5	5.69
osa-MIR439g	UGUCGAACCGCGGUUGUUCGA	21	64	84	GAACUGACGCAGUUCGACAUG	21	8	28	UCCUGUCGAACUGACGCAGUUCGACAUGUACCUGUCGAACUGUGGUUGUUCGAUAGGUAUCCCUGUCGAACCGCGGUUGUUCGACAGG	88	Fail	No mature or star reads detected	4	0	48	0	764	5	6.28
osa-MIR439h	UGUCGAACCGCGGUUGUUCGA	21	72	92	GAACUCACGCAGUUCGACAUG	21	16	36	ACCACCUACCCUGUCGAACUCACGCAGUUCGACAUGUACCUGUCGAACUGUGGUUGUUCGAUAGGUAUCCCUGUCGAACCGCGGUUGUUCGACAGGGUG	99	Fail	No mature or star reads detected	4	0	48	0	829	5	5.79
osa-MIR439i	UGUCGAACCGCGGUUGUUCGA	21	93	113	CAACGGGCAGUGUUCGAUAGG	21	14	34	GCAGGGACAUAUCCAACGGGCAGUGUUCGAUAGGGGCGUGGCUACAGUGACACUACAAUGUUUUUUUCUAUUUUUAAAAUUAUUUAAUCACAUGUCGAACCGCGGUUGUUCGAUAGGUACCCUGU	125	Fail	No mature or star reads detected	3	0	24	0	41	5	58.54
osa-MIR443	AUCACAAUACAAUAAAUCUGGA	22	38	59	UAGAUUUAUUGUACUGGGAUAU	22	86	107	CGUCCCAUAAAAACAAACCCAAAACUAGAUGUGAUAUAUCACAAUACAAUAAAUCUGGAUAGGAGUCUAUCCAGAUACUUCUAUCUAGAUUUAUUGUACUGGGAUAUGUCACAUAUAUUCAGUUUUAUAUUUGUUUUUUUUUUGGACG	148	Fail	No mature or star reads detected	2	0	0	0	13	5	0
osa-MIR529a	AGAAGAGAGAGAGUACAGCC	20	3	22	CUGUACCCUCUCUCUUCUUC	20	80	99	GAAGAAGAGAGAGAGUACAGCCUUAGUUCAGAUCACAUAUGACUAUCUUUUGCGAGUCUGAUCGAUACUCUGAUGAAGGCUGUACCCUCUCUCUUCUUC	99	Fail	No mature or star reads detected	1	0	13	0	13	5	100
osa-MIR395n	GUGAAGUGUUUGGGGGAACUC	21	46	66	GUUCCCUUCAAGCACUUCACGA	22	3	24	GAGUUCCCUUCAAGCACUUCACGACGCACUAUUUAGAGAGUUGUUGUGAAGUGUUUGGGGGAACUC	66	Fail	No mature or star reads detected	0	0	1206	0	1213	5	99.42
osa-MIR395o	AUGAAGUGUUUGGAGGAACUC	21	49	69	GUUCUCUUUAAGCACUUCAUAC	22	3	24	GAGUUCUCUUUAAGCACUUCAUACGACACCAUUAUUGUUAGGGUUGUUAUGAAGUGUUUGGAGGAACUC	69	Fail	No mature or star reads detected	0	0	9	0	13	5	69.23
osa-MIR395q	GUGAAGUGUUUGGGGGAACUC	21	48	68	GUUCCCUUCAAGCACUUCACAU	22	3	24	GAGUUCCCUUCAAGCACUUCACAUGACACUAUUUCAAUGUCUAUUAUGUGAAGUGUUUGGGGGAACUC	68	Fail	No mature or star reads detected	0	0	1206	0	1209	5	99.75
osa-MIR395v	GUGAAGUAUUUGGCGGAACUC	21	49	69	AUUCUCUUUAAGCACUUCAUAC	22	3	24	GAAUUCUCUUUAAGCACUUCAUACGACACAAUUAUUUCAAGGGUUGUUGUGAAGUAUUUGGCGGAACUC	69	Fail	No mature or star reads detected	3	0	0	0	0	5	0
osa-MIR395r	GUGAAGUGUUUGGGGGAACUC	21	48	68	GUUCCCUUCAACCACUUCACGU	22	3	24	GAGUUCCCUUCAACCACUUCACGUGGCACUAUUUUAGGACCUACUAUGUGAAGUGUUUGGGGGAACUC	68	Fail	No mature or star reads detected	1	0	1206	0	1209	5	99.75
osa-MIR812d	GACGGACGGUUAAACGUUGGAC	22	129	150	CCAACAUUUGAUCAUCUGCCUU	22	6	27	CGUAUCCAACAUUUGAUCAUCUGCCUUAUUCGAAAAAUUUAUAAAAAAAAACAAGUCACGCAUAAAGUAUUAUUCAUGUUUUAUCAUAUAAGAACAAUAAAAAUACUAAUCAUAAAAAAAGUAAAUAAGACGGACGGUUAAACGUUGGACACG	153	Fail	No mature or star reads detected	4	0	15	0	148	5	10.14
osa-MIR814c	CACUUCAUAGUACAACGAAUCU	22	12	33	AUUCGUUAUACUAUAAAGUGUC	22	53	74	ACCAGAUGUGACACUUCAUAGUACAACGAAUCUGGACAGGAAGCAUGUCCGGAUUCGUUAUACUAUAAAGUGUCCUAUUCGGU	83	Fail	No mature or star reads detected	2	0	5	0	85	5	5.88
osa-MIR815a	AAGGGGAUUGAGGAGAUUGGG	21	59	79	UAGACUCUUAAUUUCUUUUU	20	7	26	UUUUUUUAGACUCUUAAUUUCUUUUUCUAGGAUGAACUCUUAGGGUGUGUUUGAGGAGAAGGGGAUUGAGGAGAUUGGGGAGA	83	Fail	No mature or star reads detected	2	0	6	0	118	5	5.08
osa-MIR815b	AAGGGGAUUGAGGAGAUUGGG	21	81	101	CAAUCUUCUCUAUUUCCUUCU	21	32	52	CUAAUGGUUCACCUCGUUUUGCGUAUAUUCCCAAUCUUCUCUAUUUCCUUCUCCUCAAACACAGCCUGGGAGUGUUUGAGAAGGGGAUUGAGGAGAUUGGGAAGAUACGUAAAACGAGGUGAGCCAUUAG	130	Fail	No mature or star reads detected	1	0	21	0	711	5	2.95
osa-MIR816	AGUAUUAGGAUGUGUCACAU	20	58	77	GUGACAUAUUUUACUACAAC	20	3	22	AUGUGACAUAUUUUACUACAACGAAUCUGGAUAUGACAGAGGUAUGUUUAAAUUCGUAGUAUUAGGAUGUGUCACAU	77	Fail	No mature or star reads detected	2	0	3	0	64	5	4.69
osa-MIR817	UCCAACUUGAGGCCCGAUUGA	21	59	79	AAUCAGGCCUCAAGUUGGUGU	21	7	27	UAUCUCAAUCAGGCCUCAAGUUGGUGUCCGUCAUGGAUGAUGGUCAUCCGUGACGGGCUCCAACUUGAGGCCCGAUUGAGAUA	83	Fail	No mature or star reads detected	1	0	0	0	5	5	0
osa-MIR818a	AAUCCCUUAUAUUAUGGGACGG	22	117	138	AUCCCAUAGUAUAAGGGAUUUG	22	8	29	UCCCUCCAUCCCAUAGUAUAAGGGAUUUGGGAAUGAUGUGACAUAUCCUAGUAUAAUGAAUCUGGACAAACCGUCUGUCCAAAUUCAUUGUCCUAGUAUGUGUCACAUCUACUCAAAAUCCCUUAUAUUAUGGGACGGAAGGGA	144	Fail	No mature or star reads detected	1	0	180	0	403	5	44.67
osa-MIR820a	UCGGCCUCGUGGAUGGACCAG	21	5	25	GGUCCGUCCAGGAGGACGACU	21	169	189	UGCGUCGGCCUCGUGGAUGGACCAGGAGCUCAACAUUCCUUAAGGUUGUUCUUUCAAACCCAUACAAGGUUCCACCGCCUGCAUUGUUCCAAGAGUGUCUUGGAUGAAAGUAGGAAGUGGAACCUUGUUAGGGUUGGAACGAACUGCCUUAAGGAAGUCGAUGCUCCAGGUCCGUCCAGGAGGACGACUCA	191	Fail	No mature or star reads detected	3	0	1025	0	11844	5	8.65
osa-MIR529b	AGAAGAGAGAGAGUACAGCUU	21	19	39	GCUGUACGCUCCCUCUUCUUC	21	101	121	AUCGUGAAGGCUAAAUGGAGAAGAGAGAGAGUACAGCUUUGGGCGGUUUAGUUGUUAGAUGGUGGAAGUACUUGCGACGCCUACUACCCUUUUCACCAAGGCUGUACGCUCCCUCUUCUUCUCUUAGCUUUUUAUGAU	138	Fail	No mature or star reads detected	2	0	7	0	7	5	100
osa-MIR1431	UUUGCGAGUUGGCCCGCUUGC	21	185	205	AAGCGGGUCAACCCGUGAACC	21	31	51	GGGAUUCAGAAAGGAAAGACUUAGGGUUGCAAGCGGGUCAACCCGUGAACCCGCUUAUAGGCAAAAUUAGUAGGUAACCCGUAUAAAUGAGUUUAUGGAUCGACCCACUUGCAUCUCUAAGUGCGGCAAAUCGGACCACGACGUGAAAACACACGGGUUAUCACUUAUUUUACAUAUAAGUAGGUUUGCGAGUUGGCCCGCUUGCAUCCCUAGAUGCCGUCUUAGCUCUUAACAAGCAUG	240	Fail	No mature or star reads detected	1	0	49	0	88	5	55.68
osa-MIR444e	UGCAGUUGCUGCCUCAAGCUU	21	99	119	GCUAGAGGCACCAACUGCAUA	21	24	44	GGUUUUGUAACCAGGGGCAAUAAGCUAGAGGCACCAACUGCAUAACUUGCGAGAAACUUGUUGGAUGAUGAUCUUGCCAAUGAUUUUGCCGCAAGUUAUGCAGUUGCUGCCUCAAGCUUACUGCCUUUGUUUGCUAAACC	140	Fail	No mature or star reads detected	2	0	415	0	745	5	55.7
osa-MIR444f	UGCAGUUGUUGCCUCAAGCUU	21	124	144	GCAUGAGGUUACAACUGCAUU	21	14	34	AUGGUGGCACCAAGCAUGAGGUUACAACUGCAUUACUUGCAAGGGAAUCACAAGUCACAAGAAACACAUGUUAUUACAAUGGAUAAUCAAUGGGUCAUCAUACUAUGACUUUCUUGCAAGUUGUGCAGUUGUUGCCUCAAGCUUGCUGCCUCCG	154	Fail	No mature or star reads detected	2	0	46	0	397	5	11.59
osa-MIR1435	UUUCUUAAGUCAAACUUUUU	20	4	23	GUAGUUUGACUUAAAAAAAG	20	163	182	ACUUUUCUUAAGUCAAACUUUUUUUUAGAUUUGAUCAAAUUUAUAAAAAAAAUAUAGCAAUAUUUUUAGAAAAAAAUAUGUUCAAUAUUAAAUGUAAUGAAACUAAUUUGGUGCUAUAACUGUUUUUAUAUUUUUCUAUAAUAAAUUUGAUUAAACUUUGAAGUAGUUUGACUUAAAAAAAGU	183	Fail	No mature or star reads detected	2	0	0	0	2	5	0
osa-MIR1436	ACAUUAUGGGACGGAGGGAGU	21	121	141	UCCCUCCGUCCCAUAAUAUUA	21	15	35	AGUUUAUGUGCUACUCCCUCCGUCCCAUAAUAUUAAAACCUAGGACUGGAUAGGACGUUUCAUAGUACAAUGACUCAGAGUCAUUGUACUAUGAAACGUCCUAUCCAGUCCUAGGUUUUAACAUUAUGGGACGGAGGGAGUAGUCUCAACCUAUAUAAACU	161	Fail	No mature or star reads detected	1	0	40	0	259	5	15.44
osa-MIR1438	AGGGUAAUUUUAUCAUUUUUAA	22	19	40	AAAAAUUAUAAAAUUACCCUAA	22	150	171	GUUGUGAUAUAAGGUUUUAGGGUAAUUUUAUCAUUUUUAAGAAAACAAAAUUUAAUACCUUCAGAUAUUCGGUAUCUAUGUAAAAAAUUUUUAGAUCCCUCAAUAAAAUUUAAUACCUAAAAUCUAAACGUAUUAAAUUUUGUUUUCUUAAAAAUUAUAAAAUUACCCUAAUACAUAAUACCUCAAU	187	Fail	No mature or star reads detected	1	0	0	0	0	5	0
osa-MIR1440a	UGCUCAAAUACCACUCUCCU	20	10	29	GAGAGUGGUAUUUGAGCACU	20	163	182	AAAUGCCAAUGCUCAAAUACCACUCUCCUAAAUUUCCAUUCCCAAAUACCACCCGGGCCCACAUGUCAGCCUCAUCCAGCACAGGGUCCCACAUCACUUUUGUUUGAAUGGAAAGUGAGGCUGACAUGUGGGCCCGGAUGGUAUUUGGUAAUGAAAAUUUGGGAGAGUGGUAUUUGAGCACUGGCAUUU	189	Fail	No mature or star reads detected	0	0	0	0	62	5	0
osa-MIR1441	ACCGGAUGUCGGAAAAGGUUU	21	140	160	ACUCCUUUUGAUAUCUGGUCA	21	23	43	GUUUUUUCAUUCGUGUCCGAAAACUCCUUUUGAUAUCUGGUCAAACAUUCGAUGUGACAUCUAAAAAUUUUCUUUUCGCGAACUAAGGGCCUGUUUAGUUCGCGAAAAGAAAAUUUUUGGGUGUCACAUCGGACGUUUAACCGGAUGUCGGAAAAGGUUUUCAGACACGAAUAAAAAAAC	180	Fail	No mature or star reads detected	2	0	0	0	1096	5	0
osa-MIR1442	AUUCAUAGUACUAGAUGUGU	20	6	25	ACAUCCUAGUAAAAUGAAUCU	21	162	182	UCUAUAUUCAUAGUACUAGAUGUGUCACAUCCAGUACUAGGUUGGUGUUUUAUGGGACGAAGGGAGUAGAUCUUUUGCUAAGUGGAGGCUAAAUUCUCAUCAUCAGAGGAGUAUACUACUCCAUCCGUCCCAUAAUAUAAGGGAUAAUGGGUGGAUGCGACACAUCCUAGUAAAAUGAAUCUGGA	185	Fail	No mature or star reads detected	2	0	0	0	188	5	0
osa-MIR1847.1	UGCAGUUUGCAGUUGUGGCAC	21	17	37	GCCACAACUGCAAACUACAUA	21	76	96	AGACUCCCUAACUUUGUGCAGUUUGCAGUUGUGGCACUGACAUAUGGGCCAGACACAUUUGGCCCACAUGUUAGUGCCACAACUGCAAACUACAUAAAGUCAGGGGAUCU	110	Fail	No mature or star reads detected	1	0	35	0	160	5	21.88
osa-MIR1848	UGCGCGCGGCCGUCGAGUGG	20	36	55	CCUCGCCGGCGCGCGCGUGCA	21	11	31	CCGCGGGCCCCCUCGCCGGCGCGCGCGUGCAGGUGUGCGCGCGGCCGUCGAGUGGCUCCUAGG	63	Fail	No mature or star reads detected	3	0	14	2	94	5	17.02
osa-MIR1850.2	UUGUGUGUGAACUAAACGUGG	21	43	63	CUGUUUAGUUCACAUCAAUC	20	73	92	AUGUGAUGGAGAUGCGAUGGAAAGUUGGGAGAUUGGGGGAAGUUGUGUGUGAACUAAACGUGGAUUGGGGCCCUGUUUAGUUCACAUCAAUCUUCCUCCAAAUUCCCAACUUUUCAUCACAUCACAAUCACAU	133	Fail	No mature or star reads detected	2	0	30	0	3406	5	0.88
osa-MIR1852	AUAUGGAUUCAGAAUGCAGGU	21	103	123	CUGCAUUCAGAAUUCAUAUAG	21	15	35	UAGACUAACUACCCCUGCAUUCAGAAUUCAUAUAGCGAUUGAAAAUUGAACUCCGUGCACGGUAGUAGUAGUAGUCAGAUCUAUUGUUUCUAAUCAAUUGCUAUAUGGAUUCAGAAUGCAGGUGUAGUUUGUUCA	135	Fail	No mature or star reads detected	2	0	0	0	1	5	0
osa-MIR1428b	UAAGAUAAUGCCAUGAAUUCG	21	89	109	AAUUCACGGGUCUUAUCUUGUG	22	18	39	GGUUAGUGCGCUUUGCGAAUUCACGGGUCUUAUCUUGUGGUAUGAACUGAGUACGUAAUGAUUUAUGGUGCAUAUUGGGGGCUUACCAUAAGAUAAUGCCAUGAAUUCGCAAAGCGUUCAAACC	124	Fail	No mature or star reads detected	2	0	26	0	52	5	50
osa-MIR1428c	UAAGAUAAUGCCAUGAAUUCG	21	98	118	AAUUCGCAGGCCCUAUCCUGUG	22	27	48	GCUUCAGUAGGUUAGUGCACUUUGCGAAUUCGCAGGCCCUAUCCUGUGGUAUGAACUGAGUACGCGAUAAUUUAUGGUGCAUAUUAGGGGCUUACCAUAAGAUAAUGCCAUGAAUUCGCAAAGUGUUCAAACCCACUGAAGU	142	Fail	No mature or star reads detected	4	0	26	0	28	5	92.86
osa-MIR1428d	UAAGAUAAUGCCAUGAAUUCG	21	89	109	AAUUCACAGGCCCUAUAUUGUG	22	18	39	GGUUAGUGUACUUUGCGAAUUCACAGGCCCUAUAUUGUGGUAUGAACUGAGUACGCGAUGAUUUAUGGUGCAUAUUGGGGGCUUACCAUAAGAUAAUGCCAUGAAUUCGCAAAGUGUUCAAACC	124	Fail	No mature or star reads detected	4	0	26	0	28	5	92.86
osa-MIR1858a	GAGAGGAGGACGGAGUGGGGC	21	46	66	CCCAAUCCGUCCUCCUCUCCU	21	140	160	UCCCGUCAUCGCUGCCGGCAAAGGGAGGGGGGGUGCCGCAACAAGGAGAGGAGGACGGAGUGGGGCGAGUGGAGCGUCAAAGGGGAUGUCAUCGCCGCCGAAUCUGCUCGUGGGACAUCCCCUUCGAUGCUCCACUCGCCCCAAUCCGUCCUCCUCUCCUUGUUGCGGCACCCCCCUUCGCUGGCAGCGACGACGGCCUC	200	Fail	No mature or star reads detected	1	0	0	0	0	5	0
osa-MIR1858b	GAGAGGAGGACGGAGUGGGGC	21	43	63	CCCAAUAUGUCCUCCUCUCCU	21	137	157	UCCCGUCAUCGCUGCCGGCAAAGGGGGGGGUGCCGCAACAAGGAGAGGAGGACGGAGUGGGGCAAGUGGAGCGUCAAAGGGGAUGUCAUCGCUGCCGAAUCUGCUAGUGGGACAUCCCCUUCGAUGCUCCACUCGCCCCAAUAUGUCCUCCUCUCCUUGUUGCGGCACCCCCCUUCGCUGGCAGCGACGAUGGC	194	Fail	No mature or star reads detected	3	0	0	0	0	5	0
osa-MIR1859	UUUCCUAUGACGUCCAUUCCAA	22	66	87	GGAAUGGAUGCGUAGAGAAAGA	22	11	32	GGGAGUUGUAGGAAUGGAUGCGUAGAGAAAGAAAUGAAAUCUGAACCAGAUUUGUGAUUUGAUUCUUUCCUAUGACGUCCAUUCCAAUGAUUUCCAG	97	Fail	No mature or star reads detected	2	0	5	0	5	5	100
osa-MIR1861g	CAGUCUUGUGGCAAGAACUGAG	22	23	44	UGGUUCUUGUCACAAGAUCGAG	22	65	86	CGGUGUUGCAUAUUCUUAGGCCCAGUCUUGUGGCAAGAACUGAGUAGUUCGUUAACUCGCUACGUGGUUCUUGUCACAAGAUCGAGCCUGUGAAUAUGCAAAGUUGG	107	Fail	No mature or star reads detected	2	0	39	0	47	5	82.98
osa-MIR1861j	CGGUCUUGAGGCAGGAACUGAG	22	14	35	CAGUUCCUGUCCCAAGGCUAAG	22	78	99	AUAUUCUUAGGCCCGGUCUUGAGGCAGGAACUGAGUAGUUGGUGAACUCGCUCUAUGUUGUUCGUUCACUCGCGACACAGUUCCUGUCCCAAGGCUAAGUCUGUGAAUAU	110	Fail	No mature or star reads detected	2	0	449	0	649	5	69.18
osa-MIR1861n	CGGUUCCUGUCCCAAGAUCGAG	22	87	108	CGAUCUUGUGGCAGGAGCUGAG	22	23	44	GCGUGUUGUAUAUUCUUAGGCCCGAUCUUGUGGCAGGAGCUGAGUAGCUGGUGAACUCGCUUUAUGUUGUUCAUUCACUCGCUACACGGUUCCUGUCCCAAGAUCGAGUCUGUGAAUAUGCAAAUGUGA	129	Fail	No mature or star reads detected	2	0	101	0	136	5	74.26
osa-MIR1846c	AGUGAGGAGGCCGGGGCCGCU	21	20	40	UGACCCCGGUCUGCUCGCUGG	21	49	69	AUGAGCCGCCGGAUCUCCCAGUGAGGAGGCCGGGGCCGCUGAAUCCGGUGACCCCGGUCUGCUCGCUGGCGGAUCCGGCGCAAAGA	86	Fail	No mature or star reads detected	2	0	12	0	22	5	54.55
osa-MIR2055	UUUCCUUGGGAAGGUGGUUUC	21	74	94	AGGCACCAGCCCAAGGAAACA	21	10	30	AGAAGAUGGAGGCACCAGCCCAAGGAAACACAGACAUUGACACGCAAUUCAAGGAGAAGAUUGCGUCCUACUUUUUCCUUGGGAAGGUGGUUUCUCUUCU	100	Fail	No mature or star reads detected	3	0	10	0	47	5	21.28
osa-MIR2105	UUGUGAUGUGAAUGAUUCAU	20	54	73	GAUGUAUUUCAUUAAGAAU	19	12	30	UUUGGAUCUGUGAUGUAUUUCAUUAAGAAUUUGAGUUGUAUUUUUUUGAGAAUUUGUGAUGUGAAUGAUUCAUUGAUUUGGGA	83	Fail	No mature or star reads detected	4	0	0	0	4	5	0
osa-MIR2106	CCGAGGUUUUCUGGAUACAUU	21	56	76	UGUUCCGAGAAUCUCGUACGCC	22	12	33	UGCGAGAAGGAUGUUCCGAGAAUCUCGUACGCCGGUGAGGUUUCCCGUGAUCUGGCCGAGGUUUUCUGGAUACAUUCAACGCGGAA	86	Fail	No mature or star reads detected	2	0	9	0	26	5	34.62
osa-MIR2118a	UUCUCGAUGCCUCCCAUUCCUA	22	131	152	GGACUGGGAACAUAUGAGAAAG	22	36	57	GGGAAGAGGAAGAAAGAGAGGCUCCAAGAGUAGUAGGACUGGGAACAUAUGAGAAAGCAUGAGCUCUAUCCAUCUAUCCAUCCCCUCCCAUUCGCUAGAAUGUUGCAGGUGGAGAUUUCGCUCUUAUGUUUUCUCGAUGCCUCCCAUUCCUAUCGUUCUUGGAACUUCCUUCCUCUUCC	179	Fail	No mature or star reads detected	3	0	0	0	0	5	0
osa-MIR2118b	UUCCCGAUGCCUCCCAUUCCUA	22	120	141	GGAAUGGGAACAUAGAGGAAAA	22	43	64	AUGAGCGAGGAAGAGGAAGAAAGAGGUAGUCUAAGAGCAGUGGGAAUGGGAACAUAGAGGAAAAAUGAGCUCUCAGUGUUCACUUCUGGAAGUGGAGGUGGAUAUUUGUCUCAGUAUUUUUCCCGAUGCCUCCCAUUCCUAUCGUUCUUAGGUGCUCCUUCCUCUUCCUUUCAGCUCAU	179	Fail	No mature or star reads detected	3	0	0	0	2	5	0
osa-MIR2118c	UUCCCGAUGCCUCCUAUUCCUA	22	76	97	GGAAUAGGAACAUGGAGGAAAG	22	3	24	UGGGAAUAGGAACAUGGAGGAAAGCCUAAAGCUAAAUUUUCUGCUCCAGUAUUGGAGCUAGAGAUUUGCUCAGUUUUCCCGAUGCCUCCUAUUCCUA	97	Fail	No mature or star reads detected	3	0	0	0	0	5	0
osa-MIR2118d	UUCCUGAUGCCUCCCAUGCCUA	22	117	138	GGCAUGGGAACAUGGAGGAAAG	22	42	63	GUGGAUCAGGAAGAGGAAGAAAAGAGGGUCUGAGAGCGGUGGGCAUGGGAACAUGGAGGAAAGCCCAAACUCUUCUUCGCCUCUAGAACUAGGGGCUGAGAUUUGGUUUCCUUGUUUUCCUGAUGCCUCCCAUGCCUAUUGUUCUCAGAUGCUCCUUCCUCUUCCUUUUGGUUCGC	176	Fail	No mature or star reads detected	3	0	0	0	2	5	0
osa-MIR2118e	UUCCCAAUGCCUCCCAUGCCUA	22	121	142	GGCAUGGGAACAUGGAGGAAAA	22	43	64	AGUGAGUCAGGAAGAGGAAGAAAAGAGAGUCUAAGAGCAGCAGGCAUGGGAACAUGGAGGAAAAAACAUAUAUAGUUUUCUUCCCCUCUAAAGUUAGAGGUUGAAAUUUGCUGUGUGUUUUUCCCAAUGCCUCCCAUGCCUACAGUUCUUAGGCACUCCUUCCACUUCCUGUUGGCU	177	Fail	No mature or star reads detected	4	0	0	0	4	5	0
osa-MIR2118f	UUCCUGAUGCCUCCCAUUCCUA	22	109	130	GGAAUGGGAACAUGGAGGAAAG	22	44	65	GUGAGCCAGGGAAGAGGAAGAACGAGAGGGUUCAAUAGCAGUGGGAAUGGGAACAUGGAGGAAAGCAUGAGCUCUAAAUUUCCUCCAAAGGAGAUCCUGCUUUGUGUUUUCCUGAUGCCUCCCAUUCCUAUUGUUCUUGGGUGCUCCUUCCCCUUCCUUCUUGGCUUGC	169	Fail	No mature or star reads detected	3	0	0	0	0	5	0
osa-MIR2118g	UUCCUAAUGCCUCCCAUUCCUA	22	101	122	GGAAUGGGAACAUGGAGGAAAG	22	42	63	GUGAACUUGGGAAGAGGAAGACAGAGGGUCUAAGAGCUGUAGGAAUGGGAACAUGGAGGAAAGUGCAAGCUCCAUGUUUGUGGAGACUUGGCUUGCAACUUUCCUAAUGCCUCCCAUUCCUAUUGUUCUUAGGUGCUCCUUCCUCUUCCUUUGGUCUCAC	160	Fail	No mature or star reads detected	3	0	0	0	0	5	0
osa-MIR2118h	UUCCUGAUGCCUCUCAUUCCUA	22	109	130	GGAAUGAGAACAUGAAGGAAAG	22	35	56	GGAAGAGGAAGAAAGAGAGGAUCUCAGAAAUGUAGGAAUGAGAACAUGAAGGAAAGUCUAAGAGCUAAUGUCUCCUCUACAUUGGAGGUCGAGACUUAGUUUCAUGUUUUCCUGAUGCCUCUCAUUCCUAUGGUUCUAGGGUGCUCCUUCCUCUUCC	157	Fail	No mature or star reads detected	3	0	0	0	0	5	0
osa-MIR2118i	UUCCUAGUGCCUCCCAUUCCUA	22	122	143	GGAAUGGGAACAUUGAGGAAAG	22	43	64	GCAAGUAAGGAAGAGGAAGAAAUUGAGUGUCUAAGGGCAAUCGGAAUGGGAACAUUGAGGAAAGCCUACAGCGUCUUUCUCGUCCACUAGAAGUGGGGGGUAAAGAUAAUGUUUUUGUGUUUUCCUAGUGCCUCCCAUUCCUAUUGUCCUUAGAUACUCCUUCCUCUUCCUUUCAGCUUGC	181	Fail	No mature or star reads detected	3	0	0	0	2	5	0
osa-MIR2118j	UUCCUGAUGCCUCCCAUUCCUA	22	109	130	GGAAUGGGAACAUGAAGGAAAG	22	40	61	GGUGAGCCAGGAAGAGGAAGAGAGACUCUAAGAGCAGUAGGAAUGGGAACAUGAAGGAAAGCCAAAUUAAGCUCUAACCUCUGGUAUUGGAGAUUUGGUCUGAUGAUUUUCCUGAUGCCUCCCAUUCCUAUAGUUCUUAGGUGCUCGUUCCUCUUACUUUCAGCUAACACC	171	Fail	No mature or star reads detected	3	0	0	0	1	5	0
osa-MIR2118k	UUCCUGAUGCCUCUCAUUCCUA	22	118	139	GGAAUGAGACCAUGAAGGAAAG	22	43	64	GCAAGCCAGGAAGAGGAAGAAAGAGAGUAUCUCAGAAUUGUGGGAAUGAGACCAUGAAGGAAAGCCUAAGCUCUAUUGUCCCCUCUAGUAUUGGAGGUGGAAACUUAGUUUCAUGUUUUCCUGAUGCCUCUCAUUCCUAUUGUUCUUAGGUGCUCCUUCCUCUUCCUUUUGGCUUGC	177	Fail	No mature or star reads detected	3	0	0	0	0	5	0
osa-MIR2118l	UUCCUAAUGCUUCCCAUUCCUA	22	121	142	GGAAUGGAAACAUUAAGGAAAG	22	44	65	AGCGAGUUAGGAAGAGGAAGAAAUUGAGUGUCUAAGAACAGUGGGAAUGGAAACAUUAAGGAAAGCCUACAGUAUUUUCUUCUCCACUAGAAUUAGGGGUGGAGAUAAUUCUUUUGUGUUUUCCUAAUGCUUCCCAUUCCUAUUGUUGUUAGAUACUCCUUCCUCUUCCUUUUGGCU	177	Fail	No mature or star reads detected	2	0	0	0	0	5	0
osa-MIR2118m	UUCCUGAUGCCUCCCAUUCCUA	22	108	129	GGAAUGGGAACAUGAAGGAAAG	22	39	60	GGUGAGCCAGGAAGAGGAUAGAGACUCUAAGAGCAGUAGGAAUGGGAACAUGAAGGAAAGCCAAACCAAGCUCUAACUCCUGGAGUUGGAGAUUUGGUAUAACGAUUUUCCUGAUGCCUCCCAUUCCUACAGUUCUUAGGUCCUUGUUCCUCUUACUUUCGGCUAACACC	170	Fail	No mature or star reads detected	3	0	0	0	1	5	0
osa-MIR2118n	UUCCCGAUGCCUCCCAUUCCUA	22	120	141	GGAAUGGGAACAUGGAGGAA	20	43	62	GUGAGCCAGGAAGAGGAAGAAAGAGAGAGCCUAAGAGCAGUGGGAAUGGGAACAUGGAGGAAAGCCUAAAAACCAAAUUUCUUCCUCCAGCAAUGGAGGUGGAAAUUUGGUUUGGUUUUUUCCCGAUGCCUCCCAUUCCUAUCGUUCUUAAGCACUUCUUCCUCUUCCUUUCAGCUCGC	179	Fail	No mature or star reads detected	4	0	0	0	2	5	0
osa-MIR2118p	UUCCCGAUGCCUCCCAUGCCUA	22	115	136	GGCAUGGGAACAUGGAGGAAAG	22	42	63	GUGGGUCAGGAAGAGGAAGAAAAGAGUACCUAAGAGUAGUGGGCAUGGGAACAUGGAGGAAAGUUCAAACUCUUCUUCCCCUCUAAAUUAGGGGGGUCGACUUGUUUUGAUGUUUUCCCGAUGCCUCCCAUGCCUAUUGUCCUUAGGUGCUCCUUCCUCUUCCCUUUGGCACAC	174	Fail	No mature or star reads detected	3	0	0	0	2	5	0
osa-MIR2118q	UUCCCGAUGCCUCCUAUUCCUA	22	118	139	GGAAUAGGAACAUGGAGGAAAG	22	43	64	GUGAGCAGGGAAGAGGAAGAAAGAGAGCCUCUAAGAGCGAUGGGAAUAGGAACAUGGAGGAAAGCCUGAAGCUAAAUUUUCUACUCCAGUAUCGGAGUUAGAAAUUUGCUCUGCGUUUUCCCGAUGCCUCCUAUUCCUACCGAUCUUAGGUACUCCUUCCUCUUCCUUUAAGCUCAU	177	Fail	No mature or star reads detected	3	0	0	0	0	5	0
osa-MIR2118r	UUCCCAAUGCCUCCCAUGCCUA	22	116	137	GGCAUGGGAACAUGGAGGA	19	42	60	GUGAGUCGGGAAGAGGAAGAAAAGAGGGUCUAAGAGCAGUGGGCAUGGGAACAUGGAGGAAGAACAUGUACUUUUCUUCCCUCUAAAUUUAGAGGUUGAGAUUUGCUAAGCAUUUUUCCCAAUGCCUCCCAUGCCUACAGUUCUUAGGUACUCCUUCCCCUUCCUGUUGGCUUGC	175	Fail	No mature or star reads detected	4	0	0	0	2	5	0
osa-MIR2275a	UUUGGUUUCCUCCAAUAUCUCA	22	97	118	AGGUUUGGAUGGGACCAAAUC	21	47	67	AGCUUAGCUAGGCAUCACAAACCAUAAUCUUUGGCAGUUGAAUUUGAGGUUUGGAUGGGACCAAAUCUUACUGCAGACUUGCAGAUUAACGCAAGAUUUGGUUUCCUCCAAUAUCUCAUGUUCAGUUGUCAGACAGUGAAUAAUGGUGCAAUUAGUGAGCU	161	Fail	No mature or star reads detected	2	0	3	0	3	5	100
osa-MIR2275b	UUUGGUUUCCUCCAAUAUCUCA	22	66	87	AGGUUUGGAUGGGACCAAAUC	21	16	36	UGGCAGCUGAAUUUGAGGUUUGGAUGGGACCAAAUCUUACUGCAGACUUGCAGAGCAAGACAAGAUUUGGUUUCCUCCAAUAUCUCAUGUUCAGUUGUCA	100	Fail	No mature or star reads detected	2	0	3	0	3	5	100
osa-MIR2864.2	UUGUUUUGCAUUGUAUAGGUA	21	22	42	CCUCUACAGUGCAAAACAAGG	21	71	91	UCUAUUCAGCUUUUGCUGCCCUUGUUUUGCAUUGUAUAGGUAUAGCAAUAUGCCAUUCUGUAGUGGCAUACCUCUACAGUGCAAAACAAGGACAACAAGAG	101	Fail	No mature or star reads detected	1	0	120	1	225	5	53.78
osa-MIR2870	UAAUCAGUUUGGGGAGACAAA	21	132	152	UGUCUCUCCAAACUAAUUAGU	21	15	35	CUUGUACUUCAGUUUGUCUCUCCAAACUAAUUAGUCCAAUGAACUUCUGAUUACAAAUGAGUAACCACUAACUUCUGAGUUCUGAUUAUGGAGAUAUAACUAUUGCAAUUUCUUUCCAAAGUUCAUUGCACUAAUCAGUUUGGGGAGACAAACUGAAAUGC	161	Fail	No mature or star reads detected	1	0	19	0	72	5	26.39
osa-MIR396g	UCCACAGGCUUUCUUGAACGG	21	151	171	GUGGAAGGAGUCGAGGUGGAGC	22	15	36	GGCGACGUCGAGGCGUGGAAGGAGUCGAGGUGGAGCUGGAGAGGAGCGCCGGCGCCGGCGCCGUAGCUGGGCGCGUCGGCGUCGUGCGGCGGCGGCGAGAUGGAGAGCGCGGACGGGCGGUAGACGGCGGCGGCGGCGGGGGGCGGCAUUUCCACAGGCUUUCUUGAACGGUUCUUGCCGC	181	Fail	No mature or star reads detected	5	0	785	0	786	5	99.87
osa-MIR396h	UCCACAGGCUUUCUUGAACGG	21	111	131	GGGGAGGAGGUGGUGGUGG	19	9	27	AGGGCGCCGGGGAGGAGGUGGUGGUGGUGGUGGGGGCGACGCCGGCGGAGGUGUUCGACGCGGCGGAGGUGGCGGAGGAGGACGGCGGCGGCGGCGUGGCCAAGGACAUUUCCACAGGCUUUCUUGAACGGUUCUUGCCAC	141	Fail	No mature or star reads detected	5	0	785	0	786	5	99.87
osa-MIR396d	UCCACAGGCUUUCUUGAACGG	21	91	111	GUUCUGGAAGGCGGUGGAGG	20	12	31	UACAGCGAGUGGUUCUGGAAGGCGGUGGAGGUGACGGCGGCGGCCGGCGCCGUGGCGGGGGGCUGCGAGUGGGGGGCGACGAGCUGCGCUUCCACAGGCUUUCUUGAACGGUUGCGGCCGC	121	Fail	No mature or star reads detected	4	0	785	0	786	5	99.87
osa-MIR2926	AGGUCGUCGACGUUGGUGCU	20	42	61	CACCACAGGUCACGAUCUAU	20	88	107	GUGGUGCCUCACGAGCUCACGUACUGCUGUGAGGAUGGUCGAGGUCGUCGACGUUGGUGCUCCUGCCGUCACGCACACAAUGGCCACCACCACAGGUCACGAUCUAUCUCCUUGUCUGUU	120	Fail	No mature or star reads detected	4	0	0	0	0	5	0
osa-MIR395x	GUGAAGUGUUUGGAGUAGCUC	21	61	81	GUUCUCUUCAAACUCUUCAUAC	22	18	39	AUUUGGUAUCGCCAUGAGUUCUCUUCAAACUCUUCAUACGACACUAAUUCAAGUGAUGUUGUGAAGUGUUUGGAGUAGCUCUUGGUGUCACCAAAC	96	Fail	No mature or star reads detected	2	0	0	0	2	5	0
osa-MIR1862f	AUGAGGUUGGUUUAUUUUGG	20	59	78	AAAAUAAACCAGCCUCGUAA	20	4	23	CUUAAAAUAAACCAGCCUCGUAAAGAAUGGAGUACAUUCUAGCACUACUAGCAUGUAUAUGAGGUUGGUUUAUUUUGGA	79	Fail	No mature or star reads detected	0	0	0	0	0	5	0
osa-MIR1862g	AUGAGGUUGGUUUAUUUUGG	20	104	123	AAAAUAAACAAACAUCGUGA	20	3	22	CCAAAAUAAACAAACAUCGUGAUAGGAUGUGACACAUCAUAGUAACGAGUCUGAACACGUAGAAUAUCCAGAUUCGUUGUAUUAGGAUGUGUCACAAUUUAGUAUGAGGUUGGUUUAUUUUGG	123	Fail	No mature or star reads detected	2	0	0	0	220	5	0
osa-MIR3980a	AAUCGACGGCCUCAGUCAGGG	21	31	51	CUGGCCGAGGCCGUCGAUUCU	21	147	167	GCGGCGUCUUCCUCUUCUUCCCCUUAGGAGAAUCGACGGCCUCAGUCAGGGGCGCCUUCCCCUUGAGCUCGGGAGACGCAUUCUGCUUUGGCUGGGGGCGCAGGCUCCGGCGGGCCCUUGUCGUCACCGGAAUUAGACACUUCGUCCUGGCCGAGGCCGUCGAUUCUCCUAGCGGGAAGAGGAAGACGCCGC	192	Fail	No mature or star reads detected	1	0	0	0	0	5	0
osa-MIR3980b	AAUCGACGGCCUCAGUCAGGG	21	31	51	CUGGCCGAGGCCGUCGAUUCU	21	147	167	GCGGCGUCUUCCUCUUCUUCACCUUAGGAGAAUCGACGGCCUCAGUCAGGGGCGCCUUCCCCUUGAGCUCGGGAGACGCGUUCUGCUUUGGCUGGGGGCGCAGGCUCCGGCGGGCCCUCAUCAUCACCGGAGUCAGACACUUCGUCCUGGCCGAGGCCGUCGAUUCUCCUAGCGGGAAGAGGAAGACGCCGC	192	Fail	No mature or star reads detected	1	0	0	0	0	5	0
osa-MIR2873b	UUGGACUUGAGAUUUGGUAUG	21	134	154	CACCAAAUAUCAAGUUCAAAC	21	9	29	UACAUUCCCACCAAAUAUCAAGUUCAAACUCAACUUUAUUUAGGAGUAACAGAAAAGACAUUUUGGGUGAAUGGUAACAUGACACUAUUCACCUAGAAUUUCUCUUUUUUGUUUCUCUCAAAUGAAGCUAAGUUUGGACUUGAGAUUUGGUAUGAAUGUA	160	Fail	No mature or star reads detected	3	0	19	0	59	5	32.2
osa-MIR5080	AAAAGGAUCAUACCGUGACAG	21	59	79	GCAGGAGUGGUUACUUUGAA	20	13	32	ACACACAUACCUGCAGGAGUGGUUACUUUGAAGAAACGUGAGUUCAGGACAUUGAAGCAAAAGGAUCAUACCGUGACAGAGUAUCUUCA	89	Fail	No mature or star reads detected	3	0	0	0	1	5	0
osa-MIR5151	UAAUGAUGUGGGUACGAAUGAA	22	12	33	CAUUCGUACCUACAUCAUUAGU	22	119	140	GUUUGCUUCACUAAUGAUGUGGGUACGAAUGAACAAAAAUGUGACUAUUUUAAGCUUCACUGUUGAUGACUGAUGGCGACACGAGUAACAUGAAGCCUAAAAUAGUCACAUUUUUGUUCAUUCGUACCUACAUCAUUAGUGAAGCAAAC	149	Fail	No mature or star reads detected	0	0	38	0	460	5	8.26
osa-MIR5161	UACUACCUCUGUUCCAAAAU	20	11	30	UCUGGAUCAGAGGGAGUAUA	20	245	264	UUCUAGAAUAUACUACCUCUGUUCCAAAAUAUAAGCAUUUCCAGGAUUCAAAUCUUGUUCCACAAUAUAAGCAUUUCUACCACUAUUUACACCACUACUUGUCCCAUCAAUCACUUUCCAUCCAAUUUUUUCCCCAUCCAACCCCCAACCCCCAACCCCCCUAACUCUCCCUCAUUUAUUGAGGGGCACCAAGUCUUUUUUCCUCAACCUUAAUCUUUGCUAAACAACCUAGAAAUGCUUAUAUUCUGGAUCAGAGGGAGUAUAUGAUAGUUCACU	276	Fail	No mature or star reads detected	3	0	3	0	17	5	17.65
osa-MIR5337a	AAAUUACUUGUCGUUCUAGCU	21	11	31	CUAGAACAAAAAGUAUUUGA	20	211	230	CCUUCAUUUCAAAUUACUUGUCGUUCUAGCUUUGUCCUUAAACAUGUAUAUCUUUGACCAUCAAUUUUUAAAAACUCAUAUGGUUUAACAUCAUAUGAUUUUUUUUUAGAUUCACUGACAAAUACUUUAAUAAAUACAACUCAUAUUUUGAACUAUACGGAUUUCUAAAAAUUGAUGGUCAAAGAUAUACAUGCUUGACUUAGGACAAAGCUAGAACAAAAAGUAUUUGAGUACUAGA	238	Fail	No mature or star reads detected	4	0	1	0	25	5	4
osa-MIR5484	AACCGAGCGCGCUGUUGAUUA	21	262	282	AUCAGCUGUGCUGUGGAUGC	20	228	247	GGCGGCCGGCUGCGGCGACGGCGGCUUGGAUGGGUCGCCUUCCUCCCUUGCUGCUCGGAUGAACCCUCGCCGCAUGCAUCGCGAUCUUGAUAUUCUUGGCAUGGAAUUAAUAGCGUCUCUUUUUUAUCCCCCUUACGGUUCUUGAUCUCCAGCGCUUCUCUGAAUUCUCUGGUUCUUCUUGCUCGCUCAAUUUACUUGUUUUGUUUUCUCGAUUGAUUGGUUGCCUGAUCAGCUGUGCUGUGGAUGCAUGCGAUGUUGCAAAACCGAGCGCGCUGUUGAUUAAUCUUAUCUC	292	Fail	No mature or star reads detected	3	0	0	0	0	5	0
osa-MIR5485	UGACAACUGGUAGCAGAGCAA	21	11	31	GCUCUGAUACCAAUUGUCGGC	21	89	109	CUUGGAGUGGUGACAACUGGUAGCAGAGCAAUGUCAUCUCCACUUGCCGGUUGUUCCUGGUAUGUCGAGGGAUACUGGUGCUGACAUUGCUCUGAUACCAAUUGUCGGCACUCUAGGC	118	Fail	No mature or star reads detected	2	0	1	0	3	5	33.33
osa-MIR5486	AGGGGCUUGCAUAUUCUACCA	21	11	31	CUAGGAUUUGCUGGGCCUCGCU	22	57	78	UUGCGUUGAAAGGGGCUUGCAUAUUCUACCACCCGCUUGAGCAGUGUCGCAUCAACCUAGGAUUUGCUGGGCCUCGCUCCACCGCUG	87	Fail	No mature or star reads detected	4	0	0	0	0	5	0
osa-MIR5487	AAAGAUGUGCAUGUAGUUCCG	21	11	31	GUAUUGCAUGUCACACUACCG	21	193	213	AGAACAGCUAAAAGAUGUGCAUGUAGUUCCGGCUUAAUUAAGCGAGUUUGGUGUUAUGACAAGCUGGUUGGAGUACUCGUAUUUGAUGAACAUCCUCAUUUUAAAAUUUUAAUGAUUGGAAGAGUGAAAUAUUGAGUAGAUGGCAUCAUGGCUAUGCAUAUGCUCUCUUCCCAUACUUAAAAUUAAUGGCCUGUAUUGCAUGUCACACUACCGCUGUUGG	220	Fail	No mature or star reads detected	4	0	0	0	1	5	0
osa-MIR5490	UUGGAUUUUUAUUUAGGACGG	21	77	97	GUCCUAAAGAAACCUCAUUC	20	11	30	GCUACUCCAUGUCCUAAAGAAACCUCAUUCAGAAGGUGUACCUGGAUGACAUGUAUAUACAGGUACAUCCUUAAGAUUGGAUUUUUAUUUAGGACGGAGGGAGUAGG	107	Fail	No mature or star reads detected	4	0	0	0	4	5	0
osa-MIR5493	AGCCGGGCUCGGUCGCGCGUG	21	227	247	CGUGCCGGCCUGCCCAGCUGC	21	14	34	CAGAGGCGGGCUCCGUGCCGGCCUGCCCAGCUGCAGAUCUCGGAUGUUUCCCUGAGACAAAAACAGAGAAGGAAGAGGCCCAUGUAAGAUGGGCUUUCAAGUCAGCUCAAGCACCCACUUCUCACUACCGAUGUCCUCUACAAGCACUAUUCCCUCGAUUAGUACCAUACCGCUUGCCGAACGACGCCAAGACCAGCUUAAAUACGCGCUUCCCACCAUCUCCACCAGCCGGGCUCGGUCGCGCGUGCCUGUUACUC	257	Fail	No mature or star reads detected	4	0	29	0	47	5	61.7
osa-MIR5494	UUAUAGGAGGUAUAGACGGUA	21	11	31	CUCUCUGUAUCUUGAUAUGACA	22	81	102	AUUUGUUUCUUUAUAGGAGGUAUAGACGGUAGCCACGUCACUUUCUUUUUGCCUAAUCCCAUGCACGAGAACUGAAGCCCCUCUCUGUAUCUUGAUAUGACAUCGCAUAGAAACAAGA	118	Fail	No mature or star reads detected	4	0	0	0	0	5	0
osa-MIR5495	AGAGGUCCGGAUCGAACGUAG	21	11	31	GCUUUGAUCCUGGCCUUUCU	20	237	256	ACAUAACCCGAGAGGUCCGGAUCGAACGUAGGAAUAGUCAAGAAAAUGGCAAACAAACGUACCGCGUAUUGUCUCUUACAGCCUUAUAGCACAUUCUGCACUCUUGUCUCAUGGGCUGUGCACAUUGUUUUGAUACCCAUGGAGAUCAUUGUGACCUCGUUGGCCUGCGCAAGCCAUUUCACUAUCUUCUUCUCCCAGGGUGCUAUGUGAAUUAAUUUCUUGAACUCUUAGACUUUGCUUUGAUCCUGGCCUUUCUUGAAAUGG	264	Fail	No mature or star reads detected	2	0	0	0	0	5	0
osa-MIR5496	CCAGCCGGUGGCAUAGUUCUC	21	11	31	GUACUAGCGUAUCCGCUGAGUA	22	47	68	GGACGUCAUGCCAGCCGGUGGCAUAGUUCUCGUGAAGCCCGGACGAGUACUAGCGUAUCCGCUGAGUACAGAUUAUCGAGACGUCG	86	Fail	No mature or star reads detected	3	0	0	0	0	5	0
osa-MIR5499	GAAGGAAGAAUCGUUAUGGAA	21	95	115	CCAUGUUCGAUUCUUCAUUUGG	22	11	32	UUCUGCUGUUCCAUGUUCGAUUCUUCAUUUGGGGAUCUAACAUCAGCGGGAACCUUAAGUCUUCUUCACAUAUCCAUUUGAUGGAUAGAUUGCCGAAGGAAGAAUCGUUAUGGAAUGAUGCAGAU	125	Fail	No mature or star reads detected	2	0	0	0	1	5	0
osa-MIR5502	UACGGAUACGGAUACGCGAUAC	22	111	132	GCCGCGGUCCUUCUGUGUC	19	13	31	AGGAUGGUCUGUGCCGCGGUCCUUCUGUGUCUUGGCUUGAACAAGGGCUCGUGCCCAGGUCCCAGCCUCAAACGGCGCGGGUCGGGGCCUGCGUUACCCCGAUACGCUGAUACGGAUACGGAUACGCGAUACGGUGUUACCG	142	Fail	No mature or star reads detected	5	0	1	0	16	5	6.25
osa-MIR5504	AGUGACGGGAGGACUGCAAGG	21	66	86	UUGGAGCUUGUUCUGUUAUUUU	22	19	40	AUUGCUGAAUUUUGUUCGUUGGAGCUUGUUCUGUUAUUUUAUUUGCACUGCCGUAGGAAAUACACAGUGACGGGAGGACUGCAAGGUUCUUCAGCUUU	98	Fail	No mature or star reads detected	3	0	11	0	23	5	47.83
osa-MIR5507	AAUGAGAAUGAUGACCCGGUG	21	215	235	UUGGGUUGUCGGUUUUCAUAAA	22	11	32	AAAGCAUAUAUUGGGUUGUCGGUUUUCAUAAAAAAACAGUCUGGUUCAGCCAGUUCUAGCAGGUCUAAUUGCAUGGACUCUCUAUGAGGAAAUACGAUCCUGUGAGGGUGCUGGUUAGCUGCACCAAUGUGAUGGAGGCCCCAGCUGCAUAGCGCGCGACUCACGCCAGCAGCGAGCGCACUCUGGACCAUACAUCAGAUUCCACCACGAUGGCAAUGAGAAUGAUGACCCGGUGAAAUGACAAC	245	Fail	No mature or star reads detected	0	0	0	0	1	5	0
osa-MIR5514	UCCCAGAGCUUUGGCCGUCGC	21	11	31	GACUGGCCUUGUUCUGGGAUG	21	72	92	UUGGACAGCUUCCCAGAGCUUUGGCCGUCGCUCCGGUCUUCUGCCAUGACAUCAAUCUUUGGACCGCCGGCGACUGGCCUUGUUCUGGGAUGAACUUGAACAGA	104	Fail	No mature or star reads detected	3	0	0	0	3	5	0
osa-MIR5515	CCGAUGGUUGUUCUACAGGUG	21	94	114	GUUGGGGAGACGAUCACGCCU	21	16	36	AAAUUGUUUGGUUCAGUUGGGGAGACGAUCACGCCUUAAUUGGAAUGAGAGACUUCGGGAGUUUUAGUUAUUCUAUUUGGACACCCAAAUGGGCCGAUGGUUGUUCUACAGGUGAAAACAAUGU	124	Fail	No mature or star reads detected	3	0	0	0	0	5	0
osa-MIR5516a	CUCAUUGCUUCGGUAGGCUGG	21	65	85	AGUUUCCGUGGGAGUGAGAA	20	24	43	GGAGGUGGGAGUCAAACCAUAUCAGUUUCCGUGGGAGUGAGAAGCAUGGGGAAAUUUAGCCCAACUCAUUGCUUCGGUAGGCUGGCGACCAAUUC	95	Fail	No mature or star reads detected	3	0	0	0	0	5	0
osa-MIR5517	UGCAUCACGGCGCAUAUGUAG	21	11	31	GCGUUGUGUGCCGCAAUGUACG	22	74	95	CAAAUCAAUUUGCAUCACGGCGCAUAUGUAGAACCCCGUUCAGUUGACUACAAUAGUAAGCCAAACGAAUGCAGCGUUGUGUGCCGCAAUGUACGUACAGCCA	103	Fail	No mature or star reads detected	4	0	0	0	0	5	0
osa-MIR5518	AUACUCAAACAGGGCAUUGCA	21	133	153	CAUGCCUUAUUUGGAUGUGC	20	37	56	AAUCAAGGAGAGAAUAGUCCCGAUUCCUGCUUACUGCAUGCCUUAUUUGGAUGUGCCCAAAUUCAGACCGGGUCACAUAUAUGGUGCAUUUUAAUGUAAAAUCUAGGGCCAAACAUAAUCACGAUUCUUUGCAUACUCAAACAGGGCAUUGCAGUUCAUUGAU	163	Fail	No mature or star reads detected	5	0	0	0	0	5	0
osa-MIR5522	AACAAUAGGAAUGGGAGGCAU	21	11	31	GUUCCCAUUCCUACAGCUCU	20	86	105	AGCACCUAAGAACAAUAGGAAUGGGAGGCAUUAGGAAAGUUGCAAGCCAAGUCUCCACAAACAUGGAGCUUGCACUUUCCUCCAUGUUCCCAUUCCUACAGCUCUUAGACCCU	113	Fail	No mature or star reads detected	4	0	0	0	1	5	0
osa-MIR5523	UGAGGAGGAACAUAUUUACUAG	22	53	74	AGUAAGUGUAAUUCCCCCUAA	21	13	33	UACUAGAAAACAAGUAAGUGUAAUUCCCCCUAAACAUUAAAAUAUGUUGACAUGAGGAGGAACAUAUUUACUAGUUAUAUUGUC	84	Fail	No mature or star reads detected	4	0	2	0	8	5	25
osa-MIR5530	AGUGGUGUCGUAUUACCUGCC	21	11	31	CAUGAUAUGAUACCUCUAG	19	74	92	ACUGUUGGCGAGUGGUGUCGUAUUACCUGCCCUUAUAGGACAUGAUGCAUCAUGCAUGCAUUAUGGCUGGGAGCAUGAUAUGAUACCUCUAGUAUGUAAACUAAUAAUUAGUAGCAGG	118	Fail	No mature or star reads detected	3	0	0	0	0	5	0
osa-MIR5533	CUUUGCCAGAAGCCCUCAUGG	21	14	34	AUGAAGGCUUCUGGCAAAGAG	21	246	266	CUCCCUGACUCCUCUUUGCCAGAAGCCCUCAUGGCAGCUGUUGAGAGAGGUGCUCAUGCACCUCAGAUGGGGAUACGCCAAGCAUCCUUAUUUUAUAGCUGCCAUAGCAAUUCCCUGAUAAGGAUGCUUGGCGUAUCCCCAUCUGCUGGCAGCUAUAAAAUUUAUAGCUGCCAUAGCAAUUCCCUGAUAAGGAUGCUUGGCGUAUCCCCAUCUGAGGUGCAUGAGCACCUCUCUCAACAGUUGCCAUGAAGGCUUCUGGCAAAGAGGAGUCAGGGA	276	Fail	No mature or star reads detected	1	0	0	0	2	5	0
osa-MIR5534a	UGACGACAACAGCUAGAAUGG	21	14	34	AUUCUAGCUGUUGUCGUCGAG	21	72	92	AACUUUAGCGCCUUGACGACAACAGCUAGAAUGGUCGCGGCGACGAAGGAUUGUCCCCCGAUGAGGCCGCCAUUCUAGCUGUUGUCGUCGAGGCGCUAAAGU	102	Fail	No mature or star reads detected	0	0	0	0	5	5	0
osa-MIR5534b	CGAUGACAACAGCUAGAAUGG	21	10	30	AUUCUAGCUGUUGUUGUCGAG	21	68	88	AACUUUGUUCGAUGACAACAGCUAGAAUGGCCGCGGCGACGGAGGAUUGUCCCCCGAUGAGGCCGCCAUUCUAGCUGUUGUUGUCGAGACGCUAAAGU	98	Fail	No mature or star reads detected	0	0	0	0	5	5	0
osa-MIR5536	AAUGGUAGUGACAUUAUGGUAG	22	115	136	AACAUAAUAUCAUUAUCAUUAC	22	13	34	UGAGGAUCCUCUAACAUAAUAUCAUUAUCAUUACAGUUACUGGUAUGUAGAUCUCACCCUCCUAUUGCCCCACAUAUCAUUGUCUAUAUUUUUUUUAGGAAUGUCAGUACCUAUAAUGGUAGUGACAUUAUGGUAGAGGAUGUGAA	146	Fail	No mature or star reads detected	2	0	15	0	56	5	26.79
osa-MIR5543	AGAAAAUAUACGGUUUAUAUG	21	73	93	UAUGAAUGGUAUAUUUUCUUG	21	11	31	AUUGAAAUCAUAUGAAUGGUAUAUUUUCUUGCAACAUGUGUAAUUAAUACCAAAGCACCUACACAUGUUACAAGAAAAUAUACGGUUUAUAUGAUUUCAGUU	102	Fail	No mature or star reads detected	1	0	1	0	36	5	2.78
osa-MIR5795	AUGUCGAGGUCGAGUUCCCGGC	22	11	32	AGGCGAACCGAUGUCGACGACC	22	196	217	UGGUAUACUGAUGUCGAGGUCGAGUUCCCGGCUGCUCCGGCCCUAUUGAGUAUGGAUGCUAUGGUUUCGUCGACGAGGCGAACGUAGGUAGGAGAUAGAGGUAUAUCAAACCAUAAGAGAAUGUGUGUAGAUGCAAUUUUGUGUUUAAAAAGUACUUUCUCCCCGUACAACAGUGACAUAGGACAUGUCGCAGCAAGGCGAACCGAUGUCGACGACCAC	219	Fail	No mature or star reads detected	3	0	675	0	727	5	92.85
osa-MIR5797	UCGUGGGAUUUAUGCAGUUAA	21	11	31	GCCUGCUGAUCCUACUUAU	19	41	59	UCACUGCUGUUCGUGGGAUUUAUGCAGUUAAUGUCGUUUUGCCUGCUGAUCCUACUUAUACAGUGU	66	Fail	No mature or star reads detected	5	0	0	0	0	5	0
osa-MIR5819	AGGACGAGGGGAACGGCGGCG	21	11	31	CUGCUGCUCGUCGUCCUUG	19	42	60	UGGCAAUGAGAGGACGAGGGGAACGGCGGCGGUGGCCCGCGCUGCUGCUCGUCGUCCUUGCCU	63	Fail	No mature or star reads detected	3	0	3	0	3	5	100
osa-MIR5821	UGGACGGAGCGAUGGUGGGCG	21	8	28	CACCGCCAACCCUUUCCCGC	20	225	244	CUGGCAGUGGACGGAGCGAUGGUGGGCGGCUGGCGGUGGGCAGCGGGAGGAAGCGGAGCUGAGCAGCGGCGGGGCGAAAUGGAGCGACAGCGGGCGGUGGGCAGAGCGACAAGGGCGAAGAGGCCGGUGAGCCACCGCUCCUCUUCCGCCUUCCCAUCGGCCACCCUCUCCACCGGCGCAACGCGCGCCACCGCUCCUCUCCCUCCCACCCAUCGACUGGUGUGCACCGCCAACCCUUUCCCGCCGG	247	Fail	No mature or star reads detected	4	0	10	0	10	5	100
osa-MIR5833	UCCUCCUCGGGCUCAUCGGGC	21	10	30	CUCAAAGCCCGGUGGGGAGG	20	36	55	UCCUCUAUCUCCUCCUCGGGCUCAUCGGGCUCAGCCUCAAAGCCCGGUGGGGAGGGAGGA	60	Fail	No mature or star reads detected	5	0	5	0	5	5	100
osa-MIR5834	ACGGAUGUAGAAAUUGGUGAU	21	11	31	CUGAAUUUUGUUACAUCCCUGA	22	88	109	UAACUUGCACACGGAUGUAGAAAUUGGUGAUUUUACAGAGGCGUUAGCUCAAGAAUUAUAGUAUGCAUUCGACACUCUGAAUAUGAUCUGAAUUUUGUUACAUCCCUGAAACAAGAAA	118	Fail	No mature or star reads detected	3	0	0	0	0	5	0
osa-MIR2873c	CAAAUGAAGUUGAGUUUGGAC	21	101	121	CCAAAACUCAACUUUAUAUGGG	22	4	25	UUACCAAAACUCAACUUUAUAUGGGAGUAAAAAAAGGAUAAAUUUCGGGUGAAUAGUGACAGGGUAUUAUUCAUUUGAAAUUUGUUAUUUUUGUUUCUAUCAAAUGAAGUUGAGUUUGGACA	122	Fail	No mature or star reads detected	4	0	31	0	32	5	96.88
osa-MIR5837.2	GGUGAUGUGGAGCGUUCGGCA	21	11	31	CUUAGCGUUUUGUAUGCGCCUU	22	161	182	GAAUUGGAAGGGUGAUGUGGAGCGUUCGGCAAUGUUGGAAUGACAUGCAGCUUCGAAGACAUUCUUGAUGCUUUCCAAGCCUAUAGCUGUACAGAGAUGGAGGGAUCUCAUGCAGUUUUCUUAGAAAGUUUGAUGCAUUGUGUCUCACUCUGAUCAAUGGCUUAGCGUUUUGUAUGCGCCUUUUACCUUGUC	192	Fail	No mature or star reads detected	2	0	0	0	0	5	0
osa-MIR5516b	CUCAUUGCUUCGGUAGGCUGG	21	46	66	AGUUUCCGUGGGAGUGAGAA	20	5	24	UCUCAGUUUCCGUGGGAGUGAGAAGCAUGGGGAAAUUUAGCCCUACUCAUUGCUUCGGUAGGCUGGCGA	69	Fail	No mature or star reads detected	3	0	0	0	0	5	0
osa-MIR6245	AGUAUAGGUGUCGGCUCUAUU	21	110	130	UAGAGCCGACACCUAUACUUA	21	13	33	AGUUUUUUUUGAUAGAGCCGACACCUAUACUUAUAUUAUAGGUGUCAGUUCUAGAGAAAAAACUGGCACCAAAAAAACGACACCAAGGUGAACCGACACCUAUAAUAUAAGUAUAGGUGUCGGCUCUAUUAAAAAAACCG	140	Fail	No mature or star reads detected	0	0	0	0	6	5	0
osa-MIR1440b	UUUAGGAGAGUGGUAUUUGAG	21	158	178	CAAAUACCACUCUCCCAAAUU	21	14	34	AAAUGCCAGUGCUCAAAUACCACUCUCCCAAAUUUUCAUUACCAAAUACCAUCCGGGCCCACAUGUCAGCCUCACUUUCCAUUCAAACAAAAGUGAUGUGGGACCCUGUGCUGGAUGAGGCUGACAUGUGGGCCCGGGUGGUAUUUGGGAAUGGAAAUUUAGGAGAGUGGUAUUUGAGCAUUGGCAUU	188	Fail	No mature or star reads detected	1	0	1	0	55	5	1.82
osa-MIR6247	UGGCUGAUUGACCUAAUGGCA	21	73	93	CCAUUAGGUCAAUCAGCCAGC	21	16	36	GGUCUACGGUUUGUGCCAUUAGGUCAAUCAGCCAGCUCUGGCUAGUUUAUCUGGUAUGCAAAGAGCCAGAGCUGGCUGAUUGACCUAAUGGCACAUUAUAGAC	103	Fail	No mature or star reads detected	0	0	0	0	0	5	0
osa-MIR6248	UAUUUGAGGAUGGAGGUAGUA	21	73	93	CUACCUCUAUCCCCAAAUAUA	21	13	33	GAUAAAAUGCUACUACCUCUAUCCCCAAAUAUAAGGGACUUUGCCUAUGUAAUUACAUAGGCAAAAUCCUUAUAUUUGAGGAUGGAGGUAGUAUCAGCUUAGG	103	Fail	No mature or star reads detected	1	0	28	0	36	5	77.78
osa-MIR6250	GGGGAUAGAUCGACGCGUCAAG	22	95	116	UUUUGGUUGAAUCGUCCUCUC	21	13	33	UGUUUUUUUUCUUUUUGGUUGAAUCGUCCUCUCUUGUUCUUGUUAAGGUGGGGGCACCAAUAUAUCACCAUGGUGCCAGCCAUCUCUGCGAGAAGGGGAUAGAUCGACGCGUCAAGAAAUCGUUUC	126	Fail	No mature or star reads detected	4	0	4	0	29	5	13.79
osa-MIR6253	GAGGAAAGUGGGCAGUUGGGUU	22	11	32	UCCAACAAUCAUUUUCCUCUC	21	50	70	AUAUCAAUUAGAGGAAAGUGGGCAGUUGGGUUAAGCUUAUUCUGUUUUCUCCAACAAUCAUUUUCCUCUCAUUAGACCU	79	Fail	No mature or star reads detected	5	0	0	0	18	5	0
osa-MIR6255	UGGGAAAAAUGGGCAGUUGAGU	22	11	32	UCAACAAUCAUUUUUCCCACA	21	57	77	AAACCAGUUUUGGGAAAAAUGGGCAGUUGAGUUCGGCCAAUUUAUCUAUGGUUUCCUCAACAAUCAUUUUUCCCACAUGUUAUCA	85	Fail	No mature or star reads detected	4	0	0	0	4	5	0
osa-MIR6256	GUAGUACUCGGUUGUAGGUGUA	22	139	160	CACCUACGACGAGUACUACAA	21	15	35	GUCUACCGGAACUACACCUACGACGAGUACUACAAGAAGUUCUGGAGCAGAAACCUCGACCAAGAACACUGCUUGGAGCUCUUCAGAACAACACCUACAGACACAUCUUGAAUUCUUGAUCUAGUCGAGAACUGGUUUGUAGUACUCGGUUGUAGGUGUAGGUGGUGUUU	170	Fail	No mature or star reads detected	1	0	0	0	0	5	0
osa-MIR818f	GGGAGCAUGUAGGAUGGCCAU	21	254	274	GGGCAUCCCUCACUGUUUUCUG	22	5	26	GUGGGGGCAUCCCUCACUGUUUUCUGGUAAAGAAAAAUAUAAUGGAUUUUGACUUUUUCUUGCACUGUUAGACCACUCGUCUUAUUAAAAAAAUUUGGAAUUAUUAUUUAUUUUAUUUGUGACUUACUUUAUUAUCCAAAGUACUUUAAGCACAACUUUUCAUUUUUUAAUAUUUGGACAAUUUUUUUUAAAUAAGACGAGUGGUUAAACAGUGCAAAGCAAAAAAUCAAAAUCCCUUAUAUUACGGGAUGGAGGGAGCAUGUAGGAUGGCCAUGCCAU	279	Fail	No mature or star reads detected	5	0	0	0	195	5	0
osa-MIR2120b	ACACCAACCGCGACUAAAGA	20	26	45	UUUAGUCGCGGUUGGUGUUA	20	53	72	CCGGGAUCUUUAGUCCCGAUUAAUAACACCAACCGCGACUAAAGAUACGAUCUUUAGUCGCGGUUGGUGUUAUUAAUCGGGACUAAAGAUCCCGG	95	Fail	No mature or star reads detected	0	0	2	0	11	5	18.18
osa-MIR395s	GUGAAGUGUUUGGGGGAACUC	21	56	76	GUUCCCUUCAAGCACUUCACGU	22	13	34	GUAUCACCGUGAGUUCCCUUCAAGCACUUCACGUGGCACUAUUUCAAUGCCUAUUGUGAAGUGUUUGGGGGAACUCUCGAUGUUCC	86	Fail	Precision less than 75%	0	0	1284	1	1341	5	95.82
osa-MIR397a	UCAUUGAGUGCAGCGUUGAUG	21	11	31	UCAGCGCUUCACUCAAUCAUG	21	86	106	AUCAAAUGCAUCAUUGAGUGCAGCGUUGAUGAACAACGGUAACCGGUCCAUGUUGAUGCGCAUUUGGCCGGUGAUCUGAUCAUCAUCAGCGCUUCACUCAAUCAUGCGUUUGGC	114	Fail	Precision less than 75%	2	0	853	2	18687	5	4.58
osa-MIR398a	GGAGUGGUACUGAGAACACAGG	22	13	34	UGUGUUCUCAGGUCACCCCUU	21	85	105	GCUGAACCCAGAGGAGUGGUACUGAGAACACAGGUGCCAAUACAAUGUAUGGUGAGCUACUGUAUAAUGGAGUAAUUCUGUAACUGUGUUCUCAGGUCACCCCUUUGGGUUUCUU	115	Fail	Precision less than 75%	2	0	435	200	1489	5	42.65
osa-MIR159a.2	UUGCAUGCCCCAGGAGCUGCA	21	201	221	GAGCUGCUGGGUCAUGGAUCC	21	56	76	GUUGUGGACGUUGAGCUCCUUUCGGUCCAAAAAGGGGUGUUGCUGUGGGUCGAUUGAGCUGCUGGGUCAUGGAUCCCGUUAGCCUACUCCAUGUUCAUCAUUCAGCUCGAGAUCUGAAAGAAACUACUCCAAUUUAUACUAAUAGUAUGUGUGUAGAUAGGAAAAUGAUGGAGUACUCGUUGUUGGGAUAGGCUUAUGGCUUGCAUGCCCCAGGAGCUGCAUCAACCCUACAUGGACCCUCUUUGGAUUGAAGGGAGCUCUGCAUCUUUUGU	272	Fail	Precision less than 75%	5	0	270	129	371906	5	0.11
osa-MIR159c	AUUGGAUUGAAGGGAGCUCCA	21	167	187	GAGCUCCUUUCGAUCCAAUUC	21	13	33	GAGGAGGAAGAGGAGCUCCUUUCGAUCCAAUUCAGGAGAGGAAGUGGUAGGAUGCAGCUGCCGAUUCAUGGAUACCUCUGGAGUGCAUGGCAGCAAUGCUGUAGGCCUGCACUUGCAUGGGUUUGCAUGACCCGGGAGAUGAACCCACCAUUGUCUUCCUCUAUUGAUUGGAUUGAAGGGAGCUCCACAUCUCUCUC	197	Fail	Precision less than 75%	1	0	494	1	649	5	76.27
osa-MIR159d	AUUGGAUUGAAGGGAGCUCCG	21	159	179	GAGCUCCUUUCGAUCCAAUUC	21	13	33	UGAUGUGAGGAGGAGCUCCUUUCGAUCCAAUUCAGGAGAGGAAGUGGUGGGAUGCAGCUGCCGGUUCAUGGAUACCUCUGCAGUUCAUGCCGGUAGGCCUGCACUUGCAUGGGUUUGCAUGACCUGGGAGAUGAACCUGCCAUUGUGUUCCUCUAUUGAUUGGAUUGAAGGGAGCUCCGGCUACACCUA	189	Fail	Precision less than 75%	1	0	506	1	550	5	92.18
osa-MIR437	AAAGUUAGAGAAGUUUGACUU	21	155	175	GUCAAAAUUCUUUUACUUUGA	21	42	62	CCCUCUGUUUCAUAUUGUAUUGUGUUUUAGUUUUGUUGUAAGUCAAAAUUCUUUUACUUUGACCAAGUUUGUAGUAAAAUAAUUAACAUCUAAAAUACCAAAUAAAUACACUAUUGAGACAUAUUUCUUGGUUGAUUUUUCUAUAAACUUGGUCAAAGUUAGAGAAGUUUGACUUAGGACAAAACUAAACACCUUAUGAUAUGGAACAGAGGG	213	Fail	Precision less than 75%	2	0	133	1	3012	5	4.45
osa-MIR439b	UGUCGAACCGCGGUUGUUCGA	21	36	56	GAAUUGUGGUUGUUCGAUAGG	21	9	29	UUCCUGUCGAAUUGUGGUUGUUCGAUAGGUACCCCUGUCGAACCGCGGUUGUUCGACAGG	60	Fail	Precision less than 75%	5	0	48	4	69	5	75.36
osa-MIR444a	UGCAGUUGCUGCCUCAAGCUU	21	94	114	GCUAGAGGUGGCAACUGCAUA	21	20	40	AUGCAAUUGGGGGCAGCAAGCUAGAGGUGGCAACUGCAUAAUUUGCAAGAAAUUGUUGGCUGAAGAUCAUACCGAUGAUAUUCUUGCAAGUUAUGCAGUUGCUGCCUCAAGCUUGCUGCCUCCUGUUGCCA	131	Fail	Precision less than 75%	1	0	417	59	1031	5	46.17
osa-MIR812b	CUACGUUUGACCGUUCGUCUU	21	11	31	GACGGACGGUUAAACGUUGGAC	22	141	162	GUAUCCGUAUCUACGUUUGACCGUUCGUCUUAUUUGAAAAUUUUAUGAAAAGAUUAAAAAAAUAGUCACGCAUAAAGUAAUAUUCAUGUUUUAUCAUCUAAUAACAAUAAAAAUACUAAUCAUUAAAAAUUUUCAAAUAAGACGGACGGUUAAACGUUGGACACGAAUAC	170	Fail	Precision less than 75%	2	0	49	15	834	5	7.67
osa-MIR814a	AUUCGUUGUACUAUGAAGUGUC	22	60	81	CACUUCAUAGUACAACGAAUCU	22	19	40	ACCUAGUACCGGACGAGACACUUCAUAGUACAACGAAUCUGGACAGUAAGCCUGUCCAGAUUCGUUGUACUAUGAAGUGUCAUAUCCGGUCCUAAGU	97	Fail	Precision less than 75%	0	0	14	5	129	5	14.73
osa-MIR818b	AAUCCCUUAUAUUAUGGGACGG	22	89	110	GUCCCAUAAUAUAAGAGAUUUU	22	6	27	CCUCCGUCCCAUAAUAUAAGAGAUUUUAGAUGGAUGUGAUACAUCUCAGUACAAUGAAUCUGUACUAUAAUAUAUCAUAUCCAUCCAAAAUCCCUUAUAUUAUGGGACGGAGG	113	Fail	Precision less than 75%	1	0	180	8	895	5	21.01
osa-MIR818c	AAUCCCUUAUAUUAUGGGACGG	22	142	163	GUCCUAUAAUAUAAGGGAUUUU	22	17	38	AUAAUAUACUCAUUUCGUCCUAUAAUAUAAGGGAUUUUGAAGGGAUGUGACACAUCCUAGCUAUAACCAUAUAUCUAGACAUAGCUAGGAACAUAUAUCUAGACAUGCUCUUGUCUAGAUAUAUGUGUUAUAUCUCUCCAAAAUCCCUUAUAUUAUGGGACGGAUGAAUAUGUUAU	176	Fail	Precision less than 75%	0	0	180	12	480	5	40
osa-MIR818d	AAUCCCUUAUAUUAUGGGACGG	22	98	119	AUCCCAUAAUAUAAGGGAUUUU	22	25	46	UUCCUAUUAAUUGUUACUCUCUCCAUCCCAUAAUAUAAGGGAUUUUAGAGGGAUGUGAUCUAGAUUCGUAGUCCGAGGAAACAUCACAUACCUCUAAAAUCCCUUAUAUUAUGGGACGGAGGGAGUACUAGUUUAGGAA	139	Fail	Precision less than 75%	1	0	180	6	1111	5	16.74
osa-MIR818e	AAUCCCUUAUAUUAUGGGACGG	22	201	222	GUCCUAUAAUAUAAGGGAUUUU	22	5	26	CCCCGUCCUAUAAUAUAAGGGAUUUUGAGUUUUUGCUUGCACUGUUUGACCACUCGUCUUAUUUAAAUUUUUUUUGGAAUUAUUAUUAUUUUUGACUUAUUUUAUUAUCCAAAGUACUUUAAGCAUAACUUUUCGUUUUUUAUAUUUGUACAAAUUUUUUGAAUAAAACGAGUGGUCAAACAAUACAAACAAAAACUUAAAAUCCCUUAUAUUAUGGGACGGAGG	225	Fail	Precision less than 75%	0	0	180	12	2075	5	9.25
osa-MIR820b	UCGGCCUCGUGGAUGGACCAG	21	10	30	GGUCCGUCCACGAGGACGACG	21	174	194	GUACAUGCGUCGGCCUCGUGGAUGGACCAGGAGCUCGACGUUCCUUAAGGCCGUUCUUUCCGACCCAUACAAGGUUCCGUCGCCUGCAUUGUUCCAAGAGUGUCUUGGACGAAAGCAGGAAGUGGAACCUUGUUAAGGUCGGAACGAACUGCCUUAAGGAAGUCGAUGCUUUAGGUCCGUCCACGAGGACGACGCAGCUAG	201	Fail	Precision less than 75%	2	0	1025	9	15989	5	6.47
osa-MIR820c	UCGGCCUCGUGGAUGGACCAG	21	5	25	GGUCCGUCCACGAGGACGACG	21	169	189	UGCGUCGGCCUCGUGGAUGGACCAGGAGCUCGACAUUCCUUAAGGUCGUUCUUUCCGACCCAUACAAGGUUCCGCUGCCUGCAUUGUUCCAAGAGUGUCUUGGACAAAAGCAGGAAGUGGAACCUUGUUAAGGUCGGAACGAACUGCCUUAAGGAAGUCGAUGCUCCAGGUCCGUCCACGAGGACGACGCA	191	Fail	Precision less than 75%	2	0	1025	9	15991	5	6.47
osa-MIR444b.1	UGUUGUCUCAAGCUUGCUGCC	21	106	126	UGACAAGCUUGUGGCAGCAAC	21	15	35	AUGCAAGGGGAUGGUGACAAGCUUGUGGCAGCAACUGCACAUCUUGCAAGAAAAUCUUUAGGGUUUUUCAGACCAUACCGAUGAUUUUCUUGCAAGUUGUGCAGUUGUUGUCUCAAGCUUGCUGCCUCCCUUUGCCAA	138	Fail	Precision less than 75%	2	0	1534	1	8023	5	19.13
osa-MIR444b.2	UGCAGUUGUUGUCUCAAGCUU	21	100	120	GCUUGUGGCAGCAACUGCACA	21	21	41	AUGCAAGGGGAUGGUGACAAGCUUGUGGCAGCAACUGCACAUCUUGCAAGAAAAUCUUUAGGGUUUUUCAGACCAUACCGAUGAUUUUCUUGCAAGUUGUGCAGUUGUUGUCUCAAGCUUGCUGCCUCCCUUUGCCAA	138	Fail	Precision less than 75%	1	0	4120	208	8023	5	53.94
osa-MIR444c.2	UGCAGUUGUUGUCUCAAGCUU	21	98	118	GCUAGAGACAGCAACUGCAUA	21	25	45	AGUUGCUGCAAGUGGAGGCGGCAAGCUAGAGACAGCAACUGCAUAUCUUGCAAGAAAAUCGGUUUUAUGGCCAUACCGAUGAUUUUCUUGCAAGCUGUGCAGUUGUUGUCUCAAGCUUGCUGCCUCCCUUUGCCAGAA	138	Fail	Precision less than 75%	1	0	4120	47	12093	5	34.46
osa-MIR444d.1	ACCAAGCAUGAGGCAACAACU	21	20	40	UUGCUGCCUCAAGCUUGCUGC	21	108	128	AGUUAUUGCACAUGGUGGCACCAAGCAUGAGGCAACAACUGCAUUACUUGCAAGAAAGGCACAAAAUCAUUAGAUGAUUACUUGUGGCUUUCUUGCAAGUUGUGCAGUUGCUGCCUCAAGCUUGCUGCCUCCCUCUGCCAAAU	143	Fail	Precision less than 75%	3	0	281	11	3000	5	9.73
osa-MIR444d.2	UGCAGUUGCUGCCUCAAGCUU	21	103	123	GCAUGAGGCAACAACUGCAUU	21	25	45	AGUUAUUGCACAUGGUGGCACCAAGCAUGAGGCAACAACUGCAUUACUUGCAAGAAAGGCACAAAAUCAUUAGAUGAUUACUUGUGGCUUUCUUGCAAGUUGUGCAGUUGCUGCCUCAAGCUUGCUGCCUCCCUCUGCCAAAU	143	Fail	Precision less than 75%	2	0	404	39	3000	5	14.77
osa-MIR810b.2	AAGUGAUUUAAUUAUGCCGUU	21	168	188	CGGCAUAAUUAGAUCACUUGA	21	38	58	AGCCCACCACAUGUGGCUCGCAUGCUUAAAUAACUAACGGCAUAAUUAGAUCACUUGAUGACGACGUAUAUCGGUGUUCGCUAUAUAUACUAUCUACUGGUAAGUAUAUCUUUAAUAUACUUACCAGUAGAUAGUAUAUAUAGUGAACACCGAUAUGCGUCAUCAUCAAGUGAUUUAAUUAUGCCGUUAGUUAAGCAUGCGAGCCACAUGUGGUGAGCUUACG	223	Fail	Precision less than 75%	0	0	527	115	15430	5	4.16
osa-MIR810b.1	UGAACACCGAUAUGCGUCAUC	21	144	164	CGACGUAUAUCGGUGUUCGCU	21	62	82	AGCCCACCACAUGUGGCUCGCAUGCUUAAAUAACUAACGGCAUAAUUAGAUCACUUGAUGACGACGUAUAUCGGUGUUCGCUAUAUAUACUAUCUACUGGUAAGUAUAUCUUUAAUAUACUUACCAGUAGAUAGUAUAUAUAGUGAACACCGAUAUGCGUCAUCAUCAAGUGAUUUAAUUAUGCCGUUAGUUAAGCAUGCGAGCCACAUGUGGUGAGCUUACG	223	Fail	Precision less than 75%	1	0	1089	763	15430	5	12
osa-MIR1437a	GUGCCUAGUGCGGCACCGGAGC	22	23	44	UCCGGCGCCGCACUAGGCACUG	22	147	168	GCGCGCGGGGAGGGAGGGAACGGUGCCUAGUGCGGCACCGGAGCUCGCCAGCACGCAGGAGUGAGGUGAGGAGGACGGCGGCCAGGGCGCGGAGAGCUUGCCGGCGCUCCGCCACCGCCGCUACCUCCUUCCGCGUGCUGGCGAGCUCCGGCGCCGCACUAGGCACUGUUUCCUCCCUCCCCACGCGC	188	Fail	Precision less than 75%	1	0	88	75	1639	5	9.95
osa-MIR531b	GUGCGCAUCCCCGUCGAGCG	20	40	59	CUCGCCGGGGCUGCGUGCCG	20	11	30	CCGAGCCUUGCUCGCCGGGGCUGCGUGCCGCCAUAGCUGGUGCGCAUCCCCGUCGAGCGUUGCUCGACG	69	Fail	Precision less than 75%	2	0	145	26	406	5	42.12
osa-MIR1849	UAUCGUAUCCUAGGUUGGUUU	21	66	86	GCUAACCUAGGAUAUGAUGGG	21	7	27	AAAUAAGCUAACCUAGGAUAUGAUGGGACAUUACCUAUCUAGAUUCGUUGUACUAGGUAAUGCCCUAUCGUAUCCUAGGUUGGUUUAUUU	90	Fail	Precision less than 75%	0	0	90	15	509	5	20.63
osa-MIR1860	AUCUGGAAGCUAGGUUUUCUCU	22	91	112	AGAAAACCAGCUUCCAGAUCU	21	38	58	UCUUGAUUUGAUGGUAGGGUUAGUGUUAUUUGUAAAGAGAAAACCAGCUUCCAGAUCUCGAAUUUGCCUCAAACUUAUCUUCUCUUGUAGAUCUGGAAGCUAGGUUUUCUCUUUACAAAUAACACUAUUUUUUCCCCCAUUAGGUCUG	148	Fail	Precision less than 75%	0	0	55	11	157	5	42.04
osa-MIR1861d	UGGUCUUGAGGCAGGAACUGAG	22	18	39	CGGUUCCUGUCCCAAGACCGAG	22	82	103	UUGCAUAUUCUUAGGCCUGGUCUUGAGGCAGGAACUGAGUAGUUGGUGAACUCGCUCUAUGUUGUUCGUUCACUCGCGACGCGGUUCCUGUCCCAAGACCGAGUCUGUGAAUAUACAA	118	Fail	Precision less than 75%	2	0	13	2	207	5	7.25
osa-MIR1861l	CGAUCUUGAGGCAGGAACUGAG	22	23	44	CGGUUCCUGUCCCAAGAUCGGG	22	87	108	UCGUGUUGCAUAUUCUUAGGCCCGAUCUUGAGGCAGGAACUGAGUAGUUGGUGAACUCGCUCUAUGUUGUUCAUUCACUCGCGACACGGUUCCUGUCCCAAGAUCGGGUCUGUGAAUAUACAAAUGUGA	129	Fail	Precision less than 75%	2	0	127	6	341	5	39
osa-MIR1846e	CAACGAGGAGGCCGGGACCA	20	10	29	ACUCCGGCCUCCUCGCCGGC	20	42	61	CGCAUCCGCCAACGAGGAGGCCGGGACCACCGGAUCCGGUGACUCCGGCCUCCUCGCCGGCAGAUCCGG	69	Fail	Precision less than 75%	4	0	44	11	364	5	15.11
osa-MIR2865	CUCAGCAGUCGACUGUACCGUG	22	11	32	CGGUGCAGUGACUGCAGAGGA	21	69	89	GAUCUGAAUCCUCAGCAGUCGACUGUACCGUGCCUUUGUCAUUGAUCCACAUGUUAGUGAAAAAGGCACGGUGCAGUGACUGCAGAGGAUCUCAAUCCGGA	101	Fail	Precision less than 75%	2	0	34	18	120	5	43.33
osa-MIR3982	AGUUGCCUACAUGGAGCGCCA	21	194	214	GCGCUCCACGUAGGCAACAAU	21	8	28	CGAUGUGGCGCUCCACGUAGGCAACAAUUUUGCAUCCGGCCCCCUUUUGCAGGACAGCGUGGUGGUAAUAUUGUACUUAGCCCCUUUGAGCCACAGUACCACCCCGAAACUCCCCGAAAUCCCCAAAUCCCUCCUCCCUCACAGGAGCUCAAAGGAGCUAAGUGCAAUUUUUGGAUGAGGCUGGACGCAAAAUAGUUGCCUACAUGGAGCGCCACGUCG	219	Fail	Precision less than 75%	2	0	24	5	54	5	53.7
osa-MIR5510	CUCAGGAGUGGAUUGGGCUUC	21	96	116	AGGCUGAUCCACUCCAGAGGA	21	11	31	GUUGGCUCAAAGGCUGAUCCACUCCAGAGGAGGUUUCGUAGGACAGAUCCCCUCGAUUCAUUGUCACUCGUUCAUGGAUCAUCCCGAUGAACAUCCUCAGGAGUGGAUUGGGCUUCAAGACAGCA	125	Fail	Precision less than 75%	2	0	10	7	24	5	70.83
osa-MIR5542	UUUGAGAAGGUAUCAUGAGAU	21	11	31	CUUGUGAUACCUCCUCAAGGA	21	124	144	UUCUACGGUCUUUGAGAAGGUAUCAUGAGAUACAAAAAAUUUAGUGUAAAAUUUAGUAUCUUAUGAUACCUCAUAGUACCUAGGUACCAUAAGAUACUAAAUUUACAAUAGAAAAAAUGGUACCUUGUGAUACCUCCUCAAGGAACGUAAAA	152	Fail	Precision less than 75%	2	0	83	1	694	5	12.1
osa-MIR5828	UUACGGCAUUAAAAGUAAAUC	21	11	31	UUUACUUCUAAUGUUGUGACA	21	83	103	AAGUAACUUGUUACGGCAUUAAAAGUAAAUCUAUUGUGGGUUUAGAAACAUAAGUCUAUUUGGAAAUUAACCCCACAAUGGAUUUACUUCUAAUGUUGUGACAAGUUACUU	111	Fail	Precision less than 75%	1	0	66	11	154	5	50
osa-MIR5512b	UAGGAUAUGGUAAUGCUAAAA	21	102	122	UUAGCAUUACCAUAUCCUAUU	21	11	31	AUGUAUUUUUUUAGCAUUACCAUAUCCUAUUUGGCAAUGAAUUUCACUUUAGACAAUCCAAUCUUAAGAACAUACUCUAGUAUAUGAAAUUCAUUGCCAAAUAGGAUAUGGUAAUGCUAAAAAAAAAUACAA	132	Fail	Precision less than 75%	2	0	89	2	161	5	56.52
osa-MIR2872	UGGGGUUCUACAAACCGAACU	21	331	351	UUCGGUUUGUAGAAUACCAUC	21	18	38	CUUAGAUUAUUUCAUAGUUCGGUUUGUAGAAUACCAUCUUCGAGUUCUUGAUUAAUCACUCAUCUGCAAUUGAUGGCAACAGGAUGCUCGAUCUUCCAUCAGGUAAAGAUAACUCUUGAUUUGGCGAAAACUUGUCACACAUGAUUUGACUUUCGAUCAACACGAUCUAAACUUGCAAUUUCAGCACCAUGUCUUUUCUAGUUACCAACCGUGCCGAAAUCUGAUUGGCCUUCACUGAGAAGGCUAAUCCUUGCAUGCGAAUCGAAGAAUACAAGCAAGAAAAAGGUAGAUUGUAGCUCAAUUGCAGAUGAAUGAUUUAGCACUCGAAGUUGGGGUUCUACAAACCGAACUAGUGGUGAA	360	Pass	Precursor > 300 nt	1	0	53	4	72	1	79.17
osa-MIR5339	UGGGAAUAUUCUUUAUCUGUU	21	317	337	CAGAUAGAGAAUCUUCUCAGA	21	21	41	AUGCUGUAAGGCAUCGUUAACAGAUAGAGAAUCUUCUCAGAAAAUUCUCCAAAUUUGAUGUUUGAAAUCUGACUGAUUCUUUGAGAACUGUGAGCCUGUAGUUAAGCUAUCAGCUUGAAAUCCUUUACUGCAGCACUACAUACUCCGGAACCUUGUUACUGUUAUUAGCCACCAGCAAGCCAGCUCAAUUUACAGUUAGUGCCACCACAAAAGGACUCUUCCCAGUUAUAUGUAAGCUAUACCACCCAGAUAUUCAGCUACACCUUGAAGGCAUAAGAAGCAUAUGCUUUUGGAUACAAUCAAAUGGAGAAUCUGAUGGGAAUAUUCUUUAUCUGUUAACAACAAACAAAGGCUCAG	357	Pass	Precursor > 300 nt	3	0	581	536	1210	3	93.17
osa-MIR5794	UGAGGAAUCACUAGUAGUCGU	21	401	421	GACUGUUUGCGAUUCCCCAUG	21	18	38	CAUCGAUAUGGCUGCAAGACUGUUUGCGAUUCCCCAUGAAAUCCAAAUAUGGAAAUCAAAAGGCUUGAAGUAGAUACUGUUGGCAUACACACAACCAUAGAGUUCAUCUUCAGAACCAAAUCCACGUUCUUGAAAAUAUGAGGAGGGUGCUGCUGGAAGAACAACAAUCGCUCAUCGUGAUGGCUGCCCACCAUGGUGACCGUAGAAACUAGCAUAGAAAAAAGUAGAUAUCUCAAGUGACUUUGUUCAUUUACGUUGGGAUAGACAAGUAACUACCUUUUCUAUUUUAGUUUCUAUGGUCACUUUGGUGGCAGCCAUGAUAGACAGAAACAAAGGCUCACCGAUGAAACCCAGGACUUGCUCUACUUCAAGCUUAUUGUUUUCUAUAUUCUGGAUUUC…	436	Pass	Precursor > 300 nt	5	0	4998	1	6358	1	78.63
osa-MIR5501	UCUUGUGGCUAGAAGGGUGAG	21	336	356	UAUUCCUUCUGCACCACAAGGAU	23	13	35	AUCUUUGCCGAUUAUUCCUUCUGCACCACAAGGAUGCCAUGAGGUUCCCUUCCUUCUGUAGACAGAUAUGGUGCAAGGUGGAACUUUCCACAUGAUAGGGAAGGCACCGUGAGGUAGGGAAUGGUGUGCCUUCCUUCGUGCAAGAGGGAAAAGAGGGAUGUCAGAGCCAGCAUAGAUGAUUGCAGCGGACCAGGGUGAUUGGAGCAGGCUCCUCCCCUUGUUUGGUGCCGGUUGGUUGUGCCUGCUAUGGCUUUCCCUGCCAGCAUCAAGCCAUCAACUGUGAUGGGGGUGCGCAAGGGAGGGAUGCACAUUUGGGAUAAGCAAAGAUGUUGAUCUCUUGUGGCUAGAAGGGUGAGGGGCAAAAUA	366	Fail	Precursor > 300 nt;23/24 nt miRNA star;No mature or star reads detected	2	0	8	0	12	5	66.67
osa-MIR1863a	AGCUCUGAUACCAUGUUAGAUUAG	24	341	364	AGUCUAAUAUGGUAUCCGAGCUUA	24	11	34	CCAUAUCUCUAGUCUAAUAUGGUAUCCGAGCUUAUUGGUUAGUUGCUCUUGUUCCCUCAAUCCCGUUUGUCUCCAUCCACAACCACACGAGUGCAAAGCCUCACAUUCAUGUCAACAACAACUCUCAUGUCAUUAGCAAAUCUAGUGUCUAGCAUCAACACCUAGGUAGCACUUAUUGGUUAAAAAGGGCAUUUGCUAGGAAAAAUGAGCAACCACUAGUCCACUACACGUUUGGAUGCUUGACAAUAUGUGCGCUUUGGUGCUUGCAAUAAUAAUGUUGUGAUGGAAGGUUUGUCACUAAAUAUUGGUUAGCAAAGUUGCAGUAUGGGGAAGACCAAUAAGCUCUGAUACCAUGUUAGAUUAGUGAUAUGCCU	374	Pass	Precursor > 300 nt;23/24 nt miRNA;23/24 nt miRNA star	1	0	3329	245	3675	3	97.77
osa-MIR1863b	AGCUCUGAUACCAUGUUAACUGUU	24	304	327	UAGUUACAUGGUAUCAGAGCUGA	23	32	54	CAAUAGCAAUGCAUCAGUUACGUUUCCUACAUAGUUACAUGGUAUCAGAGCUGAAAUCCUAAACCAAUGAAUGUUUAUCCAGCACCAAUCCCCUGCUGCUAGGAGCUGUAGCUCUCGGGGCAGUACCUAAUCCGCUGCUGAUCUGUUUCUAGUCAUGAAAAGCACUGUGAUCUGUAAGUGCUUGCUGCAUGCCAUGGUUUUGCCCAAUUCUAUGGCCAUCGUUGGAUUCGUGACCUGACAGUGAUGCAAUAAUCAGUGAUGGAUUUGUGUUGGCUCUACUUGGGGUUGAGGAUCUUAGCUGUUAGCUCUGAUACCAUGUUAACUGUUUAGAGACUUGGCUGAUGCAUUACUUUUGGAAAC	360	Pass	Precursor > 300 nt;23/24 nt miRNA;23/24 nt miRNA star	2	0	33	5	46	1	82.61
osa-MIR2879	GCCAGAUGUGUUAAAAUAAUGACC	24	269	292	UCAUUAUUCUAACAUAUCCGGAUC	24	19	42	UGCCCAGACGCGCUCUGGUCAUUAUUCUAACAUAUCCGGAUCAACUGGAGAGAGAAUUUUUAGAAAGGAUGUUUGUGCACUUGUUCAACCUGUUUAACAAUCACAAUCAGAUCACAAAAGAUUAUACUGACACUAAAUUCAUCUGAUCUAGUACUUUAUUUUUCCGCAUAAUGCCUCUUGUUUUGACUACUUGAUCAUUUUUAGAUGUUUGUCAAUGGAUGGCACGAGGGUAAAAGCGCCAUUUAUAAAAUUUAAUCUCUCCAAUUGAGCCAGAUGUGUUAAAAUAAUGACCAUAGUAUGU	301	Fail	Precursor > 300 nt;23/24 nt miRNA;23/24 nt miRNA star;Less than 10 reads in a single library	2	0	14	5	28	5	67.86
osa-MIR5156	AGCCUGUAAAACUGCAAAAAGGAA	24	13	36	CCUUUUUGCAGUUUUGCAGGCUUU	24	310	333	UCGUGAGGCAAAAGCCUGUAAAACUGCAAAAAGGAACAUUAUCUCUCCUCUCUCCCCUAGUGUUACCGGGACUCCCGUGUCUAAGAAAAAUUUGCCGCGUCGACACGCAUCCCCGUGUCGAUGUGUAUCAGACGCGGGACGACGCGCAUCGGACACUGCUAGCGCGAGUCCAAGUCCAAAAGGAGAGUUGCAAUCGCUGCUGCUGUGCUGCAAGGUGAAGUAAUAAAGCUCUAGCAGCAGUCCUGUAGUGUGUAGGGAUAAAGCAUGUGGGAGAGAGAGAGCAGGUGAGGGAGAGAGGAGAGAGAAUGUCCUUUUUGCAGUUUUGCAGGCUUUUGCCUCACAC	343	Fail	Precursor > 300 nt;23/24 nt miRNA;23/24 nt miRNA star;Less than 10 reads in a single library	1	0	17	1	150	5	12
osa-MIR5826	UAGCCCAAAGUGAGAAGAGUGGGU	24	299	322	CCACUCUUUUCACUUUGAGCUAGG	24	13	36	ACUAGGGGCUAACCACUCUUUUCACUUUGAGCUAGGAAUACUUGCAAGGUGUUGUUUUUUUUUCUCCUCCUAGACCUGUUCUUCCUCUCCCCUGCUCUCUCUCUCUCUCUCUCAUGUUCUUCCUCCCACUCCUCUCUCUCCUGUUUUGGUUUGAGCCUCAACGUGAUGGUGAGCAUCUCCUGUUUGCGUCAGCUCAUGGGAUGAAACUUCUGCCCCACCAUGAUGGUGGACAGAAAGGGGAAGGAGAACUCAAGGAAGAAGAACACAGGUCCAGAGUGCAACUUCUUACAAGAAUUCCUAGCCCAAAGUGAGAAGAGUGGGUAGCCCCUAUU	332	Fail	Precursor > 300 nt;23/24 nt miRNA;23/24 nt miRNA star;Less than 10 reads in a single library	2	0	2	2	20	5	20
osa-MIR5082	UGCGAUGAUGGCCGCGCGGGUUCA	24	508	531	AGCGCGGCGGCCAUGGUUGCGGC	23	13	35	GGCGGGCGGGUGAGCGCGGCGGCCAUGGUUGCGGCGGUGGUGGCGCGCGGCGGCGGCGGCGGCUAGGGCUCAGGCGGCUUGGUGCGGGAGAGAGGCGGCGGCGAAGGGGAGAGAUCGCUUCGAGAGAGUGAUUUUAUAGCGAGGGGAUUAGGGUUUAGCUCUAGUGGGCCAUGGGGGAUAGUUAGUGGACCACUAUGGGCCGGGCUAGAAUUAGUUGGGCCUUCGCGAGCCCAACUUGUGGGCUAGUUUUUCGCUUGUAAAAGGCCAUGGGGGGAGGAGGCGGCGAGCUAGGGUUUCGACCCUCACGAACACUACUUGAUCUUAUCCGAGCUUGCCGUCCGGCGGCGCCGCGGCGGCCGGAGUCGCCUCUCCGACAUUCGCGCCGCCACCGACGUCCUC…	541	Fail	Precursor > 300 nt;23/24 nt miRNA;23/24 nt miRNA star;No mature or star reads detected	3	0	140	0	173	5	80.92
osa-MIR5805	ACGAGUGAUGGCGGCGUAUACCUG	24	11	34	GGUGCACGCCGUCGCCACCCGUGU	24	375	398	CGACAUCAGCACGAGUGAUGGCGGCGUAUACCUGCGGGAAGGCGGCGGCGGCAUGAAGGUACAGGGGCAAGCAGCUGCGCGGCGCAGCCUGCUGGAGCACCUCCAAGACGUUGCGGCACUUGUUCUGCUCAAUACACAAGCAAAAUAAUGAGGAUAGCUAGCGUUUGGGGAUGGGCCAGGCGGCCAACAUGACGAGGUAAUGAUGGAGCUGCUUGUGCGCCGGCAGAAGUAGUGGGACUGCAUGGAUAUGGCCACACAGACACCCAGUUGGCCUGCAGGCUCUGGCAUCGAAGUUCUUCUCGCGCCCCGGGAGCACUGCGCUGCAGCUGCUUGCCCCAUCCGCCUCCACCACGCCGUCGGAUGUCGCCUCUGCAGGUGCACGCCGUCGCCACCCGUGUU…	407	Fail	Precursor > 300 nt;23/24 nt miRNA;23/24 nt miRNA star;No mature or star reads detected	3	0	28	0	29	5	96.55
osa-MIR5807	AGGAGGUCUGGAGAGUUAUGUGGC	24	11	34	CACAUAACUCUCCACGCCUCCUAU	24	321	344	AUCUGAAAGUAGGAGGUCUGGAGAGUUAUGUGGCAGGAAGCCAAGCCAGGAAAUGUAAUGUAAUCGACAGCUCUAACUGAAACAUCCCUUAUAAGUUAUUUUUAGGGAACAAACCCUUAUAAGUAAUCACACUUCAUAAUGAGGCACAUUACUCCUCUAACUGAAACAUCCCUUAUAAGUUAUUUUUAGGGAACAAACCCUUAUAAGUAAUCACACUUCAUAAUGAGGCACAUUACUCAUCUAUAAAAUCAAUGUGGAUAGAUUGAUCAUCAUGACCUACAUGUGAGCUGUCGAUUAGAUUAGAUUUCCUGGCUUCCUGUCACAUAACUCUCCACGCCUCCUAUUUUCAGAUU	353	Fail	Precursor > 300 nt;23/24 nt miRNA;23/24 nt miRNA star;No mature or star reads detected	1	0	9	0	26	5	34.62
osa-MIR1881	AAUGUUAUUGUAGCGUGGUGGUGU	24	38	61	ACCACUACGCUACAAUAACGUUGA	24	280	303	AACCAAGUUAAAAUGCUCAUAGGUAUGAACAAGCAUCAAUGUUAUUGUAGCGUGGUGGUGUGACCUCUGUGCACGUAAGCUUGAGGCAGCAAGUUCGACUCCUUCAAAAGGAAGAUUUGUACCGCUGGGGAAGUGCCAGAAGAAAAGAACAAGGAAGACUUGCUAGCAGGACAAAAGGACGGUAAACUUGGAAAAAAAAAGGUCCAGAAGAAAAGAACAAAGAAGAACUGCUUGAAGGAGUCGAACUUGCUACCUCAAGCUUGCGUGCACAUAGGUCACACCACUACGCUACAAUAACGUUGAUGCUUGUUCAGACCUGUGAGCAUUUUAACUUGGUU	338	Fail	Precursor > 300 nt;23/24 nt miRNA;23/24 nt miRNA star;Precision less than 75%	0	0	97	19	578	5	20.07
osa-MIR2877	UUGCAUCCUCUGCACUUUGGGCCU	24	292	315	GUCCAAAGUGCAGAUGACGCAGCU	24	27	50	AAUCUUGGUUUAAUGUAUCAUCCGAUGUCCAAAGUGCAGAUGACGCAGCUUGGGUGCUGAUGUGGCAAUCCACGGUGGUGAGAAUUUUGCAUUUAGCCCCCUCAUGCUACAGUAUGCCUUCAAGUCUACUCCCACCACUCCCAAAUCUUUUGGUGCAUGGCUUAAACUAUGAAUUUGCUGGAUGCUGAGAAAUGCAUAUUUGUUGAUUUGGGGUGGUAGGAGUCGAUUUCGGGGCAUACUAUAGUGAAGAGGCGUAAGUGCAAAAUUCUCGUCACUGUGGACAAGCCUGAGUUGCAUCCUCUGCACUUUGGGCCUCGAGUGAUACAUUAAACCAAGAUUAAGGGUGUUUUUUAGAGGGAAA	361	Fail	Precursor > 300 nt;23/24 nt miRNA;23/24 nt miRNA star;Precision less than 75%	3	0	30	3	441	5	7.48
osa-MIR5079a	AAAAAGAUACAGAUUAAAAGA	21	378	398	UUUGGAUCUGUUAUUUUGGUAU	22	11	32	UUUCUUAUAAUUUGGAUCUGUUAUUUUGGUAUCAAUCUAUUAGGAAUAGGUUUACAUAGUUAUGGUUCAUUUACAUUACCCAUCUAAAUGAUUACAUAACAUAAAACCUUAAUGAAAUGGAAAAAACUUCCAUUUUUGUGUUUGAUUUGAGAACCCCUUGAACGCCUUCUCAAAGGGUUCUCAAAAAUUCGAGAUAGAUCUAAUUAGACUCUUUUACUUUUUUCUGAAUUUUUUAGUAUUUCCACUAUGGAAUAUAGAGCGGACUAGUAGAAGAAAAAAAAUCCUAUUUAGGAUAAUAAUUGGAUAACAGAGCCUCUACCCUGUCAACGGAUAGCGAGAGAACAAAAUCUGGAUAAAUACCGAUUCCUAUUACUGGUAAAAAGAUACAGAUUAAAAGAA…	406	Fail	Precursor > 300 nt;Less than 10 reads in a single library	4	0	3	2	97	5	5.15
osa-MIR6254	UGCUCCGGAUAUUAUGGCAUG	21	11	31	AGUCAUAAUAUCCGGAGGUUU	21	310	330	AAUUGCAUAAUGCUCCGGAUAUUAUGGCAUGUAGCAUAUAACCCUAGUCAUUAUGGUAUCAAGGUUUCGCAAAACCCAGCAUUCACUCAAAUCAUAAAAAAAACAACUUGUUGACACAUAUUCACUUCAUUUUUCAUGCCAUAAACCACUAUGUAUUGUUCAAAUGUUGGUUACUUGAUCAGGAUGACCAGUUUAAUCAGUCAACGUUUUGAACAUUAUUAUGUCAAGGAUGGUAAAAUUAGCUGAAAUUUGAACUAGGAUGGAUUUUAUGAUACUUCUAGGUUAUAGAGCAUAGGGUUAUGUGCCUCGAGUCAUAAUAUCCGGAGGUUUAUGCAACU	338	Fail	Precursor > 300 nt;Less than 10 reads in a single library	2	0	2	1	7	5	42.86
osa-MIR5079b	AAAAAGAUACAGAUUAAAAGA	21	378	398	UUUGGAUCUGUUAUUUUGGUAU	22	11	32	UUUCUUAUAAUUUGGAUCUGUUAUUUUGGUAUCAAUCUAUUAGGAAUAGGUUUACAUAGUUAUGGUUCAUUUACAUUACCCAUCUAAAUGAUUACAUAACAUAAAACCUUAAUGAAAUGGAAAAAACUUCCAUUUUUGUGUUUGAUUUGAGAACCCCUUGAACGCCUUCUCAAAGGGUUCUCAAAAAUUCGAGAUAGAUCUAAUUAGACUCUUUUACUUUUUUCUGAAUUUUUUAGUAUUUCCACUAUGGAAUAUAGAGCGGACUAGUAGAAGAAAAAAAAUCCUAUUUAGGAUAAUAAUUGGAUAACAGAGCCUCUACCCUGUCAACGGAUAGCGAGAGAACAAAAUCUGGAUAAAUACCGAUUCCUAUUACUGGUAAAAAGAUACAGAUUAAAAGAA…	406	Fail	Precursor > 300 nt;Less than 10 reads in a single library	4	0	3	2	97	5	5.15
osa-MIR5075	UUCUCCGUCGCCGCCGUCCGC	21	458	478	GGGACGAGUGCGACGGGAUGG	21	12	32	GUCGGAGGAGCGGGACGAGUGCGACGGGAUGGCGACCGUCGCCGGCGACAGGUUCCUCGCCGUGAGCGGGUACCGCACGGCGAGGCAGGGCGGGUUCGAGCGCGACGCCGAGUGGUUCGACCCGGCGGCGCGCGCGUGGCGCCGCCUCGACCGCGUCCGCGCCCCUCCCUCCGCCGCCCACGUCGUGGUCCGCGGCCGCGUCUGGUGCAUCGAGGGCGCCGCCGUGAUGGAGUGGCUCGGCUCGCGCGGCGGGUGGCGCGAGGUCGGCCCCUCCCCCCCGGGCCUCAAGGCCGGCACCGCCCGCGCCGUCUGCGUCGGCGGCGGCGAGCGCGUCGUCGUCACCGGCGCCAUCGAGGACUCCGACGGCGGGUCCGGCCGCCACGCCCUCUGGGUGUUCGA…	488	Fail	Precursor > 300 nt;No mature or star reads detected	2	0	0	0	5	5	0
osa-MIR5078	CCUCGUUCGACCGUGGCAUUU	21	405	425	AUGCCACGGCUAAAUAGGGGG	21	13	33	GGCUACAAUAAAAUGCCACGGCUAAAUAGGGGGUGUUCGCUAGAAUGUCAUCGUGGACGGUAUUUCCCUUGGAUCUUCUUCUUCCUCCAACACCUGCCAAUUCCCUCCAUGUCAUGUCGUCGUCCCAUGGCAGAGCGCUCCAACCUGGCGCAUCCGAUGAAGUAGCCGUCGCUGCAUAUGCAUUGGUUACAGCAGCACCAGCACUACAGGAUGCCAUCGCCGCCGAGCACGAAUGUGAAGCAGAGCUCCUUGUCUUGGCAGUCAGGCACUGGUGGUGGGCAUCAUGAGCUGCUGCUGGAGCCAACGAUGGCAUGACAUGGAGGGGAAUGACCAGCACCCAACGUCGAGGGAGGAAGAGAAGAUCCAAGGGCAAUAUUGUCCAUGAUGGCAUUCUAGCGA…	435	Fail	Precursor > 300 nt;No mature or star reads detected	4	0	0	0	101	5	0
osa-MIR5083	AGACUACAAUUAUCUGAUCA	20	351	370	UUCAGAUAAUCAGAUUUGU	19	13	31	UCCUGGCAGUUCUUCAGAUAAUCAGAUUUGUCCAUGAGGUUUCAACUGUUGCAUUCCAUUGUUGAGUUUUAUUCUGUUUGCGUUUCUGUUUGUUUUUGUCAUGGAUCUGGCUGAUUGGAGGCUGUGAUGACCAAAAAAUACCUACCUAUUUUCUGAGGGAUUCCAGUCCUUCUGAUUGAUAGAAACCAAUGGAUCCUUCUGAGCCUGCCAAGAUCUUCAGAUUCUUAGUUUUGUAUUCGGCUUUUUCGAUUUGUCUUCGUAUAUUGCAUUCUUCUAAAAGCAAGCAAGAUUCGUAACAGUUGAUGGGAUGAUAACCUUUCACAGAAACUGUAUGUGUUGACCCAAAAUUCAGACUACAAUUAUCUGAUCAACUCAGACAU	380	Fail	Precursor > 300 nt;No mature or star reads detected	5	0	93	0	1146	5	8.12
osa-MIR5147	ACAACUCUUGUGGAUGGAGGG	21	339	359	CUCCAUCCACGAGAGUUGUAC	21	11	31	CUAGUACUCGCUCCAUCCACGAGAGUUGUACAUAUAACUUUUUUCACAGUGACCAAGGAGAACACUAACUCCUCUGAUCCAUUUAUUCAUCUAUAUGGAUUCAUACGCAGUGUCGUUUCGUUUUUCCCGCAUAUCGCGCAUACGCAACCAACAGCCCCGCCCUCGUGCACUGGUGCCGCAUGCAUGCAGUUGCCUUGCCAAUUGCAUGUGCAUGCUCAACUGGUUGGCUGCUCGGGCCGCGUUAUCAAAUUAAUCCAUCCGCAGCCAUACGAUUACUGCUUCGAGGCACAAACAAAAUACGUUCAACUCUUGUGGAUAAACUGAGAAAUGUUAUGCGCACAACUCUUGUGGAUGGAGGGAGUAAUG	366	Fail	Precursor > 300 nt;No mature or star reads detected	1	0	59	0	60	5	98.33
osa-MIR5149	GAGGAGCUGUGACGAUUUGGGA	22	343	364	CCAAAUCGCAACAACUCCUCCA	22	11	32	CAUAUAGGUCCCAAAUCGCAACAACUCCUCCAAAAUCCUACGUGGCGCUGAUGUGGCGUGCCACACGAACGUGACGUGGCAUUUAAAAAUUUUCCUUUUCCUUUUUUUUCUUUUCUUCUUCUCUUUUUUUUUCUUUUAUUCUCUUCUCUUUUCUCUGUGACCUGAGCAACCCGUGUAGCGGUGGCCUAUAGCUGCAGUGAGAGCAAGAAAAGGAGAAGAAAGGAAAAAAAAGAGAAUAAAAAAGGGAAAUGAAAAUUUUUUAAGUGGGUCUCAUUUGUCAUUCAAUAUUAUGCCAUGUCAUGUCUGUGUGUCAUUGCCACAUCAGUGCCAUGUAAGAUCCUGGAGGAGCUGUGACGAUUUGGGACCUACAUGACAC	376	Fail	Precursor > 300 nt;No mature or star reads detected	3	0	1	0	36	5	2.78
osa-MIR5529	GUUUCAUCCAUGGACACCGCA	21	301	321	UGGUGUUGCGUGUGAUGUUUG	21	14	34	AUAUGUGUGAGCGUGGUGUUGCGUGUGAUGUUUGUAGUGAAAUUGAAAAAAAAAAGUAGGUUUAGUAUGCAUAAAUAAAUGUUCUCAUUAUUUGUGUGGAUGAUUUAGAAACGGACGAACUAAUUACAUACCGGGGUAAGAUCGAUUGAAAUUCCAUUAGAGCGCAAUGAAUCCCCGAGACAAUUGAAUUACACCAAUGAUCGCCCAAAAAAAUAAAGAGUACAAAGUCAUGUCACCGAGGCUAAAUUCGCCUCACUACUUGUGUGGAUGUACAAAAGAGACCAUUAAUUUCAAUCUACAGUUUCAUCCAUGGACACCGCAUUGUCCAUUG	331	Fail	Precursor > 300 nt;No mature or star reads detected	4	0	0	0	4	5	0
osa-MIR5540	UUGUGCGAGAUCGACGGUAUA	21	313	333	UAACGUCGAUCUCGCACGAUC	21	14	34	UUUUGCGAUAAUAUAACGUCGAUCUCGCACGAUCUCGCACAACCGUUGCGCGAAAAUGACGUGGAUGUGACAUUGCAGACGGUAUUGCGCAUUGAAAGUACGAGACCGCACCGUGCACGAUAAUUAAUCACUAAUUAUUAUUAGCUAAUAGUUAAUUAUGUACUUGAUCACUAAUUAAAUGGAGCCGGUUAAUACUGUCGCAGACUGUUUCAGCAAGACCUCGCUCUUUCAUUUCGUAAGACCGCGCGGUCUCGCACAUAGCCCACGCGAUACCGCCUGCGACGUCACGCAUCCGUUAUUUUCGCGCAAUGAUUGUGCGAGAUCGACGGUAUAUUUUCGCAAA	343	Fail	Precursor > 300 nt;No mature or star reads detected	1	0	15	0	37	5	40.54
osa-MIR1851	CGUCUGGGAUGGCAUUUUGGC	21	439	459	CAAAAUGCCAUCCCGAACAGA	21	15	35	CAGAGUGUCUUCGCCAAAAUGCCAUCCCGAACAGAAAUGCCACUUCCUCUUCUUCCUCCAUCCUGCGCGUGAAGAGCUCGCCUGCGGCCAUGGCUAGCUCCCUCCCUGCCAUCGCCGCCGCACGGGCAGCGGAGCCCGCGGCGCAGUGGCGACUCUUCGGUUGACGGCGGCUGGCUACGCGGUGGCAACGAGGAGGCGGCGGCGGCCAGGAGCUGCUCCACCGGCCCCACGCGCACGCGCGCCGGCGGGAUCCGCGCGUCGUCGCCGGAGUCCUUCCGCGACGACCUCAGCUGCACAGGCGUUGGCGGGGAUGGCAGGGAGGGCAGCGCCCCGAUCGCCGUCGGCAAGGCGGCAUCGGCGCGGCGGUGGAGAUGGCCAUGGCCGCCGGCGAGCUCUUCA…	471	Fail	Precursor > 300 nt;Precision less than 75%	1	0	17	8	831	5	3.01
osa-MIR5160	CGAGAUCGAUGGUAUAUUUCUG	22	348	369	GAAAUAUACCGUCGAUCUCACA	22	10	31	CUUUUUGCAGAAAUAUACCGUCGAUCUCACAUAACCAUUGAGCAUGACGUCGUGGGCGGUAUCGUGCAGGGAAAGCCGGUCUCGCUGAUUGAAAUAGCGAUACCGGACUGCCACCGAUUCAAUUAGUGAUUAAUUAUCAUGAUUAGCGAUUAAUUAAUUAAUUAUUAAUCACUAAUCAGGAUAAUUAGUCACUAAAUAUUAUUAGUUAAUAGUUAAUUAGGUAAUUAAUCACUAAUUAAAAAGUGGAGAUCAUUGCAUCAGUGAGACAGUGUCGCUGUUUCAAUCAGCGAGACCGCUCUUCCGUUCCGCGAGACUGCGCGGUCUCGCCCUUUUGCGCAACGGUUGUGCGAGAUCGAUGGUAUAUUUCUGCAAAACAAUUU	380	Fail	Precursor > 300 nt;Precision less than 75%	0	0	14	4	82	5	21.95
osa-MIR5527	UCUCAGCCAGGGCAGUAACAG	21	11	31	GGCGCACUGCCACUGCCUCAGCAAC	25	300	324	UGAAGACAGUUCUCAGCCAGGGCAGUAACAGGUACCCAAUUCGAGUGGUGUAGGAGCAUCUGAUGAACCAACAUCCGCAGUUUUGUUUCGCCACUGUUCCUAUCAAGCUCUUCGUCAUGUUUAUGCGUUAUCCUGAUCCAGUACCCUCCUAAAUGACUAUCAUCCUUCCUGAUGUCUAUCAUUCUCACAGCCUAGCUUUCUACUCCCGGAUGCGUGAUUCGUUGGAUGACAGAAAGGCGAUCUGAAUCUAGGAUGAUCCCGUGGAAUCCUUCUUCCUUUGCUAAGAACAGGGUUAAUUUGGCGCACUGCCACUGCCUCAGCAACUUCUGGCACUCUGAUCCCUGAGACAAGCUCAUUGGAUACAA	365	Fail	Precursor > 300 nt;Star length not met;More than 5 mismatches in duplex;No mature or star reads detected	8	0	0	0	0	5	0
osa-MIR5535	UCUGCGUGAUUGAAGUCUGCAU	22	11	32	GCAGCAUCAAUGCAGAUG	18	303	320	CCCGAACUCGUCUGCGUGAUUGAAGUCUGCAUCCCCCAUGAGAGGAAUAGUGUCUUUGGUGCUGCCAUGCCAAUCCGAUCUAUUCCCUUUCUUUUUUUUUGUUUUUGUUUUUUCAUGUUUGCAUGAUCGGUGAUCAGGCCUUUUUUCCCCACGCUGUUCAGAUUCAUGGUGGUUUUUCUUGUCGAUUCAAUCUUCUAUGCUUUAUGGUUGCAAUUUUCCCAGGUUUUAGUUUAGUGUUUAUAACUAGACAUGAAAAGACAAGAUAUGUAUUUUUUUCGCAGGGGUAGAGUGAGAAUCCGGAUGCAGCAUCAAUGCAGAUGAGGAUUAU	328	Fail	Precursor > 300 nt;Star length not met;No mature or star reads detected	5	0	0	0	8	5	0
osa-MIR416	UGUUCGUCCGUACACUGUUCA	21	87	107	AGGAGUAUGAAUAGA	15	5	19	GAUGAGGAGUAUGAAUAGAAAGAAUUAGAAAAGCUACGGUGGUUGUUGAGCAGCGCCAAAAAAAACUCUGCUUUGCUCUGUUUCUGUGUUCGUCCGUACACUGUUCAUC	109	Fail	Star length not met;More than 5 mismatches in duplex;asymmetric bulge greater than 3;No mature or star reads detected	7	1	0	0	0	5	0
osa-MIR426	UUUUGGAAGUUUGUCCUUACG	21	7	27	UGAAAAUCCUUCAAU	15	130	144	UCGCAUUUUUGGAAGUUUGUCCUUACGAAAAGGCUAGCAAAAUUUAGUGAGGCAAUGAAUGAAAAGACAUCUAGCGAUACUAAAAUUAAAAUUUGAUAACCCUAAAAUGUGUCAAACUUUGGCAUUUCGUGAAAAUCCUUCAAUGCGA	148	Fail	Star length not met;More than 5 mismatches in duplex;asymmetric bulge greater than 3;No mature or star reads detected	9	1	0	0	0	5	0
osa-MIR435	UUAUCCGGUAUUGGAGUUGA	20	97	116	AACUCCCCAGCAGACCUGGAGCGAAA	26	16	41	UUCCACCUUCCCAAAAACUCCCCAGCAGACCUGGAGCGAAAAUUGCCUUGAAUUAGCUUCAGACCUAUAGUGUCGUUGAUAGUUUAGGGACAUGUUUUAUCCGGUAUUGGAGUUGAGGGAUGAAAAUUGGAC	132	Fail	Star length not met;More than 5 mismatches in duplex;asymmetric bulge greater than 3;No mature or star reads detected	10	1	1017	0	1464	5	69.47
osa-MIR2907c	GGCAGCCGAGCGAGGGCCUCGG	22	5	26	GAGGCCCCCCCCUCCCGC	18	69	86	GCGCGGCAGCCGAGCGAGGGCCUCGGGGCGAAGCCGCGGGAGAGCCCGAGGGGGUGACGUCAUGCCCCGAGGCCCCCCCCUCCCGCGC	88	Fail	Star length not met;More than 5 mismatches in duplex;asymmetric bulge greater than 3;No mature or star reads detected	7	1	0	0	0	5	0
osa-MIR2928	AAGAAGACGACAUUUUGUUG	20	97	116	AAAGCUUCCAAAAUUUUAAGUUCUACA	27	70	96	UUUUAUUUUGGAAUGAAGGUCAGACUUUGUUAAAAAAAAAUGAAGGUCAGACGUCCCAGGUUUUGAUUAAAAGCUUCCAAAAUUUUAAGUUCUACAAAGAAGACGACAUUUUGUUGAUCACAUUUGCAGGUAUUUCUGGACAUCAUAUGCUCUAUUUUCUAAUUUGUUAGGAAAAAAAGGUUUCAUCUUUAGACCUCUGG	200	Fail	Star length not met;More than 5 mismatches in duplex;asymmetric bulge greater than 3;No mature or star reads detected	14	1	0	0	0	5	0
osa-MIR2275d	AGAAUUGGAGGAAAACAAACUGAUUGCU	28	21	48	CUUGUUUUUCUCCAAUAUCUCA	22	86	107	UUGUUCAGGCACUGGAAGUGAGAAUUGGAGGAAAACAAACUGAUUGCUGGUUGUUGUUUGCAACAGUGUGGCAAACAAUGUUCAGCUUGUUUUUCUCCAAUAUCUCACCUUCAGGUUGAUUGCUUGA	127	Fail	Star length not met;More than 5 mismatches in duplex;asymmetric bulge greater than 3;No mature or star reads detected	7	1	1	0	1	5	100
osa-MIR417	GAAUGUAGUGAAUUUGUUCCA	21	44	64	GUACAAAUUUGAAUUCUU	18	5	22	UUUGGUACAAAUUUGAAUUCUUAAAUCUCUUAUAUUAUGAUAUGAAUGUAGUGAAUUUGUUCCAUG	66	Fail	Star length not met;More than 5 mismatches in duplex;No mature or star reads detected	6	0	0	0	3	5	0
osa-MIR2929	CUCAAGGGUGUUUGUGAAAUA	21	109	129	UUAAUACUUCACAUUUUAAUGGGAU	25	38	62	GGCGGAGCCAUGAAUUUUUGUCAUGUGGGGCCGACUAUUAAUACUUCACAUUUUAAUGGGAUCAUUUAUGCAAAUCUUAAUGGAUUUACACAUGAAAAUUUUAAGACUCUCAAGGGUGUUUGUGAAAUAGUUGU	134	Fail	Star length not met;More than 5 mismatches in duplex;No mature or star reads detected	7	0	0	0	0	5	0
osa-MIR5489	CAGGUGUUCUCGAUGGCUUCC	21	254	274	AUGCCAUUGAAACACUGCUAGCUAAAACAUAACUUCGUCCACAAAUUCAUCGUUGCCCUAAGAGUUUGCAGACUUGUAGUCAUAGACUCUGGUGUGCAAACUACAGAGAAUACAUGAAGAAUAUUUCCUGAAUGUCCUUUCUAUUACCUAUCUGUCUCAAGCAAUAGGCUUUGGAGGUUUCAGGAAACCACUGCA	195	15	209	CCACCCUUGCUUGGAUGCCAUUGAAACACUGCUAGCUAAAACAUAACUUCGUCCACAAAUUCAUCGUUGCCCUAAGAGUUUGCAGACUUGUAGUCAUAGACUCUGGUGUGCAAACUACAGAGAAUACAUGAAGAAUAUUUCCUGAAUGUCCUUUCUAUUACCUAUCUGUCUCAAGCAAUAGGCUUUGGAGGUUUCAGGAAACCACUGCAUCUGAGCUAGAGAGAUCAAAGAGUAAUCUGGAUUUCCUUGCCUGCAGGUGUUCUCGAUGGCUUCCUUGCCUAGUG	284	Fail	Star length not met;More than 5 mismatches in duplex;No mature or star reads detected	76	0	0	0	2	5	0
osa-MIR5497	CAGAAUAUCUGGGACGAGCAU	21	11	31	GCUCUCCCAAUGCCUUCCAUUCUCACACACUCUUCUAUAUGUUUUCUUGGG	51	80	130	AAUUGUUGCCCAGAAUAUCUGGGACGAGCAUGAUAACAUGUGCACAGUAUAGCUCGGACUUGUUAAUCUCCUAAUGUUGGCUCUCCCAAUGCCUUCCAUUCUCACACACUCUUCUAUAUGUUUUCUUGGGUAGAUAGC	138	Fail	Star length not met;More than 5 mismatches in duplex;No mature or star reads detected	29	0	0	0	0	5	0
osa-MIR5509	UAGGCAUUUUCUCUUGGCAUG	21	11	31	UGCCUUUGGAUUCGAAAUGGUCAGG	25	176	200	UUUCCAAGCCUAGGCAUUUUCUCUUGGCAUGCUGUGCAGCUUAUUCCAGGAAACAUUAUAUUGAACUUUAGUAGAGGAAUUGCAUAUUAAAGUUUUUCUUGAAGUAAGUCAAGUAAAUAUUUUUGGUGACAGGCUACAUUUGGGAUAGCAGGGAUACCGUCUAGUGCCUAAUGCGUGCCUUUGGAUUCGAAAUGGUCAGGCCUAUCGCCCUGUGAUUGUUAUUUCUUUGUUGGGUU	236	Fail	Star length not met;More than 5 mismatches in duplex;No mature or star reads detected	8	0	0	0	0	5	0
osa-MIR5525	UGAACCUUGGGAGCGAUCUGAA	22	11	32	CGGAUCUUUUUUGGUUUGGUCUCACA	26	174	199	GAUGUACAAGUGAACCUUGGGAGCGAUCUGAAACGAAUUCCUUGUUCUCAUGAAAAUAGUCAUGAAUGCGGCCCCAAUGUGUUCCAUGAGAUUGAUCCAUCCCUUUACCGCAUUAAAAGAAACAUUUAUCCAUGCCGACACCAAAAGGUUGUCUUCCUCCAAAAUGAAUUUUUCGGAUCUUUUUUGGUUUGGUCUCACAGCAGCAUUU	208	Fail	Star length not met;More than 5 mismatches in duplex;No mature or star reads detected	6	0	0	0	7	5	0
osa-MIR5544	AGAACACGGAGUAGAAGUUGGU	22	174	195	CAUUUCCAUUUAGUUUUUCAUACACCAUUAAUUUUCUUACUAACAAAAUCUUACCAUGCUAUAGAUUUCAGCCUCUUAUUCUCAUAUUCUUGUUCUAAUUAUGCACCUUGUGAAUCCAUAGGUUGUUCUUGUUGUUCGAUAC	142	13	154	UUGUUGUGACACCAUUUCCAUUUAGUUUUUCAUACACCAUUAAUUUUCUUACUAACAAAAUCUUACCAUGCUAUAGAUUUCAGCCUCUUAUUCUCAUAUUCUUGUUCUAAUUAUGCACCUUGUGAAUCCAUAGGUUGUUCUUGUUGUUCGAUACUUGGAGCAUCGUUUGGAGUAGAACACGGAGUAGAAGUUGGUGUCAAUGCAG	205	Fail	Star length not met;More than 5 mismatches in duplex;No mature or star reads detected	75	0	0	0	3	5	0
osa-MIR5822	UGUCUGCUCGAUGUCAGGUUG	21	178	198	AGCUAGCUGAGCAACAGC	18	12	29	GCCCCUUUGCUAGCUAGCUGAGCAACAGCCCAAAAACAAGGAUGUCUUGGGGACUCAUAUGCACAGCAGCAUGAGUAAAAUGUUGCACCUUGGGAGUGAGAGGCAUUUGCAAUCCAAUAUAAUUAAGCAUGUGAGGCAUCCGGAAUUCAGUUUUGUCAAUAUGCAUACCUUGAUCACUGUCUGCUCGAUGUCAGGUUGCGUGAGGGGU	208	Fail	Star length not met;More than 5 mismatches in duplex;No mature or star reads detected	6	0	0	0	0	5	0
osa-MIR6249a	CGUGAAGAGCUCGCCGGCGGC	21	11	31	CGCCGCGCCGAUGCUGCCUUGCCGA	25	47	71	CCAUCCCGCGCGUGAAGAGCUCGCCGGCGGCCAUGGCCAUCUCCACCGCCGCGCCGAUGCUGCCUUGCCGACGGCGAUUGGG	82	Fail	Star length not met;More than 5 mismatches in duplex;No mature or star reads detected	6	0	0	0	12	5	0
osa-MIR6249b	CGUGAAGAGCUCGCCGGCGGC	21	11	31	CGCCGCGCCGAUGCUGCCUUGCCGA	25	47	71	CCAUCCCGCGCGUGAAGAGCUCGCCGGCGGCCAUGGCCAUCUCCACCGCCGCGCCGAUGCUGCCUUGCCGACGGCGAUUGGG	82	Fail	Star length not met;More than 5 mismatches in duplex;No mature or star reads detected	6	0	0	0	12	5	0
osa-MIR815c	AAGGGGAUUGAGGAGAUUGGG	21	80	100	CCUCUCUUCUCUCCUCCA	18	6	23	CUUCUCCUCUCUUCUCUCCUCCACCUCAGCAUUUAGCCGGCUUAUAGCCUAUACUUCCUCUAAGGGUGUGUUUGAGGAGAAGGGGAUUGAGGAGAUUGGGAAG	103	Fail	Star length not met;No mature or star reads detected	4	0	21	0	191	5	10.99
osa-MIR5820	UGGCAGAGAUUGAUCGAGGAA	21	54	74	CCUUAAUCGUUUGCUAGA	18	18	35	GGAAAUUGAACUUAAAUCCUUAAUCGUUUGCUAGAUUUUUCUUGUGAGUGACCUGGCAGAGAUUGAUCGAGGAAUUGUAUUUCC	84	Fail	Star length not met;No mature or star reads detected	5	0	0	0	0	5	0

## Sheet: zma_miRBase
name	mSeq	mLen	mStart	mStop	msSeq	msLen	msStart	msStop	precSeq	precLen	result	flags	mismatches	bulges	mReads	msReads	totReads	numLibraries	precision
zma-MIR156d	UGACAGAAGAGAGUGAGCAC	20	16	35	GCUCACUUCUCUUUCUGUCAGC	22	80	101	AGGCUCUCGAGAGAUUGACAGAAGAGAGUGAGCACACGGCGCGACGAACGACAUAGCAUGUAUGCCGUCCUCGCCGCGUGCUCACUUCUCUUUCUGUCAGCCUCUUUCUCUCGAUGGCU	119	Pass	NA	0	0	60687	968	61724	5	99.12
zma-MIR156f	UGACAGAAGAGAGUGAGCAC	20	21	40	GCUCACUUCUCUUUCUGUCAGC	22	131	152	UGGCUGCUAGAUGGUGUGGCUGACAGAAGAGAGUGAGCACGCAUCGGCCAGACUGCAUCUAUAUACGGCUGCCCCAAAGCGACGGAUCGAUGGAUGCCUAGCCUAGGCCUAGGCGCAGCUGCUGUUGCGUGCUCACUUCUCUUUCUGUCAGCUCUCUCUCUCAUCCU	167	Pass	NA	0	0	55942	1011	57000	5	99.91
zma-MIR156g	UGACAGAAGAGAGUGAGCAC	20	4	23	GCUCACUUCUCUUUCUGUCAGC	22	99	120	GGCUGACAGAAGAGAGUGAGCACGCAUCGGCCAGACUGCAUCUAUAUACGGCUGCUCCUGGCGAAUGGAUAGAUGCCAAGGCGCAGCUGCUGUUGCGUGCUCACUUCUCUUUCUGUCAGCU	121	Pass	NA	0	0	55942	1011	56996	5	99.92
zma-MIR156b	UGACAGAAGAGAGUGAGCAC	20	21	40	GCUCACCCUCUAUCUGUCAGU	21	86	106	AGAUGAGUUUUUUGAAGGUUUGACAGAAGAGAGUGAGCACACACGGUGGUUUCUUACCAUGAGUGUCAUGCUAGGAGCUGUGCGUGCUCACCCUCUAUCUGUCAGUCACUCAUCAAGCCCAUCU	124	Pass	NA	1	0	60297	2013	62314	4	100
zma-MIR156c	UGACAGAAGAGAGUGAGCAC	20	21	40	GCUCACUUCUCUCUUUGUCAGC	22	100	121	GGUGGAGGAGAGGUGAAAGCUGACAGAAGAGAGUGAGCACACAUGGUGCCUUUCUUGCAUGAUGUAUGAUCGAGAGAGUUCAUGCUCGAAGCUAUGCGUGCUCACUUCUCUCUUUGUCAGCCAUUAGAACUCCUCUAUC	139	Fail	No mature or star reads detected	0	0	56414	0	56420	5	99.99
zma-MIR156e	UGACAGAAGAGAGUGAGCAC	20	20	39	GCUCACUGCUCUCUCUGUCAUC	22	87	108	CCGGCGGGCGCGCGCGCGGUGACAGAAGAGAGUGAGCACACGGCCGGUGUGACGGCACCGGCGCGGAUGUGCCGUCGCGGCCGCGUGCUCACUGCUCUCUCUGUCAUCCGCUGGCACACCCUCACG	126	Pass	NA	0	0	55886	119	56036	4	99.94
zma-MIR156a	UGACAGAAGAGAGUGAGCAC	20	18	37	GCUCACUUCUCUCUCUGUCAGU	22	114	135	UUCGUUCCGUGGCUAACUGACAGAAGAGAGUGAGCACACAGCGGGCAGACUGCAUCGAUCGAUCUGCAUCCGAGACGGCGCACGUACGAAUGAUGAUGCAGCUGCUGCUGCGUGCUCACUUCUCUCUCUGUCAGUCCUCUAGCUGCUACGGC	152	Pass	NA	0	0	56034	414	56458	4	99.99
zma-MIR156h	UGACAGAAGAGAGUGAGCAC	20	20	39	GCUCACUGCUCUUUCUGUCAUC	22	78	99	CGGGCUCGCGCGCGCGCGGUGACAGAAGAGAGUGAGCACACGGCCGGGCGUGACGGCACGUGCCGUCGCGGCCGCGUGCUCACUGCUCUUUCUGUCAUCCGCUGGUCCGGGCCUC	115	Pass	NA	0	0	55898	179	56109	4	99.81
zma-MIR156i	UGACAGAAGAGAGUGAGCAC	20	13	32	GCUCACUGCUCUAUCUGUCAUC	22	80	101	CGCGGCGGGCGGUGACAGAAGAGAGUGAGCACACGGCCGGGCGGAACGGCACCGGCGGAUGGUGCCGUCGCGGACGCGUGCUCACUGCUCUAUCUGUCAUCCACUCUCUCCCCCGCU	117	Pass	NA	0	0	55898	191	56121	4	99.81
zma-MIR160a	GCGUGCAAGGGGCCAAGCAUG	21	76	96	UGCCUGGCUCCCUGUAUGCCA	21	10	30	UUGUGUGCGUGCCUGGCUCCCUGUAUGCCACACAUGUAGCGCCCAACCCAGAUGUAAGGUUGCCUGCUGUGGGUGGCGUGCAAGGGGCCAAGCAUGCAUCCAU	103	Pass	NA	2	0	196	122	320	3	99.15
zma-MIR160c	UGCCUGGCUCCCUGUAUGCCA	21	7	27	GCGUGCAUGGUGCCAAGCAUA	21	76	96	AGGAUGUGCCUGGCUCCCUGUAUGCCACUCAUCUAGAGCAACGACAGCUUGGUAGGGUUGCCUAUAAGAUGGAUGGCGUGCAUGGUGCCAAGCAUAUCUC	100	Pass	NA	3	0	73	1	75	1	98.67
zma-MIR160d	UGCCUGGCUCCCUGUAUGCCA	21	21	41	GCGUGCGUGGAGCCAAGCAUG	21	105	125	GGCCAGGGGCGGGAUCGAUAUGCCUGGCUCCCUGUAUGCCACUCGCAUGGCUGCCAACUCAUCAUGCAUACACUGCUAGCUAGUCGUUGGCUCCACUGCGGAUGGCGUGCGUGGAGCCAAGCAUGACCGAUCAUCUCCUCCU	142	Pass	NA	2	0	129	12	149	4	94.76
zma-MIR160b	GCGUGCAAGGAGCCAAGCAUG	21	83	103	UGCCUGGCUCCCUGUAUGCCA	21	21	41	CGAUCGGCUCGUGUCGUGUGUGCCUGGCUCCCUGUAUGCCACACAUGUAGCCAACCCGUGGCGUGAUUGGAUGCUGUGGGUGGCGUGCAAGGAGCCAAGCAUGCAUAACAGGCCAUGAUCA	121	Pass	NA	2	0	2260	130	2401	5	99.59
zma-MIR164a	UGGAGAAGCAGGGCACGUGCA	21	19	39	CACGUGUUCUCCUUCUCCAUC	21	116	136	CAGUGACAAGGACCACGCUGGAGAAGCAGGGCACGUGCAUGCGCAUACCAUAUAGCUAGACGAUGUUCUCUCUCGCUCCGCUCGACCAAGCUUCAUGUAUGGAUGGGUACGCACGCACGUGUUCUCCUUCUCCAUCGAGGUCUUUCUCACUU	152	Pass	NA	2	0	10534	21	10574	4	99.66
zma-MIR164d	UGGAGAAGCAGGGCACGUGCA	21	20	40	CACGUGGUCUCCUUCUCCAU	20	178	197	UGAGUGAGAAGGACCACGCUGGAGAAGCAGGGCACGUGCAUGCACAUACGCCAUUCUCGAUCUCUCCUCUCCACCACUACUGCAUCUAGCUAUCUCCAUGGAUGGAUGUACGUAGCUCGGACUGGAUCGAUCGGAGAAGCAAUAAGCUAGCGAGCUCAUGCAUGCUGGCUGUGCACGCACGUGGUCUCCUUCUCCAUCACGGUUCUUUCUCACUUC	216	Fail	No 2nt 3' overhang	3	0	10534	24	10686	4	98.41
zma-MIR164b	UGGAGAAGCAGGGCACGUGCA	21	21	41	AUGUGCCCAUCUUCUCCACC	20	93	112	UAGACGGUGGCUGUGCGUGGUGGAGAAGCAGGGCACGUGCAUUACCAUCCAAUGCCGCCGGGUGGGUGGGUGGAAUGGAUGGAUGGUUCUUGAUGUGCCCAUCUUCUCCACCGAGCACGAACUGUCUU	128	Fail	No 2nt 3' overhang;No mature or star reads detected	5	0	10570	0	10591	5	99.8
zma-MIR164c	UGGAGAAGCAGGGCACGUGCA	21	18	38	CAUGUGCCCUUCUUCUCCAUC	21	235	255	UGGCGAGGUGCGCGCGGUGGAGAAGCAGGGCACGUGCAUUCUUUCCGUCGCCGGCCGGCUUGGCAGCGGCCGGCGGCCCGGCUCUCGCAGUCACGCGUACGUCGCCUGAGCGGCGCGCGCGAGAGAGAGAGACACGGCAGGUCGUCGCCGGCGCGGCUAACUGGUGCAGGUGCAGCAGCUAGCUUCUGAAACCCAGCCAGCCAGCCAGCCGGCCGGCCGGCCGAUCGAUGCGUGCAUGUGCCCUUCUUCUCCAUCGGGCACGCCUCGCCU	270	Pass	NA	1	0	6104	1	6171	1	98.93
zma-MIR169a	CAGCCAAGGAUGACUUGCCGA	21	21	41	GGCAAGUUGUUCUUGGCUACA	21	92	112	UAGGCUCGGGGACUAUGGUGCAGCCAAGGAUGACUUGCCGAUCGAUGUGACGCCUCUUGAUCUCGUCGUCGUCAGAUCGUCGCCGAUCAUCGGCAAGUUGUUCUUGGCUACACCGUGGCUCCUGCUCCUG	130	Pass	NA	0	0	1322	33	1701	3	84.43
zma-MIR169b	CAGCCAAGGAUGACUUGCCGA	21	21	41	GGCAAGUUGUUCUUGGCUACA	21	118	138	UAGGCUCGGGGACUACGGUGCAGCCAAGGAUGACUUGCCGAUCUAUCGUCGAUCAACGAGCGACGCCUCUGAUGUCUGAUCUCGACAUCUAUCGUCGUCAGACCAUCAUCAUCUAUCGGCAAGUUGUUCUUGGCUACACCGUGGCUCCUGCUCCUG	156	Pass	NA	0	0	1322	33	1643	3	86.52
zma-MIR167a	UGAAGCUGCCAGCAUGAUCUA	21	17	37	GAUCAUGCAUGACAGCCUCAUU	22	151	172	UGCUCUUGCGAAUGAGUGAAGCUGCCAGCAUGAUCUAGCUCUGAUUUGGUUGGCACCAUAUUAGCAGGCGUCCACGCACAGCUAGACUAGAGUGGCCUCGCGCGCUCUCGUCUGGUCUGUGUCUCGCUUUGUGCCUGCAAAUCGUUGUUAGAUCAUGCAUGACAGCCUCAUUCCUUCACAAUUCUGGGGC	190	Pass	NA	2	0	5923	1	5926	1	99.97
zma-MIR167b	UGAAGCUGCCAGCAUGAUCUA	21	19	39	GAUCAUGCUGUGACAGUUUCACU	23	88	110	AGUGCCCAAGAUAAAGGGUGAAGCUGCCAGCAUGAUCUAACGACGGCAUUGCUCUGCUGCUGCAGUGAGGCUUGCGAGUGAUGGUUAGAUCAUGCUGUGACAGUUUCACUCUUUCCCUUUGGGCACA	127	Pass	23/24 nt miRNA star	0	0	22851	175	23046	3	99.9
zma-MIR167d	UGAAGCUGCCAGCAUGAUCUA	21	17	37	GGUCAUGCUGCUGCAGCCUCACU	23	93	115	UGCCCAAGGGAACGAGUGAAGCUGCCAGCAUGAUCUAGCUCUGAGUGAUCACCCGAAAAAGAACAAUAGUUCUAGGUGGUCAUGCCUUGCUAGGUCAUGCUGCUGCAGCCUCACUUCUUCCCGUCGUUGGGCA	133	Pass	23/24 nt miRNA star	1	0	38713	14	38762	3	99.92
zma-MIR167c	UGAAGCUGCCAGCAUGAUCUA	21	17	37	GAUCAUGCUGUGGCAGCCUCACU	23	92	114	UGCCCAAGGGAACGAGUGAAGCUGCCAGCAUGAUCUAGCUCGGAGUGAUCACGCGAGGAGAACAAUAGCUCGAGGUGGUCAUGCCUUGCUAGAUCAUGCUGUGGCAGCCUCACUUCUUCCCGUCCUUGGGCA	132	Pass	23/24 nt miRNA star	1	0	36094	42	36165	3	99.93
zma-MIR160e	UGCCUGGCUCCCUGUAUGCCA	21	9	29	GCGUGCGAGGUGCCAAGCAUG	21	68	88	AGGGAAUAUGCCUGGCUCCCUGUAUGCCACUCGCACGGCUACCACACCCCGGUGGCCGCUGCGGCUGGCGUGCGAGGUGCCAAGCAUGGCCCCC	94	Pass	NA	3	0	129	69	204	4	95.23
zma-MIR166a	UCGGACCAGGCUUCAUUCCCC	21	189	209	GGAAUGUUGUCUGGCUCGGGG	21	6	26	UGAGGGGAAUGUUGUCUGGCUCGGGGCCGCCGCCGCCGCUCCUUCCUUCUCUAGUCUCUCUUCUCUCCUAGCAGCUACUCUUCGCUUCCUACUCCUAUCUCGAUCCCUCUCUUCUUCUUCUUCUUCUUCUUCCUCUUCCCCCCUCUCUUGGAUCGAGACCGAGCGGACGGAGACGAGUGGUGUAGAUCUCGGACCAGGCUUCAUUCCCCCCAA	213	Pass	NA	3	0	2644	133	3280	4	84.11
zma-MIR162	UCGAUAAACCUCUGCAUCCA	20	110	129	GGGCGCAGUGGUUUAUCGAUC	21	3	23	CUGGGCGCAGUGGUUUAUCGAUCUCUUCCUUGCCUUGUGCUGGUCCGGCCGGGAGUGGUGGUUCAAGCGUUUUAUUGUUGCAGCAGCUCGCAAACAACGCGGGAAUCGGUCGAUAAACCUCUGCAUCCAG	130	Fail	No 2nt 3' overhang	2	0	15	2	17	1	100
zma-MIR166h	UCGGACCAGGCUUCAUUCCC	20	56	75	GGAAUGACGUCCGGUCCGAAC	21	3	23	GGGGAAUGACGUCCGGUCCGAACGAGCCACGGCUGCUGCUGCGCCGCCGCGGGCUUCGGACCAGGCUUCAUUCCCC	76	Fail	No 2nt 3' overhang	4	0	1364	2	1377	2	99.43
zma-MIR166e	UCGGACCAGGCUUCAUUCCC	20	67	86	GAAUGUUGUCUGGCUCGAGG	20	4	23	GGGGAAUGUUGUCUGGCUCGAGGUGCAGAAACAUACAGAUCUCAUCGGUCUAGGUUCUUGUCGAUCUCGGACCAGGCUUCAUUCCCC	87	Pass	NA	3	0	2642	269	3469	4	83.32
zma-MIR166i	UCGGACCAGGCUUCAUUCCC	20	63	82	GGAAUGUCGUCUGGCGCGAGA	21	3	23	GGGGAAUGUCGUCUGGCGCGAGACCGUACCAGACGACGUGCUCUCUCGGUCGUCGGACGGUCUCGGACCAGGCUUCAUUCCCC	83	Fail	No 2nt 3' overhang	4	0	1987	4	2316	2	87.41
zma-MIR166f	UCGGACCAGGCUUCAUUCCC	20	58	77	GAAUGACGUCCGGUCCGAAC	20	4	23	GGGGAAUGACGUCCGGUCCGAACAAGCCACGGCUGCUGCUGCGCUACCGCCGCGGCUUCGGACCAGGCUUCAUUCCCC	78	Pass	NA	2	0	2723	17	2760	3	99.19
zma-MIR166g	UCGGACCAGGCUUCAUUCCC	20	105	124	GGAAUGUUGUCUGGUUGGAGA	21	3	23	GGGGAAUGUUGUCUGGUUGGAGACCUAACACCCGAAUUAAUCAUCCAUGCCAUGGAAGCAGCAUAUGCCCGCCUGCAUCUAUCCAUGCAUGAUGGUGGAAGGUUUCGGACCAGGCUUCAUUCCCC	125	Fail	No 2nt 3' overhang	3	0	2723	29	2765	3	99.48
zma-MIR166b	UCGGACCAGGCUUCAUUCCC	20	95	114	GGAAUGUUGUCUGGUUCAAGG	21	3	23	GUGGAAUGUUGUCUGGUUCAAGGUCUUGCUUCCGAUUUGAGGAUGAUCCAUGCUUGCAUGUGUAGUUUUUUUUGUUCCUCAGAUCUACAAGAUCUCGGACCAGGCUUCAUUCCCC	115	Fail	No 2nt 3' overhang	3	0	2642	1740	4919	4	87.84
zma-MIR166c	UCGGACCAGGCUUCAUUCCC	20	72	91	GGAAUGUUGUCUGGCUCGAGG	21	3	23	GGGGAAUGUUGUCUGGCUCGAGGUGCAGAAACACGCAGAUCUCAUCGAGGUCGUCUUGGUUGUUGUUGAUCUCGGACCAGGCUUCAUUCCCC	92	Fail	No 2nt 3' overhang	3	0	2642	277	3469	4	83.6
zma-MIR166d	UCGGACCAGGCUUCAUUCCC	20	84	103	GGAAUGUUGUCUGGUUCAAGG	21	3	23	GUGGAAUGUUGUCUGGUUCAAGGUCUUUUGCUUUGUGAUCCAUCUGUGUAGAGCUUCUAAGUAUUCCUUGGAUCUGCAAGAUCUCGGACCAGGCUUCAUUCCCC	104	Fail	No 2nt 3' overhang	3	0	2642	1740	4923	4	87.65
zma-MIR171a	UGAUUGAGCCGCGCCAAUAU	20	79	98	UAUUGGCGAGGUUCAAUCAGA	21	3	23	GAUAUUGGCGAGGUUCAAUCAGAUGAUGUAUUUUUCUUAUAUAUAAAUUUGCAUGCAUGAAGGUGUGAAUCCAGUGUCUGAUUGAGCCGCGCCAAUAUC	99	Fail	No 2nt 3' overhang	1	0	140	1	141	1	100
zma-MIR171b	UUGAGCCGUGCCAAUAUCAC	20	65	84	GAUAUUGGCGCGGUUCAAUC	20	4	23	CGGGAUAUUGGCGCGGUUCAAUCAGAAAGCUUGCGCUCCAGGCCCGAGGGGCUCCACUCUUUGAUUGAGCCGUGCCAAUAUCACG	85	Fail	Precision less than 75%	0	0	1286	6	87171	5	1.48
zma-MIR172a	AGAAUCUUGAUGAUGCUGCA	20	62	81	UGGCAUCAUCAAGAUUCACA	20	4	23	GCGUGGCAUCAUCAAGAUUCACAACCCAUCAAUCCGAACCACUGAUUUGGAAUGCAUGAUGAGAAUCUUGAUGAUGCUGCAU	82	Pass	NA	1	0	1798	162	1971	5	99.29
zma-MIR172d	AGAAUCUUGAUGAUGCUGCA	20	54	73	CAGCACCAUCAAGAUUCACA	20	4	23	GUGCAGCACCAUCAAGAUUCACAUCCCCAGCUCGAUCUGUGCAUGAUGAGAUGAGAAUCUUGAUGAUGCUGCAU	74	Pass	NA	2	0	1798	112	1923	5	99.19
zma-MIR172b	AGAAUCUUGAUGAUGCUGCA	20	106	125	CAGCACCAUCAAGAUUCACA	20	4	23	GUGCAGCACCAUCAAGAUUCACAUCGUCCAACUCAUGCAUCAUGCAUAUAUGCAUCUUCAAUGAUGCGUGCCUCGCAUGUGUGUGUAUAUAUAUAUGAUGAGAUGAGAAUCUUGAUGAUGCUGCAU	126	Pass	NA	2	0	1798	112	1923	5	99.19
zma-MIR172c	AGAAUCUUGAUGAUGCUGCA	20	103	122	CAGCACCACCAAGAUUCACA	20	4	23	GUGCAGCACCACCAAGAUUCACAUCCAACUCUCACGCAUCUUCAGUGAUGCAUGCAUGCUCUGUGAUGUCUCGCAGCAGCUAUAUGCAUAUGUGAUGAGAUGAGAAUCUUGAUGAUGCUGCAU	123	Pass	NA	3	0	1548	29	1588	3	98.84
zma-MIR171d	UGAUUGAGCCGUGCCAAUAUC	21	82	102	UGUUGGCUCGGCUCACUCAGA	21	23	43	AGAAAUGGAAGUGUAACUAUGGUGUUGGCUCGGCUCACUCAGAAGUUGAAGCCGAAUCCAAAUGGUAGCUGCCGGCGUUUCUGAUUGAGCCGUGCCAAUAUCUCAGUACUCUUUCAUGCUG	121	Pass	NA	2	0	86177	452	86651	5	99.98
zma-MIR171f	UUGAGCCGUGCCAAUAUCACA	21	118	138	CGAUGUUGGCAUGGCUCAAUC	21	23	43	UUGGUUGUUGGCUGAGAGAGUGCGAUGUUGGCAUGGCUCAAUCAACUCGCCGGCCGCGGGUGGCUUAUAGCUUAAUUCUGCGCAUUCGAUCGAGGUGCGGGCGCAGUGUUUAAUUGAUUGAGCCGUGCCAAUAUCACAACCUUCUCUAGCCUAUA	155	Fail	Precision less than 75%	0	0	194	5	86367	5	0.23
zma-MIR394a	UUGGCAUUCUGUCCACCUCC	20	21	40	AGGUGGGCAUACUGCCAAUG	20	90	109	GGCGCUUACUGAAGAGUUCCUUGGCAUUCUGUCCACCUCCUCUCGCCGAUCUUGCAGAAAGUUUACCAGUUCUGUUGCAUUUUUUUUGGAGGUGGGCAUACUGCCAAUGGAGCUGUGUAGGCCUCC	126	Pass	NA	3	0	128	7	138	3	93.33
zma-MIR394b	UUGGCAUUCUGUCCACCUCC	20	21	40	AGGUGGGCAUACUGCCAAUG	20	86	105	UGGCGCUUACUGAGAGUUCCUUGGCAUUCUGUCCACCUCCCUUCUUGACGAUCUUGCAGAAAGUUUGCUUUUUUUGUUUGUUUGGAGGUGGGCAUACUGCCAAUGGAGCUGCGUAGGCCUCC	122	Pass	NA	3	0	128	7	138	3	93.33
zma-MIR395b	GUGAAGUGUUUGGGGGAACUC	21	75	95	GUUCCCUACAAGCACUUCACAA	22	23	44	GCAACGUUUUGUGUUACUAGGAGUUCCCUACAAGCACUUCACAAUACCUUGGCUCAAUAAAUUAAAGGCCAGUUGUGAAGUGUUUGGGGGAACUCUUGGUAUCAUGAAGCAUUU	114	Pass	NA	1	0	116	1	117	1	100
zma-MIR395c	GUGAAGUGUUUGGAGGAACUC	21	99	119	GUUCCCUGCAAACACUUCACCA	22	23	44	UCUUGGUUGGUUCUCCCUUGGAGUUCCCUGCAAACACUUCACCAGCUAGGCCAUAGUGCCGGCCCUUGCACAAUGUUGUAUCUGAUCACCUAGCUAGUGUGAAGUGUUUGGAGGAACUCUAGGUGUUAUCCAGCAAUG	138	Fail	No mature or star reads detected	2	0	1	0	4	5	25
zma-MIR395a	GUGAAGUGUUUGGGGGAACUC	21	110	130	GUUCUCCUCAAACCACUUCAGUU	23	23	45	UAUUGGUUGGUUGUCACCUGGAGUUCUCCUCAAACCACUUCAGUUGCUGCACCUAGCUAGUUUAAUGGCACUGUGCUUGCGUGCAAGCGGCCGGAGCUGUGUGUAGCUAGUGAAGUGUUUGGGGGAACUCUGGGUGUCAAUCAGCAAUU	149	Pass	23/24 nt miRNA	4	0	206	3	209	2	100
zma-MIR396b	GUUCAAUAAAGCUGUGGGAAA	21	99	119	UUCCACAGCUUUCUUGAACUG	21	21	41	AGAUGGCCUUCUUUGUGAUCUUCCACAGCUUUCUUGAACUGCAUCUCUCAGAGGAGCGGCAGCUUCAACUCCUCCACCCGCAUCAGCAGGUGCAUGCAGUUCAAUAAAGCUGUGGGAAACUGCAGAGAGAGGCCAG	136	Pass	NA	1	0	2521	298	2827	5	99.17
zma-MIR396a	GUUCAAUAAAGCUGUGGGAAA	21	100	120	UUCCACAGCUUUCUUGAACUG	21	21	41	ACAUGGCCCUCCUUGCCGUCUUCCACAGCUUUCUUGAACUGCAUGCCGCCGGCUGGUGGAUGCUGCGCGCUUGAAUUCCGGUCGAUCCCAAGAGGCGCAGUUCAAUAAAGCUGUGGGAAACUGCAGAGAGAGGCCAC	137	Pass	NA	1	0	2521	298	2830	5	99.09
zma-MIR399a	UGCCAAAGGAGAAUUGCCCUG	21	84	104	GUGCGGUUCUCCUCUGGCACG	21	23	43	UGUGAAGAGGGUGAGAAUCACAGUGCGGUUCUCCUCUGGCACGAAGGCUGGCCAGAGCAGCUUAUAUUGCCACCACCCUUCCUUGCCAAAGGAGAAUUGCCCUGCCAUUCACAACCCUGCAAU	123	Pass	NA	3	0	131	1	132	1	100
zma-MIR399c	UGCCAAAGGAGAAUUGCCCUG	21	168	188	GGGUACGUCUCCUUUGGCACA	21	23	43	UGCUUGCUGAGCAUGAAUUACAGGGUACGUCUCCUUUGGCACAGCAGAAUGCACACAUCAUCAGUCGAGAGAGUAAGCUCGCUGCGUGCUCGCCGGCCUGGGAGCGGAAGUCGCAGGCCAAAUGGCGGCGGUGCAGAUGCAUGAACAGCAGCUGCCGUAUAUAUGCGUGCCAAAGGAGAAUUGCCCUGCGAUUCUAGGCUCAGCGAU	207	Fail	No mature or star reads detected	3	0	368	0	368	5	100
zma-MIR399b	UGCCAAAGGAGAGCUGUCCUG	21	83	103	GUGCAGCUCUCCUCUGGCAUG	21	23	43	GUAGCUCAGGGUGCGAAUCACAGUGCAGCUCUCCUCUGGCAUGAAGGCUGUGAGAGAGGCAUGACAAUUUCUGGCCUUGCCCUGCCAAAGGAGAGCUGUCCUGCCAUUCAUUAGCCCUGCAA	122	Fail	No mature or star reads detected	4	0	7	0	7	5	100
zma-MIR399d	UGCCAAAGGAGAGCUGCCCUG	21	86	106	GUGUGGCUCUCCUCUGGCAUG	21	18	38	UCAAGGUGAGAAUCACAGUGUGGCUCUCCUCUGGCAUGAAGGCGCGGCUGAGAGGCACGAACAGUUUCUGGCCUUCCCCUGCCAAUGCCAAAGGAGAGCUGCCCUGCCAUUCGUUAGCCCUGCAA	125	Fail	Less than 10 reads in a single library	3	0	11	1	12	5	100
zma-MIR399e	UGCCAAAGGAGAGUUGCCCUG	21	85	105	GGGCUUCUCUUUCUUGGCAGG	21	23	43	AUGCCUAAGCUGUCCAGUUUCAGGGCUUCUCUUUCUUGGCAGGGAAGCAUGAGAUGCCAUAGCUCUCUGCUCUCUUCAACCCUCUGCCAAAGGAGAGUUGCCCUGUAACAGGACUCAGCUUAUG	124	Pass	NA	3	0	183	2	186	2	99.65
zma-MIR399f	UGCCAAAGGAAAUUUGCCCCG	21	66	86	GGGCAACUUCUCCUUUGGCAGA	22	23	44	CAGGAUGUGCACCUGCAUUUCUGGGCAACUUCUCCUUUGGCAGAUGCGCGAGAAUGUGCCACUGCUGCCAAAGGAAAUUUGCCCCGGAAUUCAUCUGCACAAGCA	105	Fail	No mature or star reads detected	3	0	34	0	34	5	100
zma-MIR156j	UGACAGAAGAGAGAGAGCACA	21	21	41	UGCUCUCUGCUCUCACUGUCAUC	23	86	108	CGAGUGGACCUCGGGAGCGAUGACAGAAGAGAGAGAGCACAACCCAGCACCAGCGAGGAAAAGCCUCGCUUCUGCGAGGGCCGUGUGCUCUCUGCUCUCACUGUCAUCGCCCACAGGCCACCGAA	125	Pass	23/24 nt miRNA star	1	0	315	13	328	4	100
zma-MIR159a	UUUGGAUUGAAGGGAGCUCUG	21	207	227	GAGCUCCUAUCAUUCCAAUGA	21	23	43	UCGAUGCUUUGGGUUUGAAGCGGAGCUCCUAUCAUUCCAAUGAAGGGUCGUUCCGAAGGGCUGGUUCCGCUGCUCGUUCAUGGUUCCCACUAUCCUAUCUCAUCAUGUGUAUAUAUGUAAUCCAUGGGGGAGGGUUUCUCUCGUCUUUGAGAUAGGCUUGUGGUUUGCAUGACCGAGGAGCUGCACCGCCCCCUUGCUGGCCGCUCUUUGGAUUGAAGGGAGCUCUGCAUCCUGAUCCACCCCUCC	246	Pass	NA	3	0	78606	131	79569	4	98.85
zma-MIR159b	UUUGGAUUGAAGGGAGCUCUG	21	182	202	GUGCUCCCUUCAAACCAAUAA	21	23	43	UAGACGGUCUGGUCUUAAGGCGGUGCUCCCUUCAAACCAAUAAACGGUCGAUCUGAUGGGUGGUACAGCUGCUCGUUCAUGGUUCCCACUGUCCCAUCUCAUCAGAGAGAGAGAGAGAUGCUUGAGAUGGGCUUGUGGUUUGCAUGACCGAGGAGCUGCACGUCCCCUUCGUUGACCGCUGUUUGGAUUGAAGGGAGCUCUGCAUCUUGGUCCCAAGACUU	221	Pass	NA	4	0	2911	31	2959	1	99.43
zma-MIR159c	CUUGGAUUGAAGGGAGCUCCU	21	178	198	GAGCUCCCUUCGAUCCAAUCC	21	23	43	AUGAUUAAGAAAGGCGAUCGAAGAGCUCCCUUCGAUCCAAUCCAGGAGGGGAAGUGGUCGGUUGCAGCUGCCGGUUCAUGGAUACCUCUCUGGUGCAGCAAUGGCCGCUGCUCACCUCUGCACUUGCAUGGGUGUGCAUGACCCGGGAGAUGAGCCCGCCAUCAUCUUUCCCUCGUGCUUGGAUUGAAGGGAGCUCCUCUCUGUCUGUCUGUCUGUC	217	Pass	NA	2	0	327	42	390	3	95.73
zma-MIR159d	CUUGGAUUGAAGGGAGCUCCU	21	178	198	GAGCUCCCUUCGAUCCAAUCC	21	23	43	AAGAAGAUGCCGAUCGAUCGAAGAGCUCCCUUCGAUCCAAUCCAGGAGGGAAAGUGGUCGGCUGCAGCUGCCGGUUCAUGGAUACCUCUCUGGUGCAGCAAUGGCCGAGAUGCUCACCUGCACUUGCAUGGGUGUGCAUGACCCGGGAGACGAACCGACCAUCAUCUUUCCCUCGUGCUUGGAUUGAAGGGAGCUCCUCUCUCUCUCUCUCUCUUAU	217	Pass	NA	2	0	327	42	391	3	94.46
zma-MIR319a	UUGGACUGAAGGGUGCUCCC	20	171	190	GAGCUCUCUUCAGUCCACUC	20	23	42	GGUUCAUGUUUUCUCUGGAAGAGAGCUCUCUUCAGUCCACUCUGAAAUGGCUGUAGGGUUUCAUUAGCUGCCGACUCAUCCAUUCACCUGCCAAGAACCAUGGACAGGUCUGGUCUUGGUAGCCGAGUGGGUGGCGCGGGAGCUAAAAUCAAGCUCUACGCUGUUUGUGGUUGGACUGAAGGGUGCUCCCUUUUGUUUGCUCAAACGCU	209	Pass	NA	2	0	49854	195	51997	4	96.31
zma-MIR319c	UUGGACUGAAGGGUGCUCCC	20	178	197	GAGCUCUCUUCAGUCCACUC	20	23	42	GGUUUAUGGCUUCUGUGGAAGAGAGCUCUCUUCAGUCCACUCUAAAAUGGCUGUAGGGUUUCAUUAGCUGCCGACUCAUCCAUUCACCUGCCAAGAACCAUGGGCAAGCGGUAGGUCUGGUCUUGGUAGCCGAGUGGGUGGCGCGGGAGCUAAAAUCAAACUCUACGCUGUUUACGGUUGGACUGAAGGGUGCUCCCUUCAAUUUGCCCAAACACU	216	Pass	NA	2	0	49854	195	51632	4	96.95
zma-MIR319b	UUGGACUGAAGGGUGCUCCC	20	175	194	AGAGCGUCCUUCAGUCCACUC	21	23	43	GACGACGAUGGCUGGAUGGAAGAGAGCGUCCUUCAGUCCACUCAGGGGCGGUGCUAGGGUCGAAUUAGCUGCCGACUCAUUCACCCACAUGCCAAGCAAACGGCCAUGGAAACCAGCUUUGCAGAUGAGUGAAUGAAGCGGGAGGUAAAAGCUUCGAUCUCGCACCGUCUUUGCUUGGACUGAAGGGUGCUCCCUCCUCCCUCGCUCCUUGUU	213	Fail	No 2nt 3' overhang	2	0	53291	2761	57035	5	98.66
zma-MIR319d	UUGGACUGAAGGGUGCUCCC	20	174	193	AGAGCGUCCUUCAGUCCACUC	21	22	42	UGGUCGCCGGCCGGAUGGAAGAGAGCGUCCUUCAGUCCACUCAGGGGCGGUGCUAGGGUCGGAUUAGCUGCCGACUCAUUCACCCACAUGCCAAGCAAACGGCCAUGGAAACGAGCUUCGCAGAUGAGUGAAUGAAGCGGGAGGUAAAAGCUUCGAUCUCGCACCGUCUUUGCUUGGACUGAAGGGUGCUCCCUCCGAUCCUUUCCUUGUUU	212	Fail	No 2nt 3' overhang	2	0	53291	2761	57033	5	98.67
zma-MIR166k	UCGGACCAGGCUUCAAUCCCU	21	129	149	GGAUUGUUGUCUGGCUCGGGG	21	23	43	GCAUGCUCGGGUUAGGUCAGGGGGAUUGUUGUCUGGCUCGGGGUCUCCGGUCGAGAUCGAUUCAUAACAUAUACGUACGUGCUUCUAGCCUUGCCGGCGGAGCUAGUCGUUGUCGUCGACCGGAGAUUUCGGACCAGGCUUCAAUCCCUUUGACCAUGCGGCAUUAGG	168	Pass	NA	3	0	262	13	277	3	99.37
zma-MIR166j	UCGGACCAGGCUUCAAUCCCU	21	115	135	GGUUUGUUUGUCUGGUUCAAGG	22	23	44	CAAGUUGAAGAUUAGGUUAAGGGGUUUGUUUGUCUGGUUCAAGGUCGCCACACAGCAGGGAAAACCCAUUUCGCCUUGAAGCAUGCACCAUGAUGGGUGUACCUGUUGGUGAUCUCGGACCAGGCUUCAAUCCCUUUAACUAGCGUCUGCAUAU	154	Pass	NA	5	0	205	24	234	2	95.09
zma-MIR167e	UGAAGCUGCCAGCAUGAUCUG	21	21	41	GAUCAUGCUGUGCAGUUUCAUC	22	81	102	UUGGUGUGUCCUCUAGUAGCUGAAGCUGCCAGCAUGAUCUGAGGUGUCCACAGCAUAUAUAUGGAAGCAGCUAGCGAUCAGAUCAUGCUGUGCAGUUUCAUCUGCUCGUGGACGCACAC	119	Pass	NA	0	0	14287	118	14426	4	99.92
zma-MIR167f	UGAAGCUGCCAGCAUGAUCUG	21	21	41	GAUCGUGCUGCGCAGUUUCACC	22	81	102	CGUGCACCUUAUUAAGCAGCUGAAGCUGCCAGCAUGAUCUGAUCUUUCGUUUACUGGCAACUUUGGAUACCUAAGAUCCAGAUCGUGCUGCGCAGUUUCACCUGCUAAUUGGAGCACAG	119	Pass	NA	0	0	9428	8	9440	2	99.98
zma-MIR167g	UGAAGCUGCCAGCAUGAUCUG	21	21	41	GGUCAUGCUGUAGUUUCAUC	20	207	226	AGUGGUGCACCACGAGUUGGUGAAGCUGCCAGCAUGAUCUGGUUAUGAUGGUGGUGGUAUAUGUAAGAUGGAUGUAAUCUAUACUACUACCGGCCCCUGUCACUCUCUCUCUCUCCCCCGUCCCUGACUGUCAUAUAUGGAUCGACGAAUCCAAGAUGAGAGGGGAAGGGAGAGAGAGAGAGGGUAAUUAAUGAGCACCAGGACCAGGUCAUGCUGUAGUUUCAUCUGCUGGUGGCCGCACAU	243	Pass	NA	1	0	83553	25	83666	4	99.81
zma-MIR167h	UGAAGCUGCCAGCAUGAUCUG	21	21	41	GAUCAUGUUGCAGCUUCAC	19	107	125	ACUUUGCUGCUGUGAGAGGUUGAAGCUGCCAGCAUGAUCUGGCUGCUCAGACGCCGGCGGGCGUCUCGAGUGCUCGCUCGAUCGUCGGUGACGCUUGGAUUCACCAGAUCAUGUUGCAGCUUCACUCUCUCGCAGCCAGCAAA	143	Fail	No 2nt 3' overhang	1	0	85206	6112	91936	5	99.17
zma-MIR167i	UGAAGCUGCCAGCAUGAUCUG	21	21	41	GAUCAUGUUGCAGCUUCAC	19	93	111	ACUUCGCUGGUGUGAGAGCUUGAAGCUGCCAGCAUGAUCUGGCUCUCAAACGCCGCCGGCCUCCCAAGUGCUCGAUCGGUGGCGCUUCACCAGAUCAUGUUGCAGCUUCACUCUCUCGCAACCAGCGAA	129	Fail	No 2nt 3' overhang	1	0	85206	6112	91962	5	99.16
zma-MIR168a	UCGCUUGGUGCAGAUCGGGAC	21	21	41	CCCGCCUUGCACCAAGUGAA	20	67	86	GAAGCCGCGCCGCCUCGGGCUCGCUUGGUGCAGAUCGGGACCCGCCGCCCGGCCGACGGGACGGAUCCCGCCUUGCACCAAGUGAAUCGGAGCCGGCGGAGCGA	104	Fail	No 2nt 3' overhang	3	0	97327	1924	100358	5	98.88
zma-MIR168b	UCGCUUGGUGCAGAUCGGGAC	21	21	41	CCCGCCUUGCAUCAAGUGAA	20	67	86	UCCGCCGCGCCGUCUCGGGCUCGCUUGGUGCAGAUCGGGACCCGCCGCCCGGCCGACGGGACGGAUCCCGCCUUGCAUCAAGUGAAUCGGAGCCGGCGCAGCGA	104	Fail	No 2nt 3' overhang	3	0	97327	5684	104182	5	98.83
zma-MIR169c	CAGCCAAGGAUGACUUGCCGG	21	21	41	GGCAAGUCUGUCCUUGGCUACA	22	96	117	AUGAGGUAGAGAACGGGAUGCAGCCAAGGAUGACUUGCCGGCUCCUGGAACCUGGAGGCGUCUCAGCUUGCUGUGCUGUGGCUUAGAACUUAGUCGGCAAGUCUGUCCUUGGCUACACCUAGUUCUCUUCCUCU	134	Pass	NA	0	0	55492	86	56745	3	97.93
zma-MIR169f	UAGCCAAGGAUGACUUGCCUA	21	21	41	GGCAUGUCUUCCUUGGCUACU	21	113	133	ACCAGAGCUGAUUCGUUCAGUAGCCAAGGAUGACUUGCCUAGGUAUAUAUGCAUGGGCUAUGGCUACAUGCCUGAGAGCCAGUCUCUUGUGACGCUGAGCAUGUAUAGUGUAGGCAUGUCUUCCUUGGCUACUCGGAGCGGCUCUAGUCA	150	Fail	No mature or star reads detected	2	0	4307	0	4307	5	100
zma-MIR169g	UAGCCAAGGAUGACUUGCCUA	21	21	41	GGCGGUCUCCUUGGCUAGCC	20	104	123	CAGAGCUAGCCUGCCUCUGGUAGCCAAGGAUGACUUGCCUACAUGGUCUCGCUAGUUCCGGUUGUUGCAUGCAUGCCACUAUGCCAGUCCUGCUGGGUUUGUGGGCGGUCUCCUUGGCUAGCCUGAGUGGCUCUUGCCUG	140	Pass	NA	2	0	3672	5	4188	1	87.8
zma-MIR169h	UAGCCAAGGAUGACUUGCCUA	21	21	41	GGCAGUCUCCUUGGCUAGC	19	93	111	CAAUAAGGGCCUGCCUCUGAUAGCCAAGGAUGACUUGCCUAUGUCCUUUGUUUACAAAGGAUCAGAAUUGUGGACCUUUGUGUUGGUUCGUAGGCAGUCUCCUUGGCUAGCCUGAGUGGCCCCUAUUG	128	Pass	NA	2	0	4164	58	4227	3	99.84
zma-MIR169i	UAGCCAAGGAUGACUUGCCUG	21	21	41	GGCAGUCUCCUUGGCUAG	18	155	172	GAUGAGAGUGGUAGCUCUGGUAGCCAAGGAUGACUUGCCUGUGUGCUGGCCACGCUCCCCUCAUGCAAGGACCAUCUCGUGUCGACCGACGAGCGAGCGAGCGAUCGAUCGAUGAGAGGAUGACGAAGCUUGGGGUGUACGUUGGUCUCUCACGGGCAGUCUCCUUGGCUAGCCCUGACUCACUCUUACCG	191	Fail	No 2nt 3' overhang	2	0	2935	41	3021	3	97.83
zma-MIR169k	UAGCCAAGGAUGACUUGCCUG	21	21	41	GGCAGUCUCCUUGGCUAG	18	97	114	CGAUGAGAGCACUGCUCUGGUAGCCAAGGAUGACUUGCCUGUGGCCUCCAUCAGUCGCAGAGGACGCUGUUCUUCUGCUUGUGGUUGUCGAUCGCAGGCAGUCUCCUUGGCUAGCCCGAGCGGCUCUCAUCCA	133	Fail	No 2nt 3' overhang	2	0	2935	44	3018	3	98.01
zma-MIR169j	UAGCCAAGGAUGACUUGCCUG	21	21	41	GGCAGUCUCCUUGGCUAG	18	116	133	GCGAUAAGAGUCUGUCCAGAUAGCCAAGGAUGACUUGCCUGUGGCUUCUUGGCUUGGCUUGGCUCGGGCAAAACCUUGUGCACGUUUUAUUGCUCGCCUCGUGGCCUCGAUCACAGGCAGUCUCCUUGGCUAGUCCGGGCGGGCCCCUUAU	151	Fail	No 2nt 3' overhang	2	0	2920	729	3704	3	98.98
zma-MIR169d	UAGCCAAGGAGACUGCCUAUG	21	21	41	UAGGCAAGUCAUCCUUGGCUAUC	23	89	111	GCAAUAGGGGCCACUCAGGCUAGCCAAGGAGACUGCCUAUGAACCUCUCAAUGGUCCACACAUUCAGGUCCUUUGUAAACAAAGGACAUAGGCAAGUCAUCCUUGGCUAUCAGAGGUAGGCCCUUAUU	128	Fail	23/24 nt miRNA star;No mature or star reads detected	0	0	0	0	0	5	0
zma-MIR169e	UAGCCAAGGAGACUGCCUACG	21	21	41	UAGGCAAGUCAUCCUUGGCUAUC	23	89	111	GCAAUAGGGGCCACUCAGGCUAGCCAAGGAGACUGCCUACGAACCAACACAAAGGUCCACAAUUCUGAUCCUUUGUAAACAAAGGACAUAGGCAAGUCAUCCUUGGCUAUCAGAGGCAGGCCCUUAUU	128	Fail	23/24 nt miRNA star;No mature or star reads detected	1	0	0	0	0	5	0
zma-MIR171c	UGACUGAGCCGUGCCAAUAUC	21	79	99	UAUUGGUGCGGUUCAAUCAGA	21	23	43	GGGGAAUCGAAAACCUACGGGAUAUUGGUGCGGUUCAAUCAGAAAGCUUGCGCUCCAAAGCCCAGGGGCUCCACUCUUUGACUGAGCCGUGCCAAUAUCACGUCCUCGCUUUGCUUGC	118	Fail	Precision less than 75%	1	0	168	8	605	5	29.09
zma-MIR171j	UGAUUGAGCCGUGCCAAUAUC	21	90	110	UAUUGACGCGGUUCAAUUCGA	21	23	43	AAUGGCCGCGAGCUAGACGGGGUAUUGACGCGGUUCAAUUCGAGAGCUCGAGCCCUAGCAGAGGCCAGGGGGGGUGGGGCUCUGCUCUCUGAUUGAGCCGUGCCAAUAUCACGUCCCACUCGCCCUCGC	129	Fail	No mature or star reads detected	2	0	86089	0	87318	5	98.59
zma-MIR171e	UGAUUGAGCCGUGCCAAUAUC	21	87	107	UGUUGGCUCGGCUCACUCAGA	21	23	43	AGAAAUGGAAUAGUAGCUAUGAUGUUGGCUCGGCUCACUCAGACGACGUACGCGCGCGAGAUCAUGUGCUAUGCCGCUGCUGUUUCUGAUUGAGCCGUGCCAAUAUCUUAGUACUCUUCCAUGCAU	126	Pass	NA	2	0	86177	472	86676	5	99.97
zma-MIR171i	UGAUUGAGCCGUGCCAAUAUC	21	65	85	UGUUGGCACGGUUCAAUCAAA	21	23	43	CUGGUUGGCUGAGAGAGUGCGAUGUUGGCACGGUUCAAUCAAAUCGCCGGCCGGGUUGACUUGUUGAUUGAGCCGUGCCAAUAUCACAACCUUCUCUAGCCUAG	104	Pass	NA	1	0	58602	210	58844	3	99.91
zma-MIR171g	UAUUGACUUGGCUCAUCUCUC	21	23	43	GAGGUGAGCCGAGCCAAUAUC	21	73	93	AGAACGAGGCGACAUGGCAUGGUAUUGACUUGGCUCAUCUCUCGCCCACACCAGAAUCCACAAGUGCCGGAGGAGGUGAGCCGAGCCAAUAUCACUUCAUGUCAUCUAGCGU	112	Fail	No mature or star reads detected	2	0	0	0	66	5	0
zma-MIR172e	GGAAUCUUGAUGAUGCUGCAU	21	135	155	GUGGCAUCAUCAAGAUUCACA	21	23	43	CAGCCAGCCGGUGAUUUCUGGAGUGGCAUCAUCAAGAUUCACACACUGCAUGCCAACAUAAUGCGCGUGUUCAUGCAUCCAUCGCCGCCGCUGCAUCAUGCAUCAUAUAUAAUAUAUAUAUAUGUGUAUGUGUGGGAAUCUUGAUGAUGCUGCAUUGGAUAUCAAGGGCUAUAU	174	Pass	NA	1	0	2132	162	2327	5	99.07
zma-MIR166l	UCGGACCAGGCUUCAUUCCUC	21	98	118	GAAUGGAGGCUGGUCCAAGA	20	24	43	AAAGAACGGGAGGAGGGUUUCUGGAAUGGAGGCUGGUCCAAGAUCCUUAGGUGUUAAAGCAUUAUAUUGCCUUGUUUCUGGUUUUGUGUUUGAGAUCUCGGACCAGGCUUCAUUCCUCAAACCCACGCUCCCGACAC	137	Fail	No 2nt 3' overhang;No mature or star reads detected	2	0	456	0	1040	5	43.85
zma-MIR166m	UCGGACCAGGCUUCAUUCCUC	21	117	137	GGAAUGUUGGCUGGCUCGAGG	21	23	43	UCCUUGGUCUGGGGGUUUGUGGGGAAUGUUGGCUGGCUCGAGGCAUCCGCGUCCUGGCUCGCAGUCGCAGCGCAGAUCGUGUUUUGCCUGCUACCGGCCGGACAGAUCGAGAGGCGUCGGACCAGGCUUCAUUCCUCGCAAACCGGUGCAUCCCCA	156	Pass	NA	5	0	255	54	362	4	82.97
zma-MIR171k	GUGAGCCGAACCAAUAUCACU	21	65	85	UGGUAUUGUUUCGGCUCAUGU	21	24	44	GGGAGGAAGAAGACGACAUGGCGUGGUAUUGUUUCGGCUCAUGUCCUUCUUGACUGGAUGUGAUGUGAGCCGAACCAAUAUCACUCAUGUAUUCUUCAUUCUGA	104	Fail	Precision less than 75%	1	0	484	3	700	5	69.57
zma-MIR171h	GUGAGCCGAACCAAUAUCACU	21	85	105	UGGUAUUGUUUCGGCUCAUGU	21	24	44	GGGAGGAAGGAGACGACAUGGCGUGGUAUUGUUUCGGCUCAUGUCCUUCUUCGAUCGAGUCUUGCCGUUGGAUUUGGAUGUGAUGUGAGCCGAACCAAUAUCACUCAUGUACUCUUCAUUCCCA	124	Fail	Precision less than 75%	1	0	484	3	700	5	69.57
zma-MIR393a	AUCAGUGCAAUCCCUUUGGAAU	22	88	109	UCCAAAGGGAUCGCAUUGAUCU	22	21	42	CCAGGAAGCUGGUGGAGGACUCCAAAGGGAUCGCAUUGAUCUAUUCUCACCUGCCGCCUGCUGCAUGCGAUGCGAGUCGACGACAAGAUCAGUGCAAUCCCUUUGGAAUUUUCCACUCGCGCCUUC	126	Pass	NA	1	0	1872	1269	3147	5	99.94
zma-MIR408a	CAGGGAUGAGACAGAGCAUGG	21	23	43	CUGCACUGCCUCUUCCCUGGC	21	152	172	GGGGUUGGUUUUGAUUUGGAGACAGGGAUGAGACAGAGCAUGGGAUGGGGCCAUCAACAAAGUGGAGGGACUAGCUUGCGAGGCAGAAAGAAGGUGCCAGUGCCGGUGCCUCCCCGGUGAAACGAUGAUGGGAGUGUUGUUGCUCCCUCCCCUGCACUGCCUCUUCCCUGGCUCCGAUCCCCCACCGUUGC	191	Pass	NA	4	0	706	316	1096	3	93.02
zma-MIR156k	UGACAGAAGAGAGCGAGCAC	20	21	40	GCUCGCUUCUCUUUCUGUCAGC	22	85	106	GGCUUAGGCCCCGAAGAGAUUGACAGAAGAGAGCGAGCACCUGGCGCGGCGACCGGCAUGGAACGCAUGCCGUCCCCGCCGCGUGCUCGCUUCUCUUUCUGUCAGCCUCUCCCUCGUCCUGAG	123	Pass	NA	0	0	1931	124	2211	2	93.44
zma-MIR160f	UGCCUGGCUCCCUGUAUGCCG	21	21	41	GCGUGCGAGGUGCCAGGCAUG	21	79	99	GAGGUGAAAGAUAGGGAAUAUGCCUGGCUCCCUGUAUGCCGCUCGCAUGGCUACCACCGCCUGUGGUCGUUGCGGCUGGCGUGCGAGGUGCCAGGCAUGUUUUAAUAAUUAUCUCC	116	Fail	No mature or star reads detected	2	0	2	0	5	5	40
zma-MIR396c	UUCCACAGGCUUUCUUGAACUG	22	11	32	GUGGUGGUGGUAUGUCGGAUGG	22	44	65	CGGGCAUGCUUUCCACAGGCUUUCUUGAACUGUGAACUCGUGGGUGGUGGUGGUAUGUCGGAUGGAAUGCUUGG	74	Fail	More than 5 mismatches in duplex;No mature or star reads detected	7	0	8444	0	8684	5	97.24
zma-MIR396d	UUCCACAGGCUUUCUUGAACUG	22	11	32	GGGCGUGGUGGUGGUGGUGCU	21	42	62	CGGGCAUGCUUUCCACAGGCUUUCUUGAACUGUGAACUCGUGGGCGUGGUGGUGGUGGUGCUGGUGCUGGGUGU	74	Fail	More than 5 mismatches in duplex;No mature or star reads detected	9	0	8444	0	8685	5	97.23
zma-MIR2118a	GGGAUGAGAACAUGAAGGAACG	22	14	35	UUCCUGAUGCCUCUCAUUCCUA	22	86	107	CCUAAGGGCAGUAGGGAUGAGAACAUGAAGGAACGCGAGUGCUCUGAAUUUCUCGUCUCGCACGGAGGACAUGUGCACUGUCGUGUUCCUGAUGCCUCUCAUUCCUAUGGUUCUUAGG	118	Fail	No mature or star reads detected	3	0	4	0	13	5	30.77
zma-MIR2118b	UUCCCGAUGCCUCCCAUUCCUA	22	88	109	GGAAUGGGAACAUGGAGGAAAG	22	12	33	UAAGAGCAGUGGGAAUGGGAACAUGGAGGAAAGCCCAUCCUGUUGGUUUCCUCCUCCAGAAACCGAGGUGGAAGCUUGGUUCGGUGUUUCCCGAUGCCUCCCAUUCCUAUUGUUCUUA	118	Fail	Less than 10 reads in a single library	3	0	2	2	15	5	26.67
zma-MIR2118c	UUCCUAAUGCCUCCCAUUCCUA	22	85	106	GGCAUGGGAACAUGGAGGAAGG	22	34	55	GGAAGAGGAAGUAAAGAUGAUCUAAGAGCAGUGGGCAUGGGAACAUGGAGGAAGGCCUAUGAGGUUGAAACCUCAUUUUGUGUCUUCCUAAUGCCUCCCAUUCCUAUCGUUCUUAGGUGAUCCUUCCUCUUGC	133	Fail	No mature or star reads detected	4	0	0	0	4	5	0
zma-MIR2118d	GGCAUGGGAACACGGAGGAAGG	22	39	60	UUCCUGAUGCCUCCCAUGCCUA	22	89	110	GUGAGCAUGGAAGAGGAAGAGAGGGUCUAAGAGCAGUGGGCAUGGGAACACGGAGGAAGGCCUAUGAGUGGAAAGCUCAUUUUGGGUCUUCCUGAUGCCUCCCAUGCCUAUCGUUGUUAGGUGCUCCUUCCUCUUGCUUUUGGCUCAC	148	Fail	More than 5 mismatches in duplex;No mature or star reads detected	6	0	4	0	7	5	57.14
zma-MIR2118e	UUCCUGAUGUCUCCCAUUCCUA	22	90	111	GGAAUGGAAACAUGAAGGAAAG	22	39	60	CCAAGGAAGUGGAAGAAAGAGAAUGUCUAAGAGCAGUGGGAAUGGAAACAUGAAGGAAAGCAUGAACUAUGUUCUUUUUUCUGAAUGUUUUCCUGAUGUCUCCCAUUCCUACGGUUCUUAGGUGCUCCUUCCUCUUCCUUUGG	143	Fail	No mature or star reads detected	3	0	1	0	3	5	33.33
zma-MIR2118f	UUCCCAAUGCCUUCCAUGCCUA	22	90	111	GGCAUGGGAACAUAGGGGAAA	21	12	32	UAAGAGCAGUGGGCAUGGGAACAUAGGGGAAAGCCAAACUUUCUUUACCUGUACAACUAAGGGUGGAGAACUGGAGAUUAGUUUAGUGUUUCCCAAUGCCUUCCAUGCCUAUUGUUCUUA	120	Fail	No mature or star reads detected	3	0	1	0	1	5	100
zma-MIR2118g	GGAAUAGGAACAUGAAGGAAAG	22	35	56	UUCCUGAUGCCUCCUAUUCCUA	22	90	111	GCCAGGAAAAGGAUGAAAGAUUCUAAGAGCACUAGGAAUAGGAACAUGAAGGAAAGCAUUAUUGUGCAUGGAGAUUUAGGCCUGAUGUUUUCCUGAUGCCUCCUAUUCCUAAGGCUCUUAGGUUCUCCUUCCCUUUCCUUAUGGC	145	Fail	No mature or star reads detected	3	0	2	0	10	5	20
zma-MIR2275a	AGAGUUGGAGGAAAGCAAACC	21	18	38	UUUGUUUUCCUCCAAUAUCUCA	22	81	102	GUCAGGCACUGAAAGUGAGAGUUGGAGGAAAGCAAACCGGCUGGGUAUCGGAUUCAGCAACGGAGGGUGCUGCCGGUCGGUUUGUUUUCCUCCAAUAUCUCACCUUCAGUCGAUAGUCUGAU	122	Fail	Less than 10 reads in a single library	0	0	8	3	14	5	78.57
zma-MIR2275b	AGGAUUAGAGGCAACUGAACC	21	13	33	UUCAGUUUCCUCUAAUAUCUCA	22	51	72	CCAUCUGAAGUGAGGAUUAGAGGCAACUGAACCAUCAUCUAUUGCAAAGGUUCAGUUUCCUCUAAUAUCUCAUCUCGAAUGG	82	Fail	Less than 10 reads in a single library	1	0	4	3	8	5	87.5
zma-MIR2275c	UUCAGUUUCCUCUAAUAUCUCA	22	193	214	AGGAUUAGAGGGACUUGAACC	21	32	52	AGAGAGAUGUUGAUAUGUGUCAUUUGAAGUGAGGAUUAGAGGGACUUGAACCAUUCAUAGCUUGUUCGGUUAUGUCUGGAUCGAAGAGGGUUGGAAGGUCCUUUCUAGUUAAAAUUAAAUAGAAAGAGAUUGAAUCCCUUUAACCUCCUAUCCAGAUGUGACCAAACAAACUCUCAUUGGGAGUAAAAGGGGUUCAGUUUCCUCUAAUAUCUCAUCUUAAAUGGCCCAUCAUCUCCU	237	Fail	No mature or star reads detected	1	0	3	0	16	5	18.75
zma-MIR2275d	AGAGUUGGAGGAAAGAAAACU	21	18	38	UUUGUUUUCCUCUAAUAUCUCA	22	93	114	GUCAGGCACUAAAAGUGAGAGUUGGAGGAAAGAAAACUAAUCGGCUAUCAGAUUCUGCAAUGGCUUGAUGCAUAAACAUGAUUGCCGUUCCGUUUGUUUUCCUCUAAUAUCUCACCUUCA	120	Fail	No mature or star reads detected	2	0	0	0	0	5	0
zma-MIR156l	UGACAGAAGAGAGUGAGCAC	20	2	21	GCUCACUGCUCUAUCUGUCACC	22	68	89	GUGACAGAAGAGAGUGAGCACACGGCCGGGCGGAACGGCACCGGCGGAUGUGCCGUCGCGGCCGCGUGCUCACUGCUCUAUCUGUCACCC	90	Pass	NA	0	0	56266	113	56387	5	99.89
zma-MIR159e	CAGCUCCUGCAGCAUCUGUUC	21	2	22	AUUGGUUUGAAGGGAGCUCCA	21	106	126	GCAGCUCCUGCAGCAUCUGUUCGAGGCUCGCCGCGUUCUGAUGAUCCGGCAGCGCAAGUCCGGCGGCGACGGCGGCGGCCGAGGUCGGCGGCGCCGGCUGGCCGUAUUGGUUUGAAGGGAGCUCCAC	127	Fail	Hairpin structure invalid	5	0	NA	NA	NA	NA	NA
zma-MIR159f	UUUGGAUUGAAGGGAGCUCUG	21	194	214	GAGCUCCUCUCAUUCCAAUGA	21	2	22	GGAGCUCCUCUCAUUCCAAUGAAGGGUCCUUCCGAAGGGUGGUUCCGCUGCUCGUUCAUGGUUCCCACUAUCCUAUCUCAUCCAUGUUUGCGUGUCUUCGAGAGGAAGCGGAAGAGAUUCCUGUGGUCGCCUUUUGAGAUAGGCUUGUGGUUUGCAUGACCGAGGAGCUGCACCGACCCCGUGCUGGCCGCUCUUUGGAUUGAAGGGAGCUCUGC	215	Pass	NA	3	0	78606	9	79383	4	98.95
zma-MIR159g	GUGCUCCCUUCACACCAAUAA	21	54	74	UUUGGAGUGAAGGGAGUUCUG	21	231	251	AGUUUGAUUCACUAGACCUGAUCCCCUAGACUAGACGGUCUGGUCUUAAGGCGGUGCUCCCUUCACACCAAUAAACGGUCGAUCUGAUGGGUGGUACAGCUGCUCGUUCAUGGUUCCCACUGUCCCAUCUCAUCAGAGAGAGAGAAGAUCAUGAGAGAGCGAGAGAUGCUUGAGAUGGGCUUGUGGUUUGCAUGACCGAGGAGCUGCCUCGUCCCCUUCGUUGACCGCUGUUUGGAGUGAAGGGAGUUCUGC	252	Fail	No mature or star reads detected	4	0	3	0	560	5	0.54
zma-MIR159h	UUUGGAGUGAAGGGAGCUCUG	21	179	199	GUGCUCCCUUCACACCAAUAA	21	2	22	GGUGCUCCCUUCACACCAAUAAACGGUCGAUCUGAUGGGUGGUACAGCUGCUCGUUCAUGGUUCCCACUGUCCCAUCUCAUCAGAGAGAGAGAAGAUCGUGAGAGAGCGAGAGAUGCUUGAGAUGGGCUUGUGGUUUGCAUGACCGAGGAGCUGCCUCGUCCCCUUCGUUGACCGCUGUUUGGAGUGAAGGGAGCUCUGC	200	Pass	NA	4	0	569	3	590	1	96.95
zma-MIR159i	UUUGGAGUGAAGGGAGCUCUG	21	231	251	GUGCUCCCUUCACACCAAUAA	21	54	74	AGUUUGAUUCACUAGACCUGAUCCCCUAGACUAGACGGUCUGGUCUUAAGGCGGUGCUCCCUUCACACCAAUAAACGGUCGAUCUGAUGGGUGGUACAGCUGCUCGUUCAUGGUUCCCACUGUCCCAUCUCAUCAGAGAGAGAGAAGAUCAUGAGAGAGCGAGAGAUGCUUGAGAUGGGCUUGUGGUUUGCAUGACCGAGGAGCUGCCUCGUCCCCUUCGUUGACCGCUGUUUGGAGUGAAGGGAGCUCUGC	252	Pass	NA	4	0	569	3	592	1	96.62
zma-MIR159j	UUUGGAUUGAAGGGAGCUCUG	21	231	251	GUGCUCCCUUCAAACCAAUAA	21	54	74	AGUUUGAUUCACUAGACCUGAUCCCCUAGACUAGACGGUCUGGUCUUAAGGCGGUGCUCCCUUCAAACCAAUAAACGGUCGAUCUGAUGGGUGGUACAGCUGCUCGUUCAUGGUUCCCACUGUCCCAUCUCAUCAGAGAGAGAGAAGAUCGUGAGAGAGCGAGAGAUGCUUGAGAUGGGCUUGUGGUUUGCAUGACCGAGGAGCUGCCUCGUCCCCUUCGUUGACCGCUGUUUGGAUUGAAGGGAGCUCUGC	252	Pass	NA	4	0	2911	31	2961	1	99.36
zma-MIR159k	UUUGGAUUGAAGGGAGCUCUG	21	179	199	GUGCUCCCUUCAAACCAAUAA	21	2	22	GGUGCUCCCUUCAAACCAAUAAACGGUCGAUCUGAUGGGUGGUACAACUGCUCGUUCAUGGUUCCCACUGUCCCAUCUCAUCAGAGAGAGAGAAGAUCGUGAGAGAGCGAGAGAUGCUUGAGAUGGGCUUGUGGUUUGCAUGACCGAGGAGCUGCAUCGUCCCCUUCGUUGACCGCUGUUUGGAUUGAAGGGAGCUCUGC	200	Pass	NA	4	0	2911	31	2959	1	99.43
zma-MIR160g	GCGUGCAAGGAGCCAAGCAUG	21	65	85	UGCCUGGCUCCCUGUAUGCCA	21	2	22	AUGCCUGGCUCCCUGUAUGCCACACAUGUAGCCCAACCCGUGAUGUGAUUGGAUGCUGUGGGUGGCGUGCAAGGAGCCAAGCAUGU	86	Pass	NA	2	0	2250	130	2384	5	98.61
zma-MIR164e	UGGAGAAGCAGGACACGUGAG	21	2	22	CAUGUGUCCGCCCUCUCCACC	21	95	115	GUGGAGAAGCAGGACACGUGAGCGACCAUCCAGUUCCACUCCCGCUGGCUCGCUGCUGGAGCUCCCGGCGGCUUGGUGAGUUUGGGUGGUCGUUCAUGUGUCCGCCCUCUCCACCG	116	Pass	NA	2	0	314	3	343	1	92.42
zma-MIR164f	UGGAGAAGCAGGGCACGUGCU	21	2	22	CACGUGCGCUCCUUCUCCAAC	21	87	107	CUGGAGAAGCAGGGCACGUGCUCGCCGACAAGUCGAAGCCUUAGGGCAGCUUGGCCUGUGGCUGCACGCGUACGUGGUCGUCGCAGCACGUGCGCUCCUUCUCCAACA	108	Fail	No mature or star reads detected	2	0	1146	0	1148	5	99.83
zma-MIR164g	UGGAGAAGCAGGGCACGUGCA	21	2	22	CACGUGCUCCCCUUCUCCACC	21	150	170	UUGGAGAAGCAGGGCACGUGCAGAGACACGCCGGAGCACGGCCGCCGCCGAUCUACCGACCUCCCAAACCUGCCUUAUGGUGUGGGGGUGGAGGUCGUCGGUGGAAGCGAUAGCUGUCGUUGUUGCUUCGAUGUUGUUAGCUCCUCCUGCACGUGCUCCCCUUCUCCACCA	171	Pass	NA	2	0	7256	4	7260	2	100
zma-MIR164h	UGGAGAAGCAGGGCACGUGUG	21	2	22	CAUGUGCCCUUCUUCUCCAUC	21	198	218	GUGGAGAAGCAGGGCACGUGUGAAUUCAUUCGUUCCAUCGACGGUCUGGCGCCGACUCACGCAUCGCCGGCGCGGCGAGCUGAGCGCGUGACACGGAAAGCAGGUCCGCCGCGCCGGCGCCCGCGCUGGCCGAUCGACCGGCUAACUGUAGCUCCACGAAGCAAAGCCAGGCCAGCCGGCCGAUCGAUGCGUGCGUGCAUGUGCCCUUCUUCUCCAUCG	219	Pass	NA	2	0	9	1	10	1	100
zma-MIR166n	UCGGACCAGGCUUCAAUCCCU	21	74	94	GGAUUGUUGUCUGGCUCGGUG	21	2	22	GGGAUUGUUGUCUGGCUCGGUGUCUCCGGUCGAGAGGCCUUGCCGGCGCCGGAGCUGUCGUCGACCGGAGAUCUCGGACCAGGCUUCAAUCCCUU	95	Pass	NA	4	0	287	84	395	4	93.66
zma-MIR167j	UGAAGCUGCCAGCAUGAUCUG	21	2	22	GAUCAUGUGGCAGUUUCAUU	20	89	108	AUGAAGCUGCCAGCAUGAUCUGAAACCAUACGUGUUCUUUGAUUCCCAUCUGAAGAAAGAGUUGGCUUUCAUGGAGAACCGACGGUCAGAUCAUGUGGCAGUUUCAUUU	109	Pass	NA	1	0	14093	58	14152	3	100
zma-MIR169l	UAGCCAGGGAUGAUUUGCCUG	21	2	22	GGCAAAUCAUCCCUGCUACC	20	69	88	GUAGCCAGGGAUGAUUUGCCUGUGGUUCCUGUCGUUGCCAUGCCAAUGCCUGUACUGUUCGAUCUACGGGCAAAUCAUCCCUGCUACCG	89	Fail	No mature or star reads detected	1	0	830	0	832	5	99.76
zma-MIR169m	GGCAUCCAUUCUUGGCUAAG	20	81	100	UAGCCAAGAAUGGCUUGCCUA	21	2	22	UUAGCCAAGAAUGGCUUGCCUAUCUCCAUUAUUUUGUUCAUCGCAGGAAGCCCUUCCGUGAUGGAUGAAAUGUGGAUGAUGGCAUCCAUUCUUGGCUAAGU	101	Pass	NA	3	0	194	6	234	1	85.47
zma-MIR169n	GGCAGGCCUUCUUGGCUAAG	20	84	103	UAGCCAAGAAUGGCUUGCCUA	21	2	22	UUAGCCAAGAAUGGCUUGCCUAUCUCCACUGUUUGGUUCGUCUUGGGAGACCACCCUGAUGAUGGGUGUACUGUGUGGAUGAUGGCAGGCCUUCUUGGCUAAGC	104	Fail	Precision less than 75%	2	0	11	6	24	5	70.83
zma-MIR169o	UAGCCAAGAAUGACUUGCCUA	21	2	22	GGCAGGUCUUCUUGGCUAGC	20	117	136	GUAGCCAAGAAUGACUUGCCUAUGCACGCCCUCUGUUGGCAGUUCCGUCCGGCAGCCAUGGCGACGGUUGCACAAGGUGAGUUUUUGCGGCGUGGAUGAUGCAAUGUGGCUGCAUCGGCAGGUCUUCUUGGCUAGCCA	138	Pass	NA	2	0	51	3	54	1	100
zma-MIR169p	UAGCCAAGGAUGACUUGCCGG	21	2	22	GGCAAGUCAUCUGGGGCUACG	21	44	64	GUAGCCAAGGAUGACUUGCCGGCAUUAUAUUUCUUGGCCCGCCGGCAAGUCAUCUGGGGCUACGC	65	Pass	NA	2	0	906	4	911	1	99.89
zma-MIR169q	UAGCCAAGAAUGGCUUGCCUA	21	2	22	GGCAGGCCUUCUGGCUAAG	19	87	105	UUAGCCAAGAAUGGCUUGCCUAUCUCCAUUAUUUGGUCCAUCUUCUUGGGAGACCUCCCUCAUGGUGUGGAUGGAAUGUGGAUGGUGGCAGGCCUUCUGGCUAAGU	106	Fail	No mature or star reads detected	3	0	6	0	6	5	100
zma-MIR169r	CAGCCAAGGAUGACUUGCCGG	21	2	22	GGCAAGUUGUCCUUGGCUACA	21	105	125	GCAGCCAAGGAUGACUUGCCGGGUAUUUUGAGCAUGCAUGUUACAGGGGAGCAUAUGCAAUCUGUUUGGAAUUUUGAGCCCAUACCGUGCGGUGCCUGUCUUCCGGCAAGUUGUCCUUGGCUACAU	126	Pass	NA	0	0	41568	8	41576	2	100
zma-MIR171l	GGAUUGAGCCGCGUCAAUAUC	21	57	77	UAUUGGCGUGCCUCAAUCCGA	21	2	22	GUAUUGGCGUGCCUCAAUCCGAAGGCGUGGCUGACUGGCGCGGCAGCCAUGUUCUUGGAUUGAGCCGCGUCAAUAUCU	78	Fail	No mature or star reads detected	1	0	17	0	29	5	58.62
zma-MIR171m	GGAUUGAGCCGCGUCAAUAUC	21	61	81	UAUUGGCGCGCCUCAAUCCGA	21	2	22	GUAUUGGCGCGCCUCAAUCCGAAGGCGUGGCUGAUAGAUUGGCGCGGCAGCCAUGUUCUUGGAUUGAGCCGCGUCAAUAUCU	82	Fail	No mature or star reads detected	1	0	17	0	28	5	60.71
zma-MIR171n	UGAUUGAGCCGCGCCAAUAUC	21	57	77	UAUUGGUGAGGUUCAAUCCGA	21	2	22	AUAUUGGUGAGGUUCAAUCCGAUGUUAGGUUUUACAAAAGCUGUAAAAUCAGUAUCUGAUUGAGCCGCGCCAAUAUCU	78	Pass	NA	2	0	229	5	234	3	100
zma-MIR390a	AAGCUCAGGAGGGAUAGCGCC	21	2	22	CGCUAUCUAUCCUGAGCUCCA	21	160	180	GAAGCUCAGGAGGGAUAGCGCCUAGGAAAACACAUAGAUCGGAGCCGGCCGCGAGGAGAAAGAAAGAGCCAAGAGAUAUGUGUGAUGAAUAAUCUACAUGGAUCUUGGCUAGCUUUUGUGUUCUCCUCUGGAGGCGUGGUUCUGUCUAUCAAUCUGAAGCGCUAUCUAUCCUGAGCUCCAC	181	Pass	NA	2	0	8766	2466	11359	5	98.4
zma-MIR393b	UCCAAAGGGAUCGCAUUGAUCC	22	2	23	AUCAAUGCGAUCCUUUUGGAGG	22	86	107	GUCCAAAGGGAUCGCAUUGAUCCAUCAUUCCUUCCAUUUUUUCAUGCAUGGCUGGUCUUCGUCGUCUGCAAGGACUUGUCGAUGGAUCAAUGCGAUCCUUUUGGAGGC	108	Pass	NA	0	0	1047	736	1783	5	100
zma-MIR393c	GUCAGUGCAAUCCCUUUGGAAU	22	75	96	UCCAAAGGGAUCGCAUUGAUCU	22	2	23	CUCCAAAGGGAUCGCAUUGAUCUAACCUGCCGAUCGACGCCGACGUACGUACGUGCCCGAGGACAAGCAGAUCAGUCAGUGCAAUCCCUUUGGAAUU	97	Pass	NA	2	0	1870	1269	3140	5	99.99
zma-MIR395d	GUGAAGUGUUUGGGGGAACUC	21	45	65	GUUCUAUGCAAGCACUUCACGA	22	2	23	AGUUCUAUGCAAGCACUUCACGAGGCAUUGUUUCAAGAGCUUUUGUGAAGUGUUUGGGGGAACUCU	66	Fail	No mature or star reads detected	2	0	240	0	242	5	99.17
zma-MIR395e	GUGAAGUGUUUGGGGGAACUC	21	64	84	GUUCCCUUCAAGCACUUCACAU	22	2	23	AGUUCCCUUCAAGCACUUCACAUGAGGCACCAUUCAAAUAACACAUUUCAAGAUUAGGUGCAUGUGAAGUGUUUGGGGGAACUCU	85	Pass	NA	1	0	206	4	210	2	100
zma-MIR395f	GUGAAGUGUUUGGGGGAACUC	21	49	69	GUUACCUACAAGCACGUCUCGA	22	2	23	AGUUACCUACAAGCACGUCUCGAUACCUUGGCUUAAUAAAGGCCAGUUGUGAAGUGUUUGGGGGAACUCU	70	Fail	No mature or star reads detected	4	0	240	0	243	5	98.77
zma-MIR395g	GUGAAGUGUUUGGGGGAACUC	21	45	65	GUUCUAUGCAAGCACUUCACGA	22	2	23	AGUUCUAUGCAAGCACUUCACGAGGCAUUGUUUCAAGAGCUUUUGUGAAGUGUUUGGGGGAACUCU	66	Fail	No mature or star reads detected	2	0	240	0	242	5	99.17
zma-MIR395h	GUGAAGUGUUUGGGGGAACUC	21	64	84	GUUCCCUUCAAGCACUUCACAU	22	2	23	AGUUCCCUUCAAGCACUUCACAUGAGGCACCAUUCAAAUAACACAUUUCAAGAUUAGGUGCAUGUGAAGUGUUUGGGGGAACUCU	85	Pass	NA	1	0	206	4	210	2	100
zma-MIR395i	GUGAAGUGUUUGGGGGAACUC	21	49	69	GUUCCCUACAAGCACUUCACGA	22	2	23	AGUUCCCUACAAGCACUUCACGAUACCUUGGCUUAAUAAAGGCCAGUUGUGAAGUGUUUGGGGGAACUCU	70	Fail	No mature or star reads detected	1	0	240	0	241	5	99.59
zma-MIR395j	GUGAAGUGUUUGGGGGAACUC	21	64	84	GUUCCCUUCAAGCACUUCACAU	22	2	23	AGUUCCCUUCAAGCACUUCACAUGAGGCACCAUUCAAAUAACACAUUUCAAGAUUAGGUGCAUGUGAAGUGUUUGGGGGAACUCU	85	Pass	NA	1	0	206	4	210	2	100
zma-MIR395k	GUUUCCUUCAAGCACUUCACAU	22	2	23	GUGAAGUGUUUGAGGAAACUC	21	63	83	AGUUUCCUUCAAGCACUUCACAUGGAGCAUUCUGUCUUAGAGAAAGCUUAAUUUAUUGCAUUGUGAAGUGUUUGAGGAAACUCU	84	Fail	No mature or star reads detected	1	0	0	0	0	5	0
zma-MIR395l	GUGAAGUGUUUGGAGGAACUC	21	60	80	GUUCCUUCCAAACACUUCACCA	22	2	23	AGUUCCUUCCAAACACUUCACCAGCUAGGCCAUGCACAAGAUGAACCCACAUUAGGCUAGUGAAGUGUUUGGAGGAACUCU	81	Fail	No mature or star reads detected	2	0	1	0	1	5	100
zma-MIR395m	GUGAAGUGUUUGGAGGAACUC	21	61	81	GUUCCUUUCAAACACUUCACAU	22	2	23	AGUUCCUUUCAAACACUUCACAUGGAGCUUCUCAUUGGUGGAUAUAUUCUUGAGACCCGUGUGAAGUGUUUGGAGGAACUCU	82	Fail	No mature or star reads detected	1	0	1	0	1	5	100
zma-MIR395n	GUGAAGUGUUUGGGGGAACUC	21	45	65	GUUCUCUACAAGCACUUCACGA	22	2	23	AGUUCUCUACAAGCACUUCACGAGGCUUCGUACUGAGAGCUUUUGUGAAGUGUUUGGGGGAACUCU	66	Pass	NA	1	0	122	3	127	2	97.15
zma-MIR395o	GUGAAGUGUUUGGGUGAACUC	21	205	225	GUUCUCUUCAAGCACUUCACGA	22	2	23	AGUUCUCUUCAAGCACUUCACGAGGCAUCACACUGAGAGCUUUUGUGAAGUGUUUGGGGGAACUCUUGGUGUCACAAAUCAUUUGCAUUUGCUUGAUGUUAGUCAUGCACCAUGUGAUAUGAGAUAAAGGACAUGGCAACGUUUUGUGUUACUAGGAGUUCCCUACAAGCACUUCAUGAGACCUUGACUUAAUAAAGGGCCAUUGUGAAGUGUUUGGGUGAACUCU	226	Fail	Less than 10 reads in a single library	2	0	14	2	261	5	6.13
zma-MIR395p	GUGAAGUGUUUGGGGGAACUC	21	68	88	GUUCCCUUCAAGCACUUCACAU	22	2	23	AGUUCCCUUCAAGCACUUCACAUGAGGCACCAUUCAAAUGACAACUCCAUUUAAGAUUAUGUGUAAUGUGAAGUGUUUGGGGGAACUCU	89	Pass	NA	1	0	206	4	210	2	100
zma-MIR396e	UUCCACAGCUUUCUUGAACUU	21	2	22	GGUCAAGAAAGCCGUGGGAAG	21	145	165	UUUCCACAGCUUUCUUGAACUUCUUCUUCUUCUCUCUCUUAGAAGGGCCGUAUAGCUUCUUUGAACCUCUCUCUCUCUCUCUCUCAAAAGUGUACACGAACACUUUCUUCAUUCUCUGCCUCUCGCUCUCUGAUCUCCGAAGAAGGUCAAGAAAGCCGUGGGAAGA	166	Pass	NA	2	0	1304	2	1332	1	98.05
zma-MIR396f	UUCCACAGCUUUCUUGAACUU	21	2	22	GGUCAAGAAAGCUGUGGGAAG	21	96	116	UUUCCACAGCUUUCUUGAACUUCUUCUUCUUCUUCUCUCUUGGAACGGCAGCUUUCUUCGAAUCUGUCUCUCUCUCUCUCAUCUCCGAAGACGAAGGUCAAGAAAGCUGUGGGAAGA	117	Pass	NA	1	0	1422	1280	2767	4	98.04
zma-MIR396g	UCCCACAGCUUUAUUGAACUG	21	2	22	GUUCAAGAAAGCUGUGGAAGA	21	93	113	UUCCCACAGCUUUAUUGAACUGCCCUCUUGCUUGCUUGGAUCAAUUGAAACUCGAUCAGGUCCACAGCACAGCCUGCUGCAUGCAUGAUGCAGUUCAAGAAAGCUGUGGAAGAU	114	Fail	Hairpin structure invalid	2	1	NA	NA	NA	NA	NA
zma-MIR396h	GUUCAAGAAAGCUGUGGAAGA	21	80	100	UCCCACAGCUUUAUUGAACUG	21	2	22	UUCCCACAGCUUUAUUGAACUGCAUGCACCUGCUGAUGCGGGUGGAGGAGUUGAAGCUGCCGCUCCUCUGAGAGAUGCAGUUCAAGAAAGCUGUGGAAGAUCACAAAGAAGGCCAUCUGAUUAC	124	Fail	No mature or star reads detected	2	0	1	0	1	5	100
zma-MIR397a	UCAUUGAGCGCAGCGUUGAUG	21	2	22	UAGCCGUUAGCGCUCAUUAACU	22	122	143	GUCAUUGAGCGCAGCGUUGAUGAUGCGGAGCAUGUACGUCUUCCCGGGCUUCACUUUCAGCUUGAACGUGUCUGCGUGCAUGCAUAUCAUAAGUAUGGAUAUGAGUUAGUAUAAAGAAUCAUAGCCGUUAGCGCUCAUUAACU	143	Fail	Hairpin structure invalid	7	0	NA	NA	NA	NA	NA
zma-MIR397b	UCAUUGAGCGCAGCGUUGAUG	21	2	22	CCAGCGCUGCACUCAAUUACG	21	63	83	AUCAUUGAGCGCAGCGUUGAUGAGCCAGCCGCCGUGCCUCCCCUGUCGGCUGCGGCGGCUCACCAGCGCUGCACUCAAUUACGC	84	Fail	Hairpin structure invalid	3	1	NA	NA	NA	NA	NA
zma-MIR398a	UGUGUUCUCAGGUCGCCCCCG	21	119	139	GGGGCGAACUGAGAACACAUG	21	2	22	GGGGGCGAACUGAGAACACAUGAGAAUAAUGAGAUGAGAUUGCUCGCCUCGCGGUACGGUUCGUGCUGGCCUGGACCACCGUCGUCGCCGUUCAUCUUGUACGCAUAAUAAUGCUGCAUGUGUUCUCAGGUCGCCCCCGC	140	Pass	NA	1	0	449	30	480	4	99.69
zma-MIR398b	UGUGUUCUCAGGUCGCCCCCG	21	87	107	GGGGCGGACUGGGAACACAUG	21	2	22	GGGGGCGGACUGGGAACACAUGGGAAUGAGAUGAGAUCAUUGCUCGGUCGUGCUGGCCUGGGCCGUCGGCGCGCGUUGAUCUUGCAUGUGUUCUCAGGUCGCCCCCGG	108	Pass	NA	2	0	449	202	689	4	94.29
zma-MIR399g	UGCCAAAGGGGAUUUGCCCGG	21	47	67	GGGCAACCCCCCGUUGGCAGG	21	2	22	AGGGCAACCCCCCGUUGGCAGGUGCGACGGCGACGUACCCCUACCCUGCCAAAGGGGAUUUGCCCGGC	68	Fail	No mature or star reads detected	3	0	326	0	326	5	100
zma-MIR399h	UGCCAAAGGAGAAUUGCCCUG	21	73	93	GUGCAGUUCUCCUCUGGCACG	21	2	22	AGUGCAGUUCUCCUCUGGCACGAACCAAGGCUGAGCAGCUUGCCCCAUGGCUAGCCCACGACGGCCCUUCCUUGCCAAAGGAGAAUUGCCCUGC	94	Pass	NA	3	0	231	1	232	1	100
zma-MIR399i	UGCCAAAGGAGAGUUGCCCUG	21	70	90	GUGCGGCUCUCCUCUGGCAUG	21	2	22	AGUGCGGCUCUCCUCUGGCAUGAGGGCGCGACUGAGAGGCACGAACAGUUUCUGGCCUUCUCCUGCCAAUGCCAAAGGAGAGUUGCCCUGC	91	Fail	No mature or star reads detected	3	0	500	0	501	5	99.8
zma-MIR399j	UGCCAAAGGAGAGUUGCCCUG	21	154	174	AGGCAGCUCUCCUCUGGCAGG	21	1	21	AGGCAGCUCUCCUCUGGCAGGCAGGCGCGCGGUCAUCGUCGCCAUCGACGACGGUUGCUUGGCUCUGCUAUGCUGUGUUCGUUCGUCCAUGGUGUGCUAGCUAGCCGUGCAUGCAUUGCAGUGUAACAUGCGUGCAUGCACGCGCGUACGUCCUGCCAAAGGAGAGUUGCCCUGC	175	Fail	No mature or star reads detected	1	0	500	0	500	5	100
zma-MIR408b	CUGCACUGCCUCUUCCCUGGC	21	125	145	CAGGGACGAGGCAGAGCAUGG	21	3	23	GACAGGGACGAGGCAGAGCAUGGGUAGGGGGCCAUCAACAGAAUUCCAAAUUUGAUUUCUGUUUGCUCGCUCACAAAAUGGAGGGACUCACCACAAACACACUCAGGCGUUGUUGCUCCCUCCCCUGCACUGCCUCUUCCCUGGCUC	147	Pass	NA	3	0	355	52	411	4	98.96
zma-MIR482	UGGGAGAUGAAGGAGCCUU	19	3	21	UCUUCCUUGUUCCUCCCAUU	20	101	120	AGUGGGAGAUGAAGGAGCCUUGCAUCGAUGUCACCGCCGGAGGAGCGCUCGCCUUCUUCGCGCACCGCCGCAAUAGCCGCCCUCGGACCCCUCGCCUCGCUCUUCCUUGUUCCUCCCAUUUU	122	Fail	Mature miRNA length not met;More than 5 mismatches in duplex;No mature or star reads detected	7	0	0	0	0	5	0
zma-MIR528a	UGGAAGGGGCAUGCAGAGGAG	21	2	22	CCUGUGCCUGCCUCUUCCAUU	21	103	123	GUGGAAGGGGCAUGCAGAGGAGGAGCACGAGCGAGGUGUGGCUGGAAGAAGCAGCCGGGGCCUGUGUGCUAUAUACCCCUCGCAAGCUCUCCUCACUCCUCUCCUGUGCCUGCCUCUUCCAUU	123	Fail	No mature or star reads detected	2	0	1626	0	1640	5	99.15
zma-MIR528b	UGGAAGGGGCAUGCAGAGGAG	21	2	22	CCUGUGCCUGCCUCUUCCAUU	21	58	78	GUGGAAGGGGCAUGCAGAGGAGCACGAACGAGGUGUGGUUGGCCCCUCGUUAGCUCUCCUGUGCCUGCCUCUUCCAUU	78	Fail	No mature or star reads detected	2	0	1625	0	1630	5	99.69
zma-MIR529	AGAAGAGAGAGAGUACAGCCU	21	2	22	GCUGUACCCUCUCUCUUCUUC	21	105	125	GAGAAGAGAGAGAGUACAGCCUUGUUGCCAUGUACACACUCAGAUAUCAACAGUCUCUUAUAUUUGCUGUUACUACCUGUUAUUAGUGUCCAGUGAUGAUGAAGGCUGUACCCUCUCUCUUCUUCU	126	Pass	NA	1	0	47448	365	47825	5	99.98
zma-MIR827	UUAGAUGACCAUCAGCAAACA	21	101	121	UUUGUUGGUGGUCAUUUAACC	21	3	23	GUUUUGUUGGUGGUCAUUUAACCAUGCAUGCUUCGAUCGAUGGAUUGGUGCAUGCAUGGAUUAUUGCAUAGUGUGAUGCAUGUGGCGCAUCAGUGCAUGGUUAGAUGACCAUCAGCAAACAU	122	Pass	NA	0	0	4516	980	5507	5	99.85
zma-MIR1432	CUCAGGAGAGAUGACACCGAC	21	2	22	GGGUGUCAUCUCGCCUGAAGCA	22	68	89	GCUCAGGAGAGAUGACACCGACGCCAGACGGACCGGUCCAUCCGCGCCGUGUCUGUCCGUCUGAAGUGGGUGUCAUCUCGCCUGAAGCA	89	Pass	NA	2	0	35	19	71	2	77
zma-MIR390b	AAGCUCAGGAGGGAUAGCGCC	21	2	22	CGCUAUCUAUCCUGAGCUCCA	21	171	191	GAAGCUCAGGAGGGAUAGCGCCUAGGAAAUCACACAUAGAUUGGAGCCACGAAGAGGAAGGGAGAAUGAGAGAGAGAGAGACAGAGCAGCUAUGCUGCUCUGUCUCUCUCUCUCACUUUCUCUUGGAUCCAUCUCAAGGUUCUGUCUAUAUAUGAUGAAUCGAUCCGAAGCGCUAUCUAUCCUGAGCUCCAC	192	Pass	NA	2	0	8766	2466	11369	5	98.26
zma-MIR444a	UGCAGUUGUUGUCUCAAGCUU	21	79	99	GCUAGAGGCAGCAACUGCAUA	21	4	24	CAAGCUAGAGGCAGCAACUGCAUACCUUGCAAGAAAAAAUCGGUUUUGUUGACGUACCGAUGAUUUUCUUGCAAGUUGUGCAGUUGUUGUCUCAAGCUUG	100	Fail	Precision less than 75%	1	0	2690	466	10303	5	30.63
zma-MIR444b	UGCAGUUGUUGUCUCAAGCUU	21	80	100	GCUAGAGGCAGCAACUGCAUA	21	7	27	UGACGAGCUAGAGGCAGCAACUGCAUAUCUUGCAAGAAAAUUGGUUUUCGAACCAUACCGAUAAUUUUCUUGCAAGUUGUGCAGUUGUUGUCUCAAGCUUGCUG	104	Fail	Precision less than 75%	1	0	2690	466	10067	5	31.35
zma-MIR11969	GCAAGGUCAGAGAAGGAUAUAAUC	24	54	77	UUAUACCCAUCUCUCACCUUGCAA	24	105	128	CGUUAGUGGAAAUCAGAAUUAGUGAUUAAAAAACAAGGGGUAAAAUGAUAAUUGCAAGGUCAGAGAAGGAUAUAAUCACAAUUAAUUUUCAGGGUUAAUUGUGAUUAUACCCAUCUCUCACCUUGCAAUUGUGAUUUUACCCCUCGUUUUAUUUUAUUUUAUUCACGAAUUCUGAUUUUCACUAACG	187	Fail	23/24 nt miRNA;23/24 nt miRNA star;No mature or star reads detected	3	0	0	0	36	5	0
zma-MIR11970	UGGUUUGGUUGCACGUUUGCA	21	195	215	CAAGCGUGCAAGCAAACCAUU	21	35	55	AGACACCGAUGGCUAUGCAAGCAGUGGUUCUGUGCAAGCGUGCAAGCAAACCAUUUGAUCCAUUAGAUUACGAUUCAACCACAGAUACAACCAUGGUUUGUUAGGAGCUAUUUUAUAAAGAUUAUUGAGCUAGUGGUGGAAGAGUUUAAGUGUUAAAUGUGAUUUACGGUUGGAUCACGAUCUAAUGGAUUAGAUGGUUUGGUUGCACGUUUGCACAAAAGGACUGCUUGCAUAGCGGUCGUUGCCU	247	Fail	Precision less than 75%	1	0	94	29	446	5	27.58
