# Supplementary material for: miRScore: A rapid and precise microRNA validation tool
Source: PLoS Comput Biol. 2025 Nov 3;21(11):e1013663. doi: 10.1371/journal.pcbi.1013663 (PMC12594335; doi:10.1371/journal.pcbi.1013663)
Supplement: S4 File — (XLSX) [file pcbi.1013663.s004.xlsx]

## Sheet: Arabidopsis thaliana miRDeep-P2
Supplemental File S4: miRScore results files from de novo MIRNAs from three annotation software of four plant species. See README at the GitHub for column meanings. https://github.com/Aez35/miRScore
name	mSeq	mLen	mStart	mStop	msSeq	msLen	msStart	msStop	precSeq	precLen	result	flags	mismatches	bulges	mReads	msReads	totReads	numLibraries	precision
miRDP2_mature_1	UGCCAAAGGAGAUUUGCCCCG	21	68	88	GGGCGAAUACUCCUAUGGCAGA	22	11	32	UUGGAUUACUGGGCGAAUACUCCUAUGGCAGAUCGCAUUGGCUAGAUAUGCAAGUAAAAUGCUUCUCUGCCAAAGGAGAUUUGCCCCGCAAUUCAUCC	98	Fail	Less than 10 reads	1	0	5	19	25	5	96
miRDP2_mature_2	UACGACAUUACACGGCUGACUUA	23	255	277	UGUCCGAGUUAUGAGAAA	18	11	28	GAUAACGUUAUGUCCGAGUUAUGAGAAAACGGCUGACUUAUUACCUCGACACGGUUGAGUUAUAUUUUUGGACGGCUUAGUUAUGGGAUGAUGUGACGGUUGAGUUAUGAUCGAGUGUUAUAAAUCAGCCGUAAAGAGCUCGAUUACUAAAUAACUCAGCCUUGUUACGGCUGACUUAUGUGCAAAAGAUUAAUUACUAUAAUAGCAUGCAGUUACAACCGAGUUUUUAAACGGUACAGCUGAGUUAGUUGAGUUACGACAUUACACGGCUGACUUAACUUUGUUUU	287	Fail	23/24 nt miRNA;Star length not met;More than 5 mismatches;No mature or star reads detected	9	0	558	0	1105	5	50.5
miRDP2_mature_3	AGUAUCCAGAAAACUCUAAAU	21	74	94	UAGAGUUUUCUGGAUACUUA	20	11	30	UUUUUCAAAUUAGAGUUUUCUGGAUACUUAUUAGUUACUAACAAAGAGAGGGCUUCUUCGAUAUUAACUUUUAAGUAUCCAGAAAACUCUAAAUUUGAAACAAA	104	Pass	NA	1	0	17	48	72	1	90.28
miRDP2_mature_4	AUACGUGAACUCUGACGUCGGCCA	24	255	278	GCAGAGACGACGGAUUGCGUUGGG	24	7	30	GUAGGAGCAGAGACGACGGAUUGCGUUGGGGUUUGGUUAUCUUUCAUCUCUACGUCCUGAGUCAUCUUUUUCGCAAAUCUCAAGUCGUCUUCUUCUUGACGAAGGUAAAUUAAAAAUUGAUUUGAAAAGAGCAGGGCUUAACGCACACAUAAGUACUCUUAUGUUUUCCUUUUUCUUUUCCUAGACAGAAAUUACCAAAUUAUAUUUGGGAAAAAUGUUGUUUUAUACGCGAACUUUCAAAAAGUAGCUAUUCUAUACGUGAACUCUGACGUCGGCCAAAAUAAACAU	288	Fail	23/24 nt miRNA;23/24 nt miRNA star;No mature or star reads detected	5	0	933	0	1188	5	78.54
miRDP2_mature_6	AAGAGAUUUUAAAAGGGUUUUAAAA	25	11	35	AGAAGACCCUUUAAAAACUCUUGU	24	66	89	AAAGAUUUACAAGAGAUUUUAAAAGGGUUUUAAAAGAUGUACAAGAGUUUCUUAAAGAAUUUACAAGAAGACCCUUUAAAAACUCUUGUAAAUCUUUUU	99	Fail	Mature miRNA length not met;23/24 nt miRNA star	4	0	1	105	116	1	91.38
miRDP2_mature_7	UGGUCGAUAGUAUUACGAGACGGU	24	11	34	CGAAACGAUAUACUACGGAUAAAA	24	118	141	AGGACGAGUUUGGUCGAUAGUAUUACGAGACGGUAUACCACAAGUGAAAUCCAUUAGAUAUGUUUAAUUUCACUGUGGAGGAUUAGAUGGUAUGACGGGUUUUGAUCGAUAAUAAUACGAAACGAUAUACUACGGAUAAAAUCCUAGAUAU	151	Fail	23/24 nt miRNA;23/24 nt miRNA star;More than 5 mismatches;Precision less than 75%	10	0	253	4	1714	5	14.99
miRDP2_mature_8	AUAUUAAAUAUUUUGCAAGU	20	11	30	UUAGGGAAGAUUGUUAAAUGUCA	23	71	93	UAAUUAAAUGAUAUUAAAUAUUUUGCAAGUUUUAUUUUAGUAACUAAUCGUGUAGUUAAUGUUGAGAGAUUUAGGGAAGAUUGUUAAAUGUCAAAUAUUUAAU	103	Fail	23/24 nt miRNA star;No mature or star reads detected	2	0	0	1395	3404	5	40.98
miRDP2_mature_10	AUUCGACAAAGUGAAGGGUUU	21	11	31	ACCCUUCACUUUGUCGAGUCA	21	154	174	AGCCUUGAUGAUUCGACAAAGUGAAGGGUUUGGUCUUCAGAAAGUUUUCUUGCAAGGUUCAAGAACGGAUCCUCAAAAUUCAAACUGUUUCUCACCAAUUUGAAUUGUGAAGAUCCGUUCUUGAACCUUGGAAGAAAACUUUCUGGAGACCAAACCCUUCACUUUGUCGAGUCACCA	177	Fail	Precision less than 75%	0	0	736	26	5255	5	14.5
miRDP2_mature_11	AAUCUGUAGACCAAAAUAGAUGGU	24	255	278	AAUCUAUUUUGGUUCACAGAUUAG	24	2	25	CAAUCUAUUUUGGUUCACAGAUUAGUUAAGCAUUAUUGUCUUCACCUACACGUUUAUAAUUGCAUAUAAUUUUAUUUAAAUAAUAUGUUAUAUCAGAGACAAGUUCAUAUCGAAUGAGUAAUAAAAUCAGAUCAGGAACAAAUUCAGAUCGAAUGGUAGACAAGAUAAUAUGAUAUAACUUGAUUUUUUGGUUAUUUUGCAAUAGAAAGAAAAAAAUCAAUAAAUCGGGUCGGAGAAGACAAUAAUGCUCAACUAAUCUGUAGACCAAAAUAGAUGGUGAAAAAUCUA	288	Fail	23/24 nt miRNA;23/24 nt miRNA star;No mature or star reads detected	2	0	487	0	775	5	62.84
miRDP2_mature_12	GGAAUAUUGUCUGGCUCGAGG	21	11	31	UCGGACCAGGCUUCAUUCCCC	21	89	109	AGGGUUGAGAGGAAUAUUGUCUGGCUCGAGGUCAUGAAGAAGAUCGGUAGAUUGAUUCAUUUUAAAGAGUGAAAUCCCUAAAUGAUUCUCGGACCAGGCUUCAUUCCCCCCAACCGACA	119	Pass	NA	4	0	1	31133	31134	1	100
miRDP2_mature_13	ACUUAGUUUUUACUAUUUUAGGCU	24	7	30	ACUAACUACUUAUGUCCAGAUCAUGAACUUUCUGCUAAUAGUUUUGAAUUUGAUAUUUUUGUAUUAUUGUUAUGGUAUCUUGGUAUGAUAUAUAUUGAUGUAACCUGAUAUUAUACAUUGAUAUCCAAACAUUGGUGUAGGCAAUUUGAUAAAAUUCAUUUUCUAUUUGCUAAGUUUAUUUUAGGGUAAUAUUAGAUAACCAAAUAAAACAUACAAAUUAAGAAACUAGUAGAGAGAAAGUUU	243	36	278	UUUGCAACUUAGUUUUUACUAUUUUAGGCUAAUCUACUAACUACUUAUGUCCAGAUCAUGAACUUUCUGCUAAUAGUUUUGAAUUUGAUAUUUUUGUAUUAUUGUUAUGGUAUCUUGGUAUGAUAUAUAUUGAUGUAACCUGAUAUUAUACAUUGAUAUCCAAACAUUGGUGUAGGCAAUUUGAUAAAAUUCAUUUUCUAUUUGCUAAGUUUAUUUUAGGGUAAUAUUAGAUAACCAAAUAAAACAUACAAAUUAAGAAACUAGUAGAGAGAAAGUUUUUUGUUACAA	288	Fail	23/24 nt miRNA;Star length not met;More than 5 mismatches;No mature or star reads detected	105	0	0	1488	1540	5	96.62
miRDP2_mature_14	AACUGGUCGGUUCAAUUGGAGGCG	24	207	230	CGUGCGAGUAAAAACCCAAAACCAGUAAA	29	11	39	CCAGAAGACGCGUGCGAGUAAAAACCCAAAACCAGUAAAGCAAAGGAACAAUAUCACGUAAACCUAAAAUAAACGAAACGUUGGAGAACACGUUUUCUUACCAUUUGGAGUCACCAACUACGAAAUUAUCAGAAUAAAUAGAAUCAAAAUCGGAUUAGUUUCGGUUAAAUUAUGGGUAAGUCAAACCGGAUGUAUAAUUAUCGGUUAACUGGUCGGUUCAAUUGGAGGCGUAGUUUUAAG	240	Fail	23/24 nt miRNA;Star length not met;More than 5 mismatches;No mature or star reads detected	12	0	1232	0	4939	5	24.94
miRDP2_mature_15	UGGCAGGAAGGACAUAAUUUU	21	111	131	AAUUAUGUCUUUCCUGCCAUA	21	11	31	UUGUAAUAAAAAUUAUGUCUUUCCUGCCAUAUUAUAUAUUUAGGAAAAAAUUAUUUAAGAGGCUUCUGUUUAUAUGUAUAAUACGAUAUUAUUUUUUCCUAAAUAUAAUAUGGCAGGAAGGACAUAAUUUUAGAAGAUUUG	141	Fail	No mature or star reads detected	0	0	198	0	202	5	98.02
miRDP2_mature_17	UGGACAAUAAACAGCUGCAGACU	23	11	33	UCUGAUUCGUUGACGGUUUUGUCCAUC	27	146	172	AUUUUUGGGAUGGACAAUAAACAGCUGCAGACUAAAUUUAUUUGUAUGUAUAAAUGGUAUGUAGAUGGUCCACUGCGAUUUUUUUUUUUUUUUUUUUGUCCGGACUACUGCGGAUUAUAAUUGAUGAAUGAUAAAUAAAAAACGGUCUGAUUCGUUGACGGUUUUGUCCAUCCCAACCGUUG	182	Fail	23/24 nt miRNA;Star length not met;More than 5 mismatches;Precision less than 75%	10	0	725	174	4104	5	21.91
miRDP2_mature_18	AACCAAUUUUGAUUUCGGAUGAUA	24	2	25	UAAUCCAAAUUCAAAAUCGGUUUC	24	199	222	AAACCAAUUUUGAUUUCGGAUGAUAAAAGACAACACAAUGGAGAUUUAAAUCCACCAAAGUCGCACAAAAAUAGAACAAGAUAGGCAUCUUAACUCUCUAACGUUUUUUAGAGUCUUUGGAACCUUAGUUAUGAUGCCUUUCUCGCUCUAUACAUGUUCGAAUUUGGUGAAUUUGACUCUCUAAUGUGUUGUAUUUGAUAAUCCAAAUUCAAAAUCGGUUUCUAUACCUUGU	232	Fail	23/24 nt miRNA;23/24 nt miRNA star;Precision less than 75%	5	0	150	2	353	5	43.06
miRDP2_mature_19	AUCAUGCUAUCUCUUUGGAUU	21	105	125	UCCAAAGGGAUCGCAUUGAUCC	22	11	32	AGAGGAAGGAUCCAAAGGGAUCGCAUUGAUCCUAAUUAAGGUGAAUUCUCCCCAUAUUUUCUUUAUAAUUGGCAAAUAAAUCACAAAAAUUUGCUUGGUUUUGGAUCAUGCUAUCUCUUUGGAUUCAUCCUUCGG	135	Pass	NA	1	0	13	98	111	1	100
miRDP2_mature_20	AUCUCUAUGCCCCCUUUUUCUU	22	59	80	GAAGAGGACUGCUUACGGGAUCA	23	11	33	ACGUAUAUAAGAAGAGGACUGCUUACGGGAUCAAACUAUCAAUCUCAUAAGAGAAGAAAUCUCUAUGCCCCCUUUUUCUUGGUUUUCUCC	90	Fail	23/24 nt miRNA star;No mature or star reads detected	4	0	0	595	860	5	69.19
miRDP2_mature_21	GGGUCUGCACUGUAGACGGUU	21	98	118	GGGUCUGCACUGUAGACGGUU	21	98	118	CUAGUCUAUACUGUUUUUGGGGCGGACAAUAAACCGCUGCGGAGUUAGUUUAAAGACGGUCCACAAUUAGCCCGCAACGGUUUUAUUUUAUUUUUUUGGGUCUGCACUGUAGACGGUUUUGUUCGCUU	128	Fail	Hairpin structure invalid	6	0
miRDP2_mature_22	AAUUAAAGAUUUCAUCUUACU	21	82	102	UGAGAUGAAAUCUUUGAUUGG	21	11	31	GUGAGAGAAGUGAGAUGAAAUCUUUGAUUGGAAAUUUCAUGUAGACGAUGCUAUCACCCCAUAUGACCAAAAGAAAUUCCCAAUUAAAGAUUUCAUCUUACUUCCCUCAUGU	112	Pass	NA	0	0	8	792	906	2	84.22
miRDP2_mature_23	CUCUAACUUCAACCCAAUCGA	21	98	118	AAUUGGGUUUAUGCUAGAGUU	21	11	31	GAUAAUGAUCAAUUGGGUUUAUGCUAGAGUUAAAUCGGGUCUUGAAAAGAGAAGGAAGUUGCAUGCGACUCCUUUAUCUCCUCAGCACCCUAUCCAACUCUAACUUCAACCCAAUCGAUCAUUUUUCU	128	Fail	No mature or star reads detected	5	0	0	37	58	5	63.79
miRDP2_mature_24	GCUCACUCUCUUUUUGUCAUA	21	78	98	UGACAGAAGAGAGUGAGCAC	20	11	30	GAAAAGAAGUUGACAGAAGAGAGUGAGCACACAAAGGGGAAGUUGUAUAAAAGUUUUGUAUAUGGUUGCUUUUGCGUGCUCACUCUCUUUUUGUCAUAACUUCUCCUU	108	Fail	No mature or star reads detected	1	0	0	1107326	1107349	5	100
miRDP2_mature_25	UUAUUGGAACGGUAUUGUGG	20	11	30	AGGUAUACUCGAAUUCCCGUAAUU	24	212	235	AAAGAAAAGAUUAUUGGAACGGUAUUGUGGGUCGGGUUCGGUUAAAAUCCGAUCGGGUACGGUUGCUUUAAGUAGAGAAGUUUAAGAGCUAAGAAGGUAAAACUAAAAUAUUGGUUAGGUUUCGGUUUGGAUCUCAUCGGGUUCGGAUCAAUCUGGGUAUAAAAAUUCAAAACUGCUAAAUACUUUUAAAAAUCAGGUAUCCUUUAAAUUCAGGUAUACUCGAAUUCCCGUAAUUUACUCAAACA	245	Fail	23/24 nt miRNA star;More than 5 mismatches;Precision less than 75%	6	0	2	268	487	5	55.44
miRDP2_mature_26	ACUGAAGUAGAGAUUGGGUUU	21	53	73	ACUCAACCUCUUCUUCAGUCU	21	11	31	GGUUUCGAAAACUCAACCUCUUCUUCAGUCUCUCUCUUUCCAAAAGGGAAAGACUGAAGUAGAGAUUGGGUUUCCGAUACCUU	83	Fail	No mature or star reads detected	2	0	148	0	371	5	39.89
miRDP2_mature_27	UUUUGCAUAUACUCGAAUACC	21	87	107	UGUUUAGUAUUACAAAAGA	19	11	29	UCCAUGAAUAUGUUUAGUAUUACAAAAGAUAUAAAAUGAAUCUUAUAUGUUUACUAAAACAAAGAUUAUCAAGAUCCAUCUUACUCUUUUGCAUAUACUCGAAUACCUAUAUGGGAU	117	Fail	No mature or star reads detected	4	0	23834	0	33257	5	71.67
miRDP2_mature_29	UGCCUGGCUCCCUGUAUGCCA	21	11	31	GCGUAUGAGGAGCCAUGCAUA	21	71	91	UAUAUAUGUAUGCCUGGCUCCCUGUAUGCCAUAUGCUGAGCCCAUCGAGUAUCGAUGACCUCCGUGGAUGGCGUAUGAGGAGCCAUGCAUAUCCUCAUACA	101	Pass	NA	2	0	1174	3840	5018	5	99.98
miRDP2_mature_30	AGCCCAUUUUAAACCUGUGUUUUUUUUC	28	11	38	GAAAAAGUAGAUGUAUGGGCUUA	23	41	63	UUGGGUACCCAGCCCAUUUUAAACCUGUGUUUUUUUUCCAGAAAAAGUAGAUGUAUGGGCUUAAAAUUUUAUG	73	Fail	Mature miRNA length not met;23/24 nt miRNA star;More than 5 mismatches;asymmetric bulge greater than 3;No mature or star reads detected	7	1	0	1725	2052	5	84.06
miRDP2_mature_31	AAGGGUAGAGUUGAAAAGGGGCAU	24	11	34	CCCUCUUUUUUACUUACAAAACGCUUAU	28	259	286	GAUAAAACAAAAGGGUAGAGUUGAAAAGGGGCAUUAUGAAAAGGGCAUUAGAAAGAAUUUUUCAACUUUCUAAUGUAAAGUGGUUGAACUUUGUUUACAUAACAAAAAAAAUUGUUUUGAUUAAUCAAAGAAAUGAAUUGACUUUAUUAUCCAUUAAGACAACAAUGUUUGAAAAACUCGAUUACGUGAAUUUGAUGAAUAGUUUUGUAGGCAAAAAUCUAAAUAGAGCUAUAUUUAAAAAUAUAAUUUUGUUUUUUUCCCUCUUUUUUACUUACAAAACGCUUAUAA	288	Fail	23/24 nt miRNA;Star length not met;More than 5 mismatches;asymmetric bulge greater than 3;No mature or star reads detected	7	1	972	0	3138	5	30.98
miRDP2_mature_32	UUGUUUAGGUCCCUUAGUUUCU	22	119	140	ACACUGAAGGACCUAAACUAAC	22	11	32	AGUGUGGAAGACACUGAAGGACCUAAACUAACAAAGGUAAACGGCUCAGUGUGCGGGGUAUUACACUCGGUUUAAUGUCUGAAUGCGAUAAUCCGCACGAUGAUCUCUUUAUCUUUGUUUGUUUAGGUCCCUUAGUUUCUUCUAUACCGU	150	Fail	Precision less than 75%	3	0	15	34	93	5	52.69
miRDP2_mature_33	UGAGUAGGAUCUUAAGUGGUAUA	23	11	33	UAUCACUUAGAUCCUACUCAAG	22	98	119	UAUUGAACAUUGAGUAGGAUCUUAAGUGGUAUAUAGAAUAUGAGCCUCUCCACUCAUUGCCAAUUGAUUUUGAGUGGAGAUGCUUAUAUCUUAUAUAUAUCACUUAGAUCCUACUCAAGUUUCAAUGUG	129	Fail	23/24 nt miRNA;Precision less than 75%	1	0	721	5	1141	5	63.63
miRDP2_mature_34	GAUAUUUUUUAUUUUUCAUCAAA	23	195	217	UAGAAGAGAAGUAGAAACAGAGUUU	25	10	34	GCUGAAAUUUAGAAGAGAAGUAGAAACAGAGUUUGACAUAGAAAAACAGAACACUCGGGCUAAGAGGACGAGCGUGUGGAGAACCAAAGCUGCAGGCCAUCCUUGUAACGAUGGUUGCUAGUGGCUGUGAUUGUGCUGAGACGGUUCCGUACGGUUCCAUCGAUUAGCUUGAGAUUUUAAAAACAAUGAGUCGAGAUAUUUUUUAUUUUUCAUCAAAUAUGCUAAAU	227	Fail	23/24 nt miRNA;Star length not met;More than 5 mismatches;No mature or star reads detected	7	0	0	1323	5346	5	24.75
miRDP2_mature_35	CCUUAGAUGUUCUGGGCCGCA	21	50	70	AGGCCAAGGAAGUUUGAGGCA	21	11	31	AUGGCCGUUUAGGCCAAGGAAGUUUGAGGCAAUAACAGGUCUGUGAUGCCCUUAGAUGUUCUGGGCCGCACGCGCGCUAC	80	Pass	NA	3	0	1	839	1061	1	79.17
miRDP2_mature_36	AGCCAUUUUGUGAAAUAAAUCAUGG	25	11	35	UUGGAACUUAUUUACGAUGGCUGU	24	38	61	ACAUUUUUGCAGCCAUUUUGUGAAAUAAAUCAUGGAGUUGGAACUUAUUUACGAUGGCUGUCACUGGCUUU	71	Fail	Mature miRNA length not met;23/24 nt miRNA star;Precision less than 75%	5	0	9	597	1279	5	47.38
miRDP2_mature_37	GCAAGUGACGAUGAAUAGACA	21	85	105	ACUGUUUAUCAACUUUGAUC	20	11	30	UAUCUCACAGACUGUUUAUCAACUUUGAUCUAGUAUUUUCUGUUUUGCUUCGUUUUGAUACUCUUUUGGUGUCUUUUGACUAGUGCAAGUGACGAUGAAUAGACAGGGACAUCAG	115	Fail	No mature or star reads detected	4	0	1027	0	1235	5	83.16
miRDP2_mature_38	AUGGAUGAAGAAGAUGAUGUU	21	209	229	UUUUAUUUUUCUGGUCCUAGU	21	11	31	GUUUCUUUAAUUUUAUUUUUCUGGUCCUAGUAAAAAACAAGCAUAGUGUUUUAUCGAACCAGGUUAAAUACCGUCGGUGUUCGAAUGCAAUAUCUGGUUAUCAAACAGUUCAACAAAUUGAAAACAACACAGCUGCAUCUCGUUGACAUUAAUUUAUUAAAAAGGAAACUAUUAGUGAAACACGAACAGAAUUGAUGAAAGAAGAAGGAUGGAUGAAGAAGAUGAUGUUGAGAGAAAGA	239	Fail	No mature or star reads detected	4	0	998	0	1273	5	78.4
miRDP2_mature_39	GGCUGUUGUAUCGUUUUGAAU	21	11	31	UCAGUAAGUGUUCAAUCGAAAUUAACGAUUUGUAAAACCCAGAAUUGACGAACUGGGACAAAUGGUAACAAUGAGACAUAAUAGUACAAGGGGUACAAACAAUAGGACAUGUGGUACAAACGGUAUUAGUGAAUUAUGUCUAAAUCUGAAUGAUUACGUAACUGUGUUUUAAUAAUUUAUUUGUAGUUACAGGAGACGAUGAAGAACAAGCACA	214	40	253	GUUGAUUCUGGGCUGUUGUAUCGUUUUGAAUCAGAGAGUUCAGUAAGUGUUCAAUCGAAAUUAACGAUUUGUAAAACCCAGAAUUGACGAACUGGGACAAAUGGUAACAAUGAGACAUAAUAGUACAAGGGGUACAAACAAUAGGACAUGUGGUACAAACGGUAUUAGUGAAUUAUGUCUAAAUCUGAAUGAUUACGUAACUGUGUUUUAAUAAUUUAUUUGUAGUUACAGGAGACGAUGAAGAACAAGCACACAUUCAUACA	263	Fail	Star length not met;More than 5 mismatches;No mature or star reads detected	89	0	0	1487	1623	5	91.62
miRDP2_mature_40	UUUCGUUGUCUGUUCGACCUU	21	11	31	GGUAGAUAGACGAUCGAAACU	21	154	174	CUCAUCUUUGUUUCGUUGUCUGUUCGACCUUGGUCUCGAUCUCUCCUCAAAACCCUAAUACGCGCUUUAUCGUUUAUUUCAUUCAUCCAUCCUUCUUAUGAUCAUCAUAAACUAACGUACAUGGUUUAUCGGUUUGUUAUUGAUGGGGAUUGGGGUAGAUAGACGAUCGAAACUUUUGAUUUCU	184	Fail	No mature or star reads detected	2	0	48	0	49	5	97.96
miRDP2_mature_41	UUUAUUUUUCUGGUCCUAGUA	21	11	31	GAUGGAUGAAGAAGAUGAUGU	21	207	227	UUUCUUUAAUUUUAUUUUUCUGGUCCUAGUAAAAAACAAGCAUAGUGUUUUAUCGAACCAGGUUAAAUACCGUCGGUGUUCGAAUGCAAUAUCUGGUUAUCAAACAGUUCAACAAAUUGAAAACAACACAGCUGCAUCUCGUUGACAUUAAUUUAUUAAAAAGGAAACUAUUAGUGAAACACGAACAGAAUUGAUGAAAGAAGAAGGAUGGAUGAAGAAGAUGAUGUUGAGAGAAAG	237	Fail	No mature or star reads detected	5	0	0	803	1273	5	63.08
miRDP2_mature_42	UGUUCAAUUGUAGAAGUGUGGCA	23	11	33	CCACAUGUCGAAAGGAGAAUGUA	23	181	203	GGGGAGGUGUUGUUCAAUUGUAGAAGUGUGGCAAUUAAUACAGAGAAUUCUUAAAACGUGGAAAAGAGGAGUUGCUAAGAUGUAGGAGAAUAUCUUUUUUUUUUGUGGAAACUUAUUUUUUUUUCAAUAAUAAAUGAAAAUUGAUUAAAAAAAGUAAAACAUAAAAAAAUGAGACUUAUGCCACAUGUCGAAAGGAGAAUGUAUCAGUUAUUG	213	Fail	23/24 nt miRNA;23/24 nt miRNA star;More than 5 mismatches;Precision less than 75%	7	0	1337	14	3231	5	41.81
miRDP2_mature_43	ACGGGACUGGGUUAUAUGGUAGGA	24	86	109	CUAUUGUAUUUUUUUAAGUUUCAAAU	26	11	36	UUUUGGGUCGCUAUUGUAUUUUUUUAAGUUUCAAAUUUUAUAAUAUUAAAAUUUAUAAGAAAAUGACAAAAUUAUGUUUAAUUUCACGGGACUGGGUUAUAUGGUAGGACGGAUUUGGG	119	Fail	23/24 nt miRNA;Star length not met;More than 5 mismatches;No mature or star reads detected	7	0	1495	0	2213	5	67.56
miRDP2_mature_44	AAGAGAUGGUUACAGAAUGAUACA	24	38	61	UAUUAAUCUUAUACCAUUUUCGUUU	25	11	35	UUCUUUUUGGUAUUAAUCUUAUACCAUUUUCGUUUCUAAGAGAUGGUUACAGAAUGAUACAAGUAGCGGAA	71	Fail	23/24 nt miRNA;Star length not met;More than 5 mismatches;No mature or star reads detected	7	0	1091	0	1234	5	88.41
miRDP2_mature_45	GGGCGAAUACUCCUAUGGCAGA	22	11	32	UGCCAAAGGAGAUUUGCCCCG	21	68	88	UUGGAUUACUGGGCGAAUACUCCUAUGGCAGAUCGCAUUGGCUAGAUAUGCAAGUAAAAUGCUUCUCUGCCAAAGGAGAUUUGCCCCGCAAUUCAUCC	98	Fail	Less than 10 reads	2	0	19	5	25	5	96
miRDP2_mature_46	UGAUUGGAAAUUUCGUUGACU	21	73	93	UCAGCUGAGCUUUCUCGUCAUC	22	11	32	UUUCAAGAAGUCAGCUGAGCUUUCUCGUCAUCACUUAUUAGUAAAUAUAGUCUCUAUAUUUUUGAUGAGUGAUGAUUGGAAAUUUCGUUGACUCAUUACUCUU	103	Pass	NA	2	0	197	267	467	1	99.36
miRDP2_mature_47	AGACUGUGAGGCCAAACUUGGCAU	24	11	34	GCUGGUGGGACCCACGGCAAA	21	263	283	UAUAACCUUUAGACUGUGAGGCCAAACUUGGCAUGUGAUACAUUUUCAGAAAGCCCAAAGAGAGCUCUCCGAUGAAUGAGGAAGCACAAUGGAAGUCUUCUAUUAGUUUUUUUCUACUCCAAAUUUUGACCUUAAUGUACUUUUUCAGGCCUUUUCGUGAUCUUUGCUUUAUUACGAGGCGAAAAUUUUAUGUUCGGACAUUGUUUUCAAAUAUUUUGCAUGUAUCAAAGCUCUUAUAAACAAGAUAGGGUAUUCUUACAUAGCUGGUGGGACCCACGGCAAAUGGAU	288	Pass	23/24 nt miRNA	5	0	57	1	74	1	78.38
miRDP2_mature_49	UUAAAUAUAAUCAAGGUCGAUAUU	24	11	34	ACGGGACUGGGUUAUAUGGUAGGA	24	106	129	AGGAAAAAUCUUAAAUAUAAUCAAGGUCGAUAUUGUAUUUUUUUUAAGUUUCAAAUUUUAUAAUAUUGAAAUUUAUAAGAAAAUAAGAAAAUUAUGUUUAAUUUCACGGGACUGGGUUAUAUGGUAGGACGGGUUUGGG	139	Fail	23/24 nt miRNA;23/24 nt miRNA star;More than 5 mismatches;No mature or star reads detected	7	0	0	1495	2885	5	51.82
miRDP2_mature_50	UAUUUUGUAACGGUGGAUUUGUAU	24	215	238	AGGACCCACAUAUCUGAAAAUGGA	24	11	34	GGAAAAAUGUAGGACCCACAUAUCUGAAAAUGGAACAAAAAUACCUUGCAAUUGGUAAAAAAACUGAAGAACAAAGAGGAACACGACUUUCCUACUCAUUCAUUUACCUCAAAAGUGGUUACCAAUCGGAGCCUAUAACUAAAAAUGAACACUUAUAAACGACCAAAAAAAAAAAAUGAAUCAGUACAUCAUAAAAUUUGACCUAAUUUCGUUCUAUUUUGUAACGGUGGAUUUGUAUAUGAAUUAGG	248	Fail	23/24 nt miRNA;23/24 nt miRNA star;More than 5 mismatches;Precision less than 75%	9	0	3	155	259	5	61
miRDP2_mature_51	UUAGAGUUUUCUGGAUACUUA	21	11	31	AGUAUCCAGAAAACUCUAAAUU	22	75	96	UUUUUUCAAAUUAGAGUUUUCUGGAUACUUAUUAGUUACUAACAAAGAGAGGGCUUCUUCGAUAUUAACUUUUAAGUAUCCAGAAAACUCUAAAUUUGAAACAAAC	106	Pass	NA	0	0	48	17	72	1	90.28
miRDP2_mature_52	CACUAAAAUUUUGUUUUCUUA	21	11	31	AGGAGAUGAAUUUAACUUGGUGUG	24	135	158	UUGGUAUAAACACUAAAAUUUUGUUUUCUUAUAAGGUAAAACACUUAGAUGACCAACGAGCUGUUGGCCCAGUGGUAAAUUUUCCAAGUAGAGGUGUUAGGUUCGAGGUACGUUGGGAGGGAUCUCUUCUCCAAAGGAGAUGAAUUUAACUUGGUGUGGAUUCUGCCU	168	Fail	23/24 nt miRNA star;No mature or star reads detected	1	0	0	694	1338	5	51.87
miRDP2_mature_53	UUCGAUGUCUAGCAGUGCCA	20	95	114	GCACUACGUGACAUUGAAAC	20	11	30	UUUAAACGUUGCACUACGUGACAUUGAAACUGUCUUUCAACAUUCCAAUAUUUCAACUUUCGAAUACCCAAUAUUUGGUUUGUUCAAAGACAUUUUCGAUGUCUAGCAGUGCCAAUGUUUAAAA	124	Pass	NA	4	0	2469	81	3286	1	77.6
miRDP2_mature_54	AAAUCGAAGCUCUGGAGAUGACGA	24	158	181	AUCAUCUCAAAAGCUAAUGGUCUGG	25	11	35	GUCUGGAAUUAUCAUCUCAAAAGCUAAUGGUCUGGUUAUAAAUGGUCGUAUCAAUUAGGUAAAUAAUCAUAUAUGUCGAUCGAAACAUUUGAUGAUGGAGCCAAUGAUUUUGGUUGGUCCAAAUUGAGUAUAUCGAGCAUUGACAUGUUAAUAUAUCAAAUCGAAGCUCUGGAGAUGACGAGUUCAACUAU	191	Fail	23/24 nt miRNA;Star length not met;More than 5 mismatches;No mature or star reads detected	6	0	362	0	977	5	37.05
miRDP2_mature_55	UCCCCAAAUGUAGACAAAGCA	21	53	73	CUUUGUCUACACUUUUGGAAAA	22	11	32	CUCUGUGCUUCUUUGUCUACACUUUUGGAAAAGGUGAUGAUAUCAUUGCUUUUCCCCAAAUGUAGACAAAGCAAUACCGUGAU	83	Pass	NA	2	0	10052	7	10096	1	99.63
miRDP2_mature_56	ACCGUUAUUUUUUUUAUGACUAA	23	234	256	AGGAUAAAAAGAAUAUUACGGAUUUCUUUGGUGGGUUUUUAAGUGACAAAACAUUGAUGGUGGAAAGCUGGAGAAAACGGCCAAAAUCAACCUAAACUAUUUACAAGCGGGUUUUUUAUAUCCAAAUUCUAAUGUGUAGUUGUUUUCUAUUUGAAGUGAUCAAAUAUUCAAAUUUGCAACCUAAAGUUAUAAACAUUGGACCAAAACUUG	210	11	220	CAAAAAAUUUAGGAUAAAAAGAAUAUUACGGAUUUCUUUGGUGGGUUUUUAAGUGACAAAACAUUGAUGGUGGAAAGCUGGAGAAAACGGCCAAAAUCAACCUAAACUAUUUACAAGCGGGUUUUUUAUAUCCAAAUUCUAAUGUGUAGUUGUUUUCUAUUUGAAGUGAUCAAAUAUUCAAAUUUGCAACCUAAAGUUAUAAACAUUGGACCAAAACUUGAUAGUGUUAAUCAACCGUUAUUUUUUUUAUGACUAAACAUAUAUUA	266	Fail	23/24 nt miRNA;Star length not met;More than 5 mismatches;No mature or star reads detected	89	0	0	675	740	5	91.22
miRDP2_mature_57	AGAAGACCUUAUAAAAACUCUUGU	24	44	67	AAGGGUUUUUAAAAGAUUUUUAAA	24	11	34	AAAGAUGUACAAGGGUUUUUAAAAGAUUUUUAAAGAAUUUACAAGAAGACCUUAUAAAAACUCUUGUAAAUGUUUUU	77	Fail	23/24 nt miRNA;23/24 nt miRNA star;No mature or star reads detected	2	0	160	0	182	5	87.91
miRDP2_mature_58	CCAAUAUCACCAAAUUGCACUUA	23	11	33	UGUGGUGAUUUGUAGGAUCGGUA	23	167	189	GAUUUGGCCACCAAUAUCACCAAAUUGCACUUAUCUUUUCAGUUAACUAUCCUGAGAGAAGUCCACAGUUAAGGAUGCUUGGACUGCAAUAAUUUUAGGAUGGGUGACCUUCAAUGAAGUGAUUAUCGGAACCAUGCUUAUGAGAACAAAGCAUGUGAAAAGAUCAUGUGGUGAUUUGUAGGAUCGGUAAACAAGUCUU	199	Fail	23/24 nt miRNA;23/24 nt miRNA star;More than 5 mismatches;No mature or star reads detected	6	0	0	442	613	5	72.1
miRDP2_mature_59	AGCUCUGAUACCAAAUGAUGGAAU	24	46	69	CCUGUCAAUUGGUAUCAAAGCUUC	24	11	34	UUGAUUUGAACCUGUCAAUUGGUAUCAAAGCUUCUAAAUCUUUGAAGCUCUGAUACCAAAUGAUGGAAUCAAAUUAAAG	79	Pass	23/24 nt miRNA;23/24 nt miRNA star	3	0	18938	368	19345	4	99.75
miRDP2_mature_61	UCCCAAAUGUAGACAAAGCA	20	54	73	CUUUGUCUACAAUUUUGGAAA	21	11	31	CUCUGUGCUUCUUUGUCUACAAUUUUGGAAAAAGUGAUGACGCCAUUGCUCUUUCCCAAAUGUAGACAAAGCAAUACCGUGAU	83	Pass	NA	1	0	1092549	317	1094794	4	99.86
miRDP2_mature_62	AGGCUUUUAAGAUCUGGUUGCGGU	24	11	34	CGCAACCGAAUUUUAAAAGCCUAA	24	94	117	UACAAUACUUAGGCUUUUAAGAUCUGGUUGCGGUUCUAGUUGUUAUACUCACUCAUACUUAUGCUUUGUAUGAGUGAGUAUAACAAAUAGAACCGCAACCGAAUUUUAAAAGCCUAAGUAUUGUAUC	127	Fail	23/24 nt miRNA;23/24 nt miRNA star;No mature or star reads detected	1	0	994	0	1153	5	86.21
miRDP2_mature_63	AGAAUUUUUUUCAGGUUUUUACACG	25	11	35	UAUUUGAAGAUUAUAGAGCAUUUUGG	26	45	70	UGUUAUUUUUAGAAUUUUUUUCAGGUUUUUACACGUUUAAAAUGUAUUUGAAGAUUAUAGAGCAUUUUGGAGAAAAAACA	80	Fail	Mature miRNA length not met;Star length not met;More than 5 mismatches;No mature or star reads detected	6	0	0	529	817	5	64.75
miRDP2_mature_64	AUGAUGAUGAUGAUGAUGAGAA	22	35	56	AUGAUAAUGAUGAUGAUGAUGA	22	11	32	GAAGACAGUGAUGAUAAUGAUGAUGAUGAUGAUGAUGAUGAUGAUGAUGAUGAGAAUUGUAAUUUA	66	Fail	More than 5 mismatches;Precision less than 75%	7	0	618	52	1541	5	43.48
miRDP2_mature_65	UUGACAGAAGAAAGAGAGCAC	21	11	31	GCUCUCUUUCCUUCUGCCACCA	22	77	98	AUGAAAAAUGUUGACAGAAGAAAGAGAGCACAACCUGGGAUUAGCAAAAAGAUAGUUUUGCCCUUGUCGGGAGUGUGCUCUCUUUCCUUCUGCCACCAUCAUUGCGCA	108	Fail	No mature or star reads detected	1	0	249	0	249	5	100
miRDP2_mature_66	AAGGCUGAGUGAAAUGUGGUAUA	23	11	33	UGCCCAUAGCAUAAUAUUUCCUUAU	25	245	269	UAGAUUCUGUAAGGCUGAGUGAAAUGUGGUAUAAAUUGUAAGACAUAUUGCAAAAAGUGGUAGAUUUUGUAAGAUUCCCUUAUAUAAAGUGGGGAGAAAGAAAAGUGAAUGAAGAGAGAGAAAAAGUAAAGGUUGCUAACCAUAGUUAGUUUGGAUUGGUUAGGUUGGAUUGAGGGUGUAGUGAUAAAAAAAACUUAGAAAAGUGCCAAAUAGUACUCCAUAACCAAAUUAAGUUUCAAAAAAAUGCCCAUAGCAUAAUAUUUCCUUAUAUAUAUAUGA	279	Fail	23/24 nt miRNA;Star length not met;More than 5 mismatches;No mature or star reads detected	7	0	287	0	808	5	35.52
miRDP2_mature_67	CAUUUUUCGUGCUUUCUUAAA	21	90	110	AAAGAGGGUAGAAAUGAAAAUGGA	24	11	34	UUAAAUAUUUAAAGAGGGUAGAAAUGAAAAUGGAAGGAGUAUUAUUUUGAAUCUGCUUUGGAAGAUCACGAGGUUCACUUGUCAUGUCCCAUUUUUCGUGCUUUCUUAAAUUAAAUUAAU	120	Fail	23/24 nt miRNA star;No mature or star reads detected	3	0	0	1537	1673	5	91.87
miRDP2_mature_68	GGGCGCCUCUCCAUUGGCAGG	21	11	31	UGCCAAAGGAGAGUUGCCCUG	21	103	123	ACUAGUUUUAGGGCGCCUCUCCAUUGGCAGGUCCUUUACUUCCAAAUAUACACAUACAUAUAUGAAUAUCGAAAAUUUCCGAUGAUCGAUUUAUAAAUGACCUGCCAAAGGAGAGUUGCCCUGAAACUGGUUC	133	Fail	No mature or star reads detected	2	0	0	68	79	5	86.08
miRDP2_mature_69	CCCCAAGCAAGAAGCAAGAGAAA	23	166	188	UCUCAACUGUAGCAGCAAGGGUA	23	11	33	UUCAAUAGUUUCUCAACUGUAGCAGCAAGGGUAAAAUGGUCAAAUUUCAGCUGAAAAGACAAAACGUGAAAACCACAUUUGACUUUGCCAAUCCCAGAAAAUAAAACAUGGUCGAAGGGUGUGGCCUGCAAAUUACCCUAAAAACAAGCCAUCACUCUAGUAAUACCCCAAGCAAGAAGCAAGAGAAACUGACUUUCG	198	Fail	23/24 nt miRNA;23/24 nt miRNA star;More than 5 mismatches;No mature or star reads detected	8	0	0	903	1625	5	55.57
miRDP2_mature_72	CUUUAAACUAAAGCUAAGAUUAACAUA	27	54	80	AAUGGAUCUGGCCAAAGUUGAGGG	24	11	34	AGGGUUUAAAAAUGGAUCUGGCCAAAGUUGAGGGUUUUUUUUCAUUAAAUUCCCUUUAAACUAAAGCUAAGAUUAACAUAUUUUCCUUAU	90	Fail	Mature miRNA length not met;23/24 nt miRNA star;More than 5 mismatches;Precision less than 75%	10	0	2	937	1531	5	61.33
miRDP2_mature_73	CAUGUGCCCAUCUUCACCAUC	21	141	161	UGGAGAAGCAGGGCACGUGCA	21	11	31	AUGAGCAAGAUGGAGAAGCAGGGCACGUGCAUUACUAGCUCAUAUAUACACUCUCACCACAAAUGCGUGUAUAUAUGCGGAAUUUUGUGAUAUAGAUGUGUGUGUGUGUUGAGUGUGAUGAUAUGGAUGAGUUAGUUCUUCAUGUGCCCAUCUUCACCAUCAUGACCACUC	171	Pass	NA	3	0	1	743	744	1	100
miRDP2_mature_75	ACAAAGUUUUAUACUGACAAU	21	110	130	UGUCAGUAUAAAUCUUUGAUC	21	11	31	GAAGAUGAAUUGUCAGUAUAAAUCUUUGAUCUGAUACUCUAUUAGUUAGUAUGUGAAUUUCUUUUUAACAAUUUUCUUAUUCAUGCGAGAGCUAUCAAUAAGUAUUAGAACAAAGUUUUAUACUGACAAUUCAAUCUUAC	140	Fail	Precision less than 75%	1	0	96	9	197	5	53.3
miRDP2_mature_76	CCGUACGUGCUUUUUGGACAUCA	23	74	96	AAGGACAGAAAGUAAAUCACGGAG	24	11	34	AACAGUAAUUAAGGACAGAAAGUAAAUCACGGAGGCAAGAUAUGAUAUCUUUUUCCUUAAUUCAAUAAAUCGGCCGUACGUGCUUUUUGGACAUCACGAUUUUUGA	106	Fail	23/24 nt miRNA;23/24 nt miRNA star;More than 5 mismatches;No mature or star reads detected	7	0	0	338	749	5	45.13
miRDP2_mature_77	AUAGUUGGGUGUAGAAUAAGGUAU	24	42	65	AUCUCUACUAUUCUAUUGACUAGAG	25	9	33	UGGUUUUGAUCUCUACUAUUCUAUUGACUAGAGAAGAUGUCAUAGUUGGGUGUAGAAUAAGGUAUUGAACUGACU	75	Fail	23/24 nt miRNA;Star length not met;asymmetric bulge greater than 3;No mature or star reads detected	3	1	264	0	431	5	61.25
miRDP2_mature_78	AAAAGAGACUGCAUAAUAGAAAUA	24	255	278	UUUUUUUUACUGCGAGGCCAUUUAUAU	27	6	32	CUUUUUUUUUUUUACUGCGAGGCCAUUUAUAUAUUUGGAUUUGGAUUUCUCUGUAUUUGUGUGUACUUCUGUGUUUUUCCGCCAAUAAUGGUGGUAUUUGGUGUAAGAACAGUUUCAGCAAAGAAAAGCUCUCACUUCCAUGGAAUUCUCUUGGAUUCCAGUUUACAUACUCCCUCCGUUUUCACAAUAUAAGUUGUUUUAGCUAAAAGCACACAAAUUAAGAAUAUUUACUUUUAAAAACUUCAACCAAUUAUAAAAGAGACUGCAUAAUAGAAAUAAUCAUAAAAU	288	Fail	23/24 nt miRNA;Star length not met;More than 5 mismatches;No mature or star reads detected	7	0	552	0	1043	5	52.92
miRDP2_mature_79	UCACCUGUAGUAUACCAUCUUGUAUUAA	28	214	241	AACCUGUAGUAUACCGCAUGUAAG	24	11	34	UCUAGAUAUUAACCUGUAGUAUACCGCAUGUAAGCUUAUAUUUUAGUUAAACUAAAAACUUUUAUUGUAAAGAUGAUUUAAAAAUAUAUGAUAUUAUUUUAUUUGAUUUUAAAUGUAUAGUAAACUGUGAGUUGUAUAUGUUUUGUUGAUAUUAUCUAUAUUGUUUAGUGUUUAAGAUUAUACACUUGUAGUUUGAUUGUUAAUUUAAGAGUUUCACCUGUAGUAUACCAUCUUGUAUUAAUAUCGAUCUA	251	Fail	Mature miRNA length not met;23/24 nt miRNA star;More than 5 mismatches;Precision less than 75%	10	0	31	171	4141	5	4.88
miRDP2_mature_80	AAAGCUUCUCCUAGAGUUAAGAGA	24	200	223	AAAGGACUCUAGGUGAAGUAAGCU	24	11	34	AAGAAAAGGUAAAGGACUCUAGGUGAAGUAAGCUAAAGAAGCAGAAAAAGUCUAGUAAAGGUUUUGGGAUUUGUAAAGAAAAGAAAGAGUUCUUGUUAGCUAUUGAAGAUGGGCAAAAGCCCUUGGUUUUAAAAUGUUAAAAACGGGAACCUUAGUUGUUAAAGAAAUCCAAAUCCGCUAGAUGUAUCAAAGUGUUGAGAAAGCUUCUCCUAGAGUUAAGAGAAAAGAAAAGA	233	Fail	23/24 nt miRNA;23/24 nt miRNA star;More than 5 mismatches;No mature or star reads detected	7	1	0	302	449	5	67.26
miRDP2_mature_81	UGAAACCAAGUAGCUAAAUAG	21	72	92	AUUUAGUUACUUGGUUUCAAU	21	11	31	CCUUCUUCCUAUUUAGUUACUUGGUUUCAAUUGUCUCUUUUUUACAUAUGCUUACCUAGGCUUGAAACAAUUGAAACCAAGUAGCUAAAUAGAAAGAAGGAG	102	Fail	No mature or star reads detected	0	0	12	0	13	5	92.31
miRDP2_mature_82	GUUUCUGAUUUUCAUGUCCAGUUUGCU	27	11	37	UAGGACGUUUCUGGACUGUUUCAGACGCAUAG	32	69	100	GAGACUGUUUGUUUCUGAUUUUCAUGUCCAGUUUGCUUCAAGGUUGCUUUUGGUUGUGUGACUUGUUGUAGGACGUUUCUGGACUGUUUCAGACGCAUAGAGAGUCUC	108	Fail	Mature miRNA length not met;Star length not met;More than 5 mismatches;No mature or star reads detected	11	0	0	1335	1400	5	95.36
miRDP2_mature_84	GCAAGUUGACCUUGGCUCUGC	21	97	117	UGAGCCAAGGAUGACUUGCCG	21	11	31	CGAAUGGAAUUGAGCCAAGGAUGACUUGCCGGUUUAAACCCAACCGGUUUAUGACCAUUGAUUUGGUCUCAUUCACAAUCUGUUGAUUCGUGUCUGGCAAGUUGACCUUGGCUCUGCUUCGUUCUCU	127	Pass	NA	3	0	1563	1550	3153	5	98.64
miRDP2_mature_85	UAAAACGACUCUCGGCAACGGAUA	24	11	34	CCCGUGAACCAUCGAGUCUUUGAA	24	97	120	AACUGAAGUCUAAAACGACUCUCGGCAACGGAUAUCUCGGCUCUCGCAUCGAUGAAGAACGUAGCGAAAUGCGAUACUUGGUGUGAAUUGCAGAAUCCCGUGAACCAUCGAGUCUUUGAACGCAAGUUGC	130	Fail	23/24 nt miRNA;23/24 nt miRNA star;More than 5 mismatches	7	0	67686	17	89000	2	76.07
miRDP2_mature_86	AGAAGAGUGAUGACUUGUGGAAAC	24	47	70	AACCCAUGUUAAUUGCUCACGAAA	24	11	34	AUUGCAGAUAAACCCAUGUUAAUUGCUCACGAAACAGAAUACUUAAAGAAGAGUGAUGACUUGUGGAAACAUUGUGUCUC	80	Fail	23/24 nt miRNA;23/24 nt miRNA star;More than 5 mismatches;No mature or star reads detected	7	0	586	0	686	5	85.42
miRDP2_mature_87	AUGGAAGAUGCUUUGGGAUUUAU	23	62	84	AAAUCCCAACAUCUUCCACCU	21	11	31	ACAACUAAAUAAAUCCCAACAUCUUCCACCUUACCGGCCUUGAACAUUGAUAGCUGUUAAAAUGGAAGAUGCUUUGGGAUUUAUUUUGUAGUCU	94	Pass	23/24 nt miRNA	2	0	173	5	235	1	75.74
miRDP2_mature_88	ACAGGGAACAAGCAGAGCAUG	21	11	31	UGCACUGCCUCUUCCCUGGCU	21	79	99	UGAGAGAGAGACAGGGAACAAGCAGAGCAUGGAUUGAGUUUACUAAAACAUUAAACGACUCUGUUUUGUCUCUACCCAUGCACUGCCUCUUCCCUGGCUCCCUCUUUUU	109	Pass	NA	4	0	1875	160	2102	5	95.72
miRDP2_mature_89	CCAAUGCUAAUUUAAGUUUAACCAA	25	109	133	AAAAUGAGUUGGAUUGUAAUGGUU	24	11	34	UUUGAUGAGUAAAAUGAGUUGGAUUGUAAUGGUUAAUGGUUUCAAUGGUUUACCCAAUUAAUCCAUCAAGUUUUGUAAAAUUGAAUUAAACCAACUAAAAUCUAUAAACCAAUGCUAAUUUAAGUUUAACCAACACAUCUAAA	143	Fail	Mature miRNA length not met;23/24 nt miRNA star;More than 5 mismatches;No mature or star reads detected	8	0	0	1059	2159	5	49.05
miRDP2_mature_90	GCAACAUCUUCAAGAUUCAGA	21	11	31	AGAAUCUUGAUGAUGCUGCAG	21	81	101	GUUUGCUAUUGCAACAUCUUCAAGAUUCAGAAAUCAGAUUCUCUUAUGGGUUUUCUUUUGAGCCUUUAUUUUUUGGUUUGAGAAUCUUGAUGAUGCUGCAGCGGCAAUUAA	111	Pass	NA	3	0	65	4011	4079	3	99.41
miRDP2_mature_92	GCCUCUAUUUGCUUCAGAUUG	21	11	31	AUCUGAAGAAAAUAGCGGCAU	21	256	276	AAAGGUGUUUGCCUCUAUUUGCUUCAGAUUGUCUUUUUAAUGUUUGGAAAUAUUUGGCUUGACUCUGUAUGAAAAAAAAGUCAAGUUUCAAUCAAGUGAAUAUAUUGGAAAUUUAUAGCUUCCAAGUUUCUUUUUAAAGAUGGUUUUAAUCGAUAUAUAUUUGGAAGCUAUAUAUUCCUCUAAUUCACUUAAUUGAAACUUAAUUUUUUUUUCCAAAACAAAGUCAAGCCAAAUAUUCCAAACAUUGAAGCAACAAUCUGAAGAAAAUAGCGGCAUACGCCCUUUA	286	Fail	No mature or star reads detected	2	0	0	53	58	5	91.38
miRDP2_mature_93	UGAUUCCUUCUUCUCCUUUCUC	22	11	32	GAGCGGUGAAGAUAGAACAAA	21	222	242	UCUACUCUCUUGAUUCCUUCUUCUCCUUUCUCGAUCUCUCUCUAUCAAACAAACAAAAUUUGCUCUCUCUGUGUUCUUGGAGCAACCGAGUCAAAACGCUCCGUUUUGCUUUCUCAGUUUAGUUUAUGUAAUUUGAUAAGUAGUAAUUUCACAACAAGUCGCUCUCGUCUAGUGGUUUGCGUAUUAAUCAAUUUGUGCGACACGAGUUCGAUCGACUUUAAGAGCGGUGAAGAUAGAACAAAUUAUGUGACG	252	Fail	No mature or star reads detected	5	0	0	2437	3381	5	72.08
miRDP2_mature_94	GUUUCUGGUGAGAAUUCGACC	21	189	209	UCGAUAAACCUCUGCAUCCAG	21	11	31	CAUGAAUAGAUCGAUAAACCUCUGCAUCCAGCGUUUGCCUCUUGUAUCUUUCUUAUUGACUUGAAUCUUUUUGUUUAUUGGUUUUUGAAAGAAGAAAAAAGUGAGGGAAAACAGAGUCAAGUCCGAUUACUUUUCUGGGAAAGCUGAGGAUUUUGUGUUCUUAGAGAGCAGAUGAAGAGGUGACUGUUGUUUCUGGUGAGAAUUCGACCUCUUUAGUUU	219	Fail	More than 5 mismatches;No mature or star reads detected	7	0	0	6880	6898	5	99.74
miRDP2_mature_95	GGCAGUCUCCUUGGCUAUU	19	95	113	UAGCCAAGGAUGACUUGCCUG	21	11	31	ACUUGUGUGGUAGCCAAGGAUGACUUGCCUGCGUUUUAGACCAUAUAUAUCAAAGACUCACUCGAUCGAUAGUCUUAGAGUUGGUUGGUCGUCAGGCAGUCUCCUUGGCUAUUCAAACAAUUC	123	Fail	Mature miRNA length not met	0	0	22	542	574	5	98.98
miRDP2_mature_96	GGUUUAUUUAAUUCUAGUUUUCACA	25	119	143	AGAAAACAAGAAAUGGUAGGCUAU	24	11	34	UGAAAAACUUAGAAAACAAGAAAUGGUAGGCUAUGAUGUUGUUUUGAAAUGUGGCAAACGGAUUCCGAAAACACAUAAUACAUAAAUUUUGACUGAAUGUAAUUUCGUGUCUGAGCAUGGUUUAUUUAAUUCUAGUUUUCACAAGUUUCGGUU	153	Fail	Mature miRNA length not met;23/24 nt miRNA star;No mature or star reads detected	5	0	0	316	1140	5	27.72
miRDP2_mature_97	GGCAAGUUGUCCUUGGCUACA	21	183	203	CAGCCAAGGAUGACUUGCCGA	21	11	31	AAGUAGUGUGCAGCCAAGGAUGACUUGCCGAUUUAAAUGAUCUUUCUUUAUACUCUAUUAAGACAAUUUAGUUUCAAACUUUUUUUUUUUUUUUUUUUUGAAGGAUUCAGGAAGAAAUUAGGAUAUAUUAUUCCGUAUAAAAUACAAGAUAUAUAAAACCAAAAAGAAAAAGUAACAUGAUCGGCAAGUUGUCCUUGGCUACACGUUACUUUG	213	Pass	NA	1	0	237	2708	3064	5	95.99
miRDP2_mature_99	UCGUUGUUGGUAAUUAGUCGUUAA	24	58	81	AGCGACUAUUAGACGACAAAUUAACGAUU	29	11	39	CACUAAAUUUAGCGACUAUUAGACGACAAAUUAACGAUUAACUUGAGGGUUAUUUAGUCGUUGUUGGUAAUUAGUCGUUAAAAUUUACGAC	91	Fail	23/24 nt miRNA;Star length not met;More than 5 mismatches;Precision less than 75%	10	0	6	675	886	5	76.86
miRDP2_mature_100	CCACCUCUCCAUUUUGUUCCCC	22	37	58	AGGACAAACAGACAGAGCGUGGCC	24	11	34	ACAACGCUUCAGGACAAACAGACAGAGCGUGGCCCACCACCUCUCCAUUUUGUUCCCCCAUGCGUUUC	68	Fail	23/24 nt miRNA star;More than 5 mismatches;No mature or star reads detected	6	0	0	203	269	5	75.46
miRDP2_mature_101	AGAGAACCUACAUAAGAAAGACUA	24	11	34	AUUUAGCUUAUAUAUUUGUUGG	22	235	256	AUAUUUUUUCAGAGAACCUACAUAAGAAAGACUACCAUUAGAGUAUGAAAAACAAAAAAAAAUACACAAAAACUCUCUUGUAACAUUUUUGGAAAUUUAAUCAUUAAAAAAUGGAGAGAGCCCAUAGAGAGGCUCUCUCCAUUGGAGAUGCUCUAAGUUCUUCAAGUGGGCAAGAAGAGAAACCGUUUAAGUACCUUCCUUUUGGCGGCGGGAGGAGAGGAUGUCCUGGAGGUAAUUUAGCUUAUAUAUUUGUUGGAACUGCAAUU	266	Fail	23/24 nt miRNA;More than 5 mismatches;No mature or star reads detected	7	0	633	0	868	5	72.93
miRDP2_mature_102	AAGGUUGUGAUAUAGAGACACGGU	24	11	34	AAACUCUCUAUGAGUGUCCACCUUGG	26	208	233	GUAAAAAGAAAAGGUUGUGAUAUAGAGACACGGUCAUCAAAAAUUAUCAAAAUUUCUCCAAACUCAAAAUUAUGUAUUUCAGGAAAUUUGUUUUUAUUAAUGUUGAUUAUAAAAAUCGAAUUAUAUCGAUUCAGGUGUACAAAGUUAUUAUAGAAACUUUUGGAAUGCAAACUAUUACGUAAGCAAAAUAUAUUGAAACCGAUAGACAAACUCUCUAUGAGUGUCCACCUUGGCUUUGAGUUU	243	Fail	23/24 nt miRNA;Star length not met;More than 5 mismatches;No mature or star reads detected	7	0	694	0	1166	5	59.52
miRDP2_mature_105	UUUUGUACAUUUUGCAUCUUUAGUCGAGU	29	11	39	AGGACUAGUCUUGCAUACAUUCUGCAUUUUG	31	42	72	UCACCAUCAUUUUUGUACAUUUUGCAUCUUUAGUCGAGUCUAGGACUAGUCUUGCAUACAUUCUGCAUUUUGGAG	75	Fail	Mature miRNA length not met;Star length not met;More than 5 mismatches;No mature or star reads detected	14	0	0	140	145	5	96.55
miRDP2_mature_107	UGGGACUGCCUAAGCUAAAGGCUU	24	92	115	GCCUUAUAGCUUGGCAAUCUCAUG	24	11	34	AUUAACACAAGCCUUAUAGCUUGGCAAUCUCAUGUCAAAUAAGGAAAAGAAGAGGAACCCAAGGUAUGUUUCUCAUCUACCUUCUUUGACAUGGGACUGCCUAAGCUAAAGGCUUGCCAUGUUAU	125	Pass	23/24 nt miRNA;23/24 nt miRNA star	2	0	1169	52	1422	1	85.86
miRDP2_mature_108	UAUAUAGUCGCAUUUCCAC	19	11	29	GGGGGUGUAGCUCAUAUGGU	20	173	192	CUUGGUUCAUUAUAUAGUCGCAUUUCCACAUUUCUGUCAAUUACAUGUUUGCCUCUAAGUGAGUACGCGUCGUCAAGAAGAAAGCCUAUCAGCCAAGUAUGUCUUAACUCUUAAGGAAUGCUUCCUGUAUAAUCUAGACAAAUAGAGUUGUAACAUUUAAAUCUUCAAAAUUGGGGGUGUAGCUCAUAUGGUAGAGCGCUCG	202	Fail	Mature miRNA length not met;No mature or star reads detected	1	0	0	10528	13031	5	80.79
miRDP2_mature_109	AAGGAGUGGCAUGUGAACACA	21	11	31	UGUUCUCAGGUCACCCCUUUG	21	77	97	UGAAAUUUCAAAGGAGUGGCAUGUGAACACAUAUCCUAUGGUUUCUUCAAAUUUCCAUUGAAACCAUUGAGUUUUGUGUUCUCAGGUCACCCCUUUGAAUCUCCCCU	107	Fail	No mature or star reads detected	3	0	89	0	106	5	83.96
miRDP2_mature_110	AUCCUUAUUGAUGAUCUCUUAACA	24	11	34	UUAAGAAACUAUUAAUAACGAUGC	24	152	175	ACAUAAAAUUAUCCUUAUUGAUGAUCUCUUAACAUUACUCUUAGUUAAGAGAUAUGUCUUAUAUCUAACAAAAUUGUAUUAAAGUCUCUUAUUUAUGAGACUUUGUUAAUUAUAAGCUAUUAUAAGACUGUCUCUUAACUUAAGAAUUGUUUUAAGAAACUAUUAAUAACGAUGCUCUUGUGUAG	185	Pass	23/24 nt miRNA;23/24 nt miRNA star	4	0	478	3	495	1	97.17
miRDP2_mature_111	UCUUUCAAAGACCUUCAUUGU	21	11	31	GAUGAAGGUCUUUGGAACGGUA	22	46	67	GACAAAAGUAUCUUUCAAAGACCUUCAUUGUUCUUGAAAUUCGACGAUGAAGGUCUUUGGAACGGUAAAUGGUAAUU	77	Fail	No mature or star reads detected	0	0	0	1167	2225	5	52.45
miRDP2_mature_112	UGUCCGAGUUAUGAGAAA	18	11	28	UACGACAUUACACGGCUGACUUA	23	255	277	GAUAACGUUAUGUCCGAGUUAUGAGAAAACGGCUGACUUAUUACCUCGACACGGUUGAGUUAUAUUUUUGGACGGCUUAGUUAUGGGAUGAUGUGACGGUUGAGUUAUGAUCGAGUGUUAUAAAUCAGCCGUAAAGAGCUCGAUUACUAAAUAACUCAGCCUUGUUACGGCUGACUUAUGUGCAAAAGAUUAAUUACUAUAAUAGCAUGCAGUUACAACCGAGUUUUUAAACGGUACAGCUGAGUUAGUUGAGUUACGACAUUACACGGCUGACUUAACUUUGUUUU	287	Fail	Mature miRNA length not met;23/24 nt miRNA star;More than 5 mismatches;No mature or star reads detected	9	0	0	558	1105	5	50.5
miRDP2_mature_113	GCUCCCUUCCUCCAAAAC	18	11	28	UUUGGAUUGAAGGGAGCUC	19	191	209	AACAGAAGGAGCUCCCUUCCUCCAAAACGAAGAGGACAAGAUUUGAGGAACUAAAAUGCAGAAUCUAAGAGUUCAUGUCUUCCUCAUAGAGAGUGCGCGGUGUUAAAAGCUUGAAGAAAGCACACUUUAAGGGGAUUGCACGACCUCUUAGAUUCUCCCUCUUUCUCUACAUAUCAUUCUCUUCUCUUCGUUUGGAUUGAAGGGAGCUCCUUUUCUUCU	219	Fail	Mature miRNA length not met	1	0	1	50605	50615	1	99.98
miRDP2_mature_114	UGUUUGGUAUGAAUCUCGAUU	21	224	244	UUAGAUUCACGCACAAACUCG	21	11	31	UGUUGUUGGAUUAGAUUCACGCACAAACUCGUAAUCUGUCUUUUCGAUUUUUACCAGAUCUGUCUUCGAUUUCGAAUCGAUCUCUUUUGAUUUUGGUGAUUUUAAGAUUUAGAUGUUGCUUUAAUUUGGGAAUCGUAAACAAGAUCUACAUGUCUACUUUUGGAAUCAUUCCCUUGCGUUGAUGAUUUCUAUCGUUUUCUAUUUCCAAAUUUGGUAUUACCUAUGUUUGGUAUGAAUCUCGAUUCGAGAGCCCG	254	Fail	No mature or star reads detected	2	0	0	32746	32840	5	99.71
miRDP2_mature_115	UGGGCUCUAUCUGGCAUGAUGCGG	24	252	275	GGAUCAUUAAUAGGUCGGCGGGUUCGGG	28	11	38	GCGUUGGAUCGGAUCAUUAAUAGGUCGGCGGGUUCGGGUUACUUUUUGAUAAUUUUGGUUUAGUUUUGGUUAAAGUUUGUUUUCAAAUGGUUAAGACUGAAUUGGUGUACAUUAAACCGACAAAAACCAGAUAUAUGUGCUAAUAGAUCUCGAAGUAUUAAUUUGGGGAGAUUUAGCUAUAGAACUUACGUUUCGGAGAGAAAUAGGUUUAAAACUUUGUUUUCAUGGACAUGUAGACCGGGGUUGAAGUUUGGGCUCUAUCUGGCAUGAUGCGGUAUUUCUUGU	285	Fail	23/24 nt miRNA;Star length not met;More than 5 mismatches;asymmetric bulge greater than 3;Precision less than 75%	8	1	583	1	2202	5	26.52
miRDP2_mature_116	GUUUGCUUUAUUGUAUUUAUGAAG	24	8	31	UAAGUAGCUCUCAAUAAAUAGAUGG	25	254	278	GGGUAUCGUUUGCUUUAUUGUAUUUAUGAAGCUUGAUGGGCUAAAUUCAAUUUUUUUUUAUGUUUUUGUUUUUAUUUAAGUUUUUUUGUUGCUAUGGAAUCAAUUGUUUAAGUUUAGCAACGACAAAAACUAACUAGUAAAUGAAAUAUGGACGACGCUUAAGUAGCUCUCAAAUAAAAAAUUGUUAACAUGGCAUAAUACCUCUCAAUAGAUUACAUAUAACUUAUAUUAACAUAAAAAAGUAUAUCAAACUUAAGUAGCUCUCAAUAAAUAGAUGGUGCAUGACAU	288	Fail	23/24 nt miRNA;Star length not met;More than 5 mismatches;No mature or star reads detected	6	0	0	133	493	5	26.98
miRDP2_mature_117	AGGGAAUUGGACAUGUUUAGGCAC	24	11	34	GUUUGUUUUGAUUUGGUUCCCUUC	24	163	186	GUGGAUAAAUAGGGAAUUGGACAUGUUUAGGCACUUCUACAAACUUUUAUUCCUUUUGAGGCACUUCUCACGUACAAGGCACUUUUCCUUGUUUUUGAAAAAUAAAUGGACAAUUAUAUCCCCACUCAUCUAAACCAAAAAUUUACUUACCCGGUUAGAAAUGUUUGUUUUGAUUUGGUUCCCUUCUAAUAAAUCC	196	Fail	23/24 nt miRNA;23/24 nt miRNA star;No mature or star reads detected	4	0	1379	0	1779	5	77.52
miRDP2_mature_118	UUUUCUUGACCUUGUAAGACC	21	136	156	UUGUUUCAAGAAGAAGAAGAAG	22	11	32	GACAAAAAGGUUGUUUCAAGAAGAAGAAGAAGGAGAAGAAGAAGAUGAUCAAGACUUGUUCUACUUCGUGAUAGAAACAAUGACGCUAUCUUACCUGAGCUUUACUAAUUGGUAUAUUCCCUUUUUCUGGUCUUUUUUUCUUGACCUUGUAAGACCUUUUCUCUAC	166	Fail	More than 5 mismatches;No mature or star reads detected	7	0	841	0	894	5	94.07
miRDP2_mature_119	UAGCUAAGGAUUUGCAUUCUC	21	11	31	GAAUGCAAAUCCUUAGCUAUA	21	98	118	GUGGCAAUUAUAGCUAAGGAUUUGCAUUCUCAUGAUUGAAUUCUAGUAUAUAGUAACAUUAUAGAAGAAAGUCUAUAAACACUAAACUCAAUCAUGAGAAUGCAAAUCCUUAGCUAUAUGACCAAUUU	128	Pass	NA	0	0	536	33	663	4	81.79
miRDP2_mature_120	CCUCCUCUGGAGUCCAACUACCUUUUGC	28	10	37	AAAAUGAGUUGGAUUGUAAUGGUU	24	255	278	AACCACUAACCUCCUCUGGAGUCCAACUACCUUUUGCUCGUCUCAUAGGUCCACGAGUCCUCCUCCAAGAUCAUCUUCUCAUAGGUCCACUAGUCCUCCUGCAAGAUCAACAUUAAAACUAGGGGUAUUAAAAUUGGUCAAAAUUCAUGGAUCAAUUCAACUCAACUCAACCUAUGAAUCUUAAUAAGUUGAAAAUUUUGACUCAAAUGAGUUGAUGGGUCAAACGAGUUAUUGGGUCAAUUGGUUUGAUGAGUAAAAUGAGUUGGAUUGUAAUGGUUAAUGAUUUCA	288	Fail	Mature miRNA length not met;23/24 nt miRNA star;More than 5 mismatches;No mature or star reads detected	8	0	0	1059	2271	5	46.63
miRDP2_mature_122	AAGACAUAUUGCAGAGAUUUUGAA	24	11	34	CAAAAUCUCUACAAUAUGUCUUGG	24	175	198	AUUGAAAUCCAAGACAUAUUGCAGAGAUUUUGAAAUUCAUACAAACAUUUUUUAAAAAGCAAUAUCAGAAAACAAAUCUAAAGCUUAAAGAAUUGACUUUAACUCCAUAAUUGAAUAACACCACCUUAGAUUUGUUUUCUGAUAUUGCUUUUAAGAAUAUGUUUGUAUGACUUUCAAAAUCUCUACAAUAUGUCUUGGAUUUUUGAUU	208	Fail	23/24 nt miRNA;23/24 nt miRNA star;No mature or star reads detected	1	0	2338	0	3274	5	71.41
miRDP2_mature_123	ACUGAACGAGAUUAGAUGGUAGGA	24	11	34	CUAUAUUUUUAAACAGUAA	19	225	243	GUUUAGUUUUACUGAACGAGAUUAGAUGGUAGGACGGAUUUUGGUCGAUAGUAAUAUGAGACUGUAUACCACGGGUAAAAUCCUAGAUAUAACCAUUAAAAUACAAUUACAUUAUCUUAAAUACUAAACAAAACAAACAAGUAAUAUUAAUAAAAUAAAUAUUAAUAACUGGAUUAUUUAGUUAUAAUUUAGAUUUUAACUUAAUAAACUAUACGUUAUUGUUCCUAUAUUUUUAAACAGUAAAAUCAAACAU	253	Fail	23/24 nt miRNA;More than 5 mismatches;No mature or star reads detected	9	0	311	0	703	5	44.24
miRDP2_mature_124	CUUUUUGAUCUCUCUAGAAUUC	22	37	58	ACACAAGAGCAGAUCACAAGAACA	24	11	34	UUCCCUAAACACACAAGAGCAGAUCACAAGAACACACUUUUUGAUCUCUCUAGAAUUCCAAUCAGACU	68	Fail	23/24 nt miRNA star;More than 5 mismatches;No mature or star reads detected	7	0	0	1178	2611	5	45.12
miRDP2_mature_125	GGAAUCUUGAUGAUGCUGCAU	21	93	113	GCAGCACCAUUAAGAUUCACA	21	11	31	AGUCGCAGAUGCAGCACCAUUAAGAUUCACAAGAGAUGUGGUUCCCUUUGCUUUCGCCUCUCGAUCCGCAGAAAAGGGUUCCUUAUCGAGUGGGAAUCUUGAUGAUGCUGCAUCAGCAAAUAC	123	Pass	NA	1	0	741	222	971	4	99.62
miRDP2_mature_126	AAUGGGCUAAUAGAGUUAGGCAUU	24	207	230	UACCCAGGCUUAUAAGCCCAAGUG	24	11	34	GACUAAAAAGUACCCAGGCUUAUAAGCCCAAGUGAAUUAUGCUUUUAUUCUAGUUUUUGGGUUAAAAUAUGCUCAUAUUUACAAAAGCCUCUUGUUACUUGCUAUAUAGCAUAAUGGAUAAAGUGAAAGAAGGAUAAAGAUAUCUUGUUUUAUAGGGGAGCAAUAGGUGCUUUUUGGCCCAAAAAUUUGAAAUUUAGCAUUUUUACAAUGGGCUAAUAGAGUUAGGCAUUUUCUAUGAAC	240	Fail	23/24 nt miRNA;23/24 nt miRNA star;No mature or star reads detected	5	0	775	0	1192	5	65.02
miRDP2_mature_127	UCGGACCAGGCUUCAUUCCCC	21	79	99	UGAAUGAUGCCUGGCUCGAGA	21	11	31	AAAGUUCAGGUGAAUGAUGCCUGGCUCGAGACCAUUCAAUCUCAUGAUCUCAUGAUUAUAACGAUGAUGAUGAUGAUGUCGGACCAGGCUUCAUUCCCCUCAACUUACA	109	Pass	NA	3	0	101455	5	101466	2	100
miRDP2_mature_128	UAAGUAGGAUUUGACAUGGCAUA	23	181	203	UGUCAGUUUGGGUUUAAAAAA	21	11	31	CGAGAUUUAAUGUCAGUUUGGGUUUAAAAAAUACGAUUAGGGUUUAGUUUUUUUUACGAUUAAAAUGAGUUUAAAUGGCGGUUUGGGUUUAUAAAGAAGAAUUAGGGUUUAGAUUUUGUAAUUAAACGAGAUUAUAUAUCGGUUUGGAUUAUAAUUAUAAAUUUAAUUUUUUUACGUAUUUAAGUAGGAUUUGACAUGGCAUAUUUUUAUUGG	213	Fail	23/24 nt miRNA;More than 5 mismatches;Precision less than 75%	7	0	647	1	1549	5	41.83
miRDP2_mature_129	GGCAAGUUGUCCUUCGGCUACA	22	92	113	CAGCCAAGGAUGACUUGCCGG	21	11	31	GAGUAUAAUGCAGCCAAGGAUGACUUGCCGGAACGUUGUUAACCAUGCAUAUGAAUAAUGUGAUGAUUAAUUAUGUGAUGAACAUAUUUCUGGCAAGUUGUCCUUCGGCUACAUUUUGCUCUC	123	Pass	NA	2	0	79	241	386	3	83.44
miRDP2_mature_130	UCGUCUCCGCCACUCAUCAUUCCCU	25	11	35	GGAAUGUUGUCUGGAUCGAGG	21	160	180	AAGCCCAUCUUCGUCUCCGCCACUCAUCAUUCCCUCAUCAUAACACCAUCAUCACCAUUCACCAACCUCUCUCUCUCUCUCCUCUAUCACUCUCUACAACAAAAAUUUGUGAAUCUGCUAAGAUCGAUUAUCAUGAGGGUUAAGCUAUUUCAGUUGAGGGGAAUGUUGUCUGGAUCGAGGAUAUUAUAGA	190	Fail	Mature miRNA length not met;More than 5 mismatches;asymmetric bulge greater than 3;No mature or star reads detected	9	1	0	2740	2898	5	94.55
miRDP2_mature_132	GCUCACCUCUCUUUCUGUCAGU	22	71	92	UGACAGAAGAGAGUGAGCAC	20	11	30	CAGAGAAAACUGACAGAAGAGAGUGAGCACAUGCAGGCACUGUUAUGUGUCUAUAACUUUGCGUGUGCGUGCUCACCUCUCUUUCUGUCAGUUGCCUAUCUC	102	Pass	NA	2	0	74	1105187	1105645	5	99.95
miRDP2_mature_135	AACAAACACUCACAAUUCACA	21	11	31	UGAGCUGUGAAGAAAUUGGCUU	22	230	251	GAAAGUUAGAAACAAACACUCACAAUUCACAAAUUCCCACUGGCAAAAGAUGAAAAAGCCCAAAAAAUAAAAUUACGUAUCGCCAUCAAAUAGGGCCUAUUGGUUUAAAUGUGGUUUUAUUGUAUAUCAGAUAUUAAAACAAAACAAUUGUCAUCAAAGCACCAGUGGUCUAGUGGUAGAAUAGUACCCUGCCACGGUACAGACCCGGGUUCGAUUCCCGGCUGGUGCAUGAGCUGUGAAGAAAUUGGCUUUAGCAUUGGU	261	Fail	More than 5 mismatches;No mature or star reads detected	7	0	0	10045	15637	5	64.24
miRDP2_mature_136	AUACUCACGAUCUCACAACAAAAA	24	11	34	UUUGUUGUGAGAUCGUGAAUAUAA	24	247	270	UGUUAUUUUCAUACUCACGAUCUCACAACAAAAAUAAAAUUUCAAUUUUACCCUUACCAUCUCAAUUAACUAUUAAUUUUUAUAAUAUGAUAUUAAAUUUUAUAAUUUUGAAUAAAAAAUAAUUUUAUUAAUAUUUUAGUUUAUGUUAAUAAAUUUAAUUUUUAUUCAAAAUCAUAAAAAUUAAUAUCAUAUUAUCAAAAAAAUAAUAGUUAAUUGAGAUGGUAAGGGUAAAAUUGGAAUUUUAUUUUUGUUGUGAGAUCGUGAAUAUAAAAAUAACAGC	280	Pass	23/24 nt miRNA;23/24 nt miRNA star	1	0	47	1	57	1	84.21
miRDP2_mature_137	AAGGAACAAGAGCAUACGCCAAGA	24	11	34	UAAGAUGGUGAUGAGAGUGCCAAGA	25	82	106	CCAAAGGUCUAAGGAACAAGAGCAUACGCCAAGACCAAGGAUCUGAUGGGGAUGGAGCCACAUCCCAAAAAGACCUGCUUCUAAGAUGGUGAUGAGAGUGCCAAGAAACCCAAAGC	116	Fail	23/24 nt miRNA;Star length not met;More than 5 mismatches;No mature or star reads detected	10	0	877	0	1128	5	77.75
miRDP2_mature_138	AGGGCUUAUUGGAUUUAAAGACGG	24	44	67	AUCAUUUAACGACAAUAUUCAUCUCUUA	28	11	38	GAUUACCAAAAUCAUUUAACGACAAUAUUCAUCUCUUAAUUAUAGGGCUUAUUGGAUUUAAAGACGGGUCAUCAAAG	77	Fail	23/24 nt miRNA;Star length not met;More than 5 mismatches	9	0	306	1	375	1	81.87
miRDP2_mature_139	UCUCAACUGUAGCAGCAAGGGUA	23	11	33	CCCCAAGCAAGAAGCAAGAGAAA	23	166	188	UUCAAUAGUUUCUCAACUGUAGCAGCAAGGGUAAAAUGGUCAAAUUUCAGCUGAAAAGACAAAACGUGAAAACCACAUUUGACUUUGCCAAUCCCAGAAAAUAAAACAUGGUCGAAGGGUGUGGCCUGCAAAUUACCCUAAAAACAAGCCAUCACUCUAGUAAUACCCCAAGCAAGAAGCAAGAGAAACUGACUUUCG	198	Fail	23/24 nt miRNA;23/24 nt miRNA star;More than 5 mismatches;No mature or star reads detected	8	0	903	0	1625	5	55.57
miRDP2_mature_140	AUUUGUAGAUCUAAUUGGGGCAUA	24	53	76	UGGCCUAACUUAGAAUUAGUCUUUGUAU	28	11	38	AUCUAAUUUUUGGCCUAACUUAGAAUUAGUCUUUGUAUAGUAUUUUGGUUAUAUUUGUAGAUCUAAUUGGGGCAUAUAUUAGAUUA	86	Fail	23/24 nt miRNA;Star length not met;More than 5 mismatches;Precision less than 75%	9	0	411	3	563	5	73.53
miRDP2_mature_141	UUAUUUUUUAUAUUUUGUAUAUUUAG	26	11	36	AAAUGUAUAAUUCACCGCGAGACG	24	193	216	UAAUUAUUUGUUAUUUUUUAUAUUUUGUAUAUUUAGAUAUAUUAUUUAGUAUGUUUAUAGAAUUGAAAUUUAAUUAUUUUUUUGUAUCUAGAUAUUAACCUGCGGUAUACCGCGGGCCUAUAUUUUCAUUAAUUAGGAAAUAACUGAAUAUUUUUUAGAAUGAUUUAAUAAAUUUAUGCUAUUGUUUGAUUUAAAUGUAUAAUUCACCGCGAGACGAAAUUUUAUA	226	Fail	Mature miRNA length not met;23/24 nt miRNA star;More than 5 mismatches;No mature or star reads detected	12	0	0	689	1096	5	62.86
miRDP2_mature_142	UGGAUGAUGCAUUUGAAUGAUGGU	24	11	34	GAUUAUUUAGUAUUUUAUCUAAA	23	40	62	AUGAUUCAUUUGGAUGAUGCAUUUGAAUGAUGGUUGUUUGAUUAUUUAGUAUUUUAUCUAAAUGAUGCAUUU	72	Fail	23/24 nt miRNA;23/24 nt miRNA star;More than 5 mismatches;No mature or star reads detected	6	0	214	0	422	5	50.71
miRDP2_mature_143	GAAAAAGUAGAUGUAUGGGCUUA	23	41	63	AGCCCAUUUUAAACCUGUGUUUUUUUUC	28	11	38	UUGGGUACCCAGCCCAUUUUAAACCUGUGUUUUUUUUCCAGAAAAAGUAGAUGUAUGGGCUUAAAAUUUUAUG	73	Fail	23/24 nt miRNA;Star length not met;More than 5 mismatches;asymmetric bulge greater than 3;No mature or star reads detected	7	1	1725	0	2052	5	84.06
miRDP2_mature_144	GCUUACUCUCUUCUUGUCUCC	21	75	95	CGACAGAAGAGAGUGAGCAC	20	11	30	AUAACGAAGGCGACAGAAGAGAGUGAGCACACAUGGCUCUUUUUCUAGCAUGCUCAUGCUCGAAAGCUCUGCGUGCUUACUCUCUUCUUGUCUCCUGCUCUCUCC	105	Fail	No mature or star reads detected	2	0	0	2097	2105	5	99.62
miRDP2_mature_145	GUUUAUAUCUUUAUCAGU	18	8	25	UGACAGAAGAGAGUGAGCAC	20	258	277	GAUUUGAGUUUAUAUCUUUAUCAGUUUUUUUUUAAUCCCAAUACUCUAUCCCCAUUUGGCUAUAAAAAGCCCCGACAGGUCUCAGUUUCUUCCCACAUCCAAAGAUAGAAAGAUGUAAGGUCUAGAGUCUUGUUCUUAAUCCCCUAACAGAACAAUGAUAUAUAUAAAUAAAUAUGGGUCGAUAUCGGCUGUGGAGGACGACUAGCUACGGUUUCGAGCCUGGUCACAUGCGUAGAGUGUGAAAGGUAAUUAGGAGGUGACAGAAGAGAGUGAGCACACAUGGUGGU	287	Fail	Mature miRNA length not met;No mature or star reads detected	2	0	0	1104376	1104431	5	100
miRDP2_mature_146	GCACCGUUGCCGGGGAUCGAC	21	11	31	CGAUCCCCGGCAACGGCGCCA	21	121	141	AUCAAAUUUGGCACCGUUGCCGGGGAUCGACCCGGGUCACCCGCGUGACAGGCGGGAAUACUUACCACUUAGUACAACGACCCAAUAUAGUGGUAAGUAUUCUCGCAUGUCACUCGGGUUCGAUCCCCGGCAACGGCGCCAAAUUUGAUAU	151	Fail	No mature or star reads detected	1	0	0	745	826	5	90.19
miRDP2_mature_147	AACCCAUGUUAAUUGCUCACGAAA	24	11	34	AGAAGAGUGAUGACUUGUGGAAAC	24	47	70	AUUGCAGAUAAACCCAUGUUAAUUGCUCACGAAACAGAAUACUUAAAGAAGAGUGAUGACUUGUGGAAACAUUGUGUCUC	80	Fail	23/24 nt miRNA;23/24 nt miRNA star;More than 5 mismatches;No mature or star reads detected	7	0	0	586	686	5	85.42
miRDP2_mature_148	AUUCCCACUGUCCCUGUCUACUAUCC	26	11	36	AGAGGUGUAGGAUAAGUGGGAGCUU	25	133	157	GAUUAACGAGAUUCCCACUGUCCCUGUCUACUAUCCAGCGAAACCACAGCCAAGGGAACGGGCUUGGCAGAAUCAGCGGGGAAAGAAGACCCUGUUGAGCUUGACUCUAGUCCGACUUUGUGAAAUGACUUGAGAGGUGUAGGAUAAGUGGGAGCUUCGGCGCAAGU	167	Fail	Mature miRNA length not met;Star length not met;More than 5 mismatches	6	0	2	311494	316972	1	98.27
miRDP2_mature_149	GCAAGUCAUCUAUGGCUAUG	20	207	226	CAGCCAAGGAUGACUUGCCG	20	11	30	CAUUGUUGUUCAGCCAAGGAUGACUUGCCGGUAGCUUGUAUUAUGAUUACUCUAUAUUCGAUUUAUAUUAUGGAGAUGAUGGUUUAUAUAUAUUUACUUAUCUACAUAGUUUUAGUUGAUUUUUUUUCGUACGUAAUAUAAUACGAAAAAGUAUUUACUUAUUUAUAUAUGUGUGUUGGGGCAAGAAGUGUAACCAAGCUAGCCCGGCAAGUCAUCUAUGGCUAUGCAACUGUCUC	236	Fail	No mature or star reads detected	2	0	0	310	327	5	94.8
miRDP2_mature_151	CCUGAAAAAUGUGCCAUUCCUAAUGC	26	3	28	AAAUGGAGAAGGCACUUUAGAUA	23	256	278	UGCCUGAAAAAUGUGCCAUUCCUAAUGCUGUGCCUUUUGACCCCAAAACGGAUUGUGACAGGUUUGUAGAACAUAUUUGGCUUAAAAUGUUUUGAAUUAUUUGCACUAUCUCGAUAGAACUUUAAGAUUUUCUUUGUAAAUAAAGUUCUGAGAAGGUUAAAAAAUUGAUGGUUAUGUAAAAUUUCAUUGAUUUUAAAAAGAGAAUAUUACGUGAUUAGACACUUUUUUGAAAGUUAAUUCCUAAUUAGCCACUUUAAAUGGAGAAGGCACUUUAGAUAAAUUAUUUUA	288	Fail	Mature miRNA length not met;23/24 nt miRNA star;More than 5 mismatches;asymmetric bulge greater than 3;No mature or star reads detected	9	1	0	1483	1944	5	76.29
miRDP2_mature_155	AUGUACUUUUUCGAGCCUUUUCGU	24	11	34	GAAAAUUAUAUGUUCGGACAUUA	23	57	79	UUUGAUUUUAAUGUACUUUUUCGAGCCUUUUCGUUAUCUUUGCUAUAUUACAGGGCGAAAAUUAUAUGUUCGGACAUUAGUUUCGAAUA	89	Fail	23/24 nt miRNA;23/24 nt miRNA star;More than 5 mismatches;No mature or star reads detected	7	0	0	344	382	5	90.05
miRDP2_mature_156	CCGUAAGUACUUUUUGGACAUGA	23	74	96	AAGGACAGAAAGUAAAUCACGGAG	24	11	34	AACAAUAAUUAAGGACAGAAAGUAAAUCACGGAGGCAAGAUAUGAUAUCUUUUUCCUUAAUUCAAUUAAUCGGCCGUAAGUACUUUUUGGACAUGACGAUUUAUGA	106	Fail	23/24 nt miRNA;23/24 nt miRNA star;More than 5 mismatches;No mature or star reads detected	7	0	0	338	751	5	45.01
miRDP2_mature_157	ACUGAACGGGGUUAGAUGGUAGGA	24	11	34	AAUAUAUUUAAUUUCACUGAGGUAA	25	88	112	GUUUAAUUUUACUGAACGGGGUUAGAUGGUAGGACGGGUUUGGAUCGAUAGUAAUAUGAGACAGUAUACCACUGGUAAAAUCCAUUAAAUAUAUUUAAUUUCACUGAGGUAAGACGGAUUUG	122	Fail	23/24 nt miRNA;Star length not met;More than 5 mismatches;No mature or star reads detected	8	0	1073	0	2443	5	43.92
miRDP2_mature_158	CCUCCUUAUCUUUUGCCGAUU	21	65	85	UUGGUAGUGGAUAAGGGGGCA	21	11	31	AUUUUGUAAAUUGGUAGUGGAUAAGGGGGCAAAUUUGAUUUUUCAAAUUUGUUAGCAGAAUUUGCCUCCUUAUCUUUUGCCGAUUCACAAAGUUG	95	Fail	No mature or star reads detected	1	0	0	513	549	5	93.44
miRDP2_mature_159	GCACUACGUGACAUUGAAAC	20	11	30	UUCGAUGUCUAGCAGUGCCAA	21	95	115	UUUAAACGUUGCACUACGUGACAUUGAAACUGUCUUUCAACAUUCCAAUAUUUCAACUUUCGAAUACCCAAUAUUUGGUUUGUUCAAAGACAUUUUCGAUGUCUAGCAGUGCCAAUGUUUAAAA	124	Pass	NA	3	0	81	2551	3286	1	80.1
miRDP2_mature_160	AUCUCUAUGCCCCCUUUUUCUU	22	59	80	GAAGAGGACUGCUUACGGGAUCA	23	11	33	ACGUAUAUAAGAAGAGGACUGCUUACGGGAUCAAACUAUCAAUCUCAUAAGAGAAGAAAUCUCUAUGCCCCCUUUUUCUUGGUUUUCUCC	90	Fail	23/24 nt miRNA star;No mature or star reads detected	4	0	0	595	860	5	69.19
miRDP2_mature_161	CUAUAUUUUUAAACAGUAA	19	225	243	ACUGAACGAGAUUAGAUGGUAGGA	24	11	34	GUUUAGUUUUACUGAACGAGAUUAGAUGGUAGGACGGAUUUUGGUCGAUAGUAAUAUGAGACUGUAUACCACGGGUAAAAUCCUAGAUAUAACCAUUAAAAUACAAUUACAUUAUCUUAAAUACUAAACAAAACAAACAAGUAAUAUUAAUAAAAUAAAUAUUAAUAACUGGAUUAUUUAGUUAUAAUUUAGAUUUUAACUUAAUAAACUAUACGUUAUUGUUCCUAUAUUUUUAAACAGUAAAAUCAAACAU	253	Fail	Mature miRNA length not met;23/24 nt miRNA star;More than 5 mismatches;No mature or star reads detected	9	0	0	311	703	5	44.24
miRDP2_mature_163	CCGCAAAUAAAGAUGUUGGAUUUCAUUA	28	11	38	AGGGAAUGUGACACGUUUAGGCA	23	40	62	UAGGGUUGGGCCGCAAAUAAAGAUGUUGGAUUUCAUUAAAGGGAAUGUGACACGUUUAGGCACUUUAAGAUA	72	Fail	Mature miRNA length not met;23/24 nt miRNA star;More than 5 mismatches;asymmetric bulge greater than 3	10	1	12	1002	1262	2	80.73
miRDP2_mature_164	GGAUCAUUAAUAGGUCGGCGGGUUCGGG	28	11	38	UGGGCUCUAUCUGGCAUGAUGCGG	24	252	275	GCGUUGGAUCGGAUCAUUAAUAGGUCGGCGGGUUCGGGUUACUUUUUGAUAAUUUUGGUUUAGUUUUGGUUAAAGUUUGUUUUCAAAUGGUUAAGACUGAAUUGGUGUACAUUAAACCGACAAAAACCAGAUAUAUGUGCUAAUAGAUCUCGAAGUAUUAAUUUGGGGAGAUUUAGCUAUAGAACUUACGUUUCGGAGAGAAAUAGGUUUAAAACUUUGUUUUCAUGGACAUGUAGACCGGGGUUGAAGUUUGGGCUCUAUCUGGCAUGAUGCGGUAUUUCUUGU	285	Fail	Mature miRNA length not met;23/24 nt miRNA star;More than 5 mismatches;asymmetric bulge greater than 3;Precision less than 75%	8	1	1	583	2202	5	26.52
miRDP2_mature_165	AAAAUCUUAUUAAAAGACUCUAG	23	11	33	AGAGUGGAAUUCAAUACGAGAUGG	24	144	167	CAAGUAGUUUAAAAUCUUAUUAAAAGACUCUAGAAGAGCAUAUACAUUGUUUUCUAUGGGAAUACAAAAUUAAAAUCAUCGAUGCGGUAUAGUUCUCCAAAUCUCAAAGUUAAUAUGAUGAGAUAUAAAUACAUUAUGAUUCUAGAGUGGAAUUCAAUACGAGAUGGAUGAACUUGA	177	Fail	23/24 nt miRNA;23/24 nt miRNA star;More than 5 mismatches;No mature or star reads detected	10	0	0	528	904	5	58.41
miRDP2_mature_166	AUAAUCUUAUAUCUUACGUAUUAGUUAU	28	11	38	AAAAAAAUGUAGAAAGAAUGAUGG	24	247	270	AGUUCUUGUCAUAAUCUUAUAUCUUACGUAUUAGUUAUAAGGAUAGCUCCUCAAACAUCUUUCAAAUUACUUGUUUUCUUAGCAUAAAUCUCGAAAAGCUUAGAUAUAUUUAAUCUGCAUAUUCAUUUAGUUUUUUUCUUAAUAAUCGUCUAAUUUUUAGGCAAGGAAUAUGUGUAACAUGUUUGGAUUUUAUGAUCACUUUAGCCACUUAAGUGGAUCUCAAAAUUACAGAGGAUAUAUUGAAUUAAAAAAAUGUAGAAAGAAUGAUGGCUCAAGUUCU	280	Fail	Mature miRNA length not met;23/24 nt miRNA star;More than 5 mismatches;No mature or star reads detected	11	0	0	373	1686	5	22.12
miRDP2_mature_167	UUCCACAGCUUUCUUGAACUU	21	11	31	GCUCAAGAAAGCUGUGGGAAA	21	107	127	GGUCAUACUUUUCCACAGCUUUCUUGAACUUUCUUUUUCAUUUCCAUUGUUUUUUUCUUAAACAAAAGUAAGAAGAAAAAAAACUUUAAGAUUAAGCAUUUUGGAAGCUCAAGAAAGCUGUGGGAAAACAUGACAAU	137	Pass	NA	1	0	288	522	829	5	96.68
miRDP2_mature_170	UUUUUAGUGUCUUUUCAGGUACUCUAU	27	11	37	AGAGAUAAGGAGACAUUUUGGAGCAAACA	29	54	82	UUCUCGAGUGUUUUUAGUGUCUUUUCAGGUACUCUAUGCAAUGGGACAACAAUAGAGAUAAGGAGACAUUUUGGAGCAAACACUAAG	87	Fail	Mature miRNA length not met;Star length not met;More than 5 mismatches;asymmetric bulge greater than 3;No mature or star reads detected	8	1	0	1116	1456	5	76.65
miRDP2_mature_171	GAAGAAAAAUGUAAGAAGUCAUGA	24	36	59	AUGACUUUUCAUGACUUCAU	20	11	30	AAUACUUUCCAUGACUUUUCAUGACUUCAUUUUGUGAAGAAAAAUGUAAGAAGUCAUGAACCAAUAACA	69	Fail	23/24 nt miRNA;More than 5 mismatches;No mature or star reads detected	6	0	306	0	380	5	80.53
miRDP2_mature_172	AGAAACGGGUAUUUUGUAUGUAGA	24	189	212	UUUAUAUGAGUAACCCAUUCGAGU	24	11	34	ACCUCUCAUCUUUAUAUGAGUAACCCAUUCGAGUUCGGGUAGAACCCGUUCGGGUUUGGGAUUAAUGGAUAUAUGAUUUACUACCCAAUAGAAUAAUUCUAAAUAUUUGGUUCUGGUUCGGGUCGGGUCCAUUUGGGUUUGGGUCAGUUUGGAUAAAAAGUUUCAGACCCUAAAAAUUCCCAAAAAAUAGAAACGGGUAUUUUGUAUGUAGAUAGCGGGUAU	222	Fail	23/24 nt miRNA;23/24 nt miRNA star;More than 5 mismatches;No mature or star reads detected	8	0	702	0	1435	5	48.92
miRDP2_mature_173	GAAUACAAGGAAUGAAGAAGAACA	24	255	278	AUCUUAGACACUUUUUUCCUUAGAAGCUC	29	3	31	ACAUCUUAGACACUUUUUUCCUUAGAAGCUCUCUUUAGCAUUGCUAUUUAGAUGAAAAUAAAGAAGUUCUGUAUUGUCCAUGAUACAAUUGUUGUUCUCUUUGCAUAUGAAAAACAAAAAAAUGACUUUAUAACAUGUUUGUGUAACACAUGAGCUUGAAAGCAAAGGAAAUAGAUGCUUUUUACCAGCUACCAGAAUUGAUAUGUCCACUCUCUUUAAAUCAACAUAUCGGGUCCGAUUGGUGACCUAUAAAUGAAUACAAGGAAUGAAGAAGAACAUGACUAAAAA	288	Fail	23/24 nt miRNA;Star length not met;More than 5 mismatches;No mature or star reads detected	9	0	870	0	1396	5	62.32
miRDP2_mature_174	CUGCCAUAUUUUCUGAUCCUAAUU	24	70	93	UGGAUAUGACGAAAUGGCAAUA	22	11	32	UGUUUGUGAAUGGAUAUGACGAAAUGGCAAUAAUGUUUUGUGACACCCAGUCUGAUCUUCGUGAUUGAUCUGCCAUAUUUUCUGAUCCUAAUUCUUCUUCAGU	103	Fail	23/24 nt miRNA;More than 5 mismatches	6	0	4	82	105	1	81.9
miRDP2_mature_175	AUGCGGUAUAGUUCUCCAAAUCUCA	25	11	35	AGAGUGGAAUUCAAUACGAGAUGG	24	73	96	AAGAUCAUCGAUGCGGUAUAGUUCUCCAAAUCUCAAAGUUAAUAUGAUGAGAUAUAAAAUACAUUUGCUUCUAGAGUGGAAUUCAAUACGAGAUGGAUGAACUUGA	106	Fail	Mature miRNA length not met;23/24 nt miRNA star;More than 5 mismatches;Precision less than 75%	9	0	10	528	712	5	75.56
miRDP2_mature_176	UUAAGCUGCCAGCAUGAUCUUGU	23	11	33	UAGGUCAUGCUGGUAGUUUCACC	23	130	152	CCAGUAGCAGUUAAGCUGCCAGCAUGAUCUUGUCUUCCUCUCUUAGGUUUCAUAUAUAGUUAAUAAAUAUUUUAUAUAUUUCUUGUUCUUACAAGAUUAUAUGAUCAUAGCUUAGAGAGAGAGAGAGACUAGGUCAUGCUGGUAGUUUCACCUGCUAAUGAU	162	Pass	23/24 nt miRNA;23/24 nt miRNA star	2	0	1733	607	2714	4	86.27
miRDP2_mature_177	UAGACCAUUUGUGAGAAGGGA	21	11	31	CCCAGUCUCUAAAUUUGUAAGA	22	54	75	CUCUCAUGUCUAGACCAUUUGUGAGAAGGGAGUUUUUGUUUACACCAAUACCCCCCAGUCUCUAAAUUUGUAAGAAGUAUUAUGC	85	Fail	More than 5 mismatches;No mature or star reads detected	6	0	4161	0	4163	5	99.95
miRDP2_mature_178	GCUCAAGAAAGCUGUGGGAAA	21	107	127	UUCCACAGCUUUCUUGAACUU	21	11	31	GGUCAUACUUUUCCACAGCUUUCUUGAACUUUCUUUUUCAUUUCCAUUGUUUUUUUCUUAAACAAAAGUAAGAAGAAAAAAAACUUUAAGAUUAAGCAUUUUGGAAGCUCAAGAAAGCUGUGGGAAAACAUGACAAU	137	Pass	NA	1	0	522	288	829	5	96.68
miRDP2_mature_179	AAAAAAUGUAGAAAGAGUGAUGGU	24	11	34	UAAUUACUAAUUAUGUAUUAUUUAU	25	83	107	AUAUUGAAUUAAAAAAUGUAGAAAGAGUGAUGGUUCAAGUUCUGAUUAAUUAUAUCCUCCUAUUUUAGUUAUUAUGUUGAAUUAAUUACUAAUUAUGUAUUAUUUAUUUUAUGAAGU	117	Fail	23/24 nt miRNA;Star length not met;More than 5 mismatches;No mature or star reads detected	7	0	2867	0	6478	5	44.26
miRDP2_mature_180	AACUGAACAAGAUCUGAAGAGUAU	24	39	62	GCUCAAGAUUAAAGUUUGGAUUA	23	11	33	AUUGUGAUAGGCUCAAGAUUAAAGUUUGGAUUAACAUCAACUGAACAAGAUCUGAAGAGUAUUCGUAUGAAA	72	Fail	23/24 nt miRNA;23/24 nt miRNA star;More than 5 mismatches;No mature or star reads detected	6	0	550	0	722	5	76.18
miRDP2_mature_181	UUUAGAGAAUCUUAUUCCUUUU	22	36	57	AGGGAAUGUGACACGUUUAGGCA	23	11	33	CUUAUUAUAAAGGGAAUGUGACACGUUUAGGCACUUUUAGAGAAUCUUAUUCCUUUUGAGGCACUUA	67	Fail	23/24 nt miRNA star;More than 5 mismatches;No mature or star reads detected	6	0	0	1168	1547	5	75.5
miRDP2_mature_182	CCCUCUUUUUUACUUACAAAACGCUUAU	28	259	286	AAGGGUAGAGUUGAAAAGGGGCAU	24	11	34	GAUAAAACAAAAGGGUAGAGUUGAAAAGGGGCAUUAUGAAAAGGGCAUUAGAAAGAAUUUUUCAACUUUCUAAUGUAAAGUGGUUGAACUUUGUUUACAUAACAAAAAAAAUUGUUUUGAUUAAUCAAAGAAAUGAAUUGACUUUAUUAUCCAUUAAGACAACAAUGUUUGAAAAACUCGAUUACGUGAAUUUGAUGAAUAGUUUUGUAGGCAAAAAUCUAAAUAGAGCUAUAUUUAAAAAUAUAAUUUUGUUUUUUUCCCUCUUUUUUACUUACAAAACGCUUAUAA	288	Fail	Mature miRNA length not met;23/24 nt miRNA star;More than 5 mismatches;asymmetric bulge greater than 3;No mature or star reads detected	7	1	0	972	3138	5	30.98
miRDP2_mature_183	UCAAUAGAUUGGACUAUGUAU	21	74	94	AUAUAGUCCAAUCUAUUGAAG	21	11	31	AAUUCAAUAUAUAUAGUCCAAUCUAUUGAAGUACUAGUACACCAGCUCUAAUAAGCUGAUGUGGGUAAGUAGUUCAAUAGAUUGGACUAUGUAUAUUAAAUUUG	104	Fail	No mature or star reads detected	0	0	999	0	1450	5	68.9
miRDP2_mature_186	AAUCACAUACGCUAUCCGAUUA	22	244	265	GUCUGGGUGGUGUAGUCGGUUAU	23	11	33	GAUCAACAAUGUCUGGGUGGUGUAGUCGGUUAUCACGCUAGUCUCACACACUAGAGGUCCCCGGUUCGAACCCGGGCUCAGACAUAAUUUUUUUAUUUUUAUUUUUUAUUUUUUUUAUUUUAAAGGAUUCUACAGCGUUUAAUUGCUGAUUUCAUAACUUUCAUAAUGAUUUUUGCCUUACUUAUAUCAUUCAUGAUAUACUAUAUUUACUUGUUGCGUAUCAAAGUUUUUUUUAGUCCAGUAAAUCACAUACGCUAUCCGAUUAUUUGAACUCU	275	Fail	23/24 nt miRNA star;No mature or star reads detected	1	0	0	1832	2171	5	84.39
miRDP2_mature_187	CUUUAUGUGUUUCCCUAUCAAAUGAU	26	209	234	CGAUAGACUUGACACAUGGCAUA	23	11	33	AACAUCUGAUCGAUAGACUUGACACAUGGCAUAAUCCUAUGAGUUAGUAAUUUUAAAAACCAUACUUUAUAUAAUAAGAUUUUUGGGGAAUAGUAUGUUUGAAGUUUUUGCUCAAAAAAAAAAAAAAAAGUAUGUUUAAAAUUAUGUAAAAUCAUUUGAAAAAUAUAAUUUAGUAGAAAACUUUUAUUCACGUGUUUGCUAGCUUGGACUUUAUGUGUUUCCCUAUCAAAUGAUCUAUUGUUGU	244	Fail	Mature miRNA length not met;23/24 nt miRNA star;More than 5 mismatches;No mature or star reads detected	8	0	0	2686	4242	5	63.32
miRDP2_mature_188	UCAGAGUAUCAGCCAUGUGA	20	184	203	ACUUGGCUGAUUCUAUUAUU	20	11	30	AAAUUUUAUCACUUGGCUGAUUCUAUUAUUUUGAGCAAGGCUUCCUAAAGUCAGAUCAUUGGUCUCUCUCUCAAGUAACUUAGGUUUGAAAAAGCAGCUUCUCCAGUCAGCAUCUUACCCUUCUCACUACUCAGCAAAUCCACAAAUAGAAACGAGUCGUUGCUUCGGAAGCCUUGUUCAAAAUCAGAGUAUCAGCCAUGUGAUAAAAUUAAC	213	Fail	No mature or star reads detected	5	0	0	48	56	5	85.71
miRDP2_mature_189	AUAUAUAGUAGAAACAAAGUAGGC	24	171	194	CUCUUUCUCUAGCUAUUGUUUCUCA	25	11	35	GUAUCAAGGGCUCUUUCUCUAGCUAUUGUUUCUCAUAUAAUCUUUUCAAAAUCAUAUAUCAUCACCAACUAUACUCAUCAUUCUCGGGUACUAUGAGCUCUAACUAGUGGAAUGGUACUAGAACUUUGACACACCGUCUAGUUGAGAUUAUAGAAAUUAAAGAUUAUGUUAUAUAUAGUAGAAACAAAGUAGGCCAAAUUCUUA	204	Fail	23/24 nt miRNA;Star length not met;More than 5 mismatches;No mature or star reads detected	10	0	322	0	1259	5	25.58
miRDP2_mature_190	CGCUAUCCAUCCUGAGUUCCA	21	84	104	AAGCUCAGGAGGGAUAGCGCC	21	11	31	AAUAGCUAUAAAGCUCAGGAGGGAUAGCGCCAUGGCUCACCAGUGCUGUAUGUUUUGUAUAUGCGUACAUGUAUAUCUGUUGGCGCUAUCCAUCCUGAGUUCCAUAGCUUCUUC	114	Pass	NA	2	0	132	42220	43035	2	99.2
miRDP2_mature_191	UCAGGUAUGAUUGACUUCAAA	21	11	31	UAAAGUCAAUAAUACCUUGAAG	22	77	98	UUGUUUUGCUUCAGGUAUGAUUGACUUCAAAAAAUACCUUGAAACUAUAAACCUCAGUUUCUUUGAAUUUGAUUUUUAAAGUCAAUAAUACCUUGAAGCAAAGCUCGC	108	Pass	NA	2	0	193	16	209	1	100
miRDP2_mature_193	AAUGAUUUAUCAAAUGUUACUUGCUCAA	28	194	221	AAGGGAGUAACUGAUAAGCAAUGA	24	11	34	AGAUCUCAUUAAGGGAGUAACUGAUAAGCAAUGAAAAAUAAAUUAGAAGUUUUGAAAGAACUAGAAGUUUCAAAUGAAUUAAAAAUUUCAAAAGUAUAUUUAUCUUAACCGGAUUGGUCAUCCUGGUUUAAUGAUGAUGUGAAAGUAUUGAGAAUUAUGUGGACAUUAGGUGAAAAACCAUAAAAUUCUCCCUAAUGAUUUAUCAAAUGUUACUUGCUCAAAAAGCAAUAU	231	Fail	Mature miRNA length not met;23/24 nt miRNA star;More than 5 mismatches;Precision less than 75%	7	0	2	951	1425	5	66.88
miRDP2_mature_194	GGGGGUGUAGCUCAUAUGGU	20	173	192	UAUAUAGUCGCAUUUCCAC	19	11	29	CUUGGUUCAUUAUAUAGUCGCAUUUCCACAUUUCUGUCAAUUACAUGUUUGCCUCUAAGUGAGUACGCGUCGUCAAGAAGAAAGCCUAUCAGCCAAGUAUGUCUUAACUCUUAAGGAAUGCUUCCUGUAUAAUCUAGACAAAUAGAGUUGUAACAUUUAAAUCUUCAAAAUUGGGGGUGUAGCUCAUAUGGUAGAGCGCUCG	202	Fail	No mature or star reads detected	2	0	10528	0	13031	5	80.79
miRDP2_mature_195	GAUUAUUUAGUAUUUUAUCUAAA	23	40	62	UGGAUGAUGCAUUUGAAUGAUGGU	24	11	34	AUGAUUCAUUUGGAUGAUGCAUUUGAAUGAUGGUUGUUUGAUUAUUUAGUAUUUUAUCUAAAUGAUGCAUUU	72	Fail	23/24 nt miRNA;23/24 nt miRNA star;More than 5 mismatches;No mature or star reads detected	6	0	0	214	422	5	50.71
miRDP2_mature_196	CGCAACCGAAUUUUAAAAGCCUAA	24	94	117	AGGCUUUUAAGAUCUGGUUGCGGU	24	11	34	UACAAUACUUAGGCUUUUAAGAUCUGGUUGCGGUUCUAGUUGUUAUACUCACUCAUACUUAUGCUUUGUAUGAGUGAGUAUAACAAAUAGAACCGCAACCGAAUUUUAAAAGCCUAAGUAUUGUAUC	127	Fail	23/24 nt miRNA;23/24 nt miRNA star;No mature or star reads detected	1	0	0	994	1153	5	86.21
miRDP2_mature_197	UCAAAAACACCAUCAUCCCAAGAC	24	11	34	UUUGAAUUGAAGUGCUUGAAUG	22	217	238	UCUUAUGCCGUCAAAAACACCAUCAUCCCAAGACUCGAUUAUCUUACUACCGUGACAUACCGAUUUAGUAACAGAAACUGUUGUGAAAUAUGCUCCAAGAGAAAUGAGGUUCUUCUCAGCAUAUCCAUGAAACCCAAUAAUUUUCUUUCCCUUGUCUGCAAGUGAAAACUUCUUACCCUUUUCAUAUCCUAGCAGCUCAGAAGUCUUUAUGUUAGUUUUGAAUUGAAGUGCUUGAAUGGCUGUAGAC	247	Fail	23/24 nt miRNA;More than 5 mismatches;No mature or star reads detected	8	0	0	3339	3347	5	99.76
miRDP2_mature_198	GUCUUUCCCAACCGAAUGGCCG	22	36	57	ACUGUUCGGAUCUGGUGAAGAUGG	24	11	34	UUUCUCACAUACUGUUCGGAUCUGGUGAAGAUGGUGUCUUUCCCAACCGAAUGGCCGGU	59	Fail	23/24 nt miRNA star;No mature or star reads detected	3	0	0	271	566	5	47.88
miRDP2_mature_199	ACAUAUGAUCUGCAUCUUUGCAUU	24	11	34	UGCAAAGAUGCAGAUCAUAUGUCC	24	41	64	GAUAACAUGGACAUAUGAUCUGCAUCUUUGCAUUUUCAAGUGCAAAGAUGCAGAUCAUAUGUCCAUGUUAAUAU	74	Pass	23/24 nt miRNA;23/24 nt miRNA star	0	0	37	35	74	2	96.55
miRDP2_mature_200	AGAAUCUUGAUGAUGCUGCAG	21	81	101	GCAACAUCUUCAAGAUUCAGA	21	11	31	GUUUGCUAUUGCAACAUCUUCAAGAUUCAGAAAUCAGAUUCUCUUAUGGGUUUUCUUUUGAGCCUUUAUUUUUUGGUUUGAGAAUCUUGAUGAUGCUGCAGCGGCAAUUAA	111	Pass	NA	2	0	4011	65	4079	3	99.41
miRDP2_mature_201	AUAUAGUCCAAUCUAUUGAAG	21	11	31	UCAAUAGAUUGGACUAUGUAU	21	74	94	AAUUCAAUAUAUAUAGUCCAAUCUAUUGAAGUACUAGUACACCAGCUCUAAUAAGCUGAUGUGGGUAAGUAGUUCAAUAGAUUGGACUAUGUAUAUUAAAUUUG	104	Fail	No mature or star reads detected	0	0	0	999	1450	5	68.9
miRDP2_mature_202	UUUCUUUAUUUUUCUGAUUACCAAA	25	46	70	UGGAACGAGAAAUGAAAGGAGGCG	24	11	34	AAAUUUGCCCUGGAACGAGAAAUGAAAGGAGGCGGUUCAGUUUCGUUUCUUUAUUUUUCUGAUUACCAAAAUUUAAAUUU	80	Fail	Mature miRNA length not met;23/24 nt miRNA star;More than 5 mismatches;No mature or star reads detected	6	0	0	249	326	5	76.38
miRDP2_mature_203	UCGAUUGCUGUCAGAGCCACG	21	11	31	CGGCUCUGAUACCAAUUGAUG	21	49	69	UUCCAUCACGUCGAUUGCUGUCAGAGCCACGCCUAUGAAGAAUUUGUGCGGCUCUGAUACCAAUUGAUGCUAUGGAAAC	79	Fail	No mature or star reads detected	2	0	0	16	18	5	88.89
miRDP2_mature_204	AAUGGAUUAUGUAAGAGAGGU	21	11	31	CUCCUUAGUGAUAUGAUUGAGAGG	24	263	286	AGUGGUAGUAAAUGGAUUAUGUAAGAGAGGUGAUACUGAUUUGGCUUUUAAUCUGCUCAACAAGAUGGAACAAGGGAAAUUAGAACCUGGUGUUUUGAUCUACAACACAAUCAUUGAUGGUCUUUGCAAAUACAAACAUAUGGAUGAUGCGCUCAACCUAUUUAAAGAAAUGGAAACAAAAGGCAUUAGACCAAAUGUUGUUACCUACAGCUCCCUCAUAAGUUGCCUUUGUAAUUACGGAAGAUGGAGUGAUGCCUCUCGCCUCCUUAGUGAUAUGAUUGAGAGGAA	288	Fail	23/24 nt miRNA star;More than 5 mismatches;asymmetric bulge greater than 3;Precision less than 75%	7	1	22990	2	36012	5	63.85
miRDP2_mature_205	GGUAGAUAGACGAUCGAAACU	21	154	174	UUUCGUUGUCUGUUCGACCUU	21	11	31	CUCAUCUUUGUUUCGUUGUCUGUUCGACCUUGGUCUCGAUCUCUCCUCAAAACCCUAAUACGCGCUUUAUCGUUUAUUUCAUUCAUCCAUCCUUCUUAUGAUCAUCAUAAACUAACGUACAUGGUUUAUCGGUUUGUUAUUGAUGGGGAUUGGGGUAGAUAGACGAUCGAAACUUUUGAUUUCU	184	Fail	No mature or star reads detected	2	0	0	48	49	5	97.96
miRDP2_mature_207	CAAACAUUAUACAUACUUAAAAAAGAUA	28	254	281	ACGAAUGAGUAGAAAUUUUGAU	22	13	34	AUGAUUCUUAAUACGAAUGAGUAGAAAUUUUGAUUUAUCAGGCAUCCAAAAUUAAGAAUGUUAACCGAUUUACUACGGUAAUUUGUUUUUGUAAGGAUUGAAACUUUAAAAAGUUUCAAAAUAUUAUAAAUACUUAACUUUUUAAAAGUUUAGCUUUAUAAAACGUUUUAAAUAUUUAUAAUUUUAUAUUUUUUAUGAAGAUAUAAAUAUUAUAAGUAUUUAAACGUUAUAAAAAGUUUAAAUAUUAUAAAAUCAAACAUUAUACAUACUUAAAAAAGAUAUUAAUAU	288	Fail	Mature miRNA length not met;More than 5 mismatches;No mature or star reads detected	12	0	0	1	178	5	0.56
miRDP2_mature_208	AGGGUAGAGUUGAAAAGGGGCAUC	24	233	256	AAUCCCUUGUAACUCUAUUUCCC	23	11	33	ACCCUUUUAAAAUCCCUUGUAACUCUAUUUCCCGCCAAAAAACAUUUUUUUGCGAGAAAAAUAAUUUGAGGGAAAAUUUUGUUUUCGAAAAUUUUUGGCGGGAAAAUUGUUUUGGAAGAUUUUAGGCGAAAAAAUAUUAAUAUUUCAUUUUGUUAACUUAAAACAAUUUCUAAAUAGGGGUAAAAUGGUCAUUAAAAAUUUAAAGAAGGUAGAAAUGAAAAUGGCUAAAAAAAGGGUAGAGUUGAAAAGGGGCAUCUUGAAAAGGG	266	Fail	23/24 nt miRNA;23/24 nt miRNA star;More than 5 mismatches;No mature or star reads detected	6	0	1133	0	2455	5	46.15
miRDP2_mature_209	AGCACAAAGCGAACUAUUCUUUCGCCUU	28	11	38	UACUAAAGAAUACCGUGUGCUCU	23	40	62	CCGUGUGGUGAGCACAAAGCGAACUAUUCUUUCGCCUUUUACUAAAGAAUACCGUGUGCUCUCCACUUCAAA	72	Fail	Mature miRNA length not met;23/24 nt miRNA star;More than 5 mismatches;Precision less than 75%	9	0	50	210	504	5	51.59
miRDP2_mature_210	AAAACUUCUCCUAGAGUUAAGAGA	24	201	224	AAAGGACUCUAGGUGAAGUAAGCU	24	11	34	GAGAAAAGGUAAAGGACUCUAGGUGAAGUAAGCUAAAGAAGCAGAAAAAGUCUAGUAAAGGUUUUGGGAUUUAUAAAGAAAAGAAAGAGUUCUUUUUAGCUAUUGAAGAUGGGCAAUAGCCCUCGGUUUUAAAAUGUUAAAAACGGGAACCUUAGUUGUUAAAGAAAUCCAAAAUCAGCUAGAUGUAUCAAAGUGUUGAGAAAACUUCUCCUAGAGUUAAGAGAAAAGAAAAGA	234	Fail	23/24 nt miRNA;23/24 nt miRNA star;More than 5 mismatches;No mature or star reads detected	7	1	0	302	358	5	84.36
miRDP2_mature_211	UGCAAAGAUGCAGAUCAUAUGUCC	24	41	64	ACAUAUGAUCUGCAUCUUUGCAUU	24	11	34	GAUAACAUGGACAUAUGAUCUGCAUCUUUGCAUUUUCAAGUGCAAAGAUGCAGAUCAUAUGUCCAUGUUAAUAU	74	Pass	23/24 nt miRNA;23/24 nt miRNA star	0	0	35	37	74	2	96.55
miRDP2_mature_212	GUAACUAAACUUUUAUGUACCUA	23	52	74	UACGCAUUGAGUUUCGUUGCUU	22	11	32	UCUUAACUAAUACGCAUUGAGUUUCGUUGCUUUCUCGGGAAAAAUCUCUUUGUAACUAAACUUUUAUGUACCUACUAAAAAUCU	84	Fail	23/24 nt miRNA;More than 5 mismatches;No mature or star reads detected	6	0	0	91	92	5	98.91
miRDP2_mature_213	UGGCAAAUGAUGAGUAGAAUCUU	23	11	33	AUCUCUGCUUAUUAUCUGAUGCCAUA	26	68	93	GGUUUAUGAUUGGCAAAUGAUGAGUAGAAUCUUAUCCUACACACAGAUGUAUCAGUGUUGACUACCAAUCUCUGCUUAUUAUCUGAUGCCAUAUUCUAAACCC	103	Fail	23/24 nt miRNA;Star length not met;More than 5 mismatches	6	0	138	2	151	1	92.72
miRDP2_mature_214	GUAAAAACCCUGGGCGAAACUU	22	11	32	GUUUCGGGCCUAGGAGGAUUACGG	24	86	109	AGCUAAAUUGGUAAAAACCCUGGGCGAAACUUAGAGGUCGCUGGUUCGAGUGACGCUUGGGACAAAAUUAAUAUUACAUGUCGUGGUUUCGGGCCUAGGAGGAUUACGGGUUUCGGCCC	119	Fail	23/24 nt miRNA star;No mature or star reads detected	3	0	0	687	1346	5	51.04
miRDP2_mature_215	UGUGUUCUCAGGUCACCCCUG	21	84	104	GGGUUGAUAUGAGAACACACG	21	11	31	GAUCUCGACAGGGUUGAUAUGAGAACACACGAGUAAUCAACGGCUGUAAUGACGCUACGUCAUUGUUACAGCUCUCGUUUUCAUGUGUUCUCAGGUCACCCCUGCUGAGCUCUU	114	Fail	Less than 10 reads	2	0	2	24	32	5	81.25
miRDP2_mature_216	AGGUGGGUAUACUGCCAAUA	20	83	102	UUGGCAUUCUGUCCACCUCC	20	11	30	ACAGUCAUCUUUGGCAUUCUGUCCACCUCCUUCUAUACAUAUAUGCAUGUGUAUAUAUAUAUGCGUUUCGUGUGAAAGAAGGAGGUGGGUAUACUGCCAAUAGAGAUCUGUU	112	Pass	NA	3	0	1	64	65	1	100
miRDP2_mature_217	CAAAAUCUCUACAAUAUGUCUUGG	24	175	198	AAGACAUAUUGCAGAGAUUUUGAA	24	11	34	AUUGAAAUCCAAGACAUAUUGCAGAGAUUUUGAAAUUCAUACAAACAUUUUUUAAAAAGCAAUAUCAGAAAACAAAUCUAAAGCUUAAAGAAUUGACUUUAACUCCAUAAUUGAAUAACACCACCUUAGAUUUGUUUUCUGAUAUUGCUUUUAAGAAUAUGUUUGUAUGACUUUCAAAAUCUCUACAAUAUGUCUUGGAUUUUUGAUU	208	Fail	23/24 nt miRNA;23/24 nt miRNA star;No mature or star reads detected	1	0	0	2338	3274	5	71.41
miRDP2_mature_218	GCUGUAGUUUAGUGGUUAGAAUCC	24	53	76	AUUCUUUAAUCAUUAUCAAUCUACAGAAU	29	11	39	ACAAUUGUGGAUUCUUUAAUCAUUAUCAAUCUACAGAAUACAAACAAAAGUGGCUGUAGUUUAGUGGUUAGAAUCCCACGUUGUGG	86	Fail	23/24 nt miRNA;Star length not met;More than 5 mismatches;No mature or star reads detected	8	0	321	0	1147	5	27.99
miRDP2_mature_220	UUUGCUUCCAGCUUUUGUCUCC	22	70	91	AGGCAAUAGCUUGAGCAAAUA	21	11	31	CGACUAUAGGAGGCAAUAGCUUGAGCAAAUAAUUGAUUGCAGAAGUCCAUCGACUAAAGCUGUCACCUGUUUGCUUCCAGCUUUUGUCUCCUUACCUGUUC	101	Pass	NA	3	0	456	418	914	5	95.43
miRDP2_mature_221	CGAAACGAUAUACUACGGAUAAAA	24	118	141	UGGUCGAUAGUAUUACGAGACGGUA	25	11	35	AGGACGAGUUUGGUCGAUAGUAUUACGAGACGGUAUACCACAAGUGAAAUCCAUUAGAUAUGUUUAAUUUCACUGUGGAGGAUUAGAUGGUAUGACGGGUUUUGAUCGAUAAUAAUACGAAACGAUAUACUACGGAUAAAAUCCUAGAUAU	151	Fail	23/24 nt miRNA;Star length not met;More than 5 mismatches;Precision less than 75%	10	0	4	279	1714	5	16.51
miRDP2_mature_222	UAACGCGAUAGAGCUAGUCAGGCA	24	242	265	UCUGAGAGCUUUGUGGAAUUCGA	23	11	33	UAUUGUGUGAUCUGAGAGCUUUGUGGAAUUCGAUCUCCAAGUGCUAUAACAACCUCUUUAUUUGUGAGAGUAGUCAUUAGGGUAAUUAGACUCAUAUCACAUUUUAGAAUUUAAUCUAAACUUUUUUUUUUCUUUUGUUACUCAUGCGUUUUUAUUUCUUCUUCUUCUUGUGUUUCAGGAGUUUAAGGAAUUCAAACACAACUACAAGAUGCUGAUAGUAAUACCUAAUGCUGCUGGAGUGUAACGCGAUAGAGCUAGUCAGGCAUACAACGAAA	275	Fail	23/24 nt miRNA;23/24 nt miRNA star;No mature or star reads detected	5	0	0	315	342	5	92.11
miRDP2_mature_223	UGAAUGAUGCCUGGCUCGAGA	21	11	31	UCGGACCAGGCUUCAUUCCCC	21	79	99	AAAGUUCAGGUGAAUGAUGCCUGGCUCGAGACCAUUCAAUCUCAUGAUCUCAUGAUUAUAACGAUGAUGAUGAUGAUGUCGGACCAGGCUUCAUUCCCCUCAACUUACA	109	Pass	NA	2	0	5	101455	101466	2	100
miRDP2_mature_224	CUCUCAUAUUCCAUUGCCUUG	21	11	31	AGGCAGUGAUGAACGAGAAUGUC	23	250	272	UUGCUAUUGGCUCUCAUAUUCCAUUGCCUUGCGGAGCGGCGUCGCUGCUUUUACCGUUUGGGACCGGCCAUGAGAUCUAUAUUCCCCUGUAUUUUGGUUUUCAGUUUUAUCUAGUUAGGAUUGUAUUUAGCCAAUGAGGACAUCAGAUUAUAAAAGAACACCAUCUUUCGGGACUGAUUAACAUUGAUGAUACUUCUGCAAUUCUGAGGCUAUUUUUUUGAUGAGUUUUGUUUUUGAUUAGUAUAGAAAAGGCAGUGAUGAACGAGAAUGUCAUGCACCACU	282	Fail	23/24 nt miRNA star;No mature or star reads detected	3	0	0	3360	4477	5	75.05
miRDP2_mature_225	CGUACAGAGUAGUCAAGCAUGA	22	11	32	AUGUAUAUGAGUACUUUGUCUCC	23	61	83	UCACUAGUGGCGUACAGAGUAGUCAAGCAUGACCAAAGCUUAUCAUAAUAUCUACAUUAUAUGUAUAUGAGUACUUUGUCUCCAUAGCACAGC	93	Fail	23/24 nt miRNA star;No mature or star reads detected	3	0	2044	0	2069	5	98.79
miRDP2_mature_226	UCGCGAGAAGUCCACUAAACCUU	23	60	82	GGUGAAGUGUUCGGAUCGCGGCG	23	11	33	UGAAUGAUCCGGUGAAGUGUUCGGAUCGCGGCGACGUGGGUGGUUCGCCGCCCGCGACGUCGCGAGAAGUCCACUAAACCUUAUCAUUUAGA	92	Fail	23/24 nt miRNA;23/24 nt miRNA star;More than 5 mismatches	7	0	766	55555	69035	2	81.65
miRDP2_mature_228	UUGGCUACCUUUUUAUUAG	19	230	248	AAAGGGACGGUUACAAAGCGAAAA	24	11	34	UUAAAAAUUUAAAGGGACGGUUACAAAGCGAAAAAUAAUAUAAACGUGACUAACUUUAAGAAUACGAACAAAAAAUAAGGAAUCAAAUCUUCUAACUCGCAAAAGAUUACAUGUGUCGAGAAGAUUUGAAAUUUUUUGUUACAUUCGAGAAAAGUUUACGCGAUUCUCGCAUACUAUAAAAUUCAAAUCUUAAACAAAUAAAAUUGUUUAAAUAUUGUAUAUAUAACUUUUGGCUACCUUUUUAUUAGAAUUAAAAUC	258	Fail	Mature miRNA length not met;23/24 nt miRNA star;More than 5 mismatches;asymmetric bulge greater than 3;No mature or star reads detected	8	1	0	1011	1310	5	77.18
miRDP2_mature_229	AGCACAAAGAGAACUAUUCUUUCGCCUU	28	11	38	UACUAAAGAAUACCGUGUGCUCU	23	40	62	CCAUGUGGUGAGCACAAAGAGAACUAUUCUUUCGCCUUUUACUAAAGAAUACCGUGUGCUCUCCACGCUAAG	72	Fail	Mature miRNA length not met;23/24 nt miRNA star;More than 5 mismatches;asymmetric bulge greater than 3;No mature or star reads detected	10	1	0	210	462	5	45.45
miRDP2_mature_230	UCGUUUUGCAUUAACAAGU	19	260	278	AUGAUGAUGAUGAUGAUGAAA	21	11	31	AAAAGUGAUGAUGAUGAUGAUGAUGAUGAAAACUUAACUCGAGAGCACAAUUGGGAUAUUGUUAUCUCCAUUUUCUCUUCAUAAAAACUGAUUGAUCUUACAAAAACAAAAUAUGAAGUAAAGAAAAAUGCAAAAACUUUUGAGAUACGUUAAGAGAUAAUCACUAUAUGGGAUAUGUGGCUACAAUAUCUUGUAUCUGGAUAAAAACAAAAUCCUAAAAAAAAACAGAAUCCUGAUUAAUAAUUUCGAUACUCUUUUUUCGUUUUGCAUUAACAAGUUUACAGUUAC	288	Fail	Mature miRNA length not met;More than 5 mismatches;No mature or star reads detected	6	0	0	317	482	5	65.77
miRDP2_mature_231	CUCUACUAUUCUAUUGACUAGAG	23	11	33	CAUAGUUGGGUGUAGAAUAAGGU	23	41	63	UGGUUUUGAUCUCUACUAUUCUAUUGACUAGAGAAGAUGUCAUAGUUGGGUGUAGAAUAAGGUAUUGAACUGACU	75	Fail	23/24 nt miRNA;23/24 nt miRNA star;asymmetric bulge greater than 3;No mature or star reads detected	4	1	0	60	431	5	13.92
miRDP2_mature_232	UCGAAGGGAUGAGUAGUAC	19	153	171	GCUUACUCUCUCUCUGUCACC	21	11	31	AGCUAUGUGUGCUUACUCUCUCUCUGUCACCCCUUCUCUCUCUCUCUCUUUUCAAUUACAAGGUUAAUUAUAACUAGUAAAAGGUCUCUGAUUUGGUAUGAUAUAGUUAAGGUUUUAAUUAGUUAUAUUAUCAUCAAACGGAUCAAAGUAGGUCGAAGGGAUGAGUAGUACAUAUGCAACU	181	Fail	Mature miRNA length not met;No mature or star reads detected	2	0	0	514	514	5	100
miRDP2_mature_233	ACACAAGAGACGAUUACAAGAACA	24	11	34	CUCUUUGAUCUCUCUAGAAUCC	22	37	58	UCCUUAACACACACAAGAGACGAUUACAAGAACACACUCUUUGAUCUCUCUAGAAUCCUA	60	Fail	23/24 nt miRNA;More than 5 mismatches;No mature or star reads detected	7	0	1412	0	3507	5	40.26
miRDP2_mature_234	AGGUGGGCAUACUGCCAAUA	20	87	106	UUGGCAUUCUGUCCACCUCC	20	11	30	ACAGAGAUCUUUGGCAUUCUGUCCACCUCCUCUCUCUAUAUUUAUGUGUAAUAAGUGUACGUAUCUACGGUGUGUUUCGUAAGAGGAGGUGGGCAUACUGCCAAUAGAGAUCUGUU	116	Pass	NA	3	0	1	64	65	1	100
miRDP2_mature_236	UUGCCUCUCCAUGACAAUUUUGCUUCA	27	11	37	GAGUAGAUCUAUGGAGAGGCACAU	24	58	81	AAGAUUGAUUUUGCCUCUCCAUGACAAUUUUGCUUCAUGGAAAUCUUCUCUUCCAUGGAGUAGAUCUAUGGAGAGGCACAUCAUUGUGCAA	91	Fail	Mature miRNA length not met;23/24 nt miRNA star;No mature or star reads detected	5	0	0	282	578	5	48.79
miRDP2_mature_237	AGAGGGAACUCUAUUUUAGACGCA	24	11	34	UCUUUAAAAUAGAGUCAUCUCUAU	24	201	224	UCUCUAUUUUAGAGGGAACUCUAUUUUAGACGCAUUGUGCUCCAGUGGUCACCUCUAAAAUAGAGUUUCCUCAAAAAUAAAGGAAAAAAUAGAGAUGAAUUGUAGAGAUCUCUAUUUAUAGAGACAAAAAGUAUAUAUCUCUAUUUUUUCCUCUAUUUCAGAGGAAACUCUAUUUUAAAGGUGACCAUUGGAGCACAAUGUCUUUAAAAUAGAGUCAUCUCUAUAAAUAGAGGA	234	Fail	23/24 nt miRNA;23/24 nt miRNA star;No mature or star reads detected	3	0	437	0	660	5	66.21
miRDP2_mature_238	UAGGUAAAGAAAUUUGGAGCAUA	23	11	33	UCCACAAGUUUCUUGAAAUGAA	22	175	196	UUUAGAGUUUUAGGUAAAGAAAUUUGGAGCAUAACACAAGGUCCAAUAAUUUAUUGGGCCGGCCCUGAGUAACAAUAUAUAGUUAUGUUAUUAAGUAUAUAUAGGACCACCAUGAUAAAUUAAUUUUGUUUAUCAAAUGUAGUAUAGUAGUUUUGUGCAUAUGUUUAAAUGUUAUCCACAAGUUUCUUGAAAUGAAGUUUAACGAC	206	Fail	23/24 nt miRNA;More than 5 mismatches;No mature or star reads detected	8	0	655	0	870	5	75.29
miRDP2_mature_239	UAAUCCAAAUUCAAAAUCGGUUUC	24	199	222	AACCAAUUUUGAUUUCGGAUGAUA	24	2	25	AAACCAAUUUUGAUUUCGGAUGAUAAAAGACAACACAAUGGAGAUUUAAAUCCACCAAAGUCGCACAAAAAUAGAACAAGAUAGGCAUCUUAACUCUCUAACGUUUUUUAGAGUCUUUGGAACCUUAGUUAUGAUGCCUUUCUCGCUCUAUACAUGUUCGAAUUUGGUGAAUUUGACUCUCUAAUGUGUUGUAUUUGAUAAUCCAAAUUCAAAAUCGGUUUCUAUACCUUGU	232	Fail	23/24 nt miRNA;23/24 nt miRNA star;Precision less than 75%	4	0	2	150	353	5	43.06
miRDP2_mature_240	CCCUCUUAAAUGGGAUAUAGCGUUUAUG	28	11	38	AAGAUGGCGUGUCUUUGAAGGGAA	24	40	63	UUUCUAGUUUCCCUCUUAAAUGGGAUAUAGCGUUUAUGCAAGAUGGCGUGUCUUUGAAGGGAAAUACUUACUG	73	Fail	Mature miRNA length not met;23/24 nt miRNA star;More than 5 mismatches	7	0	9	1069	1309	1	82.35
miRDP2_mature_241	UGUAUGGUCGAAGUAGGCA	19	11	29	CCUACUCCGCCCAUACCAUA	20	141	160	UCUGUAUGUAUGUAUGGUCGAAGUAGGCAAAAUCUCACCUUUCUAGCAGAUCAACAAUGAAUUUUGUGGAAUAGAUGUUGGAUUUGUAAGGUUUUGGUGUUUGCAAGUGUUGAGAUGCGCAAGAUUUGAGUAAGAUUUUUCCUACUCCGCCCAUACCAUACAUACACCUA	170	Fail	Mature miRNA length not met;Precision less than 75%	2	0	3902	3	9232	5	42.3
miRDP2_mature_242	AAACGAACAAAAAACUGAUGG	21	69	89	AUCAGUUUCUUGUUCGUUUCA	21	11	31	UGUUUUUUUCAUCAGUUUCUUGUUCGUUUCAAAAUUAUGAUUUUUGUUUACUUACACUCAUAAUCUUGAAACGAACAAAAAACUGAUGGAAAAACAUGA	99	Pass	NA	1	0	580	9	618	2	95.21
miRDP2_mature_243	CGGUUCGAUAACAAUCUUCAUC	22	11	32	UCUGAGAGCUUUGUGGAAUUCGAACUUAA	29	73	101	AGUUCCAAAACGGUUCGAUAACAAUCUUCAUCAUAGCUAGAUCUAUUAAUCUUCUAUUAGUCUACUCUGUGAUCUGAGAGCUUUGUGGAAUUCGAACUUAAAUUA	105	Fail	Star length not met;More than 5 mismatches;No mature or star reads detected	11	0	0	310	317	5	97.79
miRDP2_mature_244	GGAUCAUUGGGUUCCCUAUACACCAU	26	11	36	GAAGAAUGAGGAAUGAAGAUCGAC	24	126	149	GUUUAAGAUUGGAUCAUUGGGUUCCCUAUACACCAUCUUCUAGGGUUUAGAUUUCUUUUACUAAAAUGGAUUUAUUGGGUUCAAAAGGUAGAAGAAGAUCAAUAAAUUUUCUGGAAAAAAAAAAUGAAGAAUGAGGAAUGAAGAUCGACGAAGAAUGAA	159	Fail	Mature miRNA length not met;23/24 nt miRNA star;More than 5 mismatches;No mature or star reads detected	9	0	0	318	1698	5	18.73
miRDP2_mature_245	UUCGAGGCCUAUUAAACCU	19	11	29	GUUUAUAGACCUCGAAUC	18	192	209	AUUUUCAUGAUUCGAGGCCUAUUAAACCUCUGUUACAUCUGCUUUUUGAAAAGUUGUCAUUUUUCUGAAAUCUUCUUGCCUCAAUUUCCAACAGCAGAUUCAUCUUUCAUUGGAUGAUCCGUUAGUUUUUGAUAGAAAAAAUGAGGUGGGAAGAAAUUAAGACUGACUUCGAAAUAGCCUUUAAAAUAGGGGUUUAUAGACCUCGAAUCAUAUCAAACG	219	Fail	Mature miRNA length not met;Star length not met;No mature or star reads detected	2	0	393	0	430	5	91.4
miRDP2_mature_246	AAAGAAGAUGUAUUUAACCUGGUG	24	75	98	CUGGGUUCGAGGUAUAUUGAGAGAGA	26	39	64	AGCUGUUGGCCCAGUGUUAAAUUUUUUAUGUAGAGGUGCUGGGUUCGAGGUAUAUUGAGAGAGAUCUCUUAUCCAAAGAAGAUGUAUUUAACCUGGUGUGGGUCCAUC	108	Fail	23/24 nt miRNA;Star length not met	5	0	20	1	23	1	91.3
miRDP2_mature_248	AUGCACUGCCUCUUCCCUGGC	21	77	97	CAGGGAACAAGCAGAGCAUGG	21	11	31	GAGAGAGAGACAGGGAACAAGCAGAGCAUGGAUUGAGUUUACUAAAACAUUAAACGACUCUGUUUUGUCUCUACCCAUGCACUGCCUCUUCCCUGGCUCCCUCUUUU	107	Pass	NA	4	0	140	1848	2102	5	93.02
miRDP2_mature_250	UUCAAGGAACGGAUUUUGUUAA	22	11	32	AACAAAAUCCGUCUUUGAAGA	21	85	105	AUUCUUACUUUUCAAGGAACGGAUUUUGUUAACUAAAUGAUUCACACCCUUGAAGAAACACGAUCUCGUGUGAAUCAUUUCGUUAACAAAAUCCGUCUUUGAAGAGUAAGUAUAU	115	Pass	NA	1	0	42	1	46	1	93.48
miRDP2_mature_251	GAGUUGGGUUGUAAUGGUUAAUA	23	215	237	ACGACUUUUGAUAUAACCGAACCUUA	26	11	36	CUGACAACAUACGACUUUUGAUAUAACCGAACCUUAUUACCACCAUCUUGAUCCUUUUUUUUUAACAACAUAACUAGGGGUGUCAAAAUGGGUCAAAAUUCAUGGGUCAACUCAACUCAACUCAACCCAUGAACCCUAAUGAGUUGAAAAUUUUGACUCGAAUGAGUUGAUGGGUCAAAUGAGUUGAUGAGUCAAUUGGUGUGAUGAGUAAAAUGAGUUGGGUUGUAAUGGUUAAUAGUUUCAAUGA	247	Fail	23/24 nt miRNA;Star length not met;More than 5 mismatches;Precision less than 75%	7	0	476	1	15199	5	3.14
miRDP2_mature_252	ACGACUUUUGAUAUAACCGAACCUUA	26	11	36	AGUAAAAUGAGUUGGGUUGUAAUGGUUAAUA	31	207	237	CUGACAACAUACGACUUUUGAUAUAACCGAACCUUAUUACCACCAUCUUGAUCCUUUUUUUUUAACAACAUAACUAGGGGUGUCAAAAUGGGUCAAAAUUCAUGGGUCAACUCAACUCAACUCAACCCAUGAACCCUAAUGAGUUGAAAAUUUUGACUCGAAUGAGUUGAUGGGUCAAAUGAGUUGAUGAGUCAAUUGGUGUGAUGAGUAAAAUGAGUUGGGUUGUAAUGGUUAAUAGUUUCAAUGA	247	Fail	Mature miRNA length not met;Star length not met;More than 5 mismatches	13	0	1	11248	13037	1	86.29
miRDP2_mature_253	UAACUGAGCUCUUUCUUUUUCUA	23	86	108	GAGCUGUGAUGAAAUCGGUUUCU	23	11	33	UGGUGCAAUAGAGCUGUGAUGAAAUCGGUUUCUGUAAAGGUUGGGUCCUUUGCAUUUCUCCAGUUUAUCUGGUGAUAUGGCCUCUUAACUGAGCUCUUUCUUUUUCUAUUUUUUCUUU	118	Fail	23/24 nt miRNA;23/24 nt miRNA star;More than 5 mismatches;No mature or star reads detected	8	0	0	3109	3528	5	88.12
miRDP2_mature_254	GUAAAUCUUUUAAACCCCUUUAA	23	11	33	AAAGAGGGUAGAAAUGAAAAUGGA	24	235	258	AAAAACCUUUGUAAAUCUUUUAAACCCCUUUAAAAUCCAUUGUAAAUCUUUUAAAAUCCUUUGUAAAUCUUUUAAAAUCUUUUGCAAAUCUUUUGGGUUUUAAAAUCCCUUGUAAAUCUAUUUCCCUCCAAAAAUUGUUUUUUGCGAGAAAAAUAUUAGACGAAAAAUAUUAAUAUUUCAUUUUGUUAACCUAAAACAAUUUCUAAAUAGGAGUAAAAUGGUCAUUAAAUAUUUAAAGAGGGUAGAAAUGAAAAUGGAAGGAGUAUUA	268	Fail	23/24 nt miRNA;23/24 nt miRNA star;More than 5 mismatches;No mature or star reads detected	9	0	0	1537	1715	5	89.62
miRDP2_mature_255	CAUGUAAUUCAUUUAAAACCCUUUCAAA	28	11	38	AAAGAGGGUAGAAAUGAAAAUGGC	24	188	211	UUUAAAAUCCCAUGUAAUUCAUUUAAAACCCUUUCAAAAUCCCUUGUAAAUUUUUUAUCGAAUUUUUUUGGCGAAAAAAUUUUGGCGGGAAAUUUAUUUUGGAAUAUUUUAAGCGAAAAAUAUGAAUAUUUUAUUUUGUUAACAUAAAACAAUUUCCAAAUAGGGGUAAAAUGGUCAUUAAAAAUUUAAAGAGGGUAGAAAUGAAAAUGGCUAAAAAAGGG	221	Fail	Mature miRNA length not met;23/24 nt miRNA star;More than 5 mismatches;No mature or star reads detected	9	0	0	1923	3399	5	56.58
miRDP2_mature_257	CCCAGUCUCUAAAUUUGUAAGA	22	54	75	UAGACCAUUUGUGAGAAGGGA	21	11	31	CUCUCAUGUCUAGACCAUUUGUGAGAAGGGAGUUUUUGUUUACACCAAUACCCCCCAGUCUCUAAAUUUGUAAGAAGUAUUAUGC	85	Fail	More than 5 mismatches;No mature or star reads detected	6	0	0	4161	4163	5	99.95
miRDP2_mature_258	UUACAUGUAGAGAAUCUGUGC	21	11	31	GCAGAUUGCAUAAGGAUU	18	215	232	UAAUUGAAAGUUACAUGUAGAGAAUCUGUGCAGGUUGUCAGGGAAAGUGAUAGAGAGACUAAAACGUUUCGUUUUGUCUUCGGAAAGAUAAUGGUGUAUGGUCAAAAUGCACGGAUAUCGAGGAAAGAGAGAUAAAAUAGAGAAGAAAUGAUGAGGACAAAAUGGACAUUUUCCAACCAAAUGUGGCAUGAGUUGUAAGACCCUGAAAAAUAUAGCAGAUUGCAUAAGGAUUUUGAAAAAUAUGGCAAAUGAUGUAA	257	Fail	Star length not met;More than 5 mismatches;asymmetric bulge greater than 3;No mature or star reads detected	6	1	0	6	1321	5	0.45
miRDP2_mature_259	CCACAUGUCGAAAGGAGAAUGUA	23	181	203	UGUUCAAUUGUAGAAGUGUGGCA	23	11	33	GGGGAGGUGUUGUUCAAUUGUAGAAGUGUGGCAAUUAAUACAGAGAAUUCUUAAAACGUGGAAAAGAGGAGUUGCUAAGAUGUAGGAGAAUAUCUUUUUUUUUUGUGGAAACUUAUUUUUUUUUCAAUAAUAAAUGAAAAUUGAUUAAAAAAAGUAAAACAUAAAAAAAUGAGACUUAUGCCACAUGUCGAAAGGAGAAUGUAUCAGUUAUUG	213	Fail	23/24 nt miRNA;23/24 nt miRNA star;More than 5 mismatches;Precision less than 75%	7	0	14	1337	3231	5	41.81
miRDP2_mature_260	UUCAUGGACGUUGAUAAGAUC	21	38	58	UUCGGCAGUUCGAUCUAUGAUUU	23	11	33	AUUUUUCCGAUUCGGCAGUUCGAUCUAUGAUUUUUCAUUCAUGGACGUUGAUAAGAUCUUUCCAUUUA	68	Fail	23/24 nt miRNA star;More than 5 mismatches;No mature or star reads detected	7	0	1752	0	2051	5	85.42
miRDP2_mature_261	UAUUCUUUUCAAGUCAAAUGU	21	138	158	AUGGUGAACCUGAAGAUGAAGAUG	24	11	34	AGAAAAUGACAUGGUGAACCUGAAGAUGAAGAUGAGUUGUGUCAAAGAUGAAGAGAGAAAGAGAACUCCAUGGCUAAAGUCUCAUUACCAAAAUUUCUCUACCAGACUAGUACUAUUUGGUCCAAGGUUAUUUUGUUUAUUCUUUUCAAGUCAAAUGUUAUUUUGUAU	168	Fail	23/24 nt miRNA star;More than 5 mismatches;No mature or star reads detected	7	0	0	1452	3325	5	43.67
miRDP2_mature_262	ACUUGGCUGAUUCUAUUAUU	20	11	30	UCAGAGUAUCAGCCAUGUGA	20	184	203	AAAUUUUAUCACUUGGCUGAUUCUAUUAUUUUGAGCAAGGCUUCCUAAAGUCAGAUCAUUGGUCUCUCUCUCAAGUAACUUAGGUUUGAAAAAGCAGCUUCUCCAGUCAGCAUCUUACCCUUCUCACUACUCAGCAAAUCCACAAAUAGAAACGAGUCGUUGCUUCGGAAGCCUUGUUCAAAAUCAGAGUAUCAGCCAUGUGAUAAAAUUAAC	213	Fail	No mature or star reads detected	5	0	48	0	56	5	85.71
miRDP2_mature_264	AUCUUAGACACUUUUUUCCUUAGAAGCUC	29	3	31	GUUCUGUAUUGUCCAUGAUACAAUUGUUGUUCUCUUUGCAUAUGAAAAACAAAAAAAUGACUUUAUAACAUGUUUGUGUAACACAUGAGCUUGAAAGCAAAGGAAAUAGAUGCUUUUUACCAGCUACCAGAAUUGAUAUGUCCACUCUCUUUAAAUCAACAUAUCGGGUCCGAUUGGUGACCUAUAAAUGAAUACAAGGAAUGAAGAAGAACA	213	66	278	ACAUCUUAGACACUUUUUUCCUUAGAAGCUCUCUUUAGCAUUGCUAUUUAGAUGAAAAUAAAGAAGUUCUGUAUUGUCCAUGAUACAAUUGUUGUUCUCUUUGCAUAUGAAAAACAAAAAAAUGACUUUAUAACAUGUUUGUGUAACACAUGAGCUUGAAAGCAAAGGAAAUAGAUGCUUUUUACCAGCUACCAGAAUUGAUAUGUCCACUCUCUUUAAAUCAACAUAUCGGGUCCGAUUGGUGACCUAUAAAUGAAUACAAGGAAUGAAGAAGAACAUGACUAAAAA	288	Fail	Mature miRNA length not met;Star length not met;More than 5 mismatches;No mature or star reads detected	90	0	0	1116	1396	5	79.94
miRDP2_mature_265	UGGUUUCACAGUAGAUAGAUA	21	84	104	UCUCUCUGUUGUGAAGUCAAA	21	11	31	GAUGUCGAAAUCUCUCUGUUGUGAAGUCAAACAUGAGUAUGAAUUAACAUUAAUGGAUCUUUUUGAUUCAUAAUACUCAUGUUUGGUUUCACAGUAGAUAGAUAUCGACGUCUA	114	Pass	NA	1	0	84	16	115	1	86.96
miRDP2_mature_266	ACCUCCUCUGGAGUCCAACUACCUUUU	27	8	34	AAUGAGUUGGAUUGUAAUGGUUA	23	256	278	ACCACUAACCUCCUCUGGAGUCCAACUACCUUUUGCUCGUCUCAUAGGUCCACGAGUCCUCCUCCAAGAUCAUCUUCUCAUAGGUCCACUAGUCCUCCUGCAAGAUCAACAUUAAAACUAGGGGUAUUAAAAUUGGUCAAAAUUCAUGGAUCAAUUCAACUCAACUCAACCUAUGAAUCUUAAUAAGUUGAAAAUUUUGACUCAAAUGAGUUGAUGGGUCAAACGAGUUAUUGGGUCAAUUGGUUUGAUGAGUAAAAUGAGUUGGAUUGUAAUGGUUAAUGAUUUCAA	288	Fail	Mature miRNA length not met;23/24 nt miRNA star;More than 5 mismatches;No mature or star reads detected	8	0	0	1115	2273	5	49.05
miRDP2_mature_267	AAAAGACACAAAGCCAAAGACUCA	24	161	184	GAAUUUGGCUAUACCAUGAAAGCUUUUAG	29	11	39	GACUCAUAUGGAAUUUGGCUAUACCAUGAAAGCUUUUAGAAGCAAGAAGAAGGUUGGUUAGUGUUUUGGAGUCGAAUAUGACUUGUUGUCAUGUGUAUGAUUGAGUAUAAGAACUUAAACUGCAACCUGAUCUUAAAAGCCUAAGUAGUGUUUCCUUGUUAAAAGACACAAAGCCAAAGACUCAUAUGGACUUU	194	Fail	23/24 nt miRNA;Star length not met;More than 5 mismatches;No mature or star reads detected	14	0	1530	0	10268	5	14.9
miRDP2_mature_268	AUGUAUAUGAGUACUUUGUCUCC	23	61	83	CGUACAGAGUAGUCAAGCAUGA	22	11	32	UCACUAGUGGCGUACAGAGUAGUCAAGCAUGACCAAAGCUUAUCAUAAUAUCUACAUUAUAUGUAUAUGAGUACUUUGUCUCCAUAGCACAGC	93	Fail	23/24 nt miRNA;No mature or star reads detected	5	0	0	2044	2069	5	98.79
miRDP2_mature_269	CUUUGUCUACAAUUUUGGAAA	21	11	31	UCCCAAAUGUAGACAAAGCA	20	54	73	CUCUGUGCUUCUUUGUCUACAAUUUUGGAAAAAGUGAUGACGCCAUUGCUCUUUCCCAAAUGUAGACAAAGCAAUACCGUGAU	83	Pass	NA	2	0	317	1092549	1094794	4	99.86
miRDP2_mature_270	AGAUAGUAUACCACGUGUGAAAUUC	25	64	88	AUUUCACUGAACGGGGUUAGAUGG	24	11	34	AUAAUGUUUAAUUUCACUGAACGGGGUUAGAUGGUAAGACAGGUUUGGGUCGAUAGUAAUACGAGAUAGUAUACCACGUGUGAAAUUCAUUAGAUAUG	98	Fail	Mature miRNA length not met;23/24 nt miRNA star;More than 5 mismatches;No mature or star reads detected	8	0	0	573	1768	5	32.41
miRDP2_mature_271	AUAUGAUAUAUUUUUCCUUAA	21	40	60	AAGGACAAAAAGUAAAUCACGGAG	24	11	34	AACAGUAAUUAAGGACAAAAAGUAAAUCACGGAGGCAAGAUAUGAUAUAUUUUUCCUUAAUUCAAUAAAU	70	Fail	23/24 nt miRNA star;More than 5 mismatches;No mature or star reads detected	7	0	0	266	643	5	41.37
miRDP2_mature_272	AAGAAACUAGUAGAGAGAAAGUUU	24	255	278	ACUUAGUUUUUACUAUUUUAGGCU	24	7	30	UUUGCAACUUAGUUUUUACUAUUUUAGGCUAAUCUACUAACUACUUAUGUCCAGAUCAUGAACUUUCUGCUAAUAGUUUUGAAUUUGAUAUUUUUGUAUUAUUGUUAUGGUAUCUUGGUAUGAUAUAUAUUGAUGUAACCUGAUAUUAUACAUUGAUAUCCAAACAUUGGUGUAGGCAAUUUGAUAAAAUUCAUUUUCUAUUUGCUAAGUUUAUUUUAGGGUAAUAUUAGAUAACCAAAUAAAACAUACAAAUUAAGAAACUAGUAGAGAGAAAGUUUUUUGUUACAA	288	Fail	23/24 nt miRNA;23/24 nt miRNA star;More than 5 mismatches;No mature or star reads detected	8	0	982	0	1540	5	63.77
miRDP2_mature_274	UCACUGGCUUAUUAAAUGCAAA	22	11	32	UGCCAAAAUGGUUAAAAUAUUUAAAAAUUAAAUAACCAUUUGAAAGAAAACUUUAAAUUGAUUUAAAUUAUAAAUCUUUUAAUAAAAAUAUUAUUAAAAAAAUAGAAAAAUAAUUUCACCGAACAUGAUUAGAUAGUAGGACUAGAUGGUA	151	102	252	ACAAUGGCUGUCACUGGCUUAUUAAAUGCAAAAAUUAACUACCAAAUCAAAGCAAAUCUUAUUCAAAAGAAUAUGCUUUUAUUUCAUGGCCUAAUUAUUUUUGCCAAAAUGGUUAAAAUAUUUAAAAAUUAAAUAACCAUUUGAAAGAAAACUUUAAAUUGAUUUAAAUUAUAAAUCUUUUAAUAAAAAUAUUAUUAAAAAAAUAGAAAAAUAAUUUCACCGAACAUGAUUAGAUAGUAGGACUAGAUGGUAGGACGUGUUU	262	Fail	Star length not met;More than 5 mismatches;No mature or star reads detected	62	0	0	1755	2441	5	71.9
miRDP2_mature_275	ACCCUUCACUUUGUCGAGUCA	21	154	174	AUUCGACAAAGUGAAGGGUUU	21	11	31	AGCCUUGAUGAUUCGACAAAGUGAAGGGUUUGGUCUUCAGAAAGUUUUCUUGCAAGGUUCAAGAACGGAUCCUCAAAAUUCAAACUGUUUCUCACCAAUUUGAAUUGUGAAGAUCCGUUCUUGAACCUUGGAAGAAAACUUUCUGGAGACCAAACCCUUCACUUUGUCGAGUCACCA	177	Fail	Precision less than 75%	0	0	26	736	5255	5	14.5
miRDP2_mature_276	AAGUGAUAUGAUGCGGUUGGACAC	24	11	34	UUUGCUAUGUAUAUACAAUGUU	22	244	265	UGUUUUACAUAAGUGAUAUGAUGCGGUUGGACACGAAUUUUACGCACCAAAAUAUCCGCUUUGACAUUUGCACUAGUAAAAAUUAAAGAUAAAGAAAAACUUGUGAAUUCUUUAGGAAUGAUCGAAAAGAAAUAUGGCGUAGGGUAAAUGUGAAAAUAAAUUUCAUAUAUUAUUGCAGAAGUUAUCGGAGAGAAAUGUUAGAGAAUUUCAAGGCUUAUUUUUAUUGAUAUUUUUAAGAUUUGUUUUGCUAUGUAUAUACAAUGUUGACAGGGUUU	275	Fail	23/24 nt miRNA;More than 5 mismatches;No mature or star reads detected	9	0	1498	0	2750	5	54.47
miRDP2_mature_277	CCCUUCAUCGAUGAAUUUUUGG	22	136	157	GAUGGCGUGUCUUUGAAGGGAA	22	13	34	GCGUUUAUGCAAGAUGGCGUGUCUUUGAAGGGAAAUACUUACUGGUAUGCUAAAGAUAGAAGAUCAGAAGAUUGUUAUUUAAUAUGCUUUGAUUUUACUAGAGAGAGAUUCGGACCGCGUCUGCCUCUACCUCAACCCUUCAUCGAUGAAUUUUUGGGGAGUCUAUA	167	Fail	More than 5 mismatches;asymmetric bulge greater than 3;No mature or star reads detected	10	1	0	344	1844	5	18.66
miRDP2_mature_278	UUUAGGUAUGGGAUUUUGAGUCUUUAU	27	11	37	AGAGAUAAGGAGACAUUUUGGAGC	24	95	118	UUAUCUAUGUUUUAGGUAUGGGAUUUUGAGUCUUUAUGUUAUUUCUCGAGUCUUUUAGUGUCUUUUCAGGUAUACUAAACAACGAGACAACAACAGAGAUAAGGAGACAUUUUGGAGCAAGAGCUAAA	128	Fail	Mature miRNA length not met;23/24 nt miRNA star;More than 5 mismatches;No mature or star reads detected	6	0	0	875	1063	5	82.31
miRDP2_mature_279	CACGUACUUAACUUCUCCAAC	21	70	90	UGGAGAAGCAGGGCACGUGCA	21	11	31	AUCUCCAUGUUGGAGAAGCAGGGCACGUGCAAACCAACAAACACGAAAUCCGUCUCAUUUGCUUAUUUGCACGUACUUAACUUCUCCAACAUGAGCUCUU	100	Fail	No mature or star reads detected	3	0	0	2042	2042	5	100
miRDP2_mature_280	AUCUAACUCACUCUCUGAUCA	21	268	288	AUGAGAGAAGGAAUUAGAUUC	21	11	31	UAUAUAUUUGAUGAGAGAAGGAAUUAGAUUCAUGAAAAUAUUAAUCAUUUUAAGGUUAGUAGUACUUAUUGGCUGUUCUUGCAAAACCAAUGGUAAAGUAUGUGAUGAAACCAUUAGAACUUUUUGAUUCAAGCAUCUGAGUGUUCUAUCAGAGGGUUAGAGCCAAUCUAAGUUAAGAACUAUAUUUGGGGUCUCAUCACAUUACCAUUGGUUUCAAAAGAACAGUGAGAAGUCCUAUUCACCGUAUACAGAUUGGUCUUUUCAGGAAUCUAACUCACUCUCUGAUCAA	289	Pass	NA	4	0	1	29	36	1	83.33
miRDP2_mature_281	AUCCUCGGGAUACAGUUUACC	21	73	93	UAAUCUGCAUCCUGAGGUUUA	21	11	31	GAUGAACGGGUAAUCUGCAUCCUGAGGUUUAAAACCAAUUAAGCAUAUACAUAUGCGAAUGUAUAGUUUUUAAUCCUCGGGAUACAGUUUACCUCUUCCUUAC	103	Fail	Less than 10 reads	3	0	8	3	11	5	100
miRDP2_mature_282	CUCAGAUUAUGAUGAUGAUGA	21	11	31	AUGAUGAUGAUGAUGAUGAGAA	22	49	70	AGUUUAUAAGCUCAGAUUAUGAUGAUGAUGAUGAUUUUGAUGAUGAUGAUGAUGAUGAUGAUGAUGAGAACUCGGAGUUA	80	Fail	No mature or star reads detected	4	0	0	651	1177	5	55.31
miRDP2_mature_283	GUUUCGGGCCUAGGAGGAUUACGG	24	86	109	GUAAAAACCCUGGGCGAAACUU	22	11	32	AGCUAAAUUGGUAAAAACCCUGGGCGAAACUUAGAGGUCGCUGGUUCGAGUGACGCUUGGGACAAAAUUAAUAUUACAUGUCGUGGUUUCGGGCCUAGGAGGAUUACGGGUUUCGGCCC	119	Fail	23/24 nt miRNA;No mature or star reads detected	5	0	687	0	1346	5	51.04
miRDP2_mature_285	AUCAGUUUCUUGUUCGUUUCA	21	11	31	AAACGAACAAAAAACUGAUGG	21	69	89	UGUUUUUUUCAUCAGUUUCUUGUUCGUUUCAAAAUUAUGAUUUUUGUUUACUUACACUCAUAAUCUUGAAACGAACAAAAAACUGAUGGAAAAACAUGA	99	Pass	NA	1	0	9	580	618	2	95.21
miRDP2_mature_286	GCUCUCUUUCCUUCUGCCACCA	22	77	98	UUGACAGAAGAAAGAGAGCAC	21	11	31	AUGAAAAAUGUUGACAGAAGAAAGAGAGCACAACCUGGGAUUAGCAAAAAGAUAGUUUUGCCCUUGUCGGGAGUGUGCUCUCUUUCCUUCUGCCACCAUCAUUGCGCA	108	Fail	No mature or star reads detected	3	0	0	249	249	5	100
miRDP2_mature_289	GCAAGUUGUCCUUCGGCUACA	21	93	113	CAGCCAAGGAUGACUUGCCG	20	11	30	GAGUAUAAUGCAGCCAAGGAUGACUUGCCGGAACGUUGUUAACCAUGCAUAUGAAUAAUGUGAUGAUUAAUUAUGUGAUGAACAUAUUUCUGGCAAGUUGUCCUUCGGCUACAUUUUGCUCUC	123	Pass	NA	2	0	16	120	180	1	75.56
miRDP2_mature_291	CGUGCGAGUAAAAACCCAAAACCAGUAAA	29	11	39	AACUGGUCGGUUCAAUUGGAGGCG	24	207	230	CCAGAAGACGCGUGCGAGUAAAAACCCAAAACCAGUAAAGCAAAGGAACAAUAUCACGUAAACCUAAAAUAAACGAAACGUUGGAGAACACGUUUUCUUACCAUUUGGAGUCACCAACUACGAAAUUAUCAGAAUAAAUAGAAUCAAAAUCGGAUUAGUUUCGGUUAAAUUAUGGGUAAGUCAAACCGGAUGUAUAAUUAUCGGUUAACUGGUCGGUUCAAUUGGAGGCGUAGUUUUAAG	240	Fail	Mature miRNA length not met;23/24 nt miRNA star;More than 5 mismatches;No mature or star reads detected	12	0	0	1232	4939	5	24.94
miRDP2_mature_292	UUAGGGAAGAUUGUUAAAUGUCA	23	71	93	AUAUUAAAUAUUUUGCAAGU	20	11	30	UAAUUAAAUGAUAUUAAAUAUUUUGCAAGUUUUAUUUUAGUAACUAAUCGUGUAGUUAAUGUUGAGAGAUUUAGGGAAGAUUGUUAAAUGUCAAAUAUUUAAU	103	Fail	23/24 nt miRNA;No mature or star reads detected	5	0	1395	0	3404	5	40.98
miRDP2_mature_293	UGUUCUCAGGUCACCCCUUUG	21	77	97	AAGGAGUGGCAUGUGAACACA	21	11	31	UGAAAUUUCAAAGGAGUGGCAUGUGAACACAUAUCCUAUGGUUUCUUCAAAUUUCCAUUGAAACCAUUGAGUUUUGUGUUCUCAGGUCACCCCUUUGAAUCUCCCCU	107	Fail	No mature or star reads detected	3	0	0	89	106	5	83.96
miRDP2_mature_294	AUGAUGAUGAUGAUGAUGAGA	21	103	123	UCAAUCUGACCCGUCAAUUU	20	17	36	UGGAUGCCUCUCCUACUCAAUCUGACCCGUCAAUUUCCACUCAUGACUCUUUGACGAACCACGUUGUAGAUUACAUGGUCGAGAGCACUACUGAUGAUGGAAAUGAUGAUGAUGAUGAUGAGAUUGUUAACAU	133	Fail	More than 5 mismatches;No mature or star reads detected	7	0	507	0	507	5	100
miRDP2_mature_295	AGGAUAAAAAGAAUAUUACGGAUU	24	11	34	ACCGUUAUUUUUUUUAUGACUAA	23	234	256	CAAAAAAUUUAGGAUAAAAAGAAUAUUACGGAUUUCUUUGGUGGGUUUUUAAGUGACAAAACAUUGAUGGUGGAAAGCUGGAGAAAACGGCCAAAAUCAACCUAAACUAUUUACAAGCGGGUUUUUUAUAUCCAAAUUCUAAUGUGUAGUUGUUUUCUAUUUGAAGUGAUCAAAUAUUCAAAUUUGCAACCUAAAGUUAUAAACAUUGGACCAAAACUUGAUAGUGUUAAUCAACCGUUAUUUUUUUUAUGACUAAACAUAUAUUA	266	Fail	23/24 nt miRNA;23/24 nt miRNA star;No mature or star reads detected	4	0	297	0	740	5	40.14
miRDP2_mature_298	GGGUUUCAAUUUUUGUAGAAUUA	23	54	76	AGAAGAUAAAAAUUUGGGACUUAA	24	11	34	UUAAAAAUCUAGAAGAUAAAAAUUUGGGACUUAAACCACGCAUUCGAUGGAAUGGGUUUCAAUUUUUGUAGAAUUAACUUGUAAUU	86	Fail	23/24 nt miRNA;23/24 nt miRNA star;No mature or star reads detected	5	0	0	423	471	5	89.81
miRDP2_mature_299	AUGAUGAUGAUGAUGAUGAGAA	22	49	70	CUCAGAUUAUGAUGAUGAUGA	21	11	31	AGUUUAUAAGCUCAGAUUAUGAUGAUGAUGAUGAUUUUGAUGAUGAUGAUGAUGAUGAUGAUGAUGAGAACUCGGAGUUA	80	Fail	No mature or star reads detected	5	0	651	0	1177	5	55.31
miRDP2_mature_300	AUUUAGCUUAUAUAUUUGUUGG	22	235	256	AGAGAACCUACAUAAGAAAGACUA	24	11	34	AUAUUUUUUCAGAGAACCUACAUAAGAAAGACUACCAUUAGAGUAUGAAAAACAAAAAAAAAUACACAAAAACUCUCUUGUAACAUUUUUGGAAAUUUAAUCAUUAAAAAAUGGAGAGAGCCCAUAGAGAGGCUCUCUCCAUUGGAGAUGCUCUAAGUUCUUCAAGUGGGCAAGAAGAGAAACCGUUUAAGUACCUUCCUUUUGGCGGCGGGAGGAGAGGAUGUCCUGGAGGUAAUUUAGCUUAUAUAUUUGUUGGAACUGCAAUU	266	Fail	23/24 nt miRNA star;More than 5 mismatches;No mature or star reads detected	7	0	0	633	868	5	72.93
miRDP2_mature_301	CUCUUUCUCUAGCUAUUGUUUCUCA	25	11	35	AUAUAUAGUAGAAACAAAGUAGGC	24	171	194	GUAUCAAGGGCUCUUUCUCUAGCUAUUGUUUCUCAUAUAAUCUUUUCAAAAUCAUAUAUCAUCACCAACUAUACUCAUCAUUCUCGGGUACUAUGAGCUCUAACUAGUGGAAUGGUACUAGAACUUUGACACACCGUCUAGUUGAGAUUAUAGAAAUUAAAGAUUAUGUUAUAUAUAGUAGAAACAAAGUAGGCCAAAUUCUUA	204	Fail	Mature miRNA length not met;23/24 nt miRNA star;More than 5 mismatches;No mature or star reads detected	10	0	0	322	1259	5	25.58
miRDP2_mature_302	GCUGGUGGGACCCACGGCAAA	21	263	283	AGACUGUGAGGCCAAACUUGGCAU	24	11	34	UAUAACCUUUAGACUGUGAGGCCAAACUUGGCAUGUGAUACAUUUUCAGAAAGCCCAAAGAGAGCUCUCCGAUGAAUGAGGAAGCACAAUGGAAGUCUUCUAUUAGUUUUUUUCUACUCCAAAUUUUGACCUUAAUGUACUUUUUCAGGCCUUUUCGUGAUCUUUGCUUUAUUACGAGGCGAAAAUUUUAUGUUCGGACAUUGUUUUCAAAUAUUUUGCAUGUAUCAAAGCUCUUAUAAACAAGAUAGGGUAUUCUUACAUAGCUGGUGGGACCCACGGCAAAUGGAU	288	Pass	23/24 nt miRNA star	3	0	1	57	74	1	78.38
miRDP2_mature_303	UGCACUGCCUCUUCCCUGGCU	21	79	99	ACAGGGAACAAGCAGAGCAUG	21	11	31	UGAGAGAGAGACAGGGAACAAGCAGAGCAUGGAUUGAGUUUACUAAAACAUUAAACGACUCUGUUUUGUCUCUACCCAUGCACUGCCUCUUCCCUGGCUCCCUCUUUUU	109	Pass	NA	5	0	160	1875	2102	5	95.72
miRDP2_mature_304	ACUCUCUAUUUUCCCUUUGUCACUU	25	11	35	GGUUGUUGACAGAAGAUAGAGAGCAC	26	157	182	UAUACACAUUACUCUCUAUUUUCCCUUUGUCACUUCAUACACUCCCUAUUGUCUAUAUAUAUAUAUAUACUUACACAUAUUCAAACAUUAUAAUACUUAAUUACACAUACAUACUUUAUGAUGUUGCAUAUCACACAUAGGUUUGAGAGUGAUGUUGGUUGUUGACAGAAGAUAGAGAGCACUAAGGAUGAC	192	Fail	Mature miRNA length not met;Star length not met;More than 5 mismatches;No mature or star reads detected	6	0	0	1327061	1327083	5	100
miRDP2_mature_305	UUGAUUCCUUCUUCUCCUUUCUC	23	11	33	GAGCGGUGAAGAUAGAACAAAU	22	223	244	UUCUACUCUCUUGAUUCCUUCUUCUCCUUUCUCGAUCUCUCUCUAUCAAACAAACAAAAUUUGCUCUCUCUGUGUUCUUGGAGCAACCGAGUCAAAACGCUCCGUUUUGCUUUCUCAGUUUAGUUUAUGUAAUUUGAUAAGUAGUAAUUUCACAACAAGUCGCUCUCGUCUAGUGGUUUGCGUAUUAAUCAAUUUGUGCGACACGAGUUCGAUCGACUUUAAGAGCGGUGAAGAUAGAACAAAUUAUGUGACGG	254	Fail	23/24 nt miRNA;No mature or star reads detected	5	0	0	3082	3384	5	91.08
miRDP2_mature_307	UAAAGUGUCAAUAAAAUUCAAUUUA	25	11	35	AUAUGAAUAUGUAGAGAUUUUAAU	24	213	236	UUACACGUGUUAAAGUGUCAAUAAAAUUCAAUUUAAAUUUGUUUGAGGGUACAAAUAAUUUUUUGAUAUUUUAAAAUUCUUUAGGGUCUGGAUAUCGAUAUCAUAUGUUUGCCCAGCUACAUCUCCAUGAUAUAAGCUCCGAAUGGUGAUUGCGUUUUGCGGUGCGGGAGAAGUACGGUGCGGUUCAAAUAGUAACGAAAAUAUAUAGAUACAUAUGAAUAUGUAGAGAUUUUAAUACUGUUACAG	246	Fail	Mature miRNA length not met;23/24 nt miRNA star;More than 5 mismatches;No mature or star reads detected	7	0	0	887	1313	5	67.56
miRDP2_mature_308	UAGCCAAGGAUGACUUGCCUGC	22	247	268	AGGCAGUCUCUUUGGCUAUC	20	11	30	GUUAGGUUUCAGGCAGUCUCUUUGGCUAUCUUGACAUGCUUUCUUCAUCCAUGUUAUACUUAUUUUUCUGUCUUCCGAAUCACUAGAAAUUCACUUUAAAAAAGUUUCAAUCAUUGUUAGGGUGUUAUGUUUUGAAAAUGUCAAAAUUCUGCCUUUGGUUUCUAAAGCAUUUUCAUAGUUUAUGUGGCUGAGUCUACACAUUAUUUAGAAGGAGAUGUCAAAGAUGAAUAGGAGAACAAUAUUUGGUAGCCAAGGAUGACUUGCCUGCUUCUCUGAAC	278	Pass	NA	2	0	542	578	1135	5	98.62
miRDP2_mature_309	UUCAAGGACUUCUAUUCAGAA	21	11	31	UUGAAUUGAAGUGCUUGAAUU	21	245	265	UCCGGUUUCAUUCAAGGACUUCUAUUCAGAACAAACUUCAUGAUUUCUGAACUAAUUGGAUAUGAUAAAUGGUAACAAGUAUUCACUUGCAUUCAAGGGACAAAAAAUCAUUGGGAUAUAUGAUUAUGACAAACACGAUUGGAAGCUGAAUGGUUGCGGGAGGCAAGCAGUGGGAUAAUGAUCUGCAAGUGGAAACUUCUUACUUUUAUCAUAUCCCAUCAGCUCGAAAGUCUUGAUGUUAGUUUUGAAUUGAAGUGCUUGAAUUACACCAGAUU	275	Pass	NA	2	0	96	1547	1893	2	85.49
miRDP2_mature_310	UGUCAGUAUAAAUCUUUGAUC	21	11	31	ACAAAGUUUUAUACUGACAAU	21	110	130	GAAGAUGAAUUGUCAGUAUAAAUCUUUGAUCUGAUACUCUAUUAGUUAGUAUGUGAAUUUCUUUUUAACAAUUUUCUUAUUCAUGCGAGAGCUAUCAAUAAGUAUUAGAACAAAGUUUUAUACUGACAAUUCAAUCUUAC	140	Fail	Precision less than 75%	2	0	9	96	197	5	53.3
miRDP2_mature_312	AGACUGUGAGGCCAAACUUGGCAU	24	73	96	CCCUUUUUUUUUUUGGUUUUUCUCUUU	27	11	37	CGUGUUACAUCCCUUUUUUUUUUUGGUUUUUCUCUUUUUGUUUUGUUAAAAAUGUAUGACUCUAUAACUUUUAGACUGUGAGGCCAAACUUGGCAUGUGAUAUAUU	106	Fail	23/24 nt miRNA;Star length not met;More than 5 mismatches;asymmetric bulge greater than 3;No mature or star reads detected	9	1	283	0	355	5	79.72
miRDP2_mature_313	ACGGAGAAGCUGGAGACGUUUUGA	24	241	264	AGGAUGCGAAUGUUUUUGUGUGA	23	11	33	GAAGUAAUUCAGGAUGCGAAUGUUUUUGUGUGAGUGUCGGUUACUAGAAAAUUUGAAAAUAUAUUUUUGGAAUAUGUUUAGAUGAUGAAUCAAAAGAGGAAAAUGACUUAGAAGGAUUUGGAAGACUUGAUGAACGUGAAAUUCAAUGAGAAAAAAGGAAAAUGUAAAUAAAAAUUUAUUUUUUCUUAUGGAAUUUGGAAAUCUUUUCCUAUAAUGAUUAAAAAAUCGUUUUGGAUAUAUACGGAGAAGCUGGAGACGUUUUGAAGAAGCAAGA	274	Fail	23/24 nt miRNA;23/24 nt miRNA star;More than 5 mismatches;Precision less than 75%	6	0	529	1	1707	5	31.05
miRDP2_mature_314	UAACUAUUUUGAGAAGAAGUG	21	81	101	CCUCUUCUCCAAAUAGUUUAGG	22	11	32	GCCUCGAUCUCCUCUUCUCCAAAUAGUUUAGGUUAGCUGACAUAUAAUAAUUCAAUAGACCCCAGUUUCUCCAGAUAACCUAACUAUUUUGAGAAGAAGUGAACGAAGAGC	111	Fail	No mature or star reads detected	2	0	18	0	22	5	81.82
miRDP2_mature_315	GAGUAGAUCUAUGGAGAGGCACAU	24	58	81	UUGCCUCUCCAUGACAAUUUUGCUUCA	27	11	37	AAGAUUGAUUUUGCCUCUCCAUGACAAUUUUGCUUCAUGGAAAUCUUCUCUUCCAUGGAGUAGAUCUAUGGAGAGGCACAUCAUUGUGCAA	91	Fail	23/24 nt miRNA;Star length not met;No mature or star reads detected	3	0	282	0	578	5	48.79
miRDP2_mature_316	AGUAUCCAGAAAACUCUAAAUU	22	75	96	UUAGAGUUUUCUGGAUACUUA	21	11	31	UUUUUUCAAAUUAGAGUUUUCUGGAUACUUAUUAGUUACUAACAAAGAGAGGGCUUCUUCGAUAUUAACUUUUAAGUAUCCAGAAAACUCUAAAUUUGAAACAAAC	106	Pass	NA	1	0	17	48	72	1	90.28
miRDP2_mature_317	AAGGACAAAAAGUAAAUCACGGAG	24	11	34	AUAUGAUAUAUUUUUCCUUAA	21	40	60	AACAGUAAUUAAGGACAAAAAGUAAAUCACGGAGGCAAGAUAUGAUAUAUUUUUCCUUAAUUCAAUAAAU	70	Fail	23/24 nt miRNA;More than 5 mismatches;No mature or star reads detected	7	0	266	0	643	5	41.37
miRDP2_mature_318	GUGGCAUCAUCAAGAUUCACA	21	11	31	AGAAUCUUGAUGAUGCUGCAU	21	84	104	GUUGGCUGCUGUGGCAUCAUCAAGAUUCACAUCUGUUGAUGGACGGUGGUGAUUCACUCUCCACAAAGUUCUCUAUGAAAAUGAGAAUCUUGAUGAUGCUGCAUCGGCAAUCAA	114	Pass	NA	1	0	5	3494	3513	3	99.73
miRDP2_mature_319	AACAAAAUCCGUCUUUGAAGA	21	85	105	UUCAAGGAACGGAUUUUGUUAA	22	11	32	AUUCUUACUUUUCAAGGAACGGAUUUUGUUAACUAAAUGAUUCACACCCUUGAAGAAACACGAUCUCGUGUGAAUCAUUUCGUUAACAAAAUCCGUCUUUGAAGAGUAAGUAUAU	115	Pass	NA	0	0	1	42	46	1	93.48
miRDP2_mature_321	AAGAAACAACAGAGGUCUGCAUU	23	11	33	UGCAUUCCUUAAUUGUUUAAAAA	23	255	277	CAAAAAAAGGAAGAAACAACAGAGGUCUGCAUUCCUUAAUUGUUUACAAAGACAUGAUAAAAUUGUCAAAAAAUAAAAAUUUGUUUUGAUGUUUUGGUUUACAGGUUCCAAAAGAAGAAAACGUAGAAGAACAUGAUGAACAUGAUGAGACUGAAGAUCAAGAAGCAUAUGUAAUUUUGUCAGAUGAUGAAGAUAAUGGGACUGCACCCACAGAGAAAGAAUCACAACCUCAAAAAGAAGAAACAAUAGAGGUCUGCAUUCCUUAAUUGUUUAAAAAGACAUGAUAA	287	Fail	23/24 nt miRNA;23/24 nt miRNA star;More than 5 mismatches;No mature or star reads detected	7	0	524	0	1792	5	29.24
miRDP2_mature_322	UUUGGAUUGAAGGGAGCUC	19	172	190	GCUCCUUGAAGUUCAAUGG	19	11	29	AAGAGGAAGAGCUCCUUGAAGUUCAAUGGAGGGUUUAGCAGGGUGAAGUAAAGCUGCUAAGCUAUGGAUCCCAUAAGCCUUAUCAAAUUCAAUAUAAUUGAUGAUAAGGUUUUUUUUAUGGAUGCCAUAUCUCAGGAGCUUUCACUUACCCCUUUAAUGGCUUCACUCUUCUUUGGAUUGAAGGGAGCUCUUCAUCUCUC	200	Fail	Mature miRNA length not met;No mature or star reads detected	2	0	50934	0	52695	5	96.66
miRDP2_mature_323	AACACAACAAAAGACUUUUGAUUC	24	11	34	ACAAAAGUUUAGUUGUGUUAU	21	206	226	AGAGAAUUUUAACACAACAAAAGACUUUUGAUUCUUUCUCAAUUAAUUGUAUUAAUUUUUUAUUUAAUUAAUAUAGAAUGACACAUGUCAUUUUCUUGUGUGAUGAUGUGUCACUCAUAGGGAGAGAGUUGGCCAACUUUCAUAUAUAUGAUUAUCAUAAAUUAGUAUAAACUUAUCAAACAUCGAACUUCCGAUUACAAAAAGAACAAAAGUUUAGUUGUGUUAUUAAUUAUUAA	236	Fail	23/24 nt miRNA;No mature or star reads detected	4	0	509	0	1009	5	50.45
miRDP2_mature_324	AUACGAAUGAGUAGAAAUUUUGAU	24	11	34	CAAACAUUAUACAUACUUAAAAAAGAUAUUA	31	254	284	AUGAUUCUUAAUACGAAUGAGUAGAAAUUUUGAUUUAUCAGGCAUCCAAAAUUAAGAAUGUUAACCGAUUUACUACGGUAAUUUGUUUUUGUAAGGAUUGAAACUUUAAAAAGUUUCAAAAUAUUAUAAAUACUUAACUUUUUAAAAGUUUAGCUUUAUAAAACGUUUUAAAUAUUUAUAAUUUUAUAUUUUUUAUGAAGAUAUAAAUAUUAUAAGUAUUUAAACGUUAUAAAAAGUUUAAAUAUUAUAAAAUCAAACAUUAUACAUACUUAAAAAAGAUAUUAAUAU	288	Fail	23/24 nt miRNA;Star length not met;More than 5 mismatches;No mature or star reads detected	12	0	141	0	178	5	79.21
miRDP2_mature_327	UGGAAGAUGCUUUGGGAUUUAUU	23	64	86	UAAAUCCCAACAUCUUCCACC	21	11	31	AACAACUAAAUAAAUCCCAACAUCUUCCACCUUACCGGCCUUGAACAUUGAUAGCUGUUAAAAUGGAAGAUGCUUUGGGAUUUAUUUUGUAGUCUU	96	Pass	23/24 nt miRNA	2	0	195	23	235	1	92.77
miRDP2_mature_328	AGAAAACAAGAAAUGGUAGGCUAU	24	11	34	GGUUUAUUUAAUUCUAGUUUUCACA	25	119	143	UGAAAAACUUAGAAAACAAGAAAUGGUAGGCUAUGAUGUUGUUUUGAAAUGUGGCAAACGGAUUCCGAAAACACAUAAUACAUAAAUUUUGACUGAAUGUAAUUUCGUGUCUGAGCAUGGUUUAUUUAAUUCUAGUUUUCACAAGUUUCGGUU	153	Fail	23/24 nt miRNA;Star length not met;No mature or star reads detected	3	0	316	0	1140	5	27.72
miRDP2_mature_329	UACACUUAGUUUUGUACAACA	21	11	31	UUGUACAAAUUUAAGUGUACG	21	93	113	AUUUGAUUCGUACACUUAGUUUUGUACAACAUUUUUAGUGUACAAAUAAAUAAAUGUACACAGCGUACACUUACAUCUGUACACUAAAAGUGUUGUACAAAUUUAAGUGUACGAAUCAAACUA	123	Pass	NA	1	0	14	13	33	1	81.82
miRDP2_mature_330	GACAGAAGAGAGUGAGCAC	19	11	29	GCUUACUCUCUUCUUGUCUC	20	74	93	UAACGAAGGCGACAGAAGAGAGUGAGCACACAUGGCUCUUUUUCUAGCAUGCUCAUGCUCGAAAGCUCUGCGUGCUUACUCUCUUCUUGUCUCCUGCUCUCUC	103	Fail	Mature miRNA length not met;No mature or star reads detected	0	0	2097	0	2105	5	99.62
miRDP2_mature_331	GGUCAUGCUCUGACAGCCUCACU	23	81	103	UGAAGCUGCCAGCAUGAUCUA	21	11	31	AGGGAACAAGUGAAGCUGCCAGCAUGAUCUAUCUUUGGUUAAGAGAUGAAUGUGGAAACAUAUUGCUUAAACCCAAGCUAGGUCAUGCUCUGACAGCCUCACUCCUUCCUGGU	113	Fail	23/24 nt miRNA;No mature or star reads detected	4	0	0	2816	2816	5	100
miRDP2_mature_332	ACUGUUUAUCAACUUUGAUC	20	11	30	GCAAGUGACGAUGAAUAGACA	21	85	105	UAUCUCACAGACUGUUUAUCAACUUUGAUCUAGUAUUUUCUGUUUUGCUUCGUUUUGAUACUCUUUUGGUGUCUUUUGACUAGUGCAAGUGACGAUGAAUAGACAGGGACAUCAG	115	Fail	No mature or star reads detected	3	0	0	1027	1235	5	83.16
miRDP2_mature_334	GAGGUGUAGGAUAAGUGGGAGCUU	24	134	157	AUUCCCACUGUCCCUGUCUACUAUCC	26	11	36	GAUUAACGAGAUUCCCACUGUCCCUGUCUACUAUCCAGCGAAACCACAGCCAAGGGAACGGGCUUGGCAGAAUCAGCGGGGAAAGAAGACCCUGUUGAGCUUGACUCUAGUCCGACUUUGUGAAAUGACUUGAGAGGUGUAGGAUAAGUGGGAGCUUCGGCGCAAGU	167	Fail	23/24 nt miRNA;Star length not met;More than 5 mismatches	6	0	311415	2	316972	1	98.25
miRDP2_mature_336	UAAAGUCAAUAAUACCUUGAAG	22	77	98	UCAGGUAUGAUUGACUUCAAA	21	11	31	UUGUUUUGCUUCAGGUAUGAUUGACUUCAAAAAAUACCUUGAAACUAUAAACCUCAGUUUCUUUGAAUUUGAUUUUUAAAGUCAAUAAUACCUUGAAGCAAAGCUCGC	108	Pass	NA	3	0	16	193	209	1	100
miRDP2_mature_337	AAGGGAUUUUAAAGGGCUUUAAAA	24	11	34	UUAAAGAUUUUUAAAUGGUUUAAAAGUGUUUUAAAAGAUUUACAAGGUAUUUUAAAAGGAUUUCAAAAGAUUUACAAGAGAUUUUUAAAGAUGUACAAGUGUUUUUAAAAGAUAUUUAAAGAAUUUACAAGAAGACCCUUUAAAAACUCUUGU	153	51	203	AAAUAUUUACAAGGGAUUUUAAAGGGCUUUAAAAGAUUUACAAAGGUUUUUUAAAGAUUUUUAAAUGGUUUAAAAGUGUUUUAAAAGAUUUACAAGGUAUUUUAAAAGGAUUUCAAAAGAUUUACAAGAGAUUUUUAAAGAUGUACAAGUGUUUUUAAAAGAUAUUUAAAGAAUUUACAAGAAGACCCUUUAAAAACUCUUGUAAAUAUUUUA	213	Fail	23/24 nt miRNA;Star length not met;More than 5 mismatches;asymmetric bulge greater than 3	54	1	19	544	617	4	90.08
miRDP2_mature_338	GAAUUUGGCUAUACCAUGAAAGCUUUUAG	29	11	39	AAAAGACACAAAGCCAAAGACUCA	24	161	184	GACUCAUAUGGAAUUUGGCUAUACCAUGAAAGCUUUUAGAAGCAAGAAGAAGGUUGGUUAGUGUUUUGGAGUCGAAUAUGACUUGUUGUCAUGUGUAUGAUUGAGUAUAAGAACUUAAACUGCAACCUGAUCUUAAAAGCCUAAGUAGUGUUUCCUUGUUAAAAGACACAAAGCCAAAGACUCAUAUGGACUUU	194	Fail	Mature miRNA length not met;23/24 nt miRNA star;More than 5 mismatches;No mature or star reads detected	14	0	0	1530	10268	5	14.9
miRDP2_mature_339	UGAGCUGUGAUGAAAUUGGCUU	22	220	241	CCCAAUUCUUAUUCAGUUAUUC	22	43	64	UAUGAAUCUACACAACUCAUUCUAGCUUUCUUACCAACUUGUCCCAAUUCUUAUUCAGUUAUUCCAUAUCUUGACCAAACCAUUUUGAUGAGAGUAAAAAAAAAGGUUUCUGGUAUUUAUUUUAAAACAUAGCGUAAGGUUCAACAAAGCACCAGUGGUCUAGUGGUAGAAUAGUACCCUGCCACGGUACAGACCCGGGUUCGAUUCCCGGCUGGUGCAUGAGCUGUGAUGAAAUUGGCUUUAGUAUUGGU	251	Fail	No mature or star reads detected	3	0	11849	0	17263	5	68.64
miRDP2_mature_340	GUUCUCCUGAACACUUCAUUG	21	11	31	CUGAAGUGUUUGGGGGAACUC	21	68	88	GUCCUCUAGAGUUCUCCUGAACACUUCAUUGGAAAUUUGUUAUUCAGUAAGCUAACAGUUAAUUCCACUGAAGUGUUUGGGGGAACUCCCGAUGUCAU	98	Fail	No mature or star reads detected	1	0	0	62	62	5	100
miRDP2_mature_341	CUCUUUGAUCUCUCUAGAAUUC	22	37	58	ACACAAGAGCAGAUCACAAGAACA	24	11	34	UUUCCUAAACACACAAGAGCAGAUCACAAGAACACACUCUUUGAUCUCUCUAGAAUUCCA	60	Fail	23/24 nt miRNA star;More than 5 mismatches;No mature or star reads detected	7	0	0	1178	2758	5	42.71
miRDP2_mature_342	AAGAUCGUUAGAGAUCUCCACAAU	24	11	34	UGUGGUGAUUUGUAGGAUCGGUA	23	132	154	UUUUCGGUUAAAGAUCGUUAGAGAUCUCCACAAUUAAGCAUAUUUGAGCUGGGAAAGUCUAAAGAUUGGUGACCUUCCGGGAACUGCUUGUCGGAACUAUGCGAGUGACGACAAAGCAUAGAGAAAGAUCAUGUGGUGAUUUGUAGGAUCGGUAAAAAGUCACG	164	Fail	23/24 nt miRNA;23/24 nt miRNA star;Precision less than 75%	4	0	1	442	950	5	46.63
miRDP2_mature_343	CAUCUAUUUUGGUGUACAGAUUAG	24	11	34	AAUCUGUGGACCAAAAUAGAUGGU	24	244	267	GAUUUUUCGCCAUCUAUUUUGGUGUACAGAUUAGUUGAGCGUUAUUAUCUUCAUCUACAUAUUUACAUAUUUUAAUAAUAUGUUAUAUUGGGGAUAAGUUCAUAUCGAAUGAGUAAUAGAAUUAGAUCGGGGACAAAUUCAGAUCGAAUGAUAGACAAGAUAAUAUGUAAUAACUGGAUAUUUUUGUUAUUUUACAAUACAAGAAAAAAAAAAUCGUGUCGGUGAAAACAAUAAUGCUCAGCUAAUCUGUGGACCAAAAUAGAUGGUGAAAAAUCUA	277	Fail	23/24 nt miRNA;23/24 nt miRNA star;No mature or star reads detected	1	0	0	883	1096	5	80.57
miRDP2_mature_344	GUUCAAUAAAGCUGUGGGAAG	21	123	143	UUCCACAGCUUUCUUGAACUG	21	11	31	CUCUGUAUUCUUCCACAGCUUUCUUGAACUGCAAAACUUCUUCAGAUUUUUUUUUUUUUCUUUUGAUAUCUCUUACGCAUAAAAUAGUGAUUUUCUUCAUAUCUCUGCUCGAUUGAUUUGCGGUUCAAUAAAGCUGUGGGAAGAUACAGACAG	153	Pass	NA	1	0	624	158	890	3	88
miRDP2_mature_345	AGGCCAAGGAAGUUUGAGGCA	21	11	31	CCUUAGAUGUUCUGGGCCGCA	21	50	70	AUGGCCGUUUAGGCCAAGGAAGUUUGAGGCAAUAACAGGUCUGUGAUGCCCUUAGAUGUUCUGGGCCGCACGCGCGCUAC	80	Pass	NA	2	0	839	1	1061	1	79.17
miRDP2_mature_346	GCAAGUUGACUUUGGCUCUGU	21	67	87	UGAGCCAAGGAUGACUUGCCG	21	11	31	AAAAUGAGAUUGAGCCAAGGAUGACUUGCCGAUUUUCUCAACGAAUCUUACUGAUUAUGGUAUCCGGCAAGUUGACUUUGGCUCUGUUUCCUUCCCU	97	Pass	NA	3	0	229	1588	1827	5	99.51
miRDP2_mature_347	AAAGUCUGUGAUGUUGGCGACAUG	24	157	180	UGUCGCUUAUGUCUCUGGUGGAUU	24	11	34	ACAGACAUCAUGUCGCUUAUGUCUCUGGUGGAUUUCUAAUAAUCCACCCCCAACUGAUAUUUUGGGCAUAUGUGAUCCGAUUUGGUACACGAAGAUCUUAUACUAAGGCUUAACGACGGCUCAACGCCGGAAUAAACGACCAAUUAAUUGAGAUUUAAAGUCUGUGAUGUUGGCGACAUGACCACAUAUA	190	Fail	23/24 nt miRNA;23/24 nt miRNA star;More than 5 mismatches;No mature or star reads detected	8	0	729	0	1209	5	60.3
miRDP2_mature_348	AAAACAAAUAGCAGUCAAACA	21	11	31	UUUUACUGCUACUUGUGUUCC	21	71	91	ACUGUGGAGGAAAACAAAUAGCAGUCAAACACCGAUUAGAACACCACUUACGUACGUCUUCUAAUCGAUAUUUUACUGCUACUUGUGUUCCUCAAGAGUAC	101	Pass	NA	3	0	3	23	27	1	96.3
miRDP2_mature_349	GCUCACUGCUCUAUCUGUCAGA	22	74	95	UGACAGAAGAGAGUGAGCAC	20	11	30	GCAUAGAAACUGACAGAAGAGAGUGAGCACACAAAGGCACUUUGCAUGUUCGAUGCAUUUGCUUCUCUUGCGUGCUCACUGCUCUAUCUGUCAGAUUCCGGCUCC	105	Pass	NA	2	0	36	1105187	1105526	5	99.95
miRDP2_mature_350	CUUAAAUAUAAUCAAGGUCGAUAUU	25	11	35	ACGGGACUGGGUUAUAUGGUAGGAA	25	107	131	CAUGAAAAAUCUUAAAUAUAAUCAAGGUCGAUAUUGUAUUUUUUGUAAGUUUCAAAUUUUAUAAUAUUGAAAUUUAUAAGAAAAUGACAAAAUUAUGUUUAAUUUCACGGGACUGGGUUAUAUGGUAGGAAGGGUUUGGG	140	Fail	Mature miRNA length not met;Star length not met;More than 5 mismatches;No mature or star reads detected	7	0	0	1459	1917	5	76.11
miRDP2_mature_351	GACAUAAAAAAAUUUUGUUUUAAGG	25	11	35	UUGUAAAAUCGUUUUUUAUUUUAAUUUUGUUUAAAAUUAAAAAUUUUAAAAAUCUAGAAGAUAAAAAUUUGGGACUUAA	79	163	241	CGUAUGGUUUGACAUAAAAAAAUUUUGUUUUAAGGAAAGCUUUUUGUUCCAUUGUUGAAUUCGAGAGAUAUAAAAGAUUUUUGUUCCAUUGUUGAGAAGUGGAGAUUGAUUUCUAGAUUGUGGGAAGGUUGCGGUUCUUCUCGAAAAGGCAAAAACUUUCUCUUGUAAAAUCGUUUUUUAUUUUAAUUUUGUUUAAAAUUAAAAAUUUUAAAAAUCUAGAAGAUAAAAAUUUGGGACUUAAACCACGCAUU	251	Fail	Mature miRNA length not met;Star length not met;More than 5 mismatches;No mature or star reads detected	35	0	0	423	756	5	55.95
miRDP2_mature_352	AGAGAAAGAGAUAGAAGAUAUGAG	24	11	34	CAUAACACAUGCAUAUCUUUUUUUGU	26	156	181	UGUUAUAAACAGAGAAAGAGAUAGAAGAUAUGAGUGUAUUAUUCCAUUGAGAUAAAGGGUUCUUUAUAUAGGAGUACAAGGAAAGGGUAAAACCCUAGAAACAUCUAGAUGAUGGGCUUAGAUGAUGGGCCUUAUAAUGGGCAUCCAUUUUUAUUCAUAACACAUGCAUAUCUUUUUUUGUUUGUUAAUUA	191	Fail	23/24 nt miRNA;Star length not met;More than 5 mismatches;Precision less than 75%	11	0	336	1	9876	5	3.41
miRDP2_mature_354	CUUCUUACACUAAAAAUAUA	20	51	70	UAUGUUUAGAUUGUGAGACGGUG	23	11	33	UUUUUGGUUAUAUGUUUAGAUUGUGAGACGGUGAAAUUUUAAAAAAUUUCCUUCUUACACUAAAAAUAUAACAUGUCUUU	80	Fail	23/24 nt miRNA star;No mature or star reads detected	1	0	0	1421	3354	5	42.37
miRDP2_mature_355	GCUCACUCUCUAUCCGUCACC	21	82	102	UGACAGAAGAGAGUGAGCAC	20	11	30	GAAUUGAUGGUGACAGAAGAGAGUGAGCACACAUGGUGGCUUUCUUGCAUAUUUGAAGGUUCCAUGCUUGAAGCUAUGUGUGCUCACUCUCUAUCCGUCACCCCCUUCUCUC	112	Pass	NA	2	0	132	1104376	1104568	5	99.99
miRDP2_mature_356	UUUGGAUUGAAGGGAGCUCUA	21	170	190	GAGCUCCUUAAAGUUCAAACA	21	11	31	GAUGGAAGUAGAGCUCCUUAAAGUUCAAACAUGAGUUGAGCAGGGUAAAGAAAAGCUGCUAAGCUAUGGAUCCCAUAAGCCCUAAUCCUUGUAAAGUAAAAAAGGAUUUGGUUAUAUGGAUUGCAUAUCUCAGGAGCUUUAACUUGCCCUUUAAUGGCUUUUACUCUUCUUUGGAUUGAAGGGAGCUCUACAUCUUCUUU	200	Fail	No mature or star reads detected	2	0	65346	0	65666	5	99.51
miRDP2_mature_358	CCCGCCUUGCAUCAACUGAAU	21	96	116	UCGCUUGGUGCAGGUCGGGAA	21	11	31	GGGCUCGGAUUCGCUUGGUGCAGGUCGGGAACCAAUUCGGCUGACACAGCCUCGUGACUUUUAAACCUUUAUUGGUUUGUGAGCAGGGAUUGGAUCCCGCCUUGCAUCAACUGAAUCGGAUCCUCG	126	Pass	NA	2	0	1695	128170	130633	5	98.9
miRDP2_mature_359	CAGGGAACAAGCAGAGCAUGG	21	11	31	AUGCACUGCCUCUUCCCUGGC	21	77	97	GAGAGAGAGACAGGGAACAAGCAGAGCAUGGAUUGAGUUUACUAAAACAUUAAACGACUCUGUUUUGUCUCUACCCAUGCACUGCCUCUUCCCUGGCUCCCUCUUUU	107	Pass	NA	4	0	1848	140	2102	5	93.02
miRDP2_mature_361	AGGUAUACUCGAAUUCCCGUAAUU	24	212	235	UUAUUGGAACGGUAUUGUGG	20	11	30	AAAGAAAAGAUUAUUGGAACGGUAUUGUGGGUCGGGUUCGGUUAAAAUCCGAUCGGGUACGGUUGCUUUAAGUAGAGAAGUUUAAGAGCUAAGAAGGUAAAACUAAAAUAUUGGUUAGGUUUCGGUUUGGAUCUCAUCGGGUUCGGAUCAAUCUGGGUAUAAAAAUUCAAAACUGCUAAAUACUUUUAAAAAUCAGGUAUCCUUUAAAUUCAGGUAUACUCGAAUUCCCGUAAUUUACUCAAACA	245	Fail	23/24 nt miRNA;More than 5 mismatches;Precision less than 75%	6	0	268	2	487	5	55.44
miRDP2_mature_363	CGAUAGACUUGACACAUGGCAUA	23	11	33	CUUUAUGUGUUUCCCUAUCAAAUGAU	26	209	234	AACAUCUGAUCGAUAGACUUGACACAUGGCAUAAUCCUAUGAGUUAGUAAUUUUAAAAACCAUACUUUAUAUAAUAAGAUUUUUGGGGAAUAGUAUGUUUGAAGUUUUUGCUCAAAAAAAAAAAAAAAAGUAUGUUUAAAAUUAUGUAAAAUCAUUUGAAAAAUAUAAUUUAGUAGAAAACUUUUAUUCACGUGUUUGCUAGCUUGGACUUUAUGUGUUUCCCUAUCAAAUGAUCUAUUGUUGU	244	Fail	23/24 nt miRNA;Star length not met;More than 5 mismatches;No mature or star reads detected	8	0	2686	0	4242	5	63.32
miRDP2_mature_364	AAGGGAGUAACUGAUAAGCAAUGA	24	11	34	AAUGAUUUAUCAAAUGUUACUUGCUCAA	28	194	221	AGAUCUCAUUAAGGGAGUAACUGAUAAGCAAUGAAAAAUAAAUUAGAAGUUUUGAAAGAACUAGAAGUUUCAAAUGAAUUAAAAAUUUCAAAAGUAUAUUUAUCUUAACCGGAUUGGUCAUCCUGGUUUAAUGAUGAUGUGAAAGUAUUGAGAAUUAUGUGGACAUUAGGUGAAAAACCAUAAAAUUCUCCCUAAUGAUUUAUCAAAUGUUACUUGCUCAAAAAGCAAUAU	231	Fail	23/24 nt miRNA;Star length not met;More than 5 mismatches;Precision less than 75%	7	0	951	2	1425	5	66.88
miRDP2_mature_365	UAAGAUGGUGAUGAGAGUGCCAAGA	25	82	106	AAGGAACAAGAGCAUACGCCAAGA	24	11	34	CCAAAGGUCUAAGGAACAAGAGCAUACGCCAAGACCAAGGAUCUGAUGGGGAUGGAGCCACAUCCCAAAAAGACCUGCUUCUAAGAUGGUGAUGAGAGUGCCAAGAAACCCAAAGC	116	Fail	Mature miRNA length not met;23/24 nt miRNA star;More than 5 mismatches;No mature or star reads detected	10	0	0	877	1128	5	77.75
miRDP2_mature_367	GGUGAAGUGUUCGGAUCGCGGCG	23	11	33	UCGCGAGAAGUCCACUAAACCUU	23	60	82	UGAAUGAUCCGGUGAAGUGUUCGGAUCGCGGCGACGUGGGUGGUUCGCCGCCCGCGACGUCGCGAGAAGUCCACUAAACCUUAUCAUUUAGA	92	Fail	23/24 nt miRNA;23/24 nt miRNA star;More than 5 mismatches	7	0	55555	766	69035	2	81.65
miRDP2_mature_368	AAGGGAUUUUAAAGGGUUUUAAAG	24	11	34	AGAAGACCCUUUAAAAACUCUUGU	24	106	129	AAAGAUUUACAAGGGAUUUUAAAGGGUUUUAAAGAUUUACAAGAAAUUUUAAAAGAGUUUUAAAAGAUGUACAAGGAGUUUUAAAAGAUUUUUAAAUAAUUUACAAGAAGACCCUUUAAAAACUCUUGUAAAUUUUAUU	139	Fail	23/24 nt miRNA;23/24 nt miRNA star;Precision less than 75%	3	0	6	748	960	5	78.54
miRDP2_mature_369	AGAGCUAAGGCGCUUAUCUUCU	22	11	32	AAGAUAAGCGCCUUAGUUCUGA	22	95	116	CUCAAAGCUCAGAGCUAAGGCGCUUAUCUUCUUUGAUAUUGCAUGGAGUAUGCUUCUACUUCUCUAGGAGAUGCGUUUUAUGGAAAUAUCAAAGAAGAUAAGCGCCUUAGUUCUGAAGAUAAGCGC	126	Pass	NA	0	0	10	461	479	4	97.51
miRDP2_mature_370	CUCAACUUUGGCCAGAUCCAUUUU	24	11	34	AAUGGAUCUGGCCAAAGUUGAGGG	24	189	212	GAAAAAAAACCUCAACUUUGGCCAGAUCCAUUUUUAAACCCUAAACUAUGUUUUUAGUAAAACAAACCCUGAACUAAAACCUGUUAAUAAACUUAACCCUAAACGUUGUUUAAUUACUGUGGGGUUAAGUUUAUUAACAGGUUUUAGUUCAGGGUUUGUUUUACUAAAAACAUAGUUUAGGGUUUAAAAAUGGAUCUGGCCAAAGUUGAGGGUUUUUUUCAU	222	Pass	23/24 nt miRNA;23/24 nt miRNA star	0	0	1	23	32	1	75
miRDP2_mature_371	UGGCCUAACUUAGAAUUAGUCUUUGUAU	28	11	38	AUUUGUAGAUCUAAUUGGGGCAUA	24	53	76	AUCUAAUUUUUGGCCUAACUUAGAAUUAGUCUUUGUAUAGUAUUUUGGUUAUAUUUGUAGAUCUAAUUGGGGCAUAUAUUAGAUUA	86	Fail	Mature miRNA length not met;23/24 nt miRNA star;More than 5 mismatches;Precision less than 75%	9	0	3	411	563	5	73.53
miRDP2_mature_372	UCUAUGUUGGUUUUUAGA	18	11	28	UGAAGCUGCCAGCAUGAUCUGGUA	24	32	55	UUUUCAAUUAUCUAUGUUGGUUUUUAGAAGCUGAAGCUGCCAGCAUGAUCUGGUAAUCGCU	61	Fail	Mature miRNA length not met;23/24 nt miRNA star;More than 5 mismatches;asymmetric bulge greater than 3;No mature or star reads detected	6	1	0	83	83	5	100
miRDP2_mature_373	CUUUCUGACUUUUUCUUUCACA	22	11	32	UGGAACGAGAAAUGAAAGGAGGCG	24	98	121	CCAUGGACACCUUUCUGACUUUUUCUUUCACAAAAAGACAAAGUGGGCUGGCCCAACCAGAUUUUAGCCAUUCAGCCAAAAAUGGAUAAAUUUGCCCUGGAACGAGAAAUGAAAGGAGGCGGUUCAGUUUC	131	Fail	23/24 nt miRNA star;No mature or star reads detected	2	0	0	249	568	5	43.84
miRDP2_mature_376	UUUUACUGCUACUUGUGUUCC	21	71	91	AAAACAAAUAGCAGUCAAACA	21	11	31	ACUGUGGAGGAAAACAAAUAGCAGUCAAACACCGAUUAGAACACCACUUACGUACGUCUUCUAAUCGAUAUUUUACUGCUACUUGUGUUCCUCAAGAGUAC	101	Pass	NA	3	0	23	3	27	1	96.3
miRDP2_mature_377	UUUUGUGCUUGAAUCUAAUU	20	11	30	UUAGAUUCACGCACAAACU	19	86	104	GUAUUACAUGUUUUGUGCUUGAAUCUAAUUCAACAGGCUUUAUGUAAGAGAUUCUUUAACAAUUCCUAUAAUCUUUGUUGUUGGAUUAGAUUCACGCACAAACUCGUAAUCUGU	114	Pass	NA	2	0	1	27531	32591	1	84.48
miRDP2_mature_378	CCUCUUCUCCAAAUAGUUUAGG	22	11	32	UAACUAUUUUGAGAAGAAGUG	21	81	101	GCCUCGAUCUCCUCUUCUCCAAAUAGUUUAGGUUAGCUGACAUAUAAUAAUUCAAUAGACCCCAGUUUCUCCAGAUAACCUAACUAUUUUGAGAAGAAGUGAACGAAGAGC	111	Fail	No mature or star reads detected	3	0	0	18	22	5	81.82
miRDP2_mature_379	GCCUUAUAGCUUGGCAAUCUCAUG	24	11	34	UGGGACUGCCUAAGCUAAAGGCUU	24	92	115	AUUAACACAAGCCUUAUAGCUUGGCAAUCUCAUGUCAAAUAAGGAAAAGAAGAGGAACCCAAGGUAUGUUUCUCAUCUACCUUCUUUGACAUGGGACUGCCUAAGCUAAAGGCUUGCCAUGUUAU	125	Pass	23/24 nt miRNA;23/24 nt miRNA star	2	0	52	1169	1422	1	85.86
miRDP2_mature_380	UUGUACAAAUUUAAGUGUACG	21	93	113	UACACUUAGUUUUGUACAACA	21	11	31	AUUUGAUUCGUACACUUAGUUUUGUACAACAUUUUUAGUGUACAAAUAAAUAAAUGUACACAGCGUACACUUACAUCUGUACACUAAAAGUGUUGUACAAAUUUAAGUGUACGAAUCAAACUA	123	Pass	NA	1	0	13	14	33	1	81.82
miRDP2_mature_381	UUUUAUUUUUCUGGUCCUAGU	21	11	31	AUGGAUGAAGAAGAUGAUGUU	21	209	229	GUUUCUUUAAUUUUAUUUUUCUGGUCCUAGUAAAAAACAAGCAUAGUGUUUUAUCGAACCAGGUUAAAUACCGUCGGUGUUCGAAUGCAAUAUCUGGUUAUCAAACAGUUCAACAAAUUGAAAACAACACAGCUGCAUCUCGUUGACAUUAAUUUAUUAAAAAGGAAACUAUUAGUGAAACACGAACAGAAUUGAUGAAAGAAGAAGGAUGGAUGAAGAAGAUGAUGUUGAGAGAAAGA	239	Fail	No mature or star reads detected	5	0	0	998	1273	5	78.4
miRDP2_mature_382	ACGGGACUGGGUUAUAUGGUAGGA	24	107	130	UUAAAUAUAAUCAAGGUCGAUAUU	24	12	35	CAUGAAAAAUCUUAAAUAUAAUCAAGGUCGAUAUUGUAUUUUUUGUAAGUUUCAAAUUUUAUAAUAUUGAAAUUUAUAAGAAAAUGACAAAAUUAUGUUUAAUUUCACGGGACUGGGUUAUAUGGUAGGAAGGGUUUGGG	140	Fail	23/24 nt miRNA;23/24 nt miRNA star;More than 5 mismatches;No mature or star reads detected	7	0	1448	0	1917	5	75.53
miRDP2_mature_383	AGAAGACCUUAUAAAAACUCUUGU	24	44	67	AAGGGUUUUUAAAAGAUUUUUAAA	24	11	34	AAAGAUGUACAAGGGUUUUUAAAAGAUUUUUAAAGAAUUUACAAGAAGACCUUAUAAAAACUCUUGUCAAUUUUUUU	77	Fail	23/24 nt miRNA;23/24 nt miRNA star;No mature or star reads detected	2	0	160	0	181	5	88.4
miRDP2_mature_384	GGUUUUCUUGGCCCAUCCACU	21	11	31	UGGAUUGGUCAAGGGAAGCGU	21	73	93	GCUCAAGUAUGGUUUUCUUGGCCCAUCCACUUCUAAUGUGUUUUGUAACUAAUGCAAAAUGUGCAUUAGAAGUGGAUUGGUCAAGGGAAGCGUACUUGUGCAA	103	Fail	No mature or star reads detected	2	0	0	1486	1802	5	82.46
miRDP2_mature_385	GUUUAUUUAAUUUUAUUAG	19	197	215	AAUAAGAGGUUAGGUAGCAAACAA	24	11	34	UUACUAAACAAAUAAGAGGUUAGGUAGCAAACAAGUACAACACAAUAAAAAAUUAGUUAUGAUUAUUGAUGAUAAAAAAAAUUAAUAAAUAAAAAGAGUAUAAUGAAAGUAGUACUUAAUUUGUUUACAUAAUUUUAUUUUUUAUUUUUAUUUUGGAGAAAUCAAUUAAGAGUAGGAUUGAUAAUAUAUUUAAUUUGUUUAUUUAAUUUUAUUAGUUUUAUUAAU	225	Fail	Mature miRNA length not met;23/24 nt miRNA star;No mature or star reads detected	0	0	0	986	1060	5	93.02
miRDP2_mature_386	GCUUACUCUCUUCUUGUCUC	20	74	93	GACAGAAGAGAGUGAGCAC	19	11	29	UAACGAAGGCGACAGAAGAGAGUGAGCACACAUGGCUCUUUUUCUAGCAUGCUCAUGCUCGAAAGCUCUGCGUGCUUACUCUCUUCUUGUCUCCUGCUCUCUC	103	Fail	No mature or star reads detected	1	0	0	2097	2105	5	99.62
miRDP2_mature_387	GGGAUUGUAGUUCAAUCGGUC	21	33	53	CAAGAAGAAUAAUUUUAA	18	11	28	AGAAGGUUGACAAGAAGAAUAAUUUUAAAACUGGGAUUGUAGUUCAAUCGGUCAGAGCACCGC	63	Fail	Star length not met;More than 5 mismatches;No mature or star reads detected	7	0	23441	0	25662	5	91.35
miRDP2_mature_389	GGGCAUCUUUCUAUUGGCAGG	21	11	31	UGCCAAAGGAGAGUUGCCCUG	21	82	102	AGCAGUAAUAGGGCAUCUUUCUAUUGGCAGGCGACUUGGCUAUUUGUAUCUUUUGUGUUCUUGACUAUUGGCUAUGUCACUUGCCAAAGGAGAGUUGCCCUGUCACUGCUUC	112	Fail	No mature or star reads detected	2	0	2	72	76	5	97.37
miRDP2_mature_390	UUCGGCAGUUCGAUCUAUGAUUU	23	11	33	UUCAUGGACGUUGAUAAGAUC	21	38	58	AUUUUUCCGAUUCGGCAGUUCGAUCUAUGAUUUUUCAUUCAUGGACGUUGAUAAGAUCUUUCCAUUUA	68	Fail	23/24 nt miRNA;More than 5 mismatches;No mature or star reads detected	7	0	0	1752	2051	5	85.42
miRDP2_mature_391	AAAGGAAUACAAGGAAUGAAGAGA	24	202	225	CCUUCAAAUUUUGCAUUCAAAUUU	24	11	34	UAACAUUUAUCCUUCAAAUUUUGCAUUCAAAUUUUUUUUUUUUUGAAAAGUAUUGCAUUCAUUCUUAUAAUAUACUUUUCUCAUUAUCAUGGUUUCCAUCUAAAAGUAUAGGGACUAAAUGUCAAACUUAGCACAAAAAUCAAUAACAAUUUGGUAUUUACAAUCUUUGUUUAGGUACUAAGGGUCCGAUUGAUGACUUAUAAAGGAAUACAAGGAAUGAAGAGAUAUAUGAUUA	235	Fail	23/24 nt miRNA;23/24 nt miRNA star;More than 5 mismatches;No mature or star reads detected	7	0	981	0	1601	5	61.27
miRDP2_mature_392	CCCCGGUUCGAACCCGGGCUC	21	59	79	GUCUGGGUGGUGUAGUCGGUUAU	23	11	33	AAGUAUCAAAGUCUGGGUGGUGUAGUCGGUUAUCACGCUAGUCUCACACACUAGAGGUCCCCGGUUCGAACCCGGGCUCAGACAUAUCU	89	Pass	23/24 nt miRNA star	2	0	1	1326	1560	1	85.06
miRDP2_mature_393	UUCGUCUCCGCCACUCAUCAUUCCCU	26	11	36	GGAAUGUUGUCUGGAUCGAGGA	22	161	182	AAAGCCCAUCUUCGUCUCCGCCACUCAUCAUUCCCUCAUCAUAACACCAUCAUCACCAUUCACCAACCUCUCUCUCUCUCUCCUCUAUCACUCUCUACAACAAAAAUUUGUGAAUCUGCUAAGAUCGAUUAUCAUGAGGGUUAAGCUAUUUCAGUUGAGGGGAAUGUUGUCUGGAUCGAGGAUAUUAUAGAU	192	Fail	Mature miRNA length not met;More than 5 mismatches;asymmetric bulge greater than 3;No mature or star reads detected	9	1	0	2783	2898	5	96.03
miRDP2_mature_394	GUGAAAUUGAGUUACAUUCUAUGCA	25	43	67	CAAGAAGAUUGGAAUAGAUGAAACCU	26	9	34	AAGAUAUGCAAGAAGAUUGGAAUAGAUGAAACCUCAAGGAAGGUGAAAUUGAGUUACAUUCUAUGCACAUCUGAGAG	77	Fail	Mature miRNA length not met;Star length not met;More than 5 mismatches;No mature or star reads detected	10	0	0	407	523	5	77.82
miRDP2_mature_395	GAGCUGUGAUGAAAUUGGCU	20	220	239	CCAAUUCUUAUUCAGUUAUU	20	43	62	AUGAAUCUACACAACUCAUUCUAGCUUUCUUACCAACUUGUCCCAAUUCUUAUUCAGUUAUUCCAUAUCUUGACCAAACCAUUUUGAUGAGAGUAAAAAAAAAGGUUUCUGGUAUUUAUUUUAAAACAUAGCGUAAGGUUCAACAAAGCACCAGUGGUCUAGUGGUAGAAUAGUACCCUGCCACGGUACAGACCCGGGUUCGAUUCCCGGCUGGUGCAUGAGCUGUGAUGAAAUUGGCUUUAGUAUUGG	249	Fail	No mature or star reads detected	1	0	11175	0	17259	5	64.75
miRDP2_mature_396	CCUUGUAAAUCUAUUUCCCUCCCAAA	26	11	36	AAAGAGGGUAGAAAUGAAAAUGGA	24	241	264	UUUUAAAAUCCCUUGUAAAUCUAUUUCCCUCCCAAAAAAAUUUUUGUGGGAUCAUUUUUUUUGAAAAAAUAAUUUUGGCGGGAAAUUUUUUUUCCGAAAACUUUUGGCGGAAAAUGUUUUUGACGGGAAAAUUUUGGCGGAAAAUUUGUUUUGGAAUAUUUUAGGCGAAAAAAUAUUAAGAUUCCAUUUUGUUAACCUAAAAUAAUUUCCAAAUAAGGGUAAAAUGGUCAUUAAAAAUUUAAAGAGGGUAGAAAUGAAAAUGGAUAAAAUAAAA	274	Fail	Mature miRNA length not met;23/24 nt miRNA star;More than 5 mismatches;No mature or star reads detected	12	0	0	1653	2418	5	68.36
miRDP2_mature_397	AUCUUUUUUUGUUCGUUUGU	20	11	30	AACUGUAUGAACAACAAAGAUUGA	24	163	186	UCUCGUUCUCAUCUUUUUUUGUUCGUUUGUCUCUAAGCGCAUAUCAUGCUUUCCUAUUUAUAGAAGAACCACGCCUUUUAGUCUUUUACCCUAAUCACCGUUGGAUUAAGAGUUAGAUAUUCAAUUUCUUUUAAGGUAAGAUUACAUGCAAAAUUUGAGGAUAACUGUAUGAACAACAAAGAUUGACGACGAUUUU	196	Fail	23/24 nt miRNA star;More than 5 mismatches;asymmetric bulge greater than 3;No mature or star reads detected	6	1	0	527	954	5	55.24
miRDP2_mature_398	AUCAUGCGAUCUCUUUGGAUU	21	132	152	UCCAAAGGGAUCGCAUUGAUCC	22	11	32	AGAGAAAGGAUCCAAAGGGAUCGCAUUGAUCCUAAUUAAGCUGAUUUAUUCCCCAAUAAUUGUUUUUUUUUUCCUUCUCAAUCGAAAGAUGGAAGAAAAACAAAUUCCAAACAUUUUGCUUACUUUUCCGGAUCAUGCGAUCUCUUUGGAUUCAUUCUUUGG	162	Pass	NA	0	0	512	105	618	3	99.94
miRDP2_mature_399	UGUCGCUUAUGUCUCUGGUGGAUU	24	11	34	UCCACCCCCAACUGAUAUUUUGGGCAUAUGUGAUCCGAUUUGGUACACGAAGAUCUUAUACUAAGGCUUAACGACGGCUCAACGCCGGAAUAAACGACCAAUUAAUUGAGAUUUAAAGUCUGUGAUGUUGGCGACAUG	138	43	180	ACAGACAUCAUGUCGCUUAUGUCUCUGGUGGAUUUCUAAUAAUCCACCCCCAACUGAUAUUUUGGGCAUAUGUGAUCCGAUUUGGUACACGAAGAUCUUAUACUAAGGCUUAACGACGGCUCAACGCCGGAAUAAACGACCAAUUAAUUGAGAUUUAAAGUCUGUGAUGUUGGCGACAUGACCACAUAUA	190	Fail	23/24 nt miRNA;Star length not met;More than 5 mismatches;No mature or star reads detected	67	0	0	1079	1209	5	89.25
miRDP2_mature_401	GCUUUCCAAAAAGGUAUCA	19	41	59	CUGCUUCUUUCGUCGGAGGGCUA	23	11	33	UUCCAUUGUCCUGCUUCUUUCGUCGGAGGGCUAUCUUUGGGCUUUCCAAAAAGGUAUCACAUCCCAAGU	69	Fail	Mature miRNA length not met;23/24 nt miRNA star;asymmetric bulge greater than 3;No mature or star reads detected	2	1	0	1134	1400	5	81
miRDP2_mature_403	ACCGUAUUAUUAUCACAAUUUAUAUC	26	11	36	UGACCGAACUGUACAAUGCGGUGC	24	53	76	AAGCAUCUAAACCGUAUUAUUAUCACAAUUUAUAUCAUUUACAAUUUAAUGGUGACCGAACUGUACAAUGCGGUGCGUUUCAAAUA	86	Fail	Mature miRNA length not met;23/24 nt miRNA star;More than 5 mismatches;asymmetric bulge greater than 3;No mature or star reads detected	8	1	0	287	398	5	72.11
miRDP2_mature_404	GUUGUUGUUGUUGUUGUUGUU	21	2	22	GAGAGAGAGCACAGUUUGAG	20	61	80	UGUUGUUGUUGUUGUUGUUGUUGUUGUUGUUGUCAUGUGGUUGAUGUGGAUUUGACAGAAGAGAGAGAGCACAGUUUGAGUC	82	Fail	More than 5 mismatches;Hairpin structure invalid	7	1
miRDP2_mature_405	GAGCGGUGAAGAUAGAACAAAU	22	223	244	UUGAUUCCUUCUUCUCCUUUCUC	23	11	33	UUCUACUCUCUUGAUUCCUUCUUCUCCUUUCUCGAUCUCUCUCUAUCAAACAAACAAAAUUUGCUCUCUCUGUGUUCUUGGAGCAACCGAGUCAAAACGCUCCGUUUUGCUUUCUCAGUUUAGUUUAUGUAAUUUGAUAAGUAGUAAUUUCACAACAAGUCGCUCUCGUCUAGUGGUUUGCGUAUUAAUCAAUUUGUGCGACACGAGUUCGAUCGACUUUAAGAGCGGUGAAGAUAGAACAAAUUAUGUGACGG	254	Fail	23/24 nt miRNA star;No mature or star reads detected	4	0	3082	0	3384	5	91.08
miRDP2_mature_406	UGUUUAGUAUUACAAAAGA	19	11	29	UUUUGCAUAUACUCGAAUACC	21	87	107	UCCAUGAAUAUGUUUAGUAUUACAAAAGAUAUAAAAUGAAUCUUAUAUGUUUACUAAAACAAAGAUUAUCAAGAUCCAUCUUACUCUUUUGCAUAUACUCGAAUACCUAUAUGGGAU	117	Fail	Mature miRNA length not met;No mature or star reads detected	2	0	0	23834	33257	5	71.67
miRDP2_mature_407	UUUUUGCCAUCUAACUAAUGGGCCGA	26	152	177	GGCUGUAGUUUAGUGGUAAGAAUU	24	11	34	CCAACAAAGUGGCUGUAGUUUAGUGGUAAGAAUUCCACGUUGUGGCCGUGGAGACCUGGGCUCGAAUCCCAGCAGCCACAUUUUUUUUCUAUUUAUUCUUUUAUCAAAAAGAGGCUUGGACUUAUAGAUUAGAAUUCUACUAAGCCCAUGGUUUUUGCCAUCUAACUAAUGGGCCGACAUUUAAUAA	187	Fail	Mature miRNA length not met;23/24 nt miRNA star;No mature or star reads detected	5	0	0	1139	3355	5	33.95
miRDP2_mature_408	AGAAGACCCUUUAAAAACUCUUGU	24	222	245	AAGGGAUUUUUAAUGGGUUUUAAAG	25	126	150	AAAUAUUUACAAGGGAUUUUAAAAGGGUUUUAAAAUAUUUACAAGAGAUUUUAAAGAGUUUUAAAAGAUUUACAAAGGUUUUUAAAAGAUUUUUAAAGGGUUUAAAAGUGUUUUAAAAGAUUUACAAGGGAUUUUUAAUGGGUUUUAAAGUUUUACAAAUGAUUUUAAAAGGGUUUUAAAAGAUGUAUAAGGGUUCUGAAAAGAUUUUUAUAGAAUUUACAAGAAGACCCUUUAAAAACUCUUGUAACUCUUUUU	255	Fail	23/24 nt miRNA;Star length not met	2	0	274	1	293	1	93.86
miRDP2_mature_410	UGGCAAGUUGUCCUUCGGCUAC	22	90	111	AGCCAAGGAUGACUUGCCGGA	21	11	31	AGUAUAAUGCAGCCAAGGAUGACUUGCCGGAACGUUGUUAACCAUGCAUAUGAAUAAUGUGAUGAUUAAUUAUGUGAUGAACAUAUUUCUGGCAAGUUGUCCUUCGGCUACAUUUUGCUCU	121	Pass	NA	1	0	145	256	495	4	81.3
miRDP2_mature_411	AAAGGACUCUAGGUGAAGUAAGCU	24	11	34	AAAACUUCUCCUAGAGUUAAGAGA	24	201	224	GAGAAAAGGUAAAGGACUCUAGGUGAAGUAAGCUAAAGAAGCAGAAAAAGUCUAGUAAAGGUUUUGGGAUUUAUAAAGAAAAGAAAGAGUUCUUUUUAGCUAUUGAAGAUGGGCAAUAGCCCUCGGUUUUAAAAUGUUAAAAACGGGAACCUUAGUUGUUAAAGAAAUCCAAAAUCAGCUAGAUGUAUCAAAGUGUUGAGAAAACUUCUCCUAGAGUUAAGAGAAAAGAAAAGA	234	Fail	23/24 nt miRNA;23/24 nt miRNA star;More than 5 mismatches;Hairpin structure invalid	7	1
miRDP2_mature_412	AACACUUUUAAAAUCUCUUG	20	131	150	AGAAGACCCUUUAAAAACUCUUGU	24	11	34	AGAAUUUACAAGAAGACCCUUUAAAAACUCUUGUAAAUUGUUUUAAAACCAUCUAAAAUCCCUUGUAAAUCUUUUAAAAUCCCUUGUAAAUCUUUUAAAACCCUUUUAAAAUACCUUGUAAAUCUUUUAUAACACUUUUAAAAUCUCUUGUGAAUAUUUU	160	Fail	23/24 nt miRNA star;More than 5 mismatches;No mature or star reads detected	8	0	0	748	809	5	92.46
miRDP2_mature_413	GAUCAUGUUCGCAGUUUCACC	21	93	113	UGAAGCUGCCAGCAUGAUCUA	21	11	31	CGGCAUCUGAUGAAGCUGCCAGCAUGAUCUAAUUAGCUUUCUUUAUCCUUUGUUGUGUUUCAUGACGAUGGUUAAGAGAUCAGUCUCGAUUAGAUCAUGUUCGCAGUUUCACCCGUUGACUGU	123	Pass	NA	1	0	12	900	912	4	100
miRDP2_mature_414	CCUGUCAAUUGGUAUCAAAGCUUC	24	11	34	AGCUCUGAUACCAAAUGAUGGAAU	24	46	69	UUGAUUUGAACCUGUCAAUUGGUAUCAAAGCUUCUAAAUCUUUGAAGCUCUGAUACCAAAUGAUGGAAUCAAAUUAAAG	79	Pass	23/24 nt miRNA;23/24 nt miRNA star	2	0	368	18938	19345	4	99.75
miRDP2_mature_415	UUGGAACUUAUUUACGAUGGCUGU	24	38	61	AGCCAUUUUGUGAAAUAAAUCAUGG	25	11	35	ACAUUUUUGCAGCCAUUUUGUGAAAUAAAUCAUGGAGUUGGAACUUAUUUACGAUGGCUGUCACUGGCUUU	71	Fail	23/24 nt miRNA;Star length not met;Precision less than 75%	3	0	597	9	1279	5	47.38
miRDP2_mature_416	CCCUUUUUUUUUUUGGUUUUUCUCUUU	27	11	37	AGACUGUGAGGCCAAACUUGGCAU	24	73	96	CGUGUUACAUCCCUUUUUUUUUUUGGUUUUUCUCUUUUUGUUUUGUUAAAAAUGUAUGACUCUAUAACUUUUAGACUGUGAGGCCAAACUUGGCAUGUGAUAUAUU	106	Fail	Mature miRNA length not met;23/24 nt miRNA star;More than 5 mismatches;asymmetric bulge greater than 3;No mature or star reads detected	9	1	0	283	355	5	79.72
miRDP2_mature_417	UUCCACAGCUUUCUUGAACUG	21	11	31	GUUCAAUAAAGCUGUGGGAAG	21	123	143	CUCUGUAUUCUUCCACAGCUUUCUUGAACUGCAAAACUUCUUCAGAUUUUUUUUUUUUUCUUUUGAUAUCUCUUACGCAUAAAAUAGUGAUUUUCUUCAUAUCUCUGCUCGAUUGAUUUGCGGUUCAAUAAAGCUGUGGGAAGAUACAGACAG	153	Pass	NA	1	0	158	624	890	3	88
miRDP2_mature_418	UGGAUAUGACGAAAUGGCAAUA	22	11	32	CUGCCAUAUUUUCUGAUCCUAAUU	24	70	93	UGUUUGUGAAUGGAUAUGACGAAAUGGCAAUAAUGUUUUGUGACACCCAGUCUGAUCUUCGUGAUUGAUCUGCCAUAUUUUCUGAUCCUAAUUCUUCUUCAGU	103	Fail	23/24 nt miRNA star;More than 5 mismatches	6	0	82	4	105	1	81.9
miRDP2_mature_420	AAGUGGACUACAGAGUAUG	19	11	29	AGCGUCUGUAGUCCAACGGU	20	109	128	GAAAAAAAACAAGUGGACUACAGAGUAUGAAAGAAAGUCUAGUAGUUUUGGAACGCUCGACAAUUAAAUUCGAUUUUAUUUUUAAAUUGUAAUAUAUAAAUCACAAGUAGCGUCUGUAGUCCAACGGUUAGGAUAAUU	138	Fail	Mature miRNA length not met;No mature or star reads detected	3	0	0	3456046	3550574	5	97.34
miRDP2_mature_421	AAGGGAUUUUAAAAGGGUUUUAAAA	25	11	35	AGAAGACCCUUUAAAAACUCUUGU	24	223	246	AAAGAUUUACAAGGGAUUUUAAAAGGGUUUUAAAAUAUUUACAAGGAAUUUUAAAGGGCUUUCAAAGAUUUACAAAGGUUUUUUUAAAGAUUUUUAAAGGGUUUAAAAGUGUUUUAAAAGAUUUACAAGGGAUUUUAAAAGAGUUUUAAAAGAUUUACAAGAGAUUUUUAAAGGUUUUAAAAGAUGUACAAGGGUUUUUUAAAUUUUUUAAAAGAAUUUACUAGAAGACCCUUUAAAAACUCUUGUAAAUCUUUUU	256	Fail	Mature miRNA length not met;23/24 nt miRNA star	4	0	16	443	495	3	91.63
miRDP2_mature_422	UCUGAGAGCUUUGUGGAAUUCGA	23	189	211	GAUAACAACCUAGCUAAUAUUAGAUC	26	11	36	AGAAUGGUUCGAUAACAACCUAGCUAAUAUUAGAUCUACUAACCAAUAGUUUCCUGAGAAUACCCUAAGUCUGACGUUUUUACUUUCUUGUCUUACAACCUCACAAUCUGCUAUUGCUUCCUUUUGUUUCUUUUUAUUUUCAUUACUAUCUUACUUAGCUUAAUUCAAAACCUUGGUCUAUUGUGUGAUCUGAGAGCUUUGUGGAAUUCGACCCUUAAGUG	221	Fail	23/24 nt miRNA;Star length not met;More than 5 mismatches;No mature or star reads detected	11	0	455	0	526	5	86.5
miRDP2_mature_423	UGCCCAUAGCAUAAUAUUUCCUUAU	25	245	269	AAGGCUGAGUGAAAUGUGGUAUA	23	11	33	UAGAUUCUGUAAGGCUGAGUGAAAUGUGGUAUAAAUUGUAAGACAUAUUGCAAAAAGUGGUAGAUUUUGUAAGAUUCCCUUAUAUAAAGUGGGGAGAAAGAAAAGUGAAUGAAGAGAGAGAAAAAGUAAAGGUUGCUAACCAUAGUUAGUUUGGAUUGGUUAGGUUGGAUUGAGGGUGUAGUGAUAAAAAAAACUUAGAAAAGUGCCAAAUAGUACUCCAUAACCAAAUUAAGUUUCAAAAAAAUGCCCAUAGCAUAAUAUUUCCUUAUAUAUAUAUGA	279	Fail	Mature miRNA length not met;23/24 nt miRNA star;More than 5 mismatches;No mature or star reads detected	7	0	0	287	808	5	35.52
miRDP2_mature_424	GCUCCUUGAAGUUCAAUGG	19	11	29	UUUGGAUUGAAGGGAGCUC	19	172	190	AAGAGGAAGAGCUCCUUGAAGUUCAAUGGAGGGUUUAGCAGGGUGAAGUAAAGCUGCUAAGCUAUGGAUCCCAUAAGCCUUAUCAAAUUCAAUAUAAUUGAUGAUAAGGUUUUUUUUAUGGAUGCCAUAUCUCAGGAGCUUUCACUUACCCCUUUAAUGGCUUCACUCUUCUUUGGAUUGAAGGGAGCUCUUCAUCUCUC	200	Fail	Mature miRNA length not met;No mature or star reads detected	3	0	0	50934	52695	5	96.66
miRDP2_mature_425	CUGCCAAAGGAGAUUUGCCCUG	22	90	111	GGGUAAGAUCUCUAUUGGCAGGA	23	11	33	AUGCAUUACAGGGUAAGAUCUCUAUUGGCAGGAAACCAUUACUUAGAUCUUUGCAUCUCUUUAUGCAUUGCUUUUAAUUAGUGAGUUAUCUGCCAAAGGAGAUUUGCCCUGUAAUUCUUCU	121	Pass	23/24 nt miRNA star	1	0	10	54	64	3	100
miRDP2_mature_427	UUUUUUUUACUGCGAGGCCAUUUAUAU	27	6	32	AAAAGAGACUGCAUAAUAGAAAUA	24	255	278	CUUUUUUUUUUUUACUGCGAGGCCAUUUAUAUAUUUGGAUUUGGAUUUCUCUGUAUUUGUGUGUACUUCUGUGUUUUUCCGCCAAUAAUGGUGGUAUUUGGUGUAAGAACAGUUUCAGCAAAGAAAAGCUCUCACUUCCAUGGAAUUCUCUUGGAUUCCAGUUUACAUACUCCCUCCGUUUUCACAAUAUAAGUUGUUUUAGCUAAAAGCACACAAAUUAAGAAUAUUUACUUUUAAAAACUUCAACCAAUUAUAAAAGAGACUGCAUAAUAGAAAUAAUCAUAAAAU	288	Fail	Mature miRNA length not met;23/24 nt miRNA star;More than 5 mismatches;No mature or star reads detected	7	0	0	552	1043	5	52.92
miRDP2_mature_428	AAGGGAGUAACUGAUAAGCAAUGA	24	192	215	AUUGUUGAUAAGUAAUACUCAUAUUC	26	11	36	UAUAUGAGUUAUUGUUGAUAAGUAAUACUCAUAUUCUGAAGUGAAUAUAAGAUCUUACAUAGCUAGUCAAAUUAAAUUUAAUAUCGUUUAUAUUAGAAUCUAAAAUUUUAAUUAUUAUCUCGUUAUUGUUUUAUUAACAUAUGAUUGAUUAUUAAAAUACAUGGAAGUAAUUUUGAUUAUAAGAUCUCAUUAAGGGAGUAACUGAUAAGCAAUGAAAAGUAAAUU	225	Fail	23/24 nt miRNA;Star length not met;More than 5 mismatches	7	0	885	1	986	1	89.86
miRDP2_mature_431	CUUGUUGAUCUCAAUAGCAUU	21	11	31	UGCGAUUGAGAGCAACAAGAC	21	191	211	UUUCUUAUGUCUUGUUGAUCUCAAUAGCAUUGAUACAAUGUAUAUAUAUGCAAUUUAGAAUAUGUUUUUCCUAAUUUGAAUAAGAAAUAGAUAAACAUGAAUAAGUAUAUAUAUAUUUCCUAUUUAGAAUAUUUAUUUAUUCAAAUUAGGUGAAACAUAAUCUAGGUUGUAUAUAUAUAUGUUAUACCAAUGCGAUUGAGAGCAACAAGACAUAAUAAAGA	221	Fail	Precision less than 75%	2	0	10	344	598	5	59.2
miRDP2_mature_432	GUGGUUUUGUUUUUCAGAAGG	21	156	176	UUCCGGAUGGAGAAGACGCGCUA	23	11	33	AGUAUUUGCCUUCCGGAUGGAGAAGACGCGCUAAAGUUUCUUUCACUAUGGUAAAUCAAGUUACGGGAGAACUCUCCCAACAACAAGGUGAUUGUUUCUACUACUCUCUCCACUUUGUUGGAGUAUAGCUCUUGUCAUGCUUUCAAGUUUGUUUUGUGGUUUUGUUUUUCAGAAGGAGUAUACUGG	186	Fail	23/24 nt miRNA star;No mature or star reads detected	3	0	0	520	645	5	80.62
miRDP2_mature_433	UGACCGAACUGUACAAUGCGGUGC	24	53	76	ACCGUAUUAUUAUCACAAUUUAUAUC	26	11	36	AAGCAUCUAAACCGUAUUAUUAUCACAAUUUAUAUCAUUUACAAUUUAAUGGUGACCGAACUGUACAAUGCGGUGCGUUUCAAAUA	86	Fail	23/24 nt miRNA;Star length not met;More than 5 mismatches;asymmetric bulge greater than 3;No mature or star reads detected	8	1	287	0	398	5	72.11
miRDP2_mature_434	UAUUUGCACGUCAGUCUGAUCCCAU	25	68	92	GGGAUAUGAUGACAAAAAUACG	22	11	32	UCUGGAACUUGGGAUAUGAUGACAAAAAUACGAUAUCUCUAAGGCUAAUUGCUGUGCGGAUGAAAUGUAUUUGCACGUCAGUCUGAUCCCAUUAUGUAUAUA	102	Fail	Mature miRNA length not met;More than 5 mismatches	7	0	24	265	303	4	96.36
miRDP2_mature_436	GUUUGUUUUGAUUUGGUUCCCUUC	24	163	186	AGGGAAUUGGACAUGUUUAGGCAC	24	11	34	GUGGAUAAAUAGGGAAUUGGACAUGUUUAGGCACUUCUACAAACUUUUAUUCCUUUUGAGGCACUUCUCACGUACAAGGCACUUUUCCUUGUUUUUGAAAAAUAAAUGGACAAUUAUAUCCCCACUCAUCUAAACCAAAAAUUUACUUACCCGGUUAGAAAUGUUUGUUUUGAUUUGGUUCCCUUCUAAUAAAUCC	196	Fail	23/24 nt miRNA;23/24 nt miRNA star;No mature or star reads detected	4	0	0	1379	1779	5	77.52
miRDP2_mature_437	AAGAUAAGCGCCUUAGUUCUGA	22	95	116	AGAGCUAAGGCGCUUAUCUUCU	22	11	32	CUCAAAGCUCAGAGCUAAGGCGCUUAUCUUCUUUGAUAUUGCAUGGAGUAUGCUUCUACUUCUCUAGGAGAUGCGUUUUAUGGAAAUAUCAAAGAAGAUAAGCGCCUUAGUUCUGAAGAUAAGCGC	126	Pass	NA	0	0	461	10	479	4	97.51
miRDP2_mature_438	ACCCAUCAUUAACAUCUCUAUUUUUG	26	71	96	GAAAAAGUAGAUGUAUGGGCUUA	23	11	33	UUUUUUUCCAGAAAAAGUAGAUGUAUGGGCUUAAAUUUUUAUGUGGGUUUUGGAUACCCAGUGAAUUUUAACCCAUCAUUAACAUCUCUAUUUUUGGGGAUAUGGU	106	Fail	Mature miRNA length not met;23/24 nt miRNA star;More than 5 mismatches;asymmetric bulge greater than 3;Precision less than 75%	6	1	1	1725	2264	5	76.24
miRDP2_mature_439	GGCAAGUUGUCCUUGGCUAC	20	11	30	AGCUAAGGAACAAUGCAGA	19	84	102	UAACAUGAUCGGCAAGUUGUCCUUGGCUACACGUUACUUUGUGUCGCGCAUAGGUGUUAUAUGGUAAAGAUCGCAAGAACUCAAGCUAAGGAACAAUGCAGAAAGAGGUAAC	112	Pass	NA	2	0	118	3	139	2	89.17
miRDP2_mature_440	GAUUCUCUGUGUAAGCGAAAG	21	78	98	UUCGCUUGCAGAGAGAAAUCAC	22	11	32	AUUAAGUACUUUCGCUUGCAGAGAGAAAUCACAGUGGUCAAAAAAGUUGUAGUUUUCUUAAAGUCUCUUUCCUCUGUGAUUCUCUGUGUAAGCGAAAGAGCUUGCUCC	108	Pass	NA	1	0	1190	60487	62235	5	99.34
miRDP2_mature_441	CAACUUUUUUAUUUAUUGUGUUGA	24	11	34	AAUACGUGAACUUUGAGGUCGGCC	24	243	266	UCUCUAUUGGCAACUUUUUUAUUUAUUGUGUUGACAGGUUUCAAUUUGUGGCAAUAAAAGAGAAUUUGUCUUCAAUUCUAUUUAAUCAUAUUGUGUGAUUUUAAGUGUUAAUUAAGAAGAUAGUCAAAAUUUUGAGUCUUAUUACAGCUUUAUUACCAUGAUUUGUUUUGGUAAGUUUAAGCAUGGAUUUUUAUUUGGGAAAAAUGUCGUUUUAUACGUGAACUUUCAAAAAGUGGCCAUUCAAUACGUGAACUUUGAGGUCGGCCAAAUAAAACA	276	Fail	23/24 nt miRNA;23/24 nt miRNA star;More than 5 mismatches;No mature or star reads detected	6	0	0	1695	2183	5	77.65
miRDP2_mature_442	AUCUGCCGACUCAUCCAUCCA	21	11	31	UGUGAAUGAUGCGGGAGAUAU	21	76	96	GGGUAGAAAUAUCUGCCGACUCAUCCAUCCAAACACUCGUGGUAGAGAAACGAUAAAUUUAAACCGCAGUGACUGUGUGAAUGAUGCGGGAGAUAUUUUUGAUCCU	106	Pass	NA	5	0	51	462	616	1	83.28
miRDP2_mature_444	AAUCUAUUUUGGUUCACAGAUUAG	24	2	25	AAUCUGUAGACCAAAAUAGAUGGU	24	255	278	CAAUCUAUUUUGGUUCACAGAUUAGUUAAGCAUUAUUGUCUUCACCUACACGUUUAUAAUUGCAUAUAAUUUUAUUUAAAUAAUAUGUUAUAUCAGAGACAAGUUCAUAUCGAAUGAGUAAUAAAAUCAGAUCAGGAACAAAUUCAGAUCGAAUGGUAGACAAGAUAAUAUGAUAUAACUUGAUUUUUUGGUUAUUUUGCAAUAGAAAGAAAAAAAUCAAUAAAUCGGGUCGGAGAAGACAAUAAUGCUCAACUAAUCUGUAGACCAAAAUAGAUGGUGAAAAAUCUA	288	Fail	23/24 nt miRNA;23/24 nt miRNA star;No mature or star reads detected	1	0	0	487	775	5	62.84
miRDP2_mature_445	CGAUCCCCGGCAACGGCGCCA	21	121	141	GCACCGUUGCCGGGGAUCGAC	21	11	31	AUCAAAUUUGGCACCGUUGCCGGGGAUCGACCCGGGUCACCCGCGUGACAGGCGGGAAUACUUACCACUUAGUACAACGACCCAAUAUAGUGGUAAGUAUUCUCGCAUGUCACUCGGGUUCGAUCCCCGGCAACGGCGCCAAAUUUGAUAU	151	Fail	No mature or star reads detected	1	0	745	0	826	5	90.19
miRDP2_mature_446	CCCGUCUUGUAUCAACUGAAU	21	81	101	UCGCUUGGUGCAGGUCGGGAA	21	11	31	GGUCUCGGAUUCGCUUGGUGCAGGUCGGGAACUGAUUGGCUGACACCGACACGUGUCUUGUCAUGGUUGGUUUGUGAGCUCCCGUCUUGUAUCAACUGAAUCGGAGUCCGA	111	Pass	NA	2	0	87	127818	128005	4	99.7
miRDP2_mature_447	AGGCAGUGAUGAACGAGAAUGUCA	24	251	274	GCUCUCAUAUUCCAUUGCCUUG	22	11	32	CUUGCUAUUGGCUCUCAUAUUCCAUUGCCUUGCGGAGCGGCGUCGCUGCUUUUACCGUUUGGGACCGGCCAUGAGAUCUAUAUUCCCCUGUAUUUUGGUUUUCAGUUUUAUCUAGUUAGGAUUGUAUUUAGCCAAUGAGGACAUCAGAUUAUAAAAGAACACCAUCUUUCGGGACUGAUUAACAUUGAUGAUACUUCUGCAAUUCUGAGGCUAUUUUUUUGAUGAGUUUUGUUUUUGAUUAGUAUAGAAAAGGCAGUGAUGAACGAGAAUGUCAUGCACCACUC	284	Fail	23/24 nt miRNA;No mature or star reads detected	5	0	3542	0	4478	5	79.1
miRDP2_mature_448	GAAGAAUGAGGAAUGAAGAUCGAC	24	126	149	GGAUCAUUGGGUUCCCUAUACACCAU	26	11	36	GUUUAAGAUUGGAUCAUUGGGUUCCCUAUACACCAUCUUCUAGGGUUUAGAUUUCUUUUACUAAAAUGGAUUUAUUGGGUUCAAAAGGUAGAAGAAGAUCAAUAAAUUUUCUGGAAAAAAAAAAUGAAGAAUGAGGAAUGAAGAUCGACGAAGAAUGAA	159	Fail	23/24 nt miRNA;Star length not met;More than 5 mismatches;No mature or star reads detected	9	0	318	0	1698	5	18.73
miRDP2_mature_450	GAUCUAUUUUGAUCCACAGAUUAG	24	11	34	AAUCUGUGGACCAAAAUAGAUGGU	24	242	265	AAAUUUUUGCGAUCUAUUUUGAUCCACAGAUUAGUUGAGCGUUAUUGUCUUCACCUACACGUUAACAUAUUUUAAUAAUAUGUUAUAUCGGGACAAGUUCAUAUCGAAUGAGUAAUAGAAUUGGAUCGGGGACAAAGUCAGAUCGAAUGAUAGACAAGAUAAUAUGUAAUAACUGAAUAUUUUUGUUGUUUUACAAUAGAAGAAAAAAAAAUCGUGUCGGUGAAAACAAUAAUGCUCAACUAAUCUGUGGACCAAAAUAGAUGGUAAAAAAUGAU	275	Fail	23/24 nt miRNA;23/24 nt miRNA star;No mature or star reads detected	1	0	0	875	1322	5	66.19
miRDP2_mature_451	GGACUGUUGUCUGGCUCGAGG	21	11	31	UCGGACCAGGCUUCAUUCCCC	21	124	144	UCUUUUGAGGGGACUGUUGUCUGGCUCGAGGACUCUGGCUCGCUCUAUUCAUGUUGGAUCUCUUUCGAUCUAACAAUCGAAUUGAACCUUCAGAUUUCAGAUUUGAUUAGGGUUUUAGCGUCUUCGGACCAGGCUUCAUUCCCCCCAAUUGUUG	154	Pass	NA	4	0	294	157363	157723	4	99.97
miRDP2_mature_452	UGUCGAUCUUCUCAUCUAU	19	11	29	AGGUGAAGCUUAGAGGUCGUCGGU	24	90	113	GAACGUAAAUUGUCGAUCUUCUCAUCUAUAUCAUCUGCAAUAAAAUAAAAUUUAACUCAAGUGUCGUUAGCUCAAUUGAUAAAGAUAUUAGGUGAAGCUUAGAGGUCGUCGGUUCGACGUUAG	123	Fail	Mature miRNA length not met;23/24 nt miRNA star;More than 5 mismatches;asymmetric bulge greater than 3;No mature or star reads detected	6	1	0	542	1126	5	48.13
miRDP2_mature_453	AAGGGAUUUUUAAAGAGUUUUAAAA	25	11	35	AGAAGACCCUUUAAAAACUCUUGU	24	234	257	AAAGAUUUACAAGGGAUUUUUAAAGAGUUUUAAAAAAUUUUCAAAAGAUUUUUAAAGGGCUUUAAAAGAUUUACAAGAGUUUUUAAAAGAUUUUUAAAGGCUUUAAAAGUGUUUUAAAAGAUUUACAAUGGAUUUUUAAAGAGUUUUAAGAGAUUUAUAAGAGAUUUUUAAAGGGUUUAAAAGGGUUUUAAAAGAUUUACAAGGGUUUUUAAAAGAUCUUUAAAGAAUUUUCAAGAAGACCCUUUAAAAACUCUUGUAAAUCUUUUU	267	Fail	Mature miRNA length not met;23/24 nt miRNA star;Precision less than 75%	4	0	3	748	934	5	80.41
miRDP2_mature_454	AUGAGAGAAGGAAUUAGAUUC	21	11	31	AUCUAACUCACUCUCUGAUCA	21	268	288	UAUAUAUUUGAUGAGAGAAGGAAUUAGAUUCAUGAAAAUAUUAAUCAUUUUAAGGUUAGUAGUACUUAUUGGCUGUUCUUGCAAAACCAAUGGUAAAGUAUGUGAUGAAACCAUUAGAACUUUUUGAUUCAAGCAUCUGAGUGUUCUAUCAGAGGGUUAGAGCCAAUCUAAGUUAAGAACUAUAUUUGGGGUCUCAUCACAUUACCAUUGGUUUCAAAAGAACAGUGAGAAGUCCUAUUCACCGUAUACAGAUUGGUCUUUUCAGGAAUCUAACUCACUCUCUGAUCAA	289	Pass	NA	4	0	29	1	36	1	83.33
miRDP2_mature_455	AGAAUCUUGAUGAUGCUGCAG	21	91	111	GGAGCAUCAUCAAGAUUCACA	21	11	31	GUUCGCUGUUGGAGCAUCAUCAAGAUUCACAAAUCAUCAAGUAUUCGUGUAAAUAAACCCAUUUAUGAUUAGAUUUUUGAUGUAUGUAUGAGAAUCUUGAUGAUGCUGCAGCUGCAAUCAG	121	Pass	NA	1	0	4056	191	4287	4	99.31
miRDP2_mature_456	ACUCAACCUCUUCUUCAGUCUCUC	24	11	34	AAGACUGAAGUAGAGAUUGGGUUU	24	50	73	GGUUUCGAAAACUCAACCUCUUCUUCAGUCUCUCUCUUUCCAAAAGGGAAAGACUGAAGUAGAGAUUGGGUUUCCGAUACCUU	83	Fail	23/24 nt miRNA;23/24 nt miRNA star;No mature or star reads detected	3	0	0	265	371	5	71.43
miRDP2_mature_457	UUGUUUUAAUUAUUUCCUUAUCGACUA	27	11	37	UCCGAAAGGAAAUCUGCGGUUAAAUUACGG	30	118	147	UUUGUUUGUUUUGUUUUAAUUAUUUCCUUAUCGACUAUUCACUGUAUUUUUUAUCUUCGAUCUCAAAUCUUAUUGAUGCAAAACCUGUCUCGGGUAAAUACCAUUGUAAACUAUGGCUCCGAAAGGAAAUCUGCGGUUAAAUUACGGAUAAAGGACAGUGCGGUUCAAAUAAUAA	175	Fail	Mature miRNA length not met;Star length not met;More than 5 mismatches;asymmetric bulge greater than 3;No mature or star reads detected	7	1	0	8	2624	5	0.3
miRDP2_mature_459	UGGAGAAGCAGGGCACGUGCG	21	11	31	CACGUGUUCUACUACUCCAAC	21	74	94	UAACACUUGAUGGAGAAGCAGGGCACGUGCGAACACAAAUGAAAUCGAUCGGUACUUGUUGAUCAUAUUUUCGCACGUGUUCUACUACUCCAACACGUGUCUCU	104	Pass	NA	2	0	160	2	162	2	100
miRDP2_mature_460	UACCCAGGCUUAUAAGCCCAAGUG	24	11	34	CAAUGGGCUAAUAGAGUUAGGCAUU	25	206	230	GACUAAAAAGUACCCAGGCUUAUAAGCCCAAGUGAAUUAUGCUUUUAUUCUAGUUUUUGGGUUAAAAUAUGCUCAUAUUUACAAAAGCCUCUUGUUACUUGCUAUAUAGCAUAAUGGAUAAAGUGAAAGAAGGAUAAAGAUAUCUUGUUUUAUAGGGGAGCAAUAGGUGCUUUUUGGCCCAAAAAUUUGAAAUUUAGCAUUUUUACAAUGGGCUAAUAGAGUUAGGCAUUUUCUAUGAAC	240	Fail	23/24 nt miRNA;Star length not met;More than 5 mismatches;No mature or star reads detected	6	0	0	953	1192	5	79.95
miRDP2_mature_461	UUGAAUUGAAGUGCUUGAAUU	21	245	265	UUCAAGGACUUCUAUUCAGAA	21	11	31	UCCGGUUUCAUUCAAGGACUUCUAUUCAGAACAAACUUCAUGAUUUCUGAACUAAUUGGAUAUGAUAAAUGGUAACAAGUAUUCACUUGCAUUCAAGGGACAAAAAAUCAUUGGGAUAUAUGAUUAUGACAAACACGAUUGGAAGCUGAAUGGUUGCGGGAGGCAAGCAGUGGGAUAAUGAUCUGCAAGUGGAAACUUCUUACUUUUAUCAUAUCCCAUCAGCUCGAAAGUCUUGAUGUUAGUUUUGAAUUGAAGUGCUUGAAUUACACCAGAUU	275	Pass	NA	2	0	1547	96	1893	2	85.49
miRDP2_mature_462	UUCCGGAUGGAGAAGACGCGCUA	23	11	33	GUGGUUUUGUUUUUCAGAAGG	21	156	176	AGUAUUUGCCUUCCGGAUGGAGAAGACGCGCUAAAGUUUCUUUCACUAUGGUAAAUCAAGUUACGGGAGAACUCUCCCAACAACAAGGUGAUUGUUUCUACUACUCUCUCCACUUUGUUGGAGUAUAGCUCUUGUCAUGCUUUCAAGUUUGUUUUGUGGUUUUGUUUUUCAGAAGGAGUAUACUGG	186	Fail	23/24 nt miRNA;No mature or star reads detected	5	0	520	0	645	5	80.62
miRDP2_mature_463	UCAAGGAACGGAUUUUGUUAAC	22	11	32	UAACAAAAUCCGUCUUUGAAG	21	83	103	UUCUUACUUUUCAAGGAACGGAUUUUGUUAACUAAAUGAUUCACACCCUUGAAGAAACACGAUCUCGUGUGAAUCAUUUCGUUAACAAAAUCCGUCUUUGAAGAGUAAGUAUA	113	Pass	NA	1	0	43	1	46	1	95.65
miRDP2_mature_464	UAGAGUUUUCUGGAUACUUA	20	11	30	AGUAUCCAGAAAACUCUAAAU	21	74	94	UUUUUCAAAUUAGAGUUUUCUGGAUACUUAUUAGUUACUAACAAAGAGAGGGCUUCUUCGAUAUUAACUUUUAAGUAUCCAGAAAACUCUAAAUUUGAAACAAA	104	Pass	NA	0	0	48	17	72	1	90.28
miRDP2_mature_465	AAAGGGACGGUUACAAAGCGAAAA	24	11	34	UUGGCUACCUUUUUAUUAG	19	230	248	UUAAAAAUUUAAAGGGACGGUUACAAAGCGAAAAAUAAUAUAAACGUGACUAACUUUAAGAAUACGAACAAAAAAUAAGGAAUCAAAUCUUCUAACUCGCAAAAGAUUACAUGUGUCGAGAAGAUUUGAAAUUUUUUGUUACAUUCGAGAAAAGUUUACGCGAUUCUCGCAUACUAUAAAAUUCAAAUCUUAAACAAAUAAAAUUGUUUAAAUAUUGUAUAUAUAACUUUUGGCUACCUUUUUAUUAGAAUUAAAAUC	258	Fail	23/24 nt miRNA;More than 5 mismatches;asymmetric bulge greater than 3;No mature or star reads detected	8	1	1011	0	1310	5	77.18
miRDP2_mature_466	UAUGUUUAGAUUGUGAGACGGUG	23	11	33	CUUCUUACACUAAAAAUAUA	20	51	70	UUUUUGGUUAUAUGUUUAGAUUGUGAGACGGUGAAAUUUUAAAAAAUUUCCUUCUUACACUAAAAAUAUAACAUGUCUUU	80	Fail	23/24 nt miRNA;No mature or star reads detected	4	0	1421	0	3354	5	42.37
miRDP2_mature_467	GCACUACGUGACAUUGAAACUG	22	11	32	UUUUCGAUGUCUAGCAGUGCCAA	23	93	115	UUUAAACGUUGCACUACGUGACAUUGAAACUGUCUUUCAACAUUCCAAUAUUUCAACUUUCGAAUACCCAAUAUUUGGUUUGUUCAAAGACAUUUUCGAUGUCUAGCAGUGCCAAUGUUUAAAAU	125	Pass	23/24 nt miRNA star	4	0	103	3159	3286	1	99.27
miRDP2_mature_468	AAAUCCCAACAUCUUCCACCU	21	11	31	AUGGAAGAUGCUUUGGGAUUUAU	23	62	84	ACAACUAAAUAAAUCCCAACAUCUUCCACCUUACCGGCCUUGAACAUUGAUAGCUGUUAAAAUGGAAGAUGCUUUGGGAUUUAUUUUGUAGUCU	94	Pass	23/24 nt miRNA star	1	0	5	173	235	1	75.74
miRDP2_mature_469	UAUGUUUAGAUUGUGAGACGGUG	23	52	74	CAGUUUUUUUUUAAAAUUUAUAUA	24	11	34	CCUAGAUUCUCAGUUUUUUUUUAAAAUUUAUAUAUCCCUAUUUUUUUGUUAUAUGUUUAGAUUGUGAGACGGUGAAAUUUUAGA	84	Fail	23/24 nt miRNA;23/24 nt miRNA star;More than 5 mismatches;No mature or star reads detected	6	0	1421	0	3328	5	42.7
miRDP2_mature_471	GAAUAAUGAGGCAAACCACCGGUU	24	11	34	CUGUAGUAGUGAUUUAAAAUCUAGAAUUGUUCGAGAAUAAUCCUAAUUUACUUCUAGAUUUACUACUAAGAUAUUUCUUGAGAAUUUCCCUAAACAUGAUAUUUUAAUCAAUUGAAUCUACAAUCUCUUUUGUUGCUUUCUUGUCUUUUAUUUUC	155	38	192	UAAACAUAGUGAAUAAUGAGGCAAACCACCGGUUACACUGUAGUAGUGAUUUAAAAUCUAGAAUUGUUCGAGAAUAAUCCUAAUUUACUUCUAGAUUUACUACUAAGAUAUUUCUUGAGAAUUUCCCUAAACAUGAUAUUUUAAUCAAUUGAAUCUACAAUCUCUUUUGUUGCUUUCUUGUCUUUUAUUUUCUUAAUAUUUUGUGUUUAGCUUAAUUCGAAACUGUUAGUCUAUUGUGUGAUCUGAGAGCUUUGUGGAAUUCGAUCUCCAAGUG	274	Fail	23/24 nt miRNA;Star length not met;More than 5 mismatches;No mature or star reads detected	67	0	0	0	348	5	0
miRDP2_mature_472	CAUAACACAUGCAUAUCUUUUUUUGU	26	156	181	AGAGAAAGAGAUAGAAGAUAUGAG	24	11	34	UGUUAUAAACAGAGAAAGAGAUAGAAGAUAUGAGUGUAUUAUUCCAUUGAGAUAAAGGGUUCUUUAUAUAGGAGUACAAGGAAAGGGUAAAACCCUAGAAACAUCUAGAUGAUGGGCUUAGAUGAUGGGCCUUAUAAUGGGCAUCCAUUUUUAUUCAUAACACAUGCAUAUCUUUUUUUGUUUGUUAAUUA	191	Fail	Mature miRNA length not met;23/24 nt miRNA star;More than 5 mismatches;Precision less than 75%	11	0	1	336	9876	5	3.41
miRDP2_mature_473	AAGAGUGUUUGGAUGGAAUAAUUU	24	48	71	AAAAUUCGGUCAAAGAUCUUAA	22	11	32	CUAAGUCACCAAAAUUCGGUCAAAGAUCUUAAGAGAACCCCACAGUUAAGAGUGUUUGGAUGGAAUAAUUUCAGGAUAGGU	81	Fail	23/24 nt miRNA;More than 5 mismatches;No mature or star reads detected	7	0	548	0	913	5	60.02
miRDP2_mature_474	ACGGGACUGGGUUAUAUGGUAGGA	24	106	129	UUAAAUAUAAUCAAGGUCGAUAUU	24	11	34	AGGAAAAAUCUUAAAUAUAAUCAAGGUCGAUAUUGUAUUUUUUUUAAGUUUCAAAUUUUAUAAUAUUGAAAUUUAUAAGAAAAUAAGAAAAUUAUGUUUAAUUUCACGGGACUGGGUUAUAUGGUAGGACGGGUUUGGG	139	Fail	23/24 nt miRNA;23/24 nt miRNA star;More than 5 mismatches;No mature or star reads detected	7	0	1495	0	2885	5	51.82
miRDP2_mature_475	AACCUGUAGUAUACCGCAUGUAAG	24	11	34	UCACCUGUAGUAUACCAUCUUGUAUUAA	28	214	241	UCUAGAUAUUAACCUGUAGUAUACCGCAUGUAAGCUUAUAUUUUAGUUAAACUAAAAACUUUUAUUGUAAAGAUGAUUUAAAAAUAUAUGAUAUUAUUUUAUUUGAUUUUAAAUGUAUAGUAAACUGUGAGUUGUAUAUGUUUUGUUGAUAUUAUCUAUAUUGUUUAGUGUUUAAGAUUAUACACUUGUAGUUUGAUUGUUAAUUUAAGAGUUUCACCUGUAGUAUACCAUCUUGUAUUAAUAUCGAUCUA	251	Fail	23/24 nt miRNA;Star length not met;More than 5 mismatches;Precision less than 75%	10	0	171	31	4141	5	4.88
miRDP2_mature_476	UCAGCUGAGCUUUCUCGUCAUC	22	11	32	UGAUUGGAAAUUUCGUUGACU	21	73	93	UUUCAAGAAGUCAGCUGAGCUUUCUCGUCAUCACUUAUUAGUAAAUAUAGUCUCUAUAUUUUUGAUGAGUGAUGAUUGGAAAUUUCGUUGACUCAUUACUCUU	103	Pass	NA	3	0	267	197	467	1	99.36
miRDP2_mature_477	UUCAUCGAAGAUUUAAAUCAACGUUUUC	28	11	38	AUAAGUUGAAGAUUUUUGUGACAU	24	40	63	UUUAUUUUGUUUCAUCGAAGAUUUAAAUCAACGUUUUCAAUAAGUUGAAGAUUUUUGUGACAUUUUUCCCAAA	73	Fail	Mature miRNA length not met;23/24 nt miRNA star;More than 5 mismatches;No mature or star reads detected	8	0	0	341	418	5	81.58
miRDP2_mature_478	AGGACCCACAUAUCUGAAAAUGGA	24	11	34	UAUUUUGUAACGGUGGAUUUGUAU	24	215	238	GGAAAAAUGUAGGACCCACAUAUCUGAAAAUGGAACAAAAAUACCUUGCAAUUGGUAAAAAAACUGAAGAACAAAGAGGAACACGACUUUCCUACUCAUUCAUUUACCUCAAAAGUGGUUACCAAUCGGAGCCUAUAACUAAAAAUGAACACUUAUAAACGACCAAAAAAAAAAAAUGAAUCAGUACAUCAUAAAAUUUGACCUAAUUUCGUUCUAUUUUGUAACGGUGGAUUUGUAUAUGAAUUAGG	248	Fail	23/24 nt miRNA;23/24 nt miRNA star;More than 5 mismatches;Precision less than 75%	9	0	155	3	259	5	61
miRDP2_mature_479	GGAAUGUUGUCUGGAUCGAGGA	22	161	182	UUCGUCUCCGCCACUCAUCAUUCCCU	26	11	36	AAAGCCCAUCUUCGUCUCCGCCACUCAUCAUUCCCUCAUCAUAACACCAUCAUCACCAUUCACCAACCUCUCUCUCUCUCUCCUCUAUCACUCUCUACAACAAAAAUUUGUGAAUCUGCUAAGAUCGAUUAUCAUGAGGGUUAAGCUAUUUCAGUUGAGGGGAAUGUUGUCUGGAUCGAGGAUAUUAUAGAU	192	Fail	Star length not met;More than 5 mismatches;asymmetric bulge greater than 3;No mature or star reads detected	9	1	2783	0	2898	5	96.03
miRDP2_mature_480	GGAAUGUUGUCUGGCACGAGG	21	11	31	UCGGACCAGGCUUCAUUCCCC	21	123	143	CCUUUUGAGGGGAAUGUUGUCUGGCACGAGGCCCUUAACUUAGAUCUAUAUUUGAUUAUAUAUAUAUGUCUCUUCUUUAUUCAUUAGUCUAUACAUGAAUGAUCAUUUUACGGUUAAUGACGUCGGACCAGGCUUCAUUCCCCUCAAUUAUAU	153	Pass	NA	4	0	18	116183	116220	4	99.98
miRDP2_mature_481	GCUCUCUAUACUUCUGUCACC	21	157	177	UUGACAGAAGAUAGAGAGCAC	21	11	31	AUGUUGGUUGUUGACAGAAGAUAGAGAGCACUAAGGAUGACAUGCAAGUACAUACAUAUAUAUCAUCACACCGCAUGUGGAUGAUAAAAUAUGUAUAACAAAUUCAAAGAAAGAGAGGGAGAGAAAGAGAGAGAACCUGCAUCUCUACUCUUUUGUGCUCUCUAUACUUCUGUCACCACCUUUAUCU	187	Fail	No mature or star reads detected	1	0	0	1327052	1327084	5	100
miRDP2_mature_482	AAAUGGAGAAGGCACUUUAGAUA	23	256	278	CCUGAAAAAUGUGCCAUUCCUAAUGC	26	3	28	UGCCUGAAAAAUGUGCCAUUCCUAAUGCUGUGCCUUUUGACCCCAAAACGGAUUGUGACAGGUUUGUAGAACAUAUUUGGCUUAAAAUGUUUUGAAUUAUUUGCACUAUCUCGAUAGAACUUUAAGAUUUUCUUUGUAAAUAAAGUUCUGAGAAGGUUAAAAAAUUGAUGGUUAUGUAAAAUUUCAUUGAUUUUAAAAAGAGAAUAUUACGUGAUUAGACACUUUUUUGAAAGUUAAUUCCUAAUUAGCCACUUUAAAUGGAGAAGGCACUUUAGAUAAAUUAUUUUA	288	Fail	23/24 nt miRNA;Star length not met;More than 5 mismatches;asymmetric bulge greater than 3;No mature or star reads detected	9	1	1483	0	1944	5	76.29
miRDP2_mature_483	GAGCGGUGAAGAUAGAACAAA	21	222	242	UGAUUCCUUCUUCUCCUUUCUC	22	11	32	UCUACUCUCUUGAUUCCUUCUUCUCCUUUCUCGAUCUCUCUCUAUCAAACAAACAAAAUUUGCUCUCUCUGUGUUCUUGGAGCAACCGAGUCAAAACGCUCCGUUUUGCUUUCUCAGUUUAGUUUAUGUAAUUUGAUAAGUAGUAAUUUCACAACAAGUCGCUCUCGUCUAGUGGUUUGCGUAUUAAUCAAUUUGUGCGACACGAGUUCGAUCGACUUUAAGAGCGGUGAAGAUAGAACAAAUUAUGUGACG	252	Fail	No mature or star reads detected	4	0	2437	0	3381	5	72.08
miRDP2_mature_484	CGCUAUCCAUCCUGAGUUUCA	21	63	83	AAGCUCAGGAGGGAUAGCGCC	21	11	31	AGAAUCUGUAAAGCUCAGGAGGGAUAGCGCCAUGAUGAUCACAUUCGUUAUCUAUUUUUUGGCGCUAUCCAUCCUGAGUUUCAUUGGCUCUUC	93	Pass	NA	1	0	499	42551	43724	4	99.18
miRDP2_mature_485	UAGGUCAUGCUGGUAGUUUCACC	23	130	152	UUAAGCUGCCAGCAUGAUCUUGU	23	11	33	CCAGUAGCAGUUAAGCUGCCAGCAUGAUCUUGUCUUCCUCUCUUAGGUUUCAUAUAUAGUUAAUAAAUAUUUUAUAUAUUUCUUGUUCUUACAAGAUUAUAUGAUCAUAGCUUAGAGAGAGAGAGAGACUAGGUCAUGCUGGUAGUUUCACCUGCUAAUGAU	162	Pass	23/24 nt miRNA;23/24 nt miRNA star	2	0	607	1733	2714	4	86.27
miRDP2_mature_486	CAUGGUCAGAUCCGUCAUCCC	21	87	107	GAUGAUGAAUCCGACCAUGAU	21	11	31	CUAUAAGCGGGAUGAUGAAUCCGACCAUGAUGGUGUUGCAGAAAUUUAUGUAUGAUGUAGUUAUUGUCCAGGGAUCGAAACACCAUCAUGGUCAGAUCCGUCAUCCCACUUAUGUUU	117	Pass	NA	2	0	273	17	336	3	85.76
miRDP2_mature_487	AGAUAUUAGUGCGGUUCAAUC	21	11	31	UUGAGCCGUGCCAAUAUCACG	21	74	94	AGGUAACGCGAGAUAUUAGUGCGGUUCAAUCAAAUAGUCGUCCUCUUAACUCAUGGAGAACGGUGUUGUUCGAUUGAGCCGUGCCAAUAUCACGCGGUAAACCA	104	Pass	NA	1	0	35	9	44	1	100
miRDP2_mature_488	AUCUAUUUUGAUCCACAGAUUAGU	24	11	34	UAAUCUGUGGACCAAAAUAGAUGG	24	240	263	AAUUUUUGCGAUCUAUUUUGAUCCACAGAUUAGUUGAGCGUUAUUGUCUUCACCUACACGUUAACAUAUUUUAAUAAUAUGUUAUAUCGGGACAAGUUCAUAUCGAAUGAGUAAUAGAAUUGGAUCGGGGACAAAGUCAGAUCGAAUGAUAGACAAGAUAAUAUGUAAUAACUGAAUAUUUUUGUUGUUUUACAAUAGAAGAAAAAAAAAUCGUGUCGGUGAAAACAAUAAUGCUCAACUAAUCUGUGGACCAAAAUAGAUGGUAAAAAAUGA	273	Fail	23/24 nt miRNA;23/24 nt miRNA star;No mature or star reads detected	1	0	0	857	1322	5	64.83
miRDP2_mature_490	UCUUUAAAAUAGAGUCAUCUCUAU	24	201	224	AGAGGGAACUCUAUUUUAGACGCA	24	11	34	UCUCUAUUUUAGAGGGAACUCUAUUUUAGACGCAUUGUGCUCCAGUGGUCACCUCUAAAAUAGAGUUUCCUCAAAAAUAAAGGAAAAAAUAGAGAUGAAUUGUAGAGAUCUCUAUUUAUAGAGACAAAAAGUAUAUAUCUCUAUUUUUUCCUCUAUUUCAGAGGAAACUCUAUUUUAAAGGUGACCAUUGGAGCACAAUGUCUUUAAAAUAGAGUCAUCUCUAUAAAUAGAGGA	234	Fail	23/24 nt miRNA;23/24 nt miRNA star;No mature or star reads detected	3	0	0	437	660	5	66.21
miRDP2_mature_491	CUUUGUCUACACUUUUGGAAAA	22	11	32	UCCCCAAAUGUAGACAAAGCA	21	53	73	CUCUGUGCUUCUUUGUCUACACUUUUGGAAAAGGUGAUGAUAUCAUUGCUUUUCCCCAAAUGUAGACAAAGCAAUACCGUGAU	83	Pass	NA	3	0	7	10052	10096	1	99.63
miRDP2_mature_492	UGGACCACCACUUUUUUU	18	265	282	GACAAUAAGGUGGUGGAACAGU	22	11	32	CCCGAGUGGGGACAAUAAGGUGGUGGAACAGUGGUUCAAUUCCUCGGGUCGGACCUGAUGCUGACAUAUAUCUGAGCUGCCCAGUCCAAGCUGUGAGUAAUCUGUGUGGGUCAGGCGAAGGCUUGACUCAGGCGGAUUCUAAAGUCGGAGGGUAAUGCGUGAGGCUGGUUUCACAGAGCAGCGACUACUUCCCUCUUACAGCAGUGGAUGGAUCAUAGUUCGAAGUCUCUCAGAUCCACUAUGGCCCGCUGGUUCGAUCUCUCCUGGACCACCACUUUUUUUCACUUU	288	Fail	Mature miRNA length not met;More than 5 mismatches;asymmetric bulge greater than 3;No mature or star reads detected	6	1	2	60	268	5	23.13
miRDP2_mature_493	GCAGAGACGACGGAUUGCGUUGGG	24	7	30	CAAGUCGUCUUCUUCUUGACGAAGGUAAAUUAAAAAUUGAUUUGAAAAGAGCAGGGCUUAACGCACACAUAAGUACUCUUAUGUUUUCCUUUUUCUUUUCCUAGACAGAAAUUACCAAAUUAUAUUUGGGAAAAAUGUUGUUUUAUACGCGAACUUUCAAAAAGUAGCUAUUCUAUACGUGAACUCUGACGUCGGCCA	198	81	278	GUAGGAGCAGAGACGACGGAUUGCGUUGGGGUUUGGUUAUCUUUCAUCUCUACGUCCUGAGUCAUCUUUUUCGCAAAUCUCAAGUCGUCUUCUUCUUGACGAAGGUAAAUUAAAAAUUGAUUUGAAAAGAGCAGGGCUUAACGCACACAUAAGUACUCUUAUGUUUUCCUUUUUCUUUUCCUAGACAGAAAUUACCAAAUUAUAUUUGGGAAAAAUGUUGUUUUAUACGCGAACUUUCAAAAAGUAGCUAUUCUAUACGUGAACUCUGACGUCGGCCAAAAUAAACAU	288	Fail	23/24 nt miRNA;Star length not met;More than 5 mismatches;No mature or star reads detected	78	0	0	953	1188	5	80.22
miRDP2_mature_494	CCCAAAUGUAGACAAAGCA	19	55	73	CUUUGUCUACACUUUUGGAAA	21	11	31	CUCUGUGCUUCUUUGUCUACACUUUUGGAAAAGGUGAUGAUAUCAUUGCUUUUCCCCAAAUGUAGACAAAGCAAUACCGUGAU	83	Fail	Mature miRNA length not met;Precision less than 75%	0	0	12494	7	18469	5	67.69
miRDP2_mature_495	UCUUAUCCCCAUCAUUCCCU	20	11	30	GGAAUGUUGUUUGGAUCGAGG	21	165	185	CAUCUCUUCCUCUUAUCCCCAUCAUUCCCUCAUCAUAACACCAUCAUCACCAUCUCUUUCUCUCUCUCUCUCUAAGAUCUUCUAUCACUUUAUCUCUCUGUAUAUAUAACUCACAUAAGAUUGAGCUGCGACUGAUAAUCAUGAAGAGGCUAUUUCUGUUGUGGGGAAUGUUGUUUGGAUCGAGGAUAUCAUAAA	195	Fail	No mature or star reads detected	4	0	0	3422	3446	5	99.3
miRDP2_mature_496	GACUAUAAAUAACUCUCUUCUC	22	11	32	UAUGAGAGUAUUAUAAGUCAC	21	195	215	UCGUUACCUAGACUAUAAAUAACUCUCUUCUCCUCCACUCAACAAAUUCUAUUAGGGCACGCCGUACAGAGUUUACUCACUAAACAGAGGAUUUUGAUUCCAAUCCGAAUCAGCUUGAAGCAAAAAUCGAUCCAUGGCGAUUCUUUGGUGUCAACAACAAAAGGGUAAAUUCUUUAACUGUUCUGAGGAUUGUUUAUGAGAGUAUUAUAAGUCACUACAUUUGGU	225	Fail	More than 5 mismatches;No mature or star reads detected	6	0	0	781	791	5	98.74
miRDP2_mature_498	GAGCUCCUUGAAGUUCAAUGG	21	11	31	UUUGGAUUGAAGGGAGCUCUU	21	174	194	AGAAGAGGAAGAGCUCCUUGAAGUUCAAUGGAGGGUUUAGCAGGGUGAAGUAAAGCUGCUAAGCUAUGGAUCCCAUAAGCCUUAUCAAAUUCAAUAUAAUUGAUGAUAAGGUUUUUUUUAUGGAUGCCAUAUCUCAGGAGCUUUCACUUACCCCUUUAAUGGCUUCACUCUUCUUUGGAUUGAAGGGAGCUCUUCAUCUCUCCA	204	Fail	No mature or star reads detected	3	0	0	52581	52695	5	99.78
miRDP2_mature_499	UGCGAUUGAGAGCAACAAGAC	21	191	211	CUUGUUGAUCUCAAUAGCAUU	21	11	31	UUUCUUAUGUCUUGUUGAUCUCAAUAGCAUUGAUACAAUGUAUAUAUAUGCAAUUUAGAAUAUGUUUUUCCUAAUUUGAAUAAGAAAUAGAUAAACAUGAAUAAGUAUAUAUAUAUUUCCUAUUUAGAAUAUUUAUUUAUUCAAAUUAGGUGAAACAUAAUCUAGGUUGUAUAUAUAUAUGUUAUACCAAUGCGAUUGAGAGCAACAAGACAUAAUAAAGA	221	Fail	Precision less than 75%	2	0	344	10	598	5	59.2
miRDP2_mature_501	CAGCCAAGGAUGACUUGCCGA	21	11	31	GGCAAGUUGUCCUUGGCUACA	21	183	203	AAGUAGUGUGCAGCCAAGGAUGACUUGCCGAUUUAAAUGAUCUUUCUUUAUACUCUAUUAAGACAAUUUAGUUUCAAACUUUUUUUUUUUUUUUUUUUUGAAGGAUUCAGGAAGAAAUUAGGAUAUAUUAUUCCGUAUAAAAUACAAGAUAUAUAAAACCAAAAAGAAAAAGUAACAUGAUCGGCAAGUUGUCCUUGGCUACACGUUACUUUG	213	Pass	NA	0	0	2708	237	3064	5	95.99
miRDP2_mature_502	GGCUGUAGUUUAGUGGUAAGAAUU	24	11	34	UUUUUGCCAUCUAACUAAUGGGCCGA	26	152	177	CCAACAAAGUGGCUGUAGUUUAGUGGUAAGAAUUCCACGUUGUGGCCGUGGAGACCUGGGCUCGAAUCCCAGCAGCCACAUUUUUUUUCUAUUUAUUCUUUUAUCAAAAAGAGGCUUGGACUUAUAGAUUAGAAUUCUACUAAGCCCAUGGUUUUUGCCAUCUAACUAAUGGGCCGACAUUUAAUAA	187	Fail	23/24 nt miRNA;Star length not met;No mature or star reads detected	3	0	1139	0	3355	5	33.95
miRDP2_mature_503	UGCCAAAGGAGAUUUGCCCGG	21	86	106	GGGCAAGAUCACCAUUGGCAGA	22	11	32	AUGCAUUACAGGGCAAGAUCACCAUUGGCAGAGAUCUAUUACUUCAUUCUUGCAUCAUAUGCAUAAAUGUUUGUGGUGAGCUCUCUGCCAAAGGAGAUUUGCCCGGUAAUUCUCUU	116	Pass	NA	2	0	21	18	39	3	100
miRDP2_mature_504	GGACUGUUGUCUGGCUCGAGG	21	11	31	UCGGACCAGGCUUCAUUCCCC	21	100	120	UCUUUUGAGGGGACUGUUGUCUGGCUCGAGGACUCUUAUUCUAAUACAAUCUCAUUUGAAUACAUUCAGAUCUGAUGAUUGAUUAGGGUUUUAGUGUCGUCGGACCAGGCUUCAUUCCCCCCAAUUAUCA	130	Pass	NA	4	0	294	146703	147057	4	99.97
miRDP2_mature_505	UUCGCUUGCAGAGAGAAAUCAC	22	11	32	GAUUCUCUGUGUAAGCGAAAG	21	78	98	AUUAAGUACUUUCGCUUGCAGAGAGAAAUCACAGUGGUCAAAAAAGUUGUAGUUUUCUUAAAGUCUCUUUCCUCUGUGAUUCUCUGUGUAAGCGAAAGAGCUUGCUCC	108	Pass	NA	2	0	60487	1190	62235	5	99.34
miRDP2_mature_506	UGUUGAGUCAAACUUAUUGUGUCC	24	11	34	UAGCCAAGGAUGACUUGCCUG	21	166	186	CAUGAACACAUGUUGAGUCAAACUUAUUGUGUCCACUCCAUCUUCGUACGGUCAUGCCUAUAUAACACACAUAGUAGUCUUGUGGGAUACUCAUCAACAACCUCUUCAUAAAUACAUAAAUCAUAUAAGAGAAAAUGGUGACAUGAAGAAUGAGAACUUGUGUGGUAGCCAAGGAUGACUUGCCUGCGUUUUAGAC	196	Fail	23/24 nt miRNA;More than 5 mismatches;No mature or star reads detected	8	0	0	542	548	5	98.91
miRDP2_mature_507	GAGCUAAGGCGCUUAUCUUCU	21	11	31	AAGAUAAGCGCCUUAGUUCUG	21	94	114	UCAAAGCUCAGAGCUAAGGCGCUUAUCUUCUUUGAUAUUGCAUGGAGUAUGCUUCUACUUCUCUAGGAGAUGCGUUUUAUGGAAAUAUCAAAGAAGAUAAGCGCCUUAGUUCUGAAGAUAAGCG	124	Pass	NA	0	0	10	458	479	4	97.33
miRDP2_mature_508	UUGUAAAUAUUUUAAAACUCUUUUA	25	4	28	AAAGAGGGUAGAAAUAAAAAUGGC	24	255	278	CGCUUGUAAAUAUUUUAAAACUCUUUUAAAAUCCCUUGUAAAUCUAUUUUACGGAAAAAUAUUUUUGAAAAAAGUUUUGGCGGGAAUGUUUUUUUUUCAAAAAUUUUUGGCGGAAAUUUUUUUUUCGAAAACUUUUGGUGGGACAAUUUUGGCGGGAAUUUUAUUUUGGAAUAUUUUAGGCAAAAACUAUUAAUAUUUCAUUUUGUUAACAUAAAACAAUUUCCAAAUAAGGGUAAAAUGAUCAUUAAAAAAUUAAAGAGGGUAGAAAUAAAAAUGGCAAAUAGGAAA	288	Fail	Mature miRNA length not met;23/24 nt miRNA star;More than 5 mismatches;Precision less than 75%	9	0	2	850	1499	5	56.84
miRDP2_mature_509	UUUGGUAUGAAUCUCGAUU	19	226	244	UUAGAUUCACGCACAAACU	19	11	29	UGUUGUUGGAUUAGAUUCACGCACAAACUCGUAAUCUGUCUUUUCGAUUUUUACCAGAUCUGUCUUCGAUUUCGAAUCGAUCUCUUUUGAUUUUGGUGAUUUUAAGAUUUAGAUGUUGCUUUAAUUUGGGAAUCGUAAACAAGAUCUACAUGUCUACUUUUGGAAUCAUUCCCUUGCGUUGAUGAUUUCUAUCGUUUUCUAUUUCCAAAUUUGGUAUUACCUAUGUUUGGUAUGAAUCUCGAUUCGAGAGCCCG	254	Fail	Mature miRNA length not met;No mature or star reads detected	2	0	0	27610	32840	5	84.07
miRDP2_mature_510	AAGAGAUUUUUAAAGGGUUUAAAAG	25	11	35	AGAAGACCCUUUAAAAACUCUUGU	24	94	117	AAAGAUUUACAAGAGAUUUUUAAAGGGUUUAAAAGGGUUUUAAAAGGGUUUUAAAGGGUUUAAAGGGUUUAAAAGGGUUUUAAAGAAUUUACAAGAAGACCCUUUAAAAACUCUUGUAAAUUGUUUU	127	Fail	Mature miRNA length not met;23/24 nt miRNA star	4	0	1	219	285	1	77.19
miRDP2_mature_512	AGCGUAGAAUUAAGCACAAAUGGC	24	152	175	CAUUUUGGUAGUCUGAAGGAA	21	11	31	GCACAUGAGUCAUUUUGGUAGUCUGAAGGAACUUGAUUCUCAACUUAUUAUCAGUUAAGGGAGGUUUUCUACCGCCGACUGAUUUGAUCAGAAGUAUGUUUUCCAAGAAAAACCAACCUCCUUCAUUGAGAACUCUAGGGACGUCAUAUCCAGCGUAGAAUUAAGCACAAAUGGCAUCAAUCAUU	185	Fail	23/24 nt miRNA;More than 5 mismatches;Precision less than 75%	9	0	111	3	217	5	52.53
miRDP2_mature_513	AGAGGAUGACCAAAUUUGACAGCA	24	53	76	UUGUUAAAGGGUUUACGUUUGA	22	11	32	AAUAUUUUUUUUGUUAAAGGGUUUACGUUUGAGAUUAAUAUUGGGUAAUAUUAGAGGAUGACCAAAUUUGACAGCAUUAUUAAGAA	86	Fail	23/24 nt miRNA;More than 5 mismatches;No mature or star reads detected	6	0	1130	0	1262	5	89.54
miRDP2_mature_514	GGGCAAGAUCACCAUUGGCAGA	22	11	32	UGCCAAAGGAGAUUUGCCCGG	21	86	106	AUGCAUUACAGGGCAAGAUCACCAUUGGCAGAGAUCUAUUACUUCAUUCUUGCAUCAUAUGCAUAAAUGUUUGUGGUGAGCUCUCUGCCAAAGGAGAUUUGCCCGGUAAUUCUCUU	116	Pass	NA	3	0	18	21	39	3	100
miRDP2_mature_515	CACGUGUUCUACUACUCCAAC	21	74	94	UGGAGAAGCAGGGCACGUGCG	21	11	31	UAACACUUGAUGGAGAAGCAGGGCACGUGCGAACACAAAUGAAAUCGAUCGGUACUUGUUGAUCAUAUUUUCGCACGUGUUCUACUACUCCAACACGUGUCUCU	104	Pass	NA	2	0	2	160	162	2	100
miRDP2_mature_516	CCUUUAAACUAAAGCUAAGAUUAACAU	27	52	78	AUGGAUCUGGCCAAAGUUGAGGGU	24	11	34	GGGUUUAAAAAUGGAUCUGGCCAAAGUUGAGGGUUUUUUUUCAUUAAAUUCCCUUUAAACUAAAGCUAAGAUUAACAUAUUUUCCUUA	88	Fail	Mature miRNA length not met;23/24 nt miRNA star;More than 5 mismatches;Precision less than 75%	9	0	2	855	1345	5	63.72
miRDP2_mature_517	UAGCCAAGGAUGACUUGCCUGU	22	254	275	AGGCAGUCUCUUUGGCUAUC	20	11	30	GUUAGGUUUCAGGCAGUCUCUUUGGCUAUCUUGACAUGCUUUUUCCAUCCAUGUUAUACCUACUUUUCUUUCUGUCUUCAAAAUCACUAUAAAAUUUACACUUCAGAAACUUUCAUUCUUUGUUAAAGUGUUAAAUUUCAAAAAUGUCAAAUUUUCGCAGUUGGUUUCAAAAGUUUUUGUUAUAGUAUAUGAAAGUGAGUGUAUACAUUAUUUAGAAGGAGAAGUCAAAGAUGAAUAGAAGAAUCAUAUUUGGUAGCCAAGGAUGACUUGCCUGUUUCUUUGAGU	285	Pass	NA	2	0	551	578	1144	5	98.63
miRDP2_mature_518	AGGCUUUUAAGAUCUGGUUGCGGU	24	64	87	CGAAGUCCAGAUGAGUCUUU	20	11	30	AUGGUGUAACCGAAGUCCAGAUGAGUCUUUGUCCUUGUAUCUACUAACAAGGAAACACUACUUAGGCUUUUAAGAUCUGGUUGCGGUUUAAGUUAUU	97	Fail	23/24 nt miRNA;More than 5 mismatches;No mature or star reads detected	8	0	994	0	5430	5	18.31
miRDP2_mature_519	GGAAUGUUGUUUGGCUCGAGG	21	11	31	UCGGACCAGGCUUCAUUCCCC	21	78	98	AGGGUUUAGAGGAAUGUUGUUUGGCUCGAGGUCAUGGAGAGUAAUUCGUUAACCCAACUCAAAACUCUAAAUGAUUCUCGGACCAGGCUUCAUUCCCCUCAACCUAUU	108	Pass	NA	3	0	2	81383	81587	1	99.75
miRDP2_mature_520	CCUCCUUAGUGAUAUGAUUGAGAG	24	261	284	AUGGAUUAUGUAAGAGAGGUG	21	11	31	GUGGUAGUAAAUGGAUUAUGUAAGAGAGGUGAUACUGAUUUGGCUUUUAAUCUGCUCAACAAGAUGGAACAAGGGAAAUUAGAACCUGGUGUUUUGAUCUACAACACAAUCAUUGAUGGUCUUUGCAAAUACAAACAUAUGGAUGAUGCGCUCAACCUAUUUAAAGAAAUGGAAACAAAAGGCAUUAGACCAAAUGUUGUUACCUACAGCUCCCUCAUAAGUUGCCUUUGUAAUUACGGAAGAUGGAGUGAUGCCUCUCGCCUCCUUAGUGAUAUGAUUGAGAGGAA	287	Fail	23/24 nt miRNA;More than 5 mismatches;asymmetric bulge greater than 3;No mature or star reads detected	6	1	0	28564	36010	5	79.32
miRDP2_mature_521	GUAUCUAAGAUUCAAAACAAA	21	69	89	UGUUUUGGAUCUUAGAUACAC	21	11	31	CAUAUAAAUUUGUUUUGGAUCUUAGAUACACAUAUAGUUUGCUUUUCCUUUAUAAACAAACUAUAUGUGUAUCUAAGAUUCAAAACAAACUAUUUGCAU	99	Fail	No mature or star reads detected	0	0	0	11	15	5	73.33
miRDP2_mature_522	CCACAAGUGAAAUCUAUUAGAUAU	24	233	256	GAUUAGAUAGUAGGACUAGAUGGUA	25	10	34	ACUGAACAUGAUUAGAUAGUAGGACUAGAUGGUAGGACGUGUUUAUAAUAUUAUAAUAUAUAAAUUUUACAACAAUUAAAUAACCAUUUGAAAGAAAACUUUUAAAUUGAUUUGAAUUAAAUACUUUUAAAAUUAAAGUAUAUUAAAACAAAAAUAACAAAAUAAUAUAUAAUUUUACUGAACGGAGUUAGUGGUAGGACGGGUUUGGUCGAUAGUAUUACGAGACGGUAUACCACAAGUGAAAUCUAUUAGAUAUGUUUAAUUUC	266	Fail	23/24 nt miRNA;Star length not met;More than 5 mismatches;No mature or star reads detected	8	0	0	1587	4460	5	35.58
miRDP2_mature_524	AGGAGAUAAACAUCAUUAGAACAU	24	74	97	GUAAUCUAAUGUUGAUCCUGA	21	11	31	CUAGUUUCUUGUAAUCUAAUGUUGAUCCUGAAAGAAAAAUCCAUAAGAAUACGCAUAAAUGGAUAGUAAUAUUAGGAGAUAAACAUCAUUAGAACAUGAAGUAAUUU	107	Fail	23/24 nt miRNA;More than 5 mismatches;asymmetric bulge greater than 3;No mature or star reads detected	7	1	2177	0	2368	5	91.93
miRDP2_mature_525	GCUCUCUAUGCUUCUGUCAUC	21	162	182	UGACAGAAGAUAGAGAGCAC	20	11	30	GUGUGGUUGCUGACAGAAGAUAGAGAGCACUAAGGAUGCUAUGCAAAACAGACACAGAUAUGUGUUUCUAAUUGUAUUUCAUACUUUAACCUCAAAGUUGAUAUAAAAAAAGAAAGAAAGAUAGAAGAGCUAGAAGACUAUCUGCAUCUCUAUUCCUAUGUGCUCUCUAUGCUUCUGUCAUCACCUUUCUUU	192	Fail	No mature or star reads detected	1	0	0	38427	38427	5	100
miRDP2_mature_527	UUUGUUGUGAGAUCGUGAAUAUAA	24	247	270	AUACUCACGAUCUCACAACAAAAA	24	11	34	UGUUAUUUUCAUACUCACGAUCUCACAACAAAAAUAAAAUUUCAAUUUUACCCUUACCAUCUCAAUUAACUAUUAAUUUUUAUAAUAUGAUAUUAAAUUUUAUAAUUUUGAAUAAAAAAUAAUUUUAUUAAUAUUUUAGUUUAUGUUAAUAAAUUUAAUUUUUAUUCAAAAUCAUAAAAAUUAAUAUCAUAUUAUCAAAAAAAUAAUAGUUAAUUGAGAUGGUAAGGGUAAAAUUGGAAUUUUAUUUUUGUUGUGAGAUCGUGAAUAUAAAAAUAACAGC	280	Pass	23/24 nt miRNA;23/24 nt miRNA star	1	0	1	47	57	1	84.21
miRDP2_mature_528	UGAGCUGUGAAGAAAUUGGCU	21	229	249	ACAAACACUCACAAUUCACA	20	11	30	AAAGUUAGAAACAAACACUCACAAUUCACAAAUUCCCACUGGCAAAAGAUGAAAAAGCCCAAAAAAUAAAAUUACGUAUCGCCAUCAAAUAGGGCCUAUUGGUUUAAAUGUGGUUUUAUUGUAUAUCAGAUAUUAAAACAAAACAAUUGUCAUCAAAGCACCAGUGGUCUAGUGGUAGAAUAGUACCCUGCCACGGUACAGACCCGGGUUCGAUUCCCGGCUGGUGCAUGAGCUGUGAAGAAAUUGGCUUUAGCAUUGG	259	Fail	More than 5 mismatches;No mature or star reads detected	6	0	8765	0	15636	5	56.06
miRDP2_mature_529	CGGCUCUGAUACCAAUUGAUG	21	49	69	UCGAUUGCUGUCAGAGCCACG	21	11	31	UUCCAUCACGUCGAUUGCUGUCAGAGCCACGCCUAUGAAGAAUUUGUGCGGCUCUGAUACCAAUUGAUGCUAUGGAAAC	79	Fail	No mature or star reads detected	1	0	16	0	18	5	88.89
miRDP2_mature_531	UUUAUAUGAGUAACCCAUUCGAGU	24	11	34	UCGGGUUUGGGAUUAAUGGAUAUAUGAUUUACUACCCAAUAGAAUAAUUCUAAAUAUUUGGUUCUGGUUCGGGUCGGGUCCAUUUGGGUUUGGGUCAGUUUGGAUAAAAAGUUUCAGACCCUAAAAAUUCCCAAAAAAUAGAAACGGGUAUUUUGUAUGUAGA	163	50	212	ACCUCUCAUCUUUAUAUGAGUAACCCAUUCGAGUUCGGGUAGAACCCGUUCGGGUUUGGGAUUAAUGGAUAUAUGAUUUACUACCCAAUAGAAUAAUUCUAAAUAUUUGGUUCUGGUUCGGGUCGGGUCCAUUUGGGUUUGGGUCAGUUUGGAUAAAAAGUUUCAGACCCUAAAAAUUCCCAAAAAAUAGAAACGGGUAUUUUGUAUGUAGAUAGCGGGUAU	222	Fail	23/24 nt miRNA;Star length not met;More than 5 mismatches;asymmetric bulge greater than 3;No mature or star reads detected	54	1	0	1257	1435	5	87.6
miRDP2_mature_532	CUCUUUGAUCUCUCUAGAAUUU	22	37	58	ACACAAGAGCAGAUCACAAGAACA	24	11	34	UUCCCUAAACACACAAGAGCAGAUCACAAGAACACACUCUUUGAUCUCUCUAGAAUUUCAAUCAGACU	68	Fail	23/24 nt miRNA star;More than 5 mismatches;No mature or star reads detected	7	0	0	1178	2757	5	42.73
miRDP2_mature_534	AAAAUUCGGUCAAAGAUCUUAA	22	11	32	AAGAGUGUUUGGAUGGAAUAAUUU	24	48	71	CUAAGUCACCAAAAUUCGGUCAAAGAUCUUAAGAGAACCCCACAGUUAAGAGUGUUUGGAUGGAAUAAUUUCAGGAUAGGU	81	Fail	23/24 nt miRNA star;More than 5 mismatches;No mature or star reads detected	7	0	0	548	913	5	60.02
miRDP2_mature_535	CCCGUGAACCAUCGAGUCUUUGAA	24	97	120	UAAAACGACUCUCGGCAACGGAUA	24	11	34	AACUGAAGUCUAAAACGACUCUCGGCAACGGAUAUCUCGGCUCUCGCAUCGAUGAAGAACGUAGCGAAAUGCGAUACUUGGUGUGAAUUGCAGAAUCCCGUGAACCAUCGAGUCUUUGAACGCAAGUUGC	130	Fail	23/24 nt miRNA;23/24 nt miRNA star;More than 5 mismatches	7	0	17	67686	89000	2	76.07
miRDP2_mature_536	GUCAGGCUUAGCCGCUUAGGU	21	62	82	CGUAGUUGCAGAGCUUGACGG	21	11	31	AGUUACAGAUCGUAGUUGCAGAGCUUGACGGCGCUCAUGUUUACUCUUUUUGUUAAAUGACGUCAGGCUUAGCCGCUUAGGUUUAGAUUUAU	92	Fail	No mature or star reads detected	4	0	0	63	165	5	38.18
miRDP2_mature_539	UAACAAAAUCCGUCUUUGAAG	21	83	103	UCAAGGAACGGAUUUUGUUAAC	22	11	32	UUCUUACUUUUCAAGGAACGGAUUUUGUUAACUAAAUGAUUCACACCCUUGAAGAAACACGAUCUCGUGUGAAUCAUUUCGUUAACAAAAUCCGUCUUUGAAGAGUAAGUAUA	113	Pass	NA	0	0	1	43	46	1	95.65
miRDP2_mature_540	CGAGAGAGUAAACCUAAAAUU	21	11	31	AAUUGGGUUUAUGCUAGAGUU	21	185	205	AAGCCCGUAACGAGAGAGUAAACCUAAAAUUUCGUUAGACAAAAAGAAAACCCUAGCCGAUUAAUAUCCUUAUAAAUAGAUAGGUAGUCUCCUUAAUUUUCUCCUUAGUCAAAAUCUUAGAGAGAGUCCGAGGAAACCCUAGCCACCGUCGUUGCCGUAACUCGUUCGCCUGAGGAUAAUGAUCAAUUGGGUUUAUGCUAGAGUUAAAUCGGGUC	215	Fail	More than 5 mismatches;No mature or star reads detected	6	0	0	37	52	5	71.15
miRDP2_mature_541	GAUUAGUUGAGAUUGUAGCGGUA	23	11	33	CCGUUAGCUACUUAAUUAUUAGG	23	191	213	UUUACGGGAUGAUUAGUUGAGAUUGUAGCGGUAAAUUGUGGCUUAAAAUAUUGAUGUUAUAUAUAUAUUGUUUUUAACAUAGGUUAUGAGUUAAAAUAAUAAUAAUAACUAAAGCUACAGAUUAUUGACUCUUAAAAAAACGAAAUAGAGGAAUACAUUAUAUAGAUGGUCUAAGUUUGACUCGUUUUAACCGUUAGCUACUUAAUUAUUAGGUGAAAAUUCA	223	Fail	23/24 nt miRNA;23/24 nt miRNA star;More than 5 mismatches;No mature or star reads detected	7	0	364	0	896	5	40.62
miRDP2_mature_544	UGAGCUGUGAAGAAAUUGGCUU	22	230	251	AACAAACACUCACAAUUCACA	21	11	31	GAAAGUUAGAAACAAACACUCACAAUUCACAAAUUCCCACUGGCAAAAGAUGAAAAAGCCCAAAAAAUAAAAUUACGUAUCGCCAUCAAAUAGGGCCUAUUGGUUUAAAUGUGGUUUUAUUGUAUAUCAGAUAUUAAAACAAAACAAUUGUCAUCAAAGCACCAGUGGUCUAGUGGUAGAAUAGUACCCUGCCACGGUACAGACCCGGGUUCGAUUCCCGGCUGGUGCAUGAGCUGUGAAGAAAUUGGCUUUAGCAUUGGU	261	Fail	More than 5 mismatches;No mature or star reads detected	7	0	10045	0	15637	5	64.24
miRDP2_mature_545	AUUUAGUUACUUGGUUUCAAU	21	11	31	UGAAACCAAGUAGCUAAAUAG	21	72	92	CCUUCUUCCUAUUUAGUUACUUGGUUUCAAUUGUCUCUUUUUUACAUAUGCUUACCUAGGCUUGAAACAAUUGAAACCAAGUAGCUAAAUAGAAAGAAGGAG	102	Fail	No mature or star reads detected	0	0	0	12	13	5	92.31
miRDP2_mature_546	AAUGAUCUUAACAAAAAAAUACAUAUGU	28	223	250	AUAUGAAUAUGUAGAGAUUUUAAU	24	11	34	AUAUAGAUACAUAUGAAUAUGUAGAGAUUUUAAUACUGUUACAGUACUGUUGCGGUGCGGUUUUAAGUGCGGUUUUGAUUACCAUUCAGAGCCAUAAUAUAUUUGUUGGAAUCCAAAAAUGUUUAGUAUUCAGUUUCAUAGACUCAAUCUCUAAAGUAAUCCAUUUAUUAAACUUUAAAAUAUGCAUGUCUUCUGCAGAAUUUUUAGUAUCUUAAAUAUCAAAAUGAUCUUAACAAAAAAAUACAUAUGUACAACUAUUC	260	Fail	Mature miRNA length not met;23/24 nt miRNA star;More than 5 mismatches;No mature or star reads detected	11	0	0	887	1011	5	87.73
miRDP2_mature_547	AUGAUAAUGAUGAUGAUGAUGA	22	11	32	AUGAUGAUGAUGAUGAUGAGAA	22	35	56	GAAGACAGUGAUGAUAAUGAUGAUGAUGAUGAUGAUGAUGAUGAUGAUGAUGAGAAUUGUAAUUUA	66	Fail	More than 5 mismatches;Precision less than 75%	7	0	52	618	1541	5	43.48
miRDP2_mature_548	GCUCUCUAGUUUAGUGUCCAU	21	56	76	UGACAGAAGAGAGAGAGCAC	20	11	30	GAUGUGGAUUUGACAGAAGAGAGAGAGCACAGUUUGAGUCGCCAAUUCCCUUGUAGCUCUCUAGUUUAGUGUCCAUAAUCUCUGGA	86	Fail	No mature or star reads detected	5	0	0	2496	2496	5	100
miRDP2_mature_549	UCUGAUUCGUUGACGGUUUUGUCCAUC	27	146	172	UGGACAAUAAACAGCUGCAGACU	23	11	33	AUUUUUGGGAUGGACAAUAAACAGCUGCAGACUAAAUUUAUUUGUAUGUAUAAAUGGUAUGUAGAUGGUCCACUGCGAUUUUUUUUUUUUUUUUUUUGUCCGGACUACUGCGGAUUAUAAUUGAUGAAUGAUAAAUAAAAAACGGUCUGAUUCGUUGACGGUUUUGUCCAUCCCAACCGUUG	182	Fail	Mature miRNA length not met;23/24 nt miRNA star;More than 5 mismatches;Precision less than 75%	10	0	174	725	4104	5	21.91
miRDP2_mature_550	UUAAGAAACUAUUAAUAACGAUGC	24	152	175	AUCCUUAUUGAUGAUCUCUUAACA	24	11	34	ACAUAAAAUUAUCCUUAUUGAUGAUCUCUUAACAUUACUCUUAGUUAAGAGAUAUGUCUUAUAUCUAACAAAAUUGUAUUAAAGUCUCUUAUUUAUGAGACUUUGUUAAUUAUAAGCUAUUAUAAGACUGUCUCUUAACUUAAGAAUUGUUUUAAGAAACUAUUAAUAACGAUGCUCUUGUGUAG	185	Pass	23/24 nt miRNA;23/24 nt miRNA star	4	0	3	478	495	1	97.17
miRDP2_mature_551	CACGUCUAUAGGUUAUAUUGCGGG	24	11	34	UGAGAUUGUGAUAUUGACGUGUA	23	42	64	AAAAUUUAUACACGUCUAUAGGUUAUAUUGCGGGUGACUUUUGAGAUUGUGAUAUUGACGUGUAUUUAUUUGAG	74	Fail	23/24 nt miRNA;23/24 nt miRNA star;More than 5 mismatches	8	0	1	223	291	1	76.98
miRDP2_mature_552	UAUAAAUCUUUUAAAACCCUUUUAAA	26	11	36	AAAGAGGGUAGAAAUGAAAAUGGC	24	221	244	UAAAAUUCCCUAUAAAUCUUUUAAAACCCUUUUAAAAUCCCUUGUAAAUCUAUUUCCCGCCAAAAAAAAUUCUUUUGCGGAAAAAAUAUUUUUGAAAAAACAAUUUUUGCGAGAAUUUUUUUUGACGGGAAAUUUAUUUUGGAAUAUUUUAGGCGAAAAUAUUUCAUUUUGUUAACCUAAAACAAUUUUCAAAUAGGGGUAAAAUAGUCAUUAAAAAUUUAAAGAGGGUAGAAAUGAAAAUGGCUAAUAAAAAA	254	Fail	Mature miRNA length not met;23/24 nt miRNA star;More than 5 mismatches	7	0	1	368	476	1	77.52
miRDP2_mature_553	UAAAUCCCAACAUCUUCCACC	21	11	31	UGGAAGAUGCUUUGGGAUUUAUU	23	64	86	AACAACUAAAUAAAUCCCAACAUCUUCCACCUUACCGGCCUUGAACAUUGAUAGCUGUUAAAAUGGAAGAUGCUUUGGGAUUUAUUUUGUAGUCUU	96	Pass	23/24 nt miRNA star	0	0	23	195	235	1	92.77
miRDP2_mature_554	ACACCCUUUGAUCAUGUUUUAUU	23	11	33	AAGGACUGACAAAGUGAAAGGUGG	24	37	60	UUUGCAGGCCACACCCUUUGAUCAUGUUUUAUUUUUAAGGACUGACAAAGUGAAAGGUGGUUUUCACGUU	70	Fail	23/24 nt miRNA;23/24 nt miRNA star;No mature or star reads detected	5	0	0	1626	1927	5	84.38
miRDP2_mature_555	AUCCCUUGUAAAUCUAUUUCCCG	23	11	33	GGAAAAUUAUUUUUGGUGGAAUUUUAUUUUUUGAAAAAUUUUGGCGGGAAAAUUGUGACGAGAAAUUUAUUUUAGAAUAUUUUAGGCAAAAAAAUAUUAAUAUUUCAUUUUGUUAACCUAAAACAAUUUCCAAAUAGGGGUAAAAUGAUCAUUAAAAAUUUAAAGAGGGUAGAAAUGAAAAUUGCUAAAAAAAAGGGUAGA	201	54	254	CCCUUUUAAAAUCCCUUGUAAAUCUAUUUCCCGUCAAAAAAAAUUUUUUUACGGGAAAAUUAUUUUUGGUGGAAUUUUAUUUUUUGAAAAAUUUUGGCGGGAAAAUUGUGACGAGAAAUUUAUUUUAGAAUAUUUUAGGCAAAAAAAUAUUAAUAUUUCAUUUUGUUAACCUAAAACAAUUUCCAAAUAGGGGUAAAAUGAUCAUUAAAAAUUUAAAGAGGGUAGAAAUGAAAAUUGCUAAAAAAAAGGGUAGAGUUGAAAAGGGGCAUCAUGAAAAGG	279	Fail	23/24 nt miRNA;Star length not met;More than 5 mismatches;Precision less than 75%	69	0	1	438	2517	5	17.44
miRDP2_mature_556	GUUUAUAGACCUCGAAUC	18	192	209	UUCGAGGCCUAUUAAACCU	19	11	29	AUUUUCAUGAUUCGAGGCCUAUUAAACCUCUGUUACAUCUGCUUUUUGAAAAGUUGUCAUUUUUCUGAAAUCUUCUUGCCUCAAUUUCCAACAGCAGAUUCAUCUUUCAUUGGAUGAUCCGUUAGUUUUUGAUAGAAAAAAUGAGGUGGGAAGAAAUUAAGACUGACUUCGAAAUAGCCUUUAAAAUAGGGGUUUAUAGACCUCGAAUCAUAUCAAACG	219	Fail	Mature miRNA length not met;No mature or star reads detected	1	0	0	393	430	5	91.4
miRDP2_mature_557	GUUCCCUUAAACGCUUCAUUG	21	11	31	CUGAAGUGUUUGGGGGGACUC	21	80	100	GUCCCCUUGAGUUCCCUUAAACGCUUCAUUGUUCAUACUUUGUUAUCAUCUAUCGAUCGAUCAAUCAAUCUGAUGAACACUGAAGUGUUUGGGGGGACUCUAGGUGACAU	110	Fail	No mature or star reads detected	1	0	0	122	122	5	100
miRDP2_mature_558	ACAAAAGUUUAGUUGUGUUAU	21	206	226	AACACAACAAAAGACUUUUGAUUC	24	11	34	AGAGAAUUUUAACACAACAAAAGACUUUUGAUUCUUUCUCAAUUAAUUGUAUUAAUUUUUUAUUUAAUUAAUAUAGAAUGACACAUGUCAUUUUCUUGUGUGAUGAUGUGUCACUCAUAGGGAGAGAGUUGGCCAACUUUCAUAUAUAUGAUUAUCAUAAAUUAGUAUAAACUUAUCAAACAUCGAACUUCCGAUUACAAAAAGAACAAAAGUUUAGUUGUGUUAUUAAUUAUUAA	236	Fail	23/24 nt miRNA star;No mature or star reads detected	1	0	0	509	1009	5	50.45
miRDP2_mature_559	UGUUUUGUGCUUGAAUCUAAUU	22	11	32	UUAGAUUCACGCACAAACUCG	21	88	108	UCGUAUUACAUGUUUUGUGCUUGAAUCUAAUUCAACAGGCUUUAUGUAAGAGAUUCUUUAACAAUUCCUAUAAUCUUUGUUGUUGGAUUAGAUUCACGCACAAACUCGUAAUCUGUCU	118	Pass	NA	2	0	30	32642	32766	3	98.86
miRDP2_mature_562	GGAGCAUCAUCAAGAUUCACA	21	11	31	UAUGAGAAUCUUGAUGAUGCUGCAG	25	87	111	GUUCGCUGUUGGAGCAUCAUCAAGAUUCACAAAUCAUCAAGUAUUCGUGUAAAUAAACCCAUUUAUGAUUAGAUUUUUGAUGUAUGUAUGAGAAUCUUGAUGAUGCUGCAGCUGCAAUCAG	121	Fail	Star length not met;asymmetric bulge greater than 3	1	1	191	4059	4287	4	99.77
miRDP2_mature_563	GCGUACAAGGAGUCAAGCAUG	21	73	93	UGCCUGGCUCCCUGUAUGCCA	21	11	31	UUUGUCGUUAUGCCUGGCUCCCUGUAUGCCACGAGUGGAUACCGAUUUUGGUUUUAAAAUCGGCUGCCGGUGGCGUACAAGGAGUCAAGCAUGACCAGAAGCA	103	Pass	NA	2	0	405	1172	1594	5	98.23
miRDP2_mature_564	UUUGCUAUGUAUAUACAAUGUU	22	244	265	CAUAAGUGAUAUGAUGCGGUUGGACAC	27	8	34	UGUUUUACAUAAGUGAUAUGAUGCGGUUGGACACGAAUUUUACGCACCAAAAUAUCCGCUUUGACAUUUGCACUAGUAAAAAUUAAAGAUAAAGAAAAACUUGUGAAUUCUUUAGGAAUGAUCGAAAAGAAAUAUGGCGUAGGGUAAAUGUGAAAAUAAAUUUCAUAUAUUAUUGCAGAAGUUAUCGGAGAGAAAUGUUAGAGAAUUUCAAGGCUUAUUUUUAUUGAUAUUUUUAAGAUUUGUUUUGCUAUGUAUAUACAAUGUUGACAGGGUUU	275	Fail	Star length not met;More than 5 mismatches;No mature or star reads detected	10	0	0	2124	2750	5	77.24
miRDP2_mature_565	GAUGAAGGUCUUUGGAACGGUA	22	46	67	UCUUUCAAAGACCUUCAUUGU	21	11	31	GACAAAAGUAUCUUUCAAAGACCUUCAUUGUUCUUGAAAUUCGACGAUGAAGGUCUUUGGAACGGUAAAUGGUAAUU	77	Fail	No mature or star reads detected	1	0	1167	0	2225	5	52.45
miRDP2_mature_566	ACUGAACGAGAUUAGAUGAUAUGA	24	253	276	AUAAUAUUUAAUUUUAACGGUUG	23	11	33	AAAUAAAAAAAUAAUAUUUAAUUUUAACGGUUGAGAUUAGAUUAUAAGAUGGGUUUAGAAUAUUUAUAAUAUAUGAACUUUAAAACAAUUAAAUAACCAUUUGAAAUAAAACUUUUAAAUUGAUUUGAAUUAUAUAUCUUUUAAAGUAAAGUAUUAUUAAAACAAAAAUACGAGAUGGUAUGACGAGUUUUGGUCGAUAGGUAAUACGAGACAGUAUAGCACGUGUGAAAUCUAUUAGAUAUGUUUAAUUUCACUGAACGAGAUUAGAUGAUAUGACGACUUUGGA	286	Fail	23/24 nt miRNA;23/24 nt miRNA star;No mature or star reads detected	4	0	547	0	934	5	58.57
miRDP2_mature_567	AAUCCCUUGUAACUCUAUUUCCC	23	11	33	GAAAAUUGUUUUGGAAGAUUUUAGGCGAAAAAAUAUUAAUAUUUCAUUUUGUUAACUUAAAACAAUUUCUAAAUAGGGGUAAAAUGGUCAUUAAAAAUUUAAAGAAGGUAGAAAUGAAAAUGGCUAAAAAAAGGGUAGAGUUGAAAAGGGGCAUC	155	102	256	ACCCUUUUAAAAUCCCUUGUAACUCUAUUUCCCGCCAAAAAACAUUUUUUUGCGAGAAAAAUAAUUUGAGGGAAAAUUUUGUUUUCGAAAAUUUUUGGCGGGAAAAUUGUUUUGGAAGAUUUUAGGCGAAAAAAUAUUAAUAUUUCAUUUUGUUAACUUAAAACAAUUUCUAAAUAGGGGUAAAAUGGUCAUUAAAAAUUUAAAGAAGGUAGAAAUGAAAAUGGCUAAAAAAAGGGUAGAGUUGAAAAGGGGCAUCUUGAAAAGGG	266	Fail	23/24 nt miRNA;Star length not met;More than 5 mismatches;asymmetric bulge greater than 3;No mature or star reads detected	61	1	0	2441	2455	5	99.43
miRDP2_mature_568	GCGGGGGAGUCUUAAGUCUAACUGC	25	11	35	AGGCAGUUUGAUUACCUCUGGCAU	24	242	265	AUGAAUUAGUGCGGGGGAGUCUUAAGUCUAACUGCGUUAUUUUACAGAACAUCCAGUCUUAUAAGCAAACUCUACUUGUAAAAAAAUAAAAAGGGUGAAACUUUGGUGAAGUUUUGGUGAAGGGUGAAGGGUGAAACUCCCAAAGCCGAAUUCGAUCUUCUCUGAAAACAUAAUCACAUUUGUUUGGAAAAUCUGUUAGUUGGGCUUUGGUCCUAUUGGUUUACGUGAUAGUCAGAAAUGCAGGCAGUUUGAUUACCUCUGGCAUUAGUUGGAAA	275	Fail	Mature miRNA length not met;23/24 nt miRNA star;More than 5 mismatches;No mature or star reads detected	6	0	0	323	1075	5	30.05
miRDP2_mature_570	AGGUAGAUGUGCUGAUUCGAGGUG	24	78	101	CCUCAAUCAGCAUCACUAAUCUUCAUAG	28	11	38	ACUUCUUUUACCUCAAUCAGCAUCACUAAUCUUCAUAGUUGUUACCAACGAGCUGUUGGCCCAAUGGUAAAUCUCCUAGGUAGAUGUGCUGAUUCGAGGUGGGAGGGAUAU	111	Fail	23/24 nt miRNA;Star length not met;More than 5 mismatches;asymmetric bulge greater than 3;No mature or star reads detected	8	1	166	0	506	5	32.81
miRDP2_mature_571	CGACAGAAGAGAGUGAGCAC	20	11	30	GCUUACUCUCUUCUUGUCUCC	21	75	95	AUAACGAAGGCGACAGAAGAGAGUGAGCACACAUGGCUCUUUUUCUAGCAUGCUCAUGCUCGAAAGCUCUGCGUGCUUACUCUCUUCUUGUCUCCUGCUCUCUCC	105	Fail	No mature or star reads detected	0	0	2097	0	2105	5	99.62
miRDP2_mature_573	UGUUUUGGAUCUUAGAUACAC	21	11	31	GUAUCUAAGAUUCAAAACAAA	21	69	89	CAUAUAAAUUUGUUUUGGAUCUUAGAUACACAUAUAGUUUGCUUUUCCUUUAUAAACAAACUAUAUGUGUAUCUAAGAUUCAAAACAAACUAUUUGCAU	99	Fail	No mature or star reads detected	0	0	11	0	15	5	73.33
miRDP2_mature_574	UCUUUCUUUUACUUUUUUUGGUU	23	241	263	AGAAGAGAAGUAGAAACAGAGUUU	24	11	34	GCUGAAAUUUAGAAGAGAAGUAGAAACAGAGUUUGACAUAGAAAAACAGAACACUCGGGCUAAGAGGACGAGCGUGUGGAGAACCAAAGCUGCAGGCCAUCCUUGUAACGAUGGUUGCUAGUGGCUGUGAUUGUGCUGAUACGGUUCCGUACGGUUCCAUCGAUUAGCUUGAUUUGUCGAGUUGUUGUGGUAGGUAUCCCUAUUAACUUUGAUAUAGCAAAAUAUAAUAAAUUUAUGUUGUCUUUCUUUUACUUUUUUUGGUUUUUUAAAAUA	273	Fail	23/24 nt miRNA;23/24 nt miRNA star;No mature or star reads detected	3	0	0	1268	5374	5	23.6
miRDP2_mature_575	AAACUCUCUAUGAGUGUCCACCUUGG	26	208	233	AAGGUUGUGAUAUAGAGACACGGU	24	11	34	GUAAAAAGAAAAGGUUGUGAUAUAGAGACACGGUCAUCAAAAAUUAUCAAAAUUUCUCCAAACUCAAAAUUAUGUAUUUCAGGAAAUUUGUUUUUAUUAAUGUUGAUUAUAAAAAUCGAAUUAUAUCGAUUCAGGUGUACAAAGUUAUUAUAGAAACUUUUGGAAUGCAAACUAUUACGUAAGCAAAAUAUAUUGAAACCGAUAGACAAACUCUCUAUGAGUGUCCACCUUGGCUUUGAGUUU	243	Fail	Mature miRNA length not met;23/24 nt miRNA star;More than 5 mismatches;No mature or star reads detected	7	0	0	694	1166	5	59.52
miRDP2_mature_578	AGGAGAUGAAUUUAACUUGGUGUG	24	135	158	CACUAAAAUUUUGUUUUCUUA	21	11	31	UUGGUAUAAACACUAAAAUUUUGUUUUCUUAUAAGGUAAAACACUUAGAUGACCAACGAGCUGUUGGCCCAGUGGUAAAUUUUCCAAGUAGAGGUGUUAGGUUCGAGGUACGUUGGGAGGGAUCUCUUCUCCAAAGGAGAUGAAUUUAACUUGGUGUGGAUUCUGCCU	168	Fail	23/24 nt miRNA;No mature or star reads detected	4	0	694	0	1338	5	51.87
miRDP2_mature_579	AUAUGCUGGAUCUACUUGAAG	21	75	95	UCCAAUAGGUCGAGCAUGUGC	21	11	31	ACAGUAGUUUUCCAAUAGGUCGAGCAUGUGCUGAAACUGUGUGUACAGAGUUCUCAUAAACACACAGUUUCAGCAUAUGCUGGAUCUACUUGAAGACUACUGUUC	105	Fail	Precision less than 75%	4	0	4	24	64	5	43.75
miRDP2_mature_580	AGGAUGCGAAUGUUUUUGUGUGA	23	11	33	ACGGAGAAGCUGGAGACGUUUUGA	24	241	264	GAAGUAAUUCAGGAUGCGAAUGUUUUUGUGUGAGUGUCGGUUACUAGAAAAUUUGAAAAUAUAUUUUUGGAAUAUGUUUAGAUGAUGAAUCAAAAGAGGAAAAUGACUUAGAAGGAUUUGGAAGACUUGAUGAACGUGAAAUUCAAUGAGAAAAAAGGAAAAUGUAAAUAAAAAUUUAUUUUUUCUUAUGGAAUUUGGAAAUCUUUUCCUAUAAUGAUUAAAAAAUCGUUUUGGAUAUAUACGGAGAAGCUGGAGACGUUUUGAAGAAGCAAGA	274	Fail	23/24 nt miRNA;23/24 nt miRNA star;More than 5 mismatches;Precision less than 75%	6	0	1	529	1707	5	31.05
miRDP2_mature_581	CUCGUUCCUUCUCUUCUUCGAUCAG	25	199	223	GGUGAAGUGUUCGGAUCGCGGC	22	11	32	UGAAUGAUCUGGUGAAGUGUUCGGAUCGCGGCCACUUGGAUGACCCAAAAAAACAUAUAAUUCAAAAACCUAUAGCGAAAACAAGCAAAGAGUGGAUGAGUAAAUAAAUGGCAUUGUUGUUGUUGACCUCACUCAAUCACCUAGUCUCAUUCUCACUCACUCGCUUGCCUUCUUCUUCCGCUCACAAUCUCUUCCUUUCUCGUUCCUUCUCUUCUUCGAUCAGACGAUUCAAU	233	Fail	Mature miRNA length not met;More than 5 mismatches;No mature or star reads detected	10	0	0	26030	26076	5	99.82
miRDP2_mature_582	AACAGAAUGACCAAAUUACUCUCA	24	11	34	CAAGUAAUUGGAAACUGAAAUUUUCA	26	46	71	CCUUCUUUUGAACAGAAUGACCAAAUUACUCUCAUCUAAUAGGAACAAGUAAUUGGAAACUGAAAUUUUCAAACAAAUUUU	81	Fail	23/24 nt miRNA;Star length not met;More than 5 mismatches;Precision less than 75%	9	0	696	3	1078	5	64.84
miRDP2_mature_584	AGCCAAGGAUGACUUGCCGGA	21	11	31	UGGCAAGUUGUCCUUCGGCUAC	22	90	111	AGUAUAAUGCAGCCAAGGAUGACUUGCCGGAACGUUGUUAACCAUGCAUAUGAAUAAUGUGAUGAUUAAUUAUGUGAUGAACAUAUUUCUGGCAAGUUGUCCUUCGGCUACAUUUUGCUCU	121	Pass	NA	0	0	256	145	495	4	81.3
miRDP2_mature_585	AGGCAGUGAUGAACGAGAAUGU	22	251	272	GCUCUCAUAUUCCAUUGCCUUG	22	11	32	CUUGCUAUUGGCUCUCAUAUUCCAUUGCCUUGCGGAGCGGCGUCGCUGCUUUUACCGUUUGGGACCGGCCAUGAGAUCUAUAUUCCCCUGUAUUUUGGUUUUCAGUUUUAUCUAGUUAGGAUUGUAUUUAGCCAAUGAGGACAUCAGAUUAUAAAAGAACACCAUCUUUCGGGACUGAUUAACAUUGAUGAUACUUCUGCAAUUCUGAGGCUAUUUUUUUGAUGAGUUUUGUUUUUGAUUAGUAUAGAAAAGGCAGUGAUGAACGAGAAUGUCAUGCACCAC	282	Fail	No mature or star reads detected	5	0	2766	0	4472	5	61.85
miRDP2_mature_586	CGUAGUUGCAGAGCUUGACGG	21	11	31	GUCAGGCUUAGCCGCUUAGGU	21	62	82	AGUUACAGAUCGUAGUUGCAGAGCUUGACGGCGCUCAUGUUUACUCUUUUUGUUAAAUGACGUCAGGCUUAGCCGCUUAGGUUUAGAUUUAU	92	Fail	No mature or star reads detected	4	0	63	0	165	5	38.18
miRDP2_mature_589	UCAAGGACUUCUAUUCAGAAC	21	11	31	UUUGAAUUGAAGUGCUUGAAU	21	243	263	CCGGUUUCAUUCAAGGACUUCUAUUCAGAACAAACUUCAUGAUUUCUGAACUAAUUGGAUAUGAUAAAUGGUAACAAGUAUUCACUUGCAUUCAAGGGACAAAAAAUCAUUGGGAUAUAUGAUUAUGACAAACACGAUUGGAAGCUGAAUGGUUGCGGGAGGCAAGCAGUGGGAUAAUGAUCUGCAAGUGGAAACUUCUUACUUUUAUCAUAUCCCAUCAGCUCGAAAGUCUUGAUGUUAGUUUUGAAUUGAAGUGCUUGAAUUACACCAGAU	273	Pass	NA	2	0	93	1546	1893	2	85.47
miRDP2_mature_590	ACUCAUAAGAUCGUGACACGU	21	71	91	GUGGCACGACCCUGUGAGUUA	21	11	31	AAUUUAACUCGUGGCACGACCCUGUGAGUUACUAACUUUGAAAACCAUAGCAUAGUUUUCAAAGUUAGUAACUCAUAAGAUCGUGACACGUGGUAAAUCUA	101	Pass	NA	3	0	2264	3	2666	1	85.03
miRDP2_mature_591	UGGCGAGGAUGAAUAAUGCUAA	22	171	192	AGCAUUGUCCCUUUGUCUUU	20	11	30	UUUGUUUUUUAGCAUUGUCCCUUUGUCUUUUAAGAGCCAUGUUUUGAAUUGUUGUUGAUAGAAUUAGUUUCGUUGAGCAAUGCCCAUUUUGUUGCAUUGAUAGUGAUUACUGAUUAGUGUUUCGUUUAUUAUUUAUGGUGUUGUUGUAUGUGUAGAGUAGUGGUGGUAAUUGGCGAGGAUGAAUAAUGCUAAAUUUCUGACA	202	Fail	No mature or star reads detected	3	0	250	0	274	5	91.24
miRDP2_mature_592	AUCUUUCUUUCUUUUUUACGU	21	212	232	AAAAAAAUGUAGAAAGAAUGAUGG	24	11	34	AUAUUGAAUUAAAAAAAUGUAGAAAGAAUGAUGGCUCAAGUUCUGAUUAAUUAUAUCCUCCUAUUUUAGUUGUUAUGUUAAAUUAAUUACUAAUUAUAUAUUACUUAUUUUAUGAAGUCUAGGUGGCAAACGCUCAUGUGAUUAUGUGUCAAGUUGUGGAAAAGAGUUAGUCUCCUUUCAUAUAUAUGAUUCAUUGAACCAAAACGCUUAUAUCUUUCUUUCUUUUUUACGUUUCAAAACAU	242	Fail	23/24 nt miRNA star;No mature or star reads detected	3	0	0	373	1155	5	32.29
miRDP2_mature_593	AUGGAUUAUGUAAGAGAGGUG	21	11	31	CCUCCUUAGUGAUAUGAUUGAGAG	24	261	284	GUGGUAGUAAAUGGAUUAUGUAAGAGAGGUGAUACUGAUUUGGCUUUUAAUCUGCUCAACAAGAUGGAACAAGGGAAAUUAGAACCUGGUGUUUUGAUCUACAACACAAUCAUUGAUGGUCUUUGCAAAUACAAACAUAUGGAUGAUGCGCUCAACCUAUUUAAAGAAAUGGAAACAAAAGGCAUUAGACCAAAUGUUGUUACCUACAGCUCCCUCAUAAGUUGCCUUUGUAAUUACGGAAGAUGGAGUGAUGCCUCUCGCCUCCUUAGUGAUAUGAUUGAGAGGAA	287	Fail	23/24 nt miRNA star;More than 5 mismatches;asymmetric bulge greater than 3;No mature or star reads detected	6	1	28564	0	36010	5	79.32
miRDP2_mature_594	UGUGAAUGAUGCGGGAGAUAU	21	76	96	AUCUGCCGACUCAUCCAUCCA	21	11	31	GGGUAGAAAUAUCUGCCGACUCAUCCAUCCAAACACUCGUGGUAGAGAAACGAUAAAUUUAAACCGCAGUGACUGUGUGAAUGAUGCGGGAGAUAUUUUUGAUCCU	106	Pass	NA	4	0	462	51	616	1	83.28
miRDP2_mature_595	UGAAGCUGCCAGCAUGAUCU	20	32	51	UCUAUGUUGGUUUUUAGA	18	11	28	UUUUCAAUUAUCUAUGUUGGUUUUUAGAAGCUGAAGCUGCCAGCAUGAUCUGGUAAUCGCU	61	Fail	Star length not met;No mature or star reads detected	4	0	75	0	83	5	90.36
miRDP2_mature_596	AGGCAGUUUGAUUACCUCUGGCAU	24	242	265	GCGGGGGAGUCUUAAGUCUAACUGC	25	11	35	AUGAAUUAGUGCGGGGGAGUCUUAAGUCUAACUGCGUUAUUUUACAGAACAUCCAGUCUUAUAAGCAAACUCUACUUGUAAAAAAAUAAAAAGGGUGAAACUUUGGUGAAGUUUUGGUGAAGGGUGAAGGGUGAAACUCCCAAAGCCGAAUUCGAUCUUCUCUGAAAACAUAAUCACAUUUGUUUGGAAAAUCUGUUAGUUGGGCUUUGGUCCUAUUGGUUUACGUGAUAGUCAGAAAUGCAGGCAGUUUGAUUACCUCUGGCAUUAGUUGGAAA	275	Fail	23/24 nt miRNA;Star length not met;More than 5 mismatches;No mature or star reads detected	6	0	323	0	1075	5	30.05
miRDP2_mature_599	ACACUGAAGGACCUAAACUAAC	22	11	32	UUGUUUAGGUCCCUUAGUUUCU	22	119	140	AGUGUGGAAGACACUGAAGGACCUAAACUAACAAAGGUAAACGGCUCAGUGUGCGGGGUAUUACACUCGGUUUAAUGUCUGAAUGCGAUAAUCCGCACGAUGAUCUCUUUAUCUUUGUUUGUUUAGGUCCCUUAGUUUCUUCUAUACCGU	150	Fail	Precision less than 75%	3	0	34	15	93	5	52.69
miRDP2_mature_601	AAGAGAUUUUAAAAGGGUUUUAAAA	25	11	35	AGAAGACCCUUUAAAAACUCUUGU	24	222	245	AAAGAUUUACAAGAGAUUUUAAAAGGGUUUUAAAAUAUUUACAAAGGAUUUUAAAGGGCUUUAAAAGAUUUACAAAGGUUUUUAAGUGAUUUUAAAAGGGUUUCAAAGUCUUUUAAAAGAUUUACAAGGGAUUUUAAAAGGGUUUUAAAGAUUUACAAGAAAUUUUAAAAGGGUUUUAAAAGAUGUACAAGGAUUUUUAAAAGACUUUUAAAGAAUUUACAAGAAGACCCUUUAAAAACUCUUGUAAAUUUUAUU	255	Fail	Mature miRNA length not met;23/24 nt miRNA star	4	0	1	105	136	1	77.94
miRDP2_mature_602	AGCGUCUGUAGUCCAACGGU	20	109	128	AAGUGGACUACAGAGUAUG	19	11	29	GAAAAAAAACAAGUGGACUACAGAGUAUGAAAGAAAGUCUAGUAGUUUUGGAACGCUCGACAAUUAAAUUCGAUUUUAUUUUUAAAUUGUAAUAUAUAAAUCACAAGUAGCGUCUGUAGUCCAACGGUUAGGAUAAUU	138	Fail	No mature or star reads detected	4	0	3456046	0	3550574	5	97.34
miRDP2_mature_603	GUCUCUUUUUGAAUAUAACUCACA	24	222	245	AGAGUGGAAUUCAAUACGAGAUGG	24	11	34	UUAUGAUUCUAGAGUGGAAUUCAAUACGAGAUGGAUGAACUUGAAGUUUCAUCAUCUCGAGGAGGAGAAGUAAUGAAUGGAUAAUAAGUGACAUAUCCAGAAGAUUAUGUUCAAUCUUUGACUACUAAAGAUCUAAAAGUUAUAUAAAGCAAUUCUUAUAUGAAUGUGUUAUUAGAUAAAAUAAGUUAUAAUUAGUUAUUACUAAAACUUCAAGACUUGAAGUCUCUUUUUGAAUAUAACUCACAUUGUUAAGAG	255	Fail	23/24 nt miRNA;23/24 nt miRNA star;More than 5 mismatches;No mature or star reads detected	7	0	0	528	789	5	66.92
miRDP2_mature_604	UUGUUUCAAGAAGAAGAAGAAG	22	11	32	UUUUCUUGACCUUGUAAGACC	21	136	156	GACAAAAAGGUUGUUUCAAGAAGAAGAAGAAGGAGAAGAAGAAGAUGAUCAAGACUUGUUCUACUUCGUGAUAGAAACAAUGACGCUAUCUUACCUGAGCUUUACUAAUUGGUAUAUUCCCUUUUUCUGGUCUUUUUUUCUUGACCUUGUAAGACCUUUUCUCUAC	166	Fail	More than 5 mismatches;No mature or star reads detected	7	0	0	841	894	5	94.07
miRDP2_mature_605	ACAAGAAGAAUAAUUUUAA	19	11	29	GGGAUUGUAGUUCAAUCGGUCA	22	34	55	AAGAAGGUUGACAAGAAGAAUAAUUUUAAAACUGGGAUUGUAGUUCAAUCGGUCAGAGCACCGCC	65	Fail	Mature miRNA length not met;More than 5 mismatches;No mature or star reads detected	7	0	0	24784	25724	5	96.35
miRDP2_mature_606	CGAAGUCCAGAUGAGUCUUU	20	11	30	AGGCUUUUAAGAUCUGGUUGCGGU	24	64	87	AUGGUGUAACCGAAGUCCAGAUGAGUCUUUGUCCUUGUAUCUACUAACAAGGAAACACUACUUAGGCUUUUAAGAUCUGGUUGCGGUUUAAGUUAUU	97	Fail	23/24 nt miRNA star;More than 5 mismatches;No mature or star reads detected	8	0	0	994	5430	5	18.31
miRDP2_mature_607	AUCUGAAGAAAAUAGCGGCAU	21	256	276	GCCUCUAUUUGCUUCAGAUUG	21	11	31	AAAGGUGUUUGCCUCUAUUUGCUUCAGAUUGUCUUUUUAAUGUUUGGAAAUAUUUGGCUUGACUCUGUAUGAAAAAAAAGUCAAGUUUCAAUCAAGUGAAUAUAUUGGAAAUUUAUAGCUUCCAAGUUUCUUUUUAAAGAUGGUUUUAAUCGAUAUAUAUUUGGAAGCUAUAUAUUCCUCUAAUUCACUUAAUUGAAACUUAAUUUUUUUUUCCAAAACAAAGUCAAGCCAAAUAUUCCAAACAUUGAAGCAACAAUCUGAAGAAAAUAGCGGCAUACGCCCUUUA	286	Fail	No mature or star reads detected	2	0	53	0	58	5	91.38
miRDP2_mature_608	CACCUAUGUCACCUAAGUGCACU	23	11	33	UGUGGUGAUUUGUAGGAUCGGUA	23	168	190	UUGAUUUGGACACCUAUGUCACCUAAGUGCACUUAUCUUUUUGGUCAAAUGUCCUGAGAGAACUACACAGUUAAGCGUGCUUGAGCUCAAAAUGUCUCAGGAUGUGUGACCUUCCGGAAAGUGAUUGUCGGACCAUGUGAUUGAGGACAAAACAUGGAGAAAGAUAAUGUGGUGAUUUGUAGGAUCGGUAACAAGUCUUU	200	Fail	23/24 nt miRNA;23/24 nt miRNA star;More than 5 mismatches;No mature or star reads detected	6	0	0	442	537	5	82.31
miRDP2_mature_611	UUUUGUUUUAAUUAUUUCCUUAUCGACUA	29	11	39	UCCGAAAGGAAAUCUGCGGUUAAAUUACG	29	120	148	UUUUUGUUUGUUUUGUUUUAAUUAUUUCCUUAUCGACUAUUCACUGUAUUUUUUAUCUUCGAUCUCAAAUCUUAUUGAUGCAAAACCUGUCUCGGGUAAAUACCAUUGUAAACUAUGGCUCCGAAAGGAAAUCUGCGGUUAAAUUACGGAUAAAGGACAGUGCGGUUCAAAUAAUAACA	179	Fail	Mature miRNA length not met;Star length not met;More than 5 mismatches;No mature or star reads detected	8	0	0	8	2629	5	0.3
miRDP2_mature_613	AAUACGUGAACUUUGAGGUCGGCC	24	243	266	CAACUUUUUUAUUUAUUGUGUUGA	24	11	34	UCUCUAUUGGCAACUUUUUUAUUUAUUGUGUUGACAGGUUUCAAUUUGUGGCAAUAAAAGAGAAUUUGUCUUCAAUUCUAUUUAAUCAUAUUGUGUGAUUUUAAGUGUUAAUUAAGAAGAUAGUCAAAAUUUUGAGUCUUAUUACAGCUUUAUUACCAUGAUUUGUUUUGGUAAGUUUAAGCAUGGAUUUUUAUUUGGGAAAAAUGUCGUUUUAUACGUGAACUUUCAAAAAGUGGCCAUUCAAUACGUGAACUUUGAGGUCGGCCAAAUAAAACA	276	Fail	23/24 nt miRNA;23/24 nt miRNA star;More than 5 mismatches;No mature or star reads detected	6	0	1695	0	2183	5	77.65
miRDP2_mature_614	UGGAUAGAGAUGAGUGAUGGAUA	23	11	33	UCCAUACUUAUCAAGUUUAUA	21	40	60	CUACAUCUUAUGGAUAGAGAUGAGUGAUGGAUAAUCACAUCCAUACUUAUCAAGUUUAUAACACUCCCCC	70	Fail	23/24 nt miRNA;No mature or star reads detected	4	0	1087	0	1210	5	89.83
miRDP2_mature_615	UAGGUCAUGCUGGUAGUUUCAC	22	129	150	UAAGCUGCCAGCAUGAUCUUGU	22	11	32	CAGUAGCAGUUAAGCUGCCAGCAUGAUCUUGUCUUCCUCUCUUAGGUUUCAUAUAUAGUUAAUAAAUAUUUUAUAUAUUUCUUGUUCUUACAAGAUUAUAUGAUCAUAGCUUAGAGAGAGAGAGAGACUAGGUCAUGCUGGUAGUUUCACCUGCUAAUGA	160	Pass	NA	1	0	605	1733	2714	4	86.24
miRDP2_mature_616	AUUGUUGAUAAGUAAUACUCAUAUUC	26	11	36	AUAUAAGAUCUUACAUAGCUAGUCAAAUUAAAUUUAAUAUCGUUUAUAUUAGAAUCUAAAAUUUUAAUUAUUAUCUCGUUAUUGUUUUAUUAACAUAUGAUUGAUUAUUAAAAUACAUGGAAGUAAUUUUGAUUAUAAGAUCUCAUUAAGGGAGUAACUGAUAAGCAAUGA	171	45	215	UAUAUGAGUUAUUGUUGAUAAGUAAUACUCAUAUUCUGAAGUGAAUAUAAGAUCUUACAUAGCUAGUCAAAUUAAAUUUAAUAUCGUUUAUAUUAGAAUCUAAAAUUUUAAUUAUUAUCUCGUUAUUGUUUUAUUAACAUAUGAUUGAUUAUUAAAAUACAUGGAAGUAAUUUUGAUUAUAAGAUCUCAUUAAGGGAGUAACUGAUAAGCAAUGAAAAGUAAAUU	225	Fail	Mature miRNA length not met;Star length not met;More than 5 mismatches	55	0	1	922	986	1	93.61
miRDP2_mature_617	GCUCAAGAUUAAAGUUUGGAUUA	23	11	33	AACUGAACAAGAUCUGAAGAGUAU	24	39	62	AUUGUGAUAGGCUCAAGAUUAAAGUUUGGAUUAACAUCAACUGAACAAGAUCUGAAGAGUAUUCGUAUGAAA	72	Fail	23/24 nt miRNA;23/24 nt miRNA star;More than 5 mismatches;No mature or star reads detected	6	0	0	550	722	5	76.18
miRDP2_mature_619	GGGAUUGUAGUUCAAUCGGUCA	22	34	55	ACAAGAAGAAUAAUUUUAA	19	11	29	AAGAAGGUUGACAAGAAGAAUAAUUUUAAAACUGGGAUUGUAGUUCAAUCGGUCAGAGCACCGCC	65	Fail	More than 5 mismatches;No mature or star reads detected	7	0	24784	0	25724	5	96.35
miRDP2_mature_620	UGGGUGGUGAUCAUAUAAGAU	21	77	97	CUUGUAUGAUCACUAACCAUU	21	11	31	AAUCACGAAUCUUGUAUGAUCACUAACCAUUGGAACAAUAAGAGUAUAUAAUGAGUAUAUCACCAUUUAGUUCUAGUGGGUGGUGAUCAUAUAAGAUUGGUAAUGGU	107	Pass	NA	2	0	774	5	878	1	88.72
miRDP2_mature_621	UAAGCUGCCAGCAUGAUCUUGU	22	11	32	UAGGUCAUGCUGGUAGUUUCAC	22	129	150	CAGUAGCAGUUAAGCUGCCAGCAUGAUCUUGUCUUCCUCUCUUAGGUUUCAUAUAUAGUUAAUAAAUAUUUUAUAUAUUUCUUGUUCUUACAAGAUUAUAUGAUCAUAGCUUAGAGAGAGAGAGAGACUAGGUCAUGCUGGUAGUUUCACCUGCUAAUGA	160	Pass	NA	1	0	1733	605	2714	4	86.24
miRDP2_mature_623	AAGGGAUUUUAAAGGGCUUUAAA	23	11	33	AGAAGACCCUUUAAAAACUCUUGU	24	180	203	AAAUAUUUACAAGGGAUUUUAAAGGGCUUUAAAAGAUUGUUAAAGAGUUUAAAAGUAUUUUGAAUGAUUUACAAGGGAUUUCAAAAGAGUUUUAAAAGAUUUAUAAGAGAUUUUUAAAGGGUUUAAAUGGAGUUAAAAGGAUGUACAAGGGUUUUUAAAAGUUUUUUAAAAAAUUUACAAGAAGACCCUUUAAAAACUCUUGUAAAUCUUUUU	213	Pass	23/24 nt miRNA;23/24 nt miRNA star	2	0	11	529	600	4	88.98
miRDP2_mature_624	GUAUUUAUUUCUUACCUAUA	20	11	30	UCAGCUAAGAUCCGGACUACAA	22	39	60	AUAGUGUUAUGUAUUUAUUUCUUACCUAUAGAAACCUGUCAGCUAAGAUCCGGACUACAACAAAGCACGU	70	Fail	More than 5 mismatches;No mature or star reads detected	7	0	0	152	162	5	93.83
miRDP2_mature_625	UCUCUCUGUUGUGAAGUCAAA	21	11	31	UGGUUUCACAGUAGAUAGAUA	21	84	104	GAUGUCGAAAUCUCUCUGUUGUGAAGUCAAACAUGAGUAUGAAUUAACAUUAAUGGAUCUUUUUGAUUCAUAAUACUCAUGUUUGGUUUCACAGUAGAUAGAUAUCGACGUCUA	114	Pass	NA	1	0	16	84	115	1	86.96
miRDP2_mature_626	CCCAGAAACUUUCCUAUUUGCAU	23	183	205	AGAGAUAAGGAGACAUUUUGGAGC	24	11	34	GGACAACAAUAGAGAUAAGGAGACAUUUUGGAGCAAACACUAAGAAAAAGGAAGCUAAGGAUGACUUUGGUUCAGGAAUCAGCGAGGAGUGUCGAUCGACACACUCUUGGUGUCAAUCGACACCAGUUUCGGCCCCAGCAAAAACCCUAGACGCUUUCAAGUUUACAGAAGAGGAAAUUUGCCCCAGAAACUUUCCUAUUUGCAUUAUUAGUCCC	215	Fail	23/24 nt miRNA;23/24 nt miRNA star;No mature or star reads detected	4	0	0	882	1440	5	61.25
miRDP2_mature_627	AAUAAGAGGUUAGGUAGCAAACAA	24	11	34	AUUUGCUUAUUUAAUUUUAUUAG	23	187	209	UUACUAAACUAAUAAGAGGUUAGGUAGCAAACAACUACAACACAAAAAAAAAUUAGUCAUUGAUAAUAAAAAAUAAGAAAAUAAAAAGAAUAUAAUGAAAGUAGUACUUAAUUUGUUUACAUAAUUUUUUUUUUUUUUUUUUUACUUUGGAGAAAUCAGUUAAGAGUAGGAUUGAUUAUACAUUUAAUUUGCUUAUUUAAUUUUAUUAGUUUUAUUAAU	219	Fail	23/24 nt miRNA;23/24 nt miRNA star;No mature or star reads detected	3	0	1089	0	1359	5	80.13
miRDP2_mature_628	UGGCGGAAAAUUUAUUUUUAGUAUAU	26	11	36	AAAGUAGAAAUGAAAAUGGCUAAC	24	100	123	AAAAUAAUUUUGGCGGAAAAUUUAUUUUUAGUAUAUUUUAGGCAGAAAAAUCAAUAUUUCAUUAAAAAUAGGGGUGAAAUGGUCAUUAAAAAUUAAAAUAAAGUAGAAAUGAAAAUGGCUAACAUGAAGGGGC	133	Fail	Mature miRNA length not met;23/24 nt miRNA star;More than 5 mismatches;Precision less than 75%	7	0	2	206	345	5	60.29
miRDP2_mature_629	AACUGUAUGAACAACAAAGAUUGA	24	163	186	AUCUUUUUUUGUUCGUUUGU	20	11	30	UCUCGUUCUCAUCUUUUUUUGUUCGUUUGUCUCUAAGCGCAUAUCAUGCUUUCCUAUUUAUAGAAGAACCACGCCUUUUAGUCUUUUACCCUAAUCACCGUUGGAUUAAGAGUUAGAUAUUCAAUUUCUUUUAAGGUAAGAUUACAUGCAAAAUUUGAGGAUAACUGUAUGAACAACAAAGAUUGACGACGAUUUU	196	Fail	23/24 nt miRNA;More than 5 mismatches;asymmetric bulge greater than 3;No mature or star reads detected	6	1	527	0	954	5	55.24
miRDP2_mature_631	AUGGUGAACCUGAAGAUGAAGAUG	24	11	34	UAUUCUUUUCAAGUCAAAUGU	21	138	158	AGAAAAUGACAUGGUGAACCUGAAGAUGAAGAUGAGUUGUGUCAAAGAUGAAGAGAGAAAGAGAACUCCAUGGCUAAAGUCUCAUUACCAAAAUUUCUCUACCAGACUAGUACUAUUUGGUCCAAGGUUAUUUUGUUUAUUCUUUUCAAGUCAAAUGUUAUUUUGUAU	168	Fail	23/24 nt miRNA;More than 5 mismatches;No mature or star reads detected	7	0	1452	0	3325	5	43.67
miRDP2_mature_632	AUGACUUUUCAUGACUUCAU	20	11	30	GAAGAAAAAUGUAAGAAGUCAUGA	24	36	59	AAUACUUUCCAUGACUUUUCAUGACUUCAUUUUGUGAAGAAAAAUGUAAGAAGUCAUGAACCAAUAACA	69	Fail	23/24 nt miRNA star;More than 5 mismatches;No mature or star reads detected	6	0	0	306	380	5	80.53
miRDP2_mature_633	ACUGUUCGGAUCUGGUGAAGAUGG	24	11	34	GUCUUUCCCAACCGAAUGGCCG	22	36	57	UUUCUCACAUACUGUUCGGAUCUGGUGAAGAUGGUGUCUUUCCCAACCGAAUGGCCGGU	59	Fail	23/24 nt miRNA;No mature or star reads detected	4	0	271	0	566	5	47.88
miRDP2_mature_635	AGCUAAGGAACAAUGCAGA	19	84	102	GGCAAGUUGUCCUUGGCUAC	20	11	30	UAACAUGAUCGGCAAGUUGUCCUUGGCUACACGUUACUUUGUGUCGCGCAUAGGUGUUAUAUGGUAAAGAUCGCAAGAACUCAAGCUAAGGAACAAUGCAGAAAGAGGUAAC	112	Fail	Mature miRNA length not met	2	0	3	118	139	2	89.17
miRDP2_mature_636	GUAAUCUAAUGUUGAUCCUGA	21	11	31	AGGAGAUAAACAUCAUUAGAACAU	24	74	97	CUAGUUUCUUGUAAUCUAAUGUUGAUCCUGAAAGAAAAAUCCAUAAGAAUACGCAUAAAUGGAUAGUAAUAUUAGGAGAUAAACAUCAUUAGAACAUGAAGUAAUUU	107	Fail	23/24 nt miRNA star;More than 5 mismatches;asymmetric bulge greater than 3;No mature or star reads detected	7	1	0	2177	2368	5	91.93
miRDP2_mature_638	UCUGAGAGCUUUGUGGAAUUCGA	23	73	95	GAUAACAAUCUUCAUC	16	17	32	AGUUCCAAAACGGUUCGAUAACAAUCUUCAUCAUAGCUAGAUCUAUUAAUCUUCUAUUAGUCUACUCUGUGAUCUGAGAGCUUUGUGGAAUUCGAACUUAAAUUA	105	Fail	23/24 nt miRNA;Star length not met;More than 5 mismatches;No mature or star reads detected	10	0	310	0	317	5	97.79
miRDP2_mature_639	AAUGAGUUGGAUUGUAAUGGUUA	23	256	278	ACCUCCUCUGGAGUCCAACUACCUUUU	27	8	34	ACCACUAACCUCCUCUGGAGUCCAACUACCUUUUGCUCGUCUCAUAGGUCCACGAGUCCUCCUCCAAGAUCAUCUUCUCAUAGGUCCACUAGUCCUCCUGCAAGAUCAACAUUAAAACUAGGGGUAUUAAAAUUGGUCAAAAUUCAUGGAUCAAUUCAACUCAACUCAACCUAUGAAUCUUAAUAAGUUGAAAAUUUUGACUCAAAUGAGUUGAUGGGUCAAACGAGUUAUUGGGUCAAUUGGUUUGAUGAGUAAAAUGAGUUGGAUUGUAAUGGUUAAUGAUUUCAA	288	Fail	23/24 nt miRNA;Star length not met;More than 5 mismatches;No mature or star reads detected	8	0	1115	0	2273	5	49.05
miRDP2_mature_640	CUAUUGUAUUUUUUUAAGUUUCAAAU	26	11	36	UUAUAAGAAAAUGACAAAAUUAUGUUUAAUUUCACGGGACUGGGUUAUAUGGUAGGA	57	53	109	UUUUGGGUCGCUAUUGUAUUUUUUUAAGUUUCAAAUUUUAUAAUAUUAAAAUUUAUAAGAAAAUGACAAAAUUAUGUUUAAUUUCACGGGACUGGGUUAUAUGGUAGGACGGAUUUGGG	119	Fail	Mature miRNA length not met;Star length not met;More than 5 mismatches;No mature or star reads detected	22	0	0	1928	2213	5	87.12
miRDP2_mature_642	UUUAAAAUCUUUUAAAACUCUUUUA	25	11	35	AAAGAGGGUAGAAAUAAAAAUGGC	24	254	277	UUAAAAUCGCUUUAAAAUCUUUUAAAACUCUUUUAAAAUCAUUUGUAAAUCUAUUUCCCGCCAAAAAAAAAAAAUUUUACGGGAAAAAUAUUUUUGAAAAAAGUUUUGGCAGGAAUCGUUUUUUCAAAAAAUUUUGGCGGGAAAAUUUUGGCGGGAAUUUUAUUUUGGAAUAUUUUAGGCGAAAAAUAUUAAUAUUUCAUUUUGUUAACCUAAAACAAUUUCUAAAUAGGGGUAAAAUGGUCAAUAAAAAAUUAAAGAGGGUAGAAAUAAAAAUGGCAAAUAGAAAA	287	Fail	Mature miRNA length not met;23/24 nt miRNA star;More than 5 mismatches;No mature or star reads detected	11	0	2	850	1524	5	55.91
miRDP2_mature_643	UUUUCGAUGUCUAGCAGUGCCAA	23	93	115	GCACUACGUGACAUUGAAACUG	22	11	32	UUUAAACGUUGCACUACGUGACAUUGAAACUGUCUUUCAACAUUCCAAUAUUUCAACUUUCGAAUACCCAAUAUUUGGUUUGUUCAAAGACAUUUUCGAUGUCUAGCAGUGCCAAUGUUUAAAAU	125	Pass	23/24 nt miRNA	4	0	3159	103	3286	1	99.27
miRDP2_mature_644	GGCAAGUCAUCUAUGGCUAUG	21	206	226	CAGCCAAGGAUGACUUGCCGG	21	11	31	CAUUGUUGUUCAGCCAAGGAUGACUUGCCGGUAGCUUGUAUUAUGAUUACUCUAUAUUCGAUUUAUAUUAUGGAGAUGAUGGUUUAUAUAUAUUUACUUAUCUACAUAGUUUUAGUUGAUUUUUUUUCGUACGUAAUAUAAUACGAAAAAGUAUUUACUUAUUUAUAUAUGUGUGUUGGGGCAAGAAGUGUAACCAAGCUAGCCCGGCAAGUCAUCUAUGGCUAUGCAACUGUCUC	236	Fail	No mature or star reads detected	2	0	0	327	327	5	100
miRDP2_mature_645	UGGAUUGGUCAAGGGAAGCGU	21	73	93	GGUUUUCUUGGCCCAUCCACU	21	11	31	GCUCAAGUAUGGUUUUCUUGGCCCAUCCACUUCUAAUGUGUUUUGUAACUAAUGCAAAAUGUGCAUUAGAAGUGGAUUGGUCAAGGGAAGCGUACUUGUGCAA	103	Fail	No mature or star reads detected	2	0	1486	0	1802	5	82.46
miRDP2_mature_646	AGAUAUUGGUGCGGUUCAAUC	21	11	31	UUGAGCCGUGCCAAUAUCACG	21	73	93	AUCAAAUACGAGAUAUUGGUGCGGUUCAAUCAGAAAACCGUACUCUUUUGUUUUAAAGAUCGGUUUAUUUGAUUGAGCCGUGCCAAUAUCACGCGUUUAAAUA	103	Pass	NA	0	0	37	9	46	1	100
miRDP2_mature_647	AUCUAUUUUGGUGUACAGAUUAGU	24	11	34	UAAUCUGUGGACCAAAAUAGAUGG	24	242	265	AUUUUUCGCCAUCUAUUUUGGUGUACAGAUUAGUUGAGCGUUAUUAUCUUCAUCUACAUAUUUACAUAUUUUAAUAAUAUGUUAUAUUGGGGAUAAGUUCAUAUCGAAUGAGUAAUAGAAUUAGAUCGGGGACAAAUUCAGAUCGAAUGAUAGACAAGAUAAUAUGUAAUAACUGGAUAUUUUUGUUAUUUUACAAUACAAGAAAAAAAAAAUCGUGUCGGUGAAAACAAUAAUGCUCAGCUAAUCUGUGGACCAAAAUAGAUGGUGAAAAAUCU	275	Fail	23/24 nt miRNA;23/24 nt miRNA star;No mature or star reads detected	1	0	0	857	1096	5	78.19
miRDP2_mature_648	UUUGAAGAUUAUAGAGCAUUUUGG	24	47	70	AGAAUUUUUUUCAGGUUUUUACACG	25	11	35	UGUUAUUUUUAGAAUUUUUUUCAGGUUUUUACACGUUUAAAAUGUAUUUGAAGAUUAUAGAGCAUUUUGGAGAAAAAACA	80	Fail	23/24 nt miRNA;Star length not met;No mature or star reads detected	4	0	488	0	817	5	59.73
miRDP2_mature_650	UUGUGCGGUUCAAAUAGUAAC	21	11	31	UACUAUUUGAAUCGUACUGCA	21	70	90	GGAUAAAGUGUUGUGCGGUUCAAAUAGUAACAAAAAUAUAUACAUACAUAUAUAUGUAAAGAAUUUCGUUACUAUUUGAAUCGUACUGCACUGUACGGUU	100	Pass	NA	1	0	263	119	396	1	96.46
miRDP2_mature_651	UUAAAAUCCUUUUAAAAUCCUUUGUAA	27	11	37	AAAGAGGGUAGAAAUGAAAAUGGAUAAAACAA	32	248	279	UGCAAAUAUUUUAAAAUCCUUUUAAAAUCCUUUGUAAAUAUUUUAAAACCCUUUUAAAAUCCCUUGUAAAUCUAUUUCCCGUAAAAAAAAAGUUUUAGGCGGGAAAAAUAUUUUUGGAAAAAAAAAUUUGGCGGGAAAAUUUUGGCGGGAAAUUCAUUUUAAAUAUUUUAGGCGAAAAAAUAUUAAUAUUUCAUUUUAUUAACCUAAAACAAUUUUCAAAUAGGGGUAACAUGGUUAUUAAAAAUUUAAAGAGGGUAGAAAUGAAAAUGGAUAAAACAAAA	281	Fail	Mature miRNA length not met;Star length not met;More than 5 mismatches;No mature or star reads detected	14	0	0	2026	2305	5	87.9
miRDP2_mature_653	CCUACUCCGCCCAUACCAUA	20	141	160	UGUAUGGUCGAAGUAGGCA	19	11	29	UCUGUAUGUAUGUAUGGUCGAAGUAGGCAAAAUCUCACCUUUCUAGCAGAUCAACAAUGAAUUUUGUGGAAUAGAUGUUGGAUUUGUAAGGUUUUGGUGUUUGCAAGUGUUGAGAUGCGCAAGAUUUGAGUAAGAUUUUUCCUACUCCGCCCAUACCAUACAUACACCUA	170	Fail	Precision less than 75%	3	0	3	3902	9232	5	42.3
miRDP2_mature_654	CUUUGUCUACACUUUUGGAAA	21	11	31	CCCAAAUGUAGACAAAGCA	19	55	73	CUCUGUGCUUCUUUGUCUACACUUUUGGAAAAGGUGAUGAUAUCAUUGCUUUUCCCCAAAUGUAGACAAAGCAAUACCGUGAU	83	Fail	Precision less than 75%	3	0	7	12494	18469	5	67.69
miRDP2_mature_655	AUAAUAUUUAAUUUUAACGGUUG	23	11	33	ACUGAACGAGAUUAGAUGAUAUGA	24	253	276	AAAUAAAAAAAUAAUAUUUAAUUUUAACGGUUGAGAUUAGAUUAUAAGAUGGGUUUAGAAUAUUUAUAAUAUAUGAACUUUAAAACAAUUAAAUAACCAUUUGAAAUAAAACUUUUAAAUUGAUUUGAAUUAUAUAUCUUUUAAAGUAAAGUAUUAUUAAAACAAAAAUACGAGAUGGUAUGACGAGUUUUGGUCGAUAGGUAAUACGAGACAGUAUAGCACGUGUGAAAUCUAUUAGAUAUGUUUAAUUUCACUGAACGAGAUUAGAUGAUAUGACGACUUUGGA	286	Fail	23/24 nt miRNA;23/24 nt miRNA star;No mature or star reads detected	3	0	0	547	934	5	58.57
miRDP2_mature_656	GGGAUAUGAUGACAAAAAUACG	22	11	32	UAUUUGCACGUCAGUCUGAUCCCAU	25	68	92	UCUGGAACUUGGGAUAUGAUGACAAAAAUACGAUAUCUCUAAGGCUAAUUGCUGUGCGGAUGAAAUGUAUUUGCACGUCAGUCUGAUCCCAUUAUGUAUAUA	102	Fail	Star length not met;More than 5 mismatches	7	0	265	24	303	4	96.36
miRDP2_mature_657	GAUGGAUGAAGAAGAUGAUGU	21	207	227	UUUAUUUUUCUGGUCCUAGUA	21	11	31	UUUCUUUAAUUUUAUUUUUCUGGUCCUAGUAAAAAACAAGCAUAGUGUUUUAUCGAACCAGGUUAAAUACCGUCGGUGUUCGAAUGCAAUAUCUGGUUAUCAAACAGUUCAACAAAUUGAAAACAACACAGCUGCAUCUCGUUGACAUUAAUUUAUUAAAAAGGAAACUAUUAGUGAAACACGAACAGAAUUGAUGAAAGAAGAAGGAUGGAUGAAGAAGAUGAUGUUGAGAGAAAG	237	Fail	No mature or star reads detected	5	0	803	0	1273	5	63.08
miRDP2_mature_659	AUGAUGAAUCCGACCAUGAUG	21	11	31	UCAUGGUCAGAUCCGUCAUCC	21	85	105	UAUAAGCGGGAUGAUGAAUCCGACCAUGAUGGUGUUGCAGAAAUUUAUGUAUGAUGUAGUUAUUGUCCAGGGAUCGAAACACCAUCAUGGUCAGAUCCGUCAUCCCACUUAUGUU	115	Pass	NA	2	0	30	296	358	4	89.42
miRDP2_mature_660	AAAAACGGUUCAUUCAGAUUA	21	49	69	AUCUGGAUGGAGAUGAGUUUUGAU	24	11	34	CAAAUGGAUCAUCUGGAUGGAGAUGAGUUUUGAUGUUCGUUUAGUGCAAAAAACGGUUCAUUCAGAUUAUCUAUUUGGA	79	Fail	23/24 nt miRNA star;More than 5 mismatches;No mature or star reads detected	6	0	0	992	1327	5	74.76
miRDP2_mature_664	AAAAUGAGUUGGAUUGUAAUGGUU	24	11	34	CCAAUGCUAAUUUAAGUUUAACCAA	25	109	133	UUUGAUGAGUAAAAUGAGUUGGAUUGUAAUGGUUAAUGGUUUCAAUGGUUUACCCAAUUAAUCCAUCAAGUUUUGUAAAAUUGAAUUAAACCAACUAAAAUCUAUAAACCAAUGCUAAUUUAAGUUUAACCAACACAUCUAAA	143	Fail	23/24 nt miRNA;Star length not met;More than 5 mismatches;No mature or star reads detected	8	0	1059	0	2159	5	49.05
miRDP2_mature_665	UGUCAGUUUGGGUUUAAAAAA	21	11	31	UAAGUAGGAUUUGACAUGGCAUA	23	181	203	CGAGAUUUAAUGUCAGUUUGGGUUUAAAAAAUACGAUUAGGGUUUAGUUUUUUUUACGAUUAAAAUGAGUUUAAAUGGCGGUUUGGGUUUAUAAAGAAGAAUUAGGGUUUAGAUUUUGUAAUUAAACGAGAUUAUAUAUCGGUUUGGAUUAUAAUUAUAAAUUUAAUUUUUUUACGUAUUUAAGUAGGAUUUGACAUGGCAUAUUUUUAUUGG	213	Fail	23/24 nt miRNA star;More than 5 mismatches;Precision less than 75%	7	0	1	647	1549	5	41.83
miRDP2_mature_666	GAGUUUCAUUUGCCAUUCAGCCU	23	11	33	UCUGAGAGCUUUGUGGAAUUCGA	23	250	272	CAAGAAGUCAGAGUUUCAUUUGCCAUUCAGCCUUAAAAGAUUGAAAAAAAUCCUCUUCAUCAAACUAGACUAAGAACUUUUCGAUAACAUCCUACCCAUUAUUAGAUCUACUAAUCAUCUAUUUUUUGAGAAUAUCGUAAGUCUGAAUUUUUAUCUAUCUGAUUUACAACUUGAUAUUUUCUUCUUUCUUGUCUUUUAAUUGAUAAUCUAUUGGUUUAGUUUAAUUCGAAAACUUAGUUUAUUGUGUGAUCUGAGAGCUUUGUGGAAUUCGACCCUAAAGUA	282	Fail	23/24 nt miRNA;23/24 nt miRNA star;No mature or star reads detected	5	0	0	455	558	5	81.54
miRDP2_mature_667	GGGUUGAUAUGAGAACACACG	21	11	31	UGUGUUCUCAGGUCACCCCUG	21	84	104	GAUCUCGACAGGGUUGAUAUGAGAACACACGAGUAAUCAACGGCUGUAAUGACGCUACGUCAUUGUUACAGCUCUCGUUUUCAUGUGUUCUCAGGUCACCCCUGCUGAGCUCUU	114	Fail	Less than 10 reads	2	0	24	2	32	5	81.25
miRDP2_mature_668	AAAGUAGAAAUGAAAAUGGCUAAC	24	100	123	UGGCGGAAAAUUUAUUUUUAGUAUAU	26	11	36	AAAAUAAUUUUGGCGGAAAAUUUAUUUUUAGUAUAUUUUAGGCAGAAAAAUCAAUAUUUCAUUAAAAAUAGGGGUGAAAUGGUCAUUAAAAAUUAAAAUAAAGUAGAAAUGAAAAUGGCUAACAUGAAGGGGC	133	Fail	23/24 nt miRNA;Star length not met;More than 5 mismatches;Precision less than 75%	7	0	206	2	345	5	60.29
miRDP2_mature_669	UUUCUUUAUUUUUCUUGUUACCAAA	25	46	70	UGGAACGAGAAAUGAAAGGAGGCG	24	11	34	AAAUUUGCCCUGGAACGAGAAAUGAAAGGAGGCGGUUCAGUUUCGUUUCUUUAUUUUUCUUGUUACCAAAAUUUAAAUUU	80	Fail	Mature miRNA length not met;23/24 nt miRNA star;No mature or star reads detected	4	0	0	249	326	5	76.38
miRDP2_mature_670	CCUCAACUUUGGCCAGAUCCAUUU	24	11	34	AUGGAUCUGGCCAAAGUUGAGGGU	24	191	214	UGAAAAAAAACCUCAACUUUGGCCAGAUCCAUUUUUAAACCCUAAACUAUGUUUUUAGUAAAACAAACCCUGAACUAAAACCUGUUAAUAAACUUAACCCUAAACGUUGUUUAAUUACUGUGGGGUUAAGUUUAUUAACAGGUUUUAGUUCAGGGUUUGUUUUACUAAAAACAUAGUUUAGGGUUUAAAAAUGGAUCUGGCCAAAGUUGAGGGUUUUUUUCAUU	224	Pass	23/24 nt miRNA;23/24 nt miRNA star	0	0	1	23	32	1	75
miRDP2_mature_671	CCGUUAGCUACUUAAUUAUUAGG	23	191	213	GAUUAGUUGAGAUUGUAGCGGUA	23	11	33	UUUACGGGAUGAUUAGUUGAGAUUGUAGCGGUAAAUUGUGGCUUAAAAUAUUGAUGUUAUAUAUAUAUUGUUUUUAACAUAGGUUAUGAGUUAAAAUAAUAAUAAUAACUAAAGCUACAGAUUAUUGACUCUUAAAAAAACGAAAUAGAGGAAUACAUUAUAUAGAUGGUCUAAGUUUGACUCGUUUUAACCGUUAGCUACUUAAUUAUUAGGUGAAAAUUCA	223	Fail	23/24 nt miRNA;23/24 nt miRNA star;More than 5 mismatches;No mature or star reads detected	7	0	0	364	896	5	40.62
miRDP2_mature_672	GUUACACCUUCAAAUUUAUUUGUU	24	239	262	CACUGAAGUGUUUGGGGGGACUC	23	9	31	GUAUAUAACACUGAAGUGUUUGGGGGGACUCUUGGUGUCAUUCUGGCGUUGAAGUGGCCACCAUUGCUGCGGUUUUCUAUUAUCUUUUAAAUCAUUAGUAAGCUCUUUUUAGUUAAUUCCAAAUGUUUUCAUGAAUUUUGUAUUUAUCAUGGAUUCAUGGUGUGGACCUGUGGUAUACAUUAUUCAUUGAAACCACAAGUAGGAUUACCAAACCGUUAGGUAAUUCAGGUUGAUUUGAGUUACACCUUCAAAUUUAUUUGUUUACACCCAAA	272	Fail	23/24 nt miRNA;23/24 nt miRNA star;More than 5 mismatches;No mature or star reads detected	8	0	0	122	123	5	99.19
miRDP2_mature_673	CCUUCAAAUUUUGCAUUCAAAUUU	24	11	34	AAAGGAAUACAAGGAAUGAAGAGAU	25	202	226	UAACAUUUAUCCUUCAAAUUUUGCAUUCAAAUUUUUUUUUUUUUGAAAAGUAUUGCAUUCAUUCUUAUAAUAUACUUUUCUCAUUAUCAUGGUUUCCAUCUAAAAGUAUAGGGACUAAAUGUCAAACUUAGCACAAAAAUCAAUAACAAUUUGGUAUUUACAAUCUUUGUUUAGGUACUAAGGGUCCGAUUGAUGACUUAUAAAGGAAUACAAGGAAUGAAGAGAUAUAUGAUUA	235	Fail	23/24 nt miRNA;Star length not met;More than 5 mismatches;No mature or star reads detected	7	0	0	1173	1601	5	73.27
miRDP2_mature_674	AAGAUAAGCGCCUUAGUUCUG	21	94	114	GAGCUAAGGCGCUUAUCUUCU	21	11	31	UCAAAGCUCAGAGCUAAGGCGCUUAUCUUCUUUGAUAUUGCAUGGAGUAUGCUUCUACUUCUCUAGGAGAUGCGUUUUAUGGAAAUAUCAAAGAAGAUAAGCGCCUUAGUUCUGAAGAUAAGCG	124	Pass	NA	0	0	458	10	479	4	97.33
miRDP2_mature_676	GCGUAUGAGGAGCCAUGCAUA	21	71	91	UGCCUGGCUCCCUGUAUGCCA	21	11	31	UAUAUAUGUAUGCCUGGCUCCCUGUAUGCCAUAUGCUGAGCCCAUCGAGUAUCGAUGACCUCCGUGGAUGGCGUAUGAGGAGCCAUGCAUAUCCUCAUACA	101	Pass	NA	2	0	3840	1174	5018	5	99.98
miRDP2_mature_677	CAUCACUUUAGCCACUUAAGUAGA	24	11	34	UAUUGAAUUAAAAAAUGUAGAAAGAGUGAUGGU	33	55	87	UGGAUUUUAUCAUCACUUUAGCCACUUAAGUAGAUCUCAAAAUUAAAGAGGAUAUAUUGAAUUAAAAAAUGUAGAAAGAGUGAUGGUUCAAGUUCUC	97	Fail	23/24 nt miRNA;Star length not met;More than 5 mismatches;asymmetric bulge greater than 3;No mature or star reads detected	15	1	0	3006	6567	5	45.77
miRDP2_mature_678	UUUGGAUUGAAGGGAGCUCUU	21	174	194	GAGCUCCUUGAAGUUCAAUGG	21	11	31	AGAAGAGGAAGAGCUCCUUGAAGUUCAAUGGAGGGUUUAGCAGGGUGAAGUAAAGCUGCUAAGCUAUGGAUCCCAUAAGCCUUAUCAAAUUCAAUAUAAUUGAUGAUAAGGUUUUUUUUAUGGAUGCCAUAUCUCAGGAGCUUUCACUUACCCCUUUAAUGGCUUCACUCUUCUUUGGAUUGAAGGGAGCUCUUCAUCUCUCCA	204	Fail	No mature or star reads detected	2	0	52581	0	52695	5	99.78
miRDP2_mature_679	AGAUUUGUAGAUUAAUGGAGGCAA	24	146	169	AUGUUUAUUAUUCUAUCUUAAAAUAU	26	11	36	UUUUCGAUGCAUGUUUAUUAUUCUAUCUUAAAAUAUUAUAUUUAUUUGCGGAAGUUCCAUUUGUCUAAUGGUUGACCAAUGGUUCAUUUAAGCUUUUACAUUAAGAGGUUUGGAGUUUAAAUUCUAGCUACUGCAAUUUAUUAGUAGAUUUGUAGAUUAAUGGAGGCAAGUGUGCAGAA	179	Fail	23/24 nt miRNA;Star length not met;More than 5 mismatches;No mature or star reads detected	7	0	453	0	925	5	48.97
miRDP2_mature_680	AUCAUUUAACGACAAUAUUCAUCUCUUA	28	11	38	AGGGCUUAUUGGAUUUAAAGACGG	24	44	67	GAUGACCAAAAUCAUUUAACGACAAUAUUCAUCUCUUAAUUAUAGGGCUUAUUGGAUUUAAAGACGGGUCAUCAAAG	77	Fail	Mature miRNA length not met;23/24 nt miRNA star;More than 5 mismatches	9	0	1	306	375	1	81.87
miRDP2_mature_681	UCAGCUAAGAUCCGGACUACAA	22	39	60	GUAUUUAUUUCUUACCUAUA	20	11	30	AUAGUGUUAUGUAUUUAUUUCUUACCUAUAGAAACCUGUCAGCUAAGAUCCGGACUACAACAAAGCACGU	70	Fail	More than 5 mismatches;No mature or star reads detected	7	0	152	0	162	5	93.83
miRDP2_mature_682	AAUCUAACUCACUCUCUGAUC	21	266	286	UGAGAGAAGGAAUUAGAUUCA	21	11	31	AUAUAUUUGAUGAGAGAAGGAAUUAGAUUCAUGAAAAUAUUAAUCAUUUUAAGGUUAGUAGUACUUAUUGGCUGUUCUUGCAAAACCAAUGGUAAAGUAUGUGAUGAAACCAUUAGAACUUUUUGAUUCAAGCAUCUGAGUGUUCUAUCAGAGGGUUAGAGCCAAUCUAAGUUAAGAACUAUAUUUGGGGUCUCAUCACAUUACCAUUGGUUUCAAAAGAACAGUGAGAAGUCCUAUUCACCGUAUACAGAUUGGUCUUUUCAGGAAUCUAACUCACUCUCUGAUCAA	288	Pass	NA	4	0	1	32	36	1	91.67
miRDP2_mature_683	GAUGAUGAAUCCGACCAUGAU	21	11	31	CAUGGUCAGAUCCGUCAUCCC	21	87	107	CUAUAAGCGGGAUGAUGAAUCCGACCAUGAUGGUGUUGCAGAAAUUUAUGUAUGAUGUAGUUAUUGUCCAGGGAUCGAAACACCAUCAUGGUCAGAUCCGUCAUCCCACUUAUGUUU	117	Pass	NA	2	0	17	273	336	3	85.76
miRDP2_mature_685	AUGUUUAUUAUUCUAUCUUAAAAUAU	26	11	36	AGAUUUGUAGAUUAAUGGAGGCAAGUGUGC	30	146	175	UUUUCGAUGCAUGUUUAUUAUUCUAUCUUAAAAUAUUAUAUUUAUUUGCGGAAGUUCCAUUUGUCUAAUGGUUGACCAAUGGUUCAUUUAAGCUUUUACAUUAAGAGGUUUGGAGUUUAAAUUCUAGCUACUGCAAUUUAUUAGUAGAUUUGUAGAUUAAUGGAGGCAAGUGUGCAGAA	179	Fail	Mature miRNA length not met;Star length not met;More than 5 mismatches;asymmetric bulge greater than 3;No mature or star reads detected	10	1	0	641	925	5	69.3
miRDP2_mature_686	CGUAACCUGUAUUAAAUACCC	21	11	31	GUUCCCUUCUUCUUCUUAUUACAUAUCAUAAACCUCAUUUCCCCAUUACAAAACCUAGAACUCCUUCUCUCUUCUCUUUCUUCAUAUCCCUGUCUAAAGGGAUUAUUAUGAUAGUAGAGUCUCACCAUCGGGCUCGGAUUCGCUUGGUGCAGGUCGGGAA	160	67	226	AAUGAGUGGUCGUAACCUGUAUUAAAUACCCUACAGAAGAGGCUAAGGUUGUCUCUGCUUGAUAGGGUUCCCUUCUUCUUCUUAUUACAUAUCAUAAACCUCAUUUCCCCAUUACAAAACCUAGAACUCCUUCUCUCUUCUCUUUCUUCAUAUCCCUGUCUAAAGGGAUUAUUAUGAUAGUAGAGUCUCACCAUCGGGCUCGGAUUCGCUUGGUGCAGGUCGGGAACCAAUUCGGC	236	Fail	Star length not met;More than 5 mismatches;asymmetric bulge greater than 3;No mature or star reads detected	89	1	0	128181	128670	5	99.62
miRDP2_mature_687	UGCGGGCGGUAGCGGUUAGAUUA	23	158	180	GUUCUCCCUCUACCACCCAUAAA	23	11	33	GGGCUGAUUGGUUCUCCCUCUACCACCCAUAAACGCAGCGUUUGCGGUUGGUAGCGGUUAUUAGCGAUUGGAACCAAUCAUAGAAACCGCUAGAUAUCGCUUUGGACCGCUCAAAAUUGCCAAUUUUCAAAAGCUCCUUCCCGCAAGCGUUUGCGGUUGCGGGCGGUAGCGGUUAGAUUAAAAAUAAAAA	190	Fail	23/24 nt miRNA;23/24 nt miRNA star;More than 5 mismatches;No mature or star reads detected	9	1	913	0	3386	5	26.96
miRDP2_mature_688	AUAUGAUUUUUUUUUCCUUAA	21	40	60	AAGGACAGAAAGUAAAUCACGGAG	24	11	34	AACAAUAAUUAAGGACAGAAAGUAAAUCACGGAGGCAAGAUAUGAUUUUUUUUUCCUUAAUUCAAUAAAU	70	Fail	23/24 nt miRNA star;More than 5 mismatches;No mature or star reads detected	6	0	0	338	725	5	46.62
miRDP2_mature_689	CUCUUUGAUCUCUCUAGAAUCC	22	37	58	ACACAAGAGACGAUUACAAGAACA	24	11	34	UCCUUAACACACACAAGAGACGAUUACAAGAACACACUCUUUGAUCUCUCUAGAAUCCUA	60	Fail	23/24 nt miRNA star;More than 5 mismatches;No mature or star reads detected	7	0	0	1412	3507	5	40.26
miRDP2_mature_690	GCCUCACGGUUUAAAAGUUAUAGAG	25	73	97	CUGCUUCUUUCGUCGGAGGGCUA	23	11	33	UUCCAUUGUUCUGCUUCUUUCGUCGGAGGGCUAUCUUUGGGCUUUCCAAAAAGGUAUCACAUCCCAAGUUUGGCCUCACGGUUUAAAAGUUAUAGAGUCAUAAAGUU	107	Fail	Mature miRNA length not met;23/24 nt miRNA star;More than 5 mismatches	9	0	1	265	275	1	96.73
miRDP2_mature_692	UUGGUAGUGGAUAAGGGGGCA	21	11	31	CCUCCUUAUCUUUUGCCGAUU	21	65	85	AUUUUGUAAAUUGGUAGUGGAUAAGGGGGCAAAUUUGAUUUUUCAAAUUUGUUAGCAGAAUUUGCCUCCUUAUCUUUUGCCGAUUCACAAAGUUG	95	Fail	No mature or star reads detected	1	0	513	0	549	5	93.44
miRDP2_mature_694	AUAAGUUGAAGAUUUUUGUGACAU	24	40	63	UUCAUCGAAGAUUUAAAUCAACGUUUUC	28	11	38	UUUAUUUUGUUUCAUCGAAGAUUUAAAUCAACGUUUUCAAUAAGUUGAAGAUUUUUGUGACAUUUUUCCCAAA	73	Fail	23/24 nt miRNA;Star length not met;More than 5 mismatches;No mature or star reads detected	8	0	341	0	418	5	81.58
miRDP2_mature_695	AGGACUAGUCUUGCAUACAUUCUG	24	42	65	UACAUUUUGCAUCUUUAGUCGAGU	24	16	39	UCACCAUCAUUUUUGUACAUUUUGCAUCUUUAGUCGAGUCUAGGACUAGUCUUGCAUACAUUCUGCAUUUUGGAG	75	Fail	23/24 nt miRNA;23/24 nt miRNA star;More than 5 mismatches;No mature or star reads detected	11	0	139	0	145	5	95.86
miRDP2_mature_697	GAGCUCCUUAAAGUUCAAACA	21	11	31	UUUGGAUUGAAGGGAGCUCUA	21	170	190	GAUGGAAGUAGAGCUCCUUAAAGUUCAAACAUGAGUUGAGCAGGGUAAAGAAAAGCUGCUAAGCUAUGGAUCCCAUAAGCCCUAAUCCUUGUAAAGUAAAAAAGGAUUUGGUUAUAUGGAUUGCAUAUCUCAGGAGCUUUAACUUGCCCUUUAAUGGCUUUUACUCUUCUUUGGAUUGAAGGGAGCUCUACAUCUUCUUU	200	Fail	No mature or star reads detected	2	0	0	65346	65666	5	99.51
miRDP2_mature_698	GGUGAAGUGUUCGGAUCGCGGC	22	11	32	CUCGUUCCUUCUCUUCUUCGAUCAG	25	199	223	UGAAUGAUCUGGUGAAGUGUUCGGAUCGCGGCCACUUGGAUGACCCAAAAAAACAUAUAAUUCAAAAACCUAUAGCGAAAACAAGCAAAGAGUGGAUGAGUAAAUAAAUGGCAUUGUUGUUGUUGACCUCACUCAAUCACCUAGUCUCAUUCUCACUCACUCGCUUGCCUUCUUCUUCCGCUCACAAUCUCUUCCUUUCUCGUUCCUUCUCUUCUUCGAUCAGACGAUUCAAU	233	Fail	Star length not met;More than 5 mismatches;No mature or star reads detected	10	0	26030	0	26076	5	99.82
miRDP2_mature_699	UUGUUAAAGGGUUUACGUUUGA	22	11	32	AGAGGAUGACCAAAUUUGACAGCA	24	53	76	AAUAUUUUUUUUGUUAAAGGGUUUACGUUUGAGAUUAAUAUUGGGUAAUAUUAGAGGAUGACCAAAUUUGACAGCAUUAUUAAGAA	86	Fail	23/24 nt miRNA star;More than 5 mismatches;No mature or star reads detected	6	0	0	1130	1262	5	89.54
miRDP2_mature_700	UUUGGAUUGAAGGGAGCUC	19	191	209	GCUCCCUUCCUCCAAAAC	18	11	28	AACAGAAGGAGCUCCCUUCCUCCAAAACGAAGAGGACAAGAUUUGAGGAACUAAAAUGCAGAAUCUAAGAGUUCAUGUCUUCCUCAUAGAGAGUGCGCGGUGUUAAAAGCUUGAAGAAAGCACACUUUAAGGGGAUUGCACGACCUCUUAGAUUCUCCCUCUUUCUCUACAUAUCAUUCUCUUCUCUUCGUUUGGAUUGAAGGGAGCUCCUUUUCUUCU	219	Fail	Mature miRNA length not met;Star length not met	2	0	50605	1	50615	1	99.98
miRDP2_mature_701	GCAACAAAAUCAGUGUGUAUU	21	11	31	UACGCAUUGAGUUUCGUUGCUU	22	89	110	UUCAUAGAGAGCAACAAAAUCAGUGUGUAUUUGUUAAGACAAAUGUUUAUAUAAGUCGUCCAUGCGUUGUACAUUUAAUCUUAACUAAUACGCAUUGAGUUUCGUUGCUUUCUCGGGAAA	120	Fail	No mature or star reads detected	1	0	0	91	93	5	97.85
miRDP2_mature_702	UCCACAAGUUUCUUGAAAUGAA	22	175	196	UUAGGUAAAGAAAUUUGGAGCAUA	24	10	33	UUUAGAGUUUUAGGUAAAGAAAUUUGGAGCAUAACACAAGGUCCAAUAAUUUAUUGGGCCGGCCCUGAGUAACAAUAUAUAGUUAUGUUAUUAAGUAUAUAUAGGACCACCAUGAUAAAUUAAUUUUGUUUAUCAAAUGUAGUAUAGUAGUUUUGUGCAUAUGUUUAAAUGUUAUCCACAAGUUUCUUGAAAUGAAGUUUAACGAC	206	Fail	23/24 nt miRNA star;More than 5 mismatches;No mature or star reads detected	9	0	0	721	870	5	82.87
miRDP2_mature_703	AGGGAUUGUGACACGUUUAGGCA	23	11	33	UCUUUCAAAAUCAUUGUCGUUCU	23	246	268	CAUAGAAAAGAGGGAUUGUGACACGUUUAGGCACUUUUUGAUAAUAUUAUUCCUUUUGAGACACUUAUAAGGGAGUGGACACUUUACCAUCUUUUUGAGAGAAAAUUGGACCAAUUUACCCCUGAAAUAGUGAUGACGCAAUAAUUUUAAACUCAUUAUUGUUGAGAUCGUGUGGAUGAAAAAUUAUCCUCUUUUUAUCAUCUUUCUCUUCCAUAUUCUUUUGUUUUUCAUUAUUUUCAAUUCUCUCUUUCAAAAUCAUUGUCGUUCUCUAUAAUUCUUACAAAAUUA	288	Fail	23/24 nt miRNA;23/24 nt miRNA star;More than 5 mismatches;Precision less than 75%	12	0	1545	4	2443	5	63.41
miRDP2_mature_704	GGAUUGUUGUCUGGCUCGAGG	21	11	31	UCGGACCAGGCUUCAUUCCCC	21	96	116	AGUGUUGAGAGGAUUGUUGUCUGGCUCGAGGUCAUGAAGAAGAGAAUCACUCGAAUUAAUUUGGAAGAACAAAUUAAGAAAACCCUAGAUGAUUCUCGGACCAGGCUUCAUUCCCCCUAACCUACU	126	Pass	NA	4	0	12	81315	81528	1	99.75
miRDP2_mature_705	GCUCACUGCUCUUUCUGUCAGA	22	73	94	UGACAGAAGAGAGUGAGCAC	20	11	30	GCAAAGAAACUGACAGAAGAGAGUGAGCACACAAAGGCAAUUUGCAUAUCAUUGCACUUGCUUCUCUUGCGUGCUCACUGCUCUUUCUGUCAGAUUCCGGUGCU	104	Pass	NA	2	0	35	1105187	1105525	5	99.95
miRDP2_mature_706	UCCAUACUUAUCAAGUUUAUA	21	40	60	UGGAUAGAGAUGAGUGAUGGAUA	23	11	33	CUACAUCUUAUGGAUAGAGAUGAGUGAUGGAUAAUCACAUCCAUACUUAUCAAGUUUAUAACACUCCCCC	70	Fail	23/24 nt miRNA star;No mature or star reads detected	2	0	0	1087	1210	5	89.83
miRDP2_mature_707	GACUUAUGAUAAUCUCAUGAA	21	70	90	UAUGAGAGUAUUAUAAGUCAC	21	11	31	GAGGAUUGUUUAUGAGAGUAUUAUAAGUCACUACAUUUGGUAAGCAAAGUGUUGUUUCUCAAACGAAGUGACUUAUGAUAAUCUCAUGAAUGGAUUUUGC	100	Pass	NA	1	0	5	752	813	2	91.68
miRDP2_mature_708	GUUUCUGGACUGUUUCAGACGCAU	24	75	98	GUUUCUGAUUUUCAUGUCCAGUUUGCU	27	11	37	GAGACUGUUUGUUUCUGAUUUUCAUGUCCAGUUUGCUUCAAGGUUGCUUUUGGUUGUGUGACUUGUUGUAGGACGUUUCUGGACUGUUUCAGACGCAUAGAGAGUCUC	108	Fail	23/24 nt miRNA;Star length not met;More than 5 mismatches;No mature or star reads detected	8	0	1245	0	1400	5	88.93
miRDP2_mature_710	GAUAACAACCUAGCUAAUAUUAGAUC	26	11	36	UCUGAGAGCUUUGUGGAAUUCGA	23	189	211	AGAAUGGUUCGAUAACAACCUAGCUAAUAUUAGAUCUACUAACCAAUAGUUUCCUGAGAAUACCCUAAGUCUGACGUUUUUACUUUCUUGUCUUACAACCUCACAAUCUGCUAUUGCUUCCUUUUGUUUCUUUUUAUUUUCAUUACUAUCUUACUUAGCUUAAUUCAAAACCUUGGUCUAUUGUGUGAUCUGAGAGCUUUGUGGAAUUCGACCCUUAAGUG	221	Fail	Mature miRNA length not met;23/24 nt miRNA star;More than 5 mismatches;No mature or star reads detected	11	0	0	455	526	5	86.5
miRDP2_mature_711	UAAUCUGCAUCCUGAGGUUUA	21	11	31	AUCCUCGGGAUACAGUUUACC	21	73	93	GAUGAACGGGUAAUCUGCAUCCUGAGGUUUAAAACCAAUUAAGCAUAUACAUAUGCGAAUGUAUAGUUUUUAAUCCUCGGGAUACAGUUUACCUCUUCCUUAC	103	Fail	Less than 10 reads	3	0	3	8	11	5	100
miRDP2_mature_712	CAAUUUUAAACCCUUUUAAAAUGUUUAA	28	11	38	AAAGAGGGUAGAAAUGAAAAUGGC	24	254	277	CCUUUUAAAACAAUUUUAAACCCUUUUAAAAUGUUUAAAUUUUUUUUGUAAAUCUUUUAAAACCCUUUUAAAAUCCCAUGUAAUUCAUUUAAAACCCUUUCAAAAUCCCUUGUAAAUUUUUUAUCGAAUUUUUUUGGCGAAAAAAUUUUGGCGGGAAAUUUAUUUUGGAAUAUUUUAAGCGAAAAAUAUGAAUAUUUUAUUUUGUUAACAUAAAACAAUUUCCAAAUAGGGGUAAAAUGGUCAUUAAAAAUUUAAAGAGGGUAGAAAUGAAAAUGGCUAAAAAAGGG	287	Fail	Mature miRNA length not met;23/24 nt miRNA star;More than 5 mismatches;No mature or star reads detected	10	0	0	1923	3409	5	56.41
miRDP2_mature_714	ACACUUAGUUUUGUACAACAU	21	11	31	GUUGUACAAAUUUAAGUGUAC	21	91	111	UUUGAUUCGUACACUUAGUUUUGUACAACAUUUUUAGUGUACAAAUAAAUAAAUGUACACAGCGUACACUUACAUCUGUACACUAAAAGUGUUGUACAAAUUUAAGUGUACGAAUCAAACU	121	Pass	NA	1	0	14	13	31	1	87.1
miRDP2_mature_715	AGGCAGUGAUGAACGAGAAUGUC	23	250	272	CUCUCAUAUUCCAUUGCCUUG	21	11	31	UUGCUAUUGGCUCUCAUAUUCCAUUGCCUUGCGGAGCGGCGUCGCUGCUUUUACCGUUUGGGACCGGCCAUGAGAUCUAUAUUCCCCUGUAUUUUGGUUUUCAGUUUUAUCUAGUUAGGAUUGUAUUUAGCCAAUGAGGACAUCAGAUUAUAAAAGAACACCAUCUUUCGGGACUGAUUAACAUUGAUGAUACUUCUGCAAUUCUGAGGCUAUUUUUUUGAUGAGUUUUGUUUUUGAUUAGUAUAGAAAAGGCAGUGAUGAACGAGAAUGUCAUGCACCACU	282	Fail	23/24 nt miRNA;No mature or star reads detected	5	0	3360	0	4477	5	75.05
miRDP2_mature_716	CAGUUUUUUUUUAAAAUUUAUAUA	24	11	34	UAUGUUUAGAUUGUGAGACGGUG	23	52	74	CCUAGAUUCUCAGUUUUUUUUUAAAAUUUAUAUAUCCCUAUUUUUUUGUUAUAUGUUUAGAUUGUGAGACGGUGAAAUUUUAGA	84	Fail	23/24 nt miRNA;23/24 nt miRNA star;More than 5 mismatches;No mature or star reads detected	6	0	0	1421	3328	5	42.7
miRDP2_mature_717	AAGGACUGACAAAGUGAAAGGUGG	24	37	60	ACACCCUUUGAUCAUGUUUUAUU	23	11	33	UUUGCAGGCCACACCCUUUGAUCAUGUUUUAUUUUUAAGGACUGACAAAGUGAAAGGUGGUUUUCACGUU	70	Fail	23/24 nt miRNA;23/24 nt miRNA star;No mature or star reads detected	5	0	1626	0	1927	5	84.38
miRDP2_mature_718	UCGUUUUCUUUGAUUUUGGUGU	22	11	32	AUGAUGAUGAUGAUGAUGAGA	21	40	60	UCGAUUAUUCUCGUUUUCUUUGAUUUUGGUGUUGCUCUGAUGAUGAUGAUGAUGAUGAGAUUAUCUCUUG	70	Fail	More than 5 mismatches;No mature or star reads detected	6	0	0	513	522	5	98.28
miRDP2_mature_719	GACAAUAAGGUGGUGGAACAGU	22	11	32	UGGACCACCACUUUUUUU	18	265	282	CCCGAGUGGGGACAAUAAGGUGGUGGAACAGUGGUUCAAUUCCUCGGGUCGGACCUGAUGCUGACAUAUAUCUGAGCUGCCCAGUCCAAGCUGUGAGUAAUCUGUGUGGGUCAGGCGAAGGCUUGACUCAGGCGGAUUCUAAAGUCGGAGGGUAAUGCGUGAGGCUGGUUUCACAGAGCAGCGACUACUUCCCUCUUACAGCAGUGGAUGGAUCAUAGUUCGAAGUCUCUCAGAUCCACUAUGGCCCGCUGGUUCGAUCUCUCCUGGACCACCACUUUUUUUCACUUU	288	Fail	Star length not met;More than 5 mismatches;asymmetric bulge greater than 3;No mature or star reads detected	6	1	60	2	268	5	23.13
miRDP2_mature_720	AAUAUAUUUAAUUUCACUGAGGUAA	25	88	112	ACUGAACGGGGUUAGAUGGUAGGA	24	11	34	GUUUAAUUUUACUGAACGGGGUUAGAUGGUAGGACGGGUUUGGAUCGAUAGUAAUAUGAGACAGUAUACCACUGGUAAAAUCCAUUAAAUAUAUUUAAUUUCACUGAGGUAAGACGGAUUUG	122	Fail	Mature miRNA length not met;23/24 nt miRNA star;More than 5 mismatches;No mature or star reads detected	8	0	0	1073	2443	5	43.92
miRDP2_mature_722	AAAAUGAGUUGGAUUGUAAUGGUU	24	255	278	CCUCCUCUGGAGUCCAACUACCUUUUGC	28	10	37	AACCACUAACCUCCUCUGGAGUCCAACUACCUUUUGCUCGUCUCAUAGGUCCACGAGUCCUCCUCCAAGAUCAUCUUCUCAUAGGUCCACUAGUCCUCCUGCAAGAUCAACAUUAAAACUAGGGGUAUUAAAAUUGGUCAAAAUUCAUGGAUCAAUUCAACUCAACUCAACCUAUGAAUCUUAAUAAGUUGAAAAUUUUGACUCAAAUGAGUUGAUGGGUCAAACGAGUUAUUGGGUCAAUUGGUUUGAUGAGUAAAAUGAGUUGGAUUGUAAUGGUUAAUGAUUUCA	288	Fail	23/24 nt miRNA;Star length not met;More than 5 mismatches;No mature or star reads detected	8	0	1059	0	2271	5	46.63
miRDP2_mature_724	CUUGUAUGAUCACUAACCAUU	21	11	31	UGGGUGGUGAUCAUAUAAGAU	21	77	97	AAUCACGAAUCUUGUAUGAUCACUAACCAUUGGAACAAUAAGAGUAUAUAAUGAGUAUAUCACCAUUUAGUUCUAGUGGGUGGUGAUCAUAUAAGAUUGGUAAUGGU	107	Pass	NA	2	0	5	774	878	1	88.72
miRDP2_mature_725	AUCUCUGCUUAUUAUCUGAUGCCAUA	26	68	93	UGGCAAAUGAUGAGUAGAAUCUU	23	11	33	GGUUUAUGAUUGGCAAAUGAUGAGUAGAAUCUUAUCCUACACACAGAUGUAUCAGUGUUGACUACCAAUCUCUGCUUAUUAUCUGAUGCCAUAUUCUAAACCC	103	Fail	Mature miRNA length not met;23/24 nt miRNA star;More than 5 mismatches	6	0	2	138	151	1	92.72
miRDP2_mature_726	GGCAUACGCCUAUUUUUGGA	20	45	64	UACUAAAGAAUACCGUGUGCUCUCCAC	27	11	37	UUUCGCCUUUUACUAAAGAAUACCGUGUGCUCUCCACGCCAAGUGGCAUACGCCUAUUUUUGGAGGGCUCUCAC	74	Fail	Star length not met;More than 5 mismatches;asymmetric bulge greater than 3	9	1	1	45	57	1	80.7
miRDP2_mature_727	CCGACGCUCUCAGCUCUCU	19	11	29	UUAGCUGUUCUUGCCAAGAUGAUGAAACUCGGCUAUGAGCCCGAUAUUGUCACGCUUAACUCUCUGCUCAAUGGUUUCUGUCACGGGAAUAGGAUUUCAGAUGCCGUAUCUCUUGUUGGUCAGAUGGUGGAAAUGGGAUAUCAGCCCGAUUCAUUCACAUUCAACACUCUAAUUCAUGGACUUUUUCGCCACAACAGAGCUUCAGA	206	36	241	ACUGUUUCUGCCGACGCUCUCAGCUCUCUCUUGCUUUAGCUGUUCUUGCCAAGAUGAUGAAACUCGGCUAUGAGCCCGAUAUUGUCACGCUUAACUCUCUGCUCAAUGGUUUCUGUCACGGGAAUAGGAUUUCAGAUGCCGUAUCUCUUGUUGGUCAGAUGGUGGAAAUGGGAUAUCAGCCCGAUUCAUUCACAUUCAACACUCUAAUUCAUGGACUUUUUCGCCACAACAGAGCUUCAGAAGCAGUGGCUUUAGUUGACC	261	Fail	Mature miRNA length not met;Star length not met;More than 5 mismatches;No mature or star reads detected	81	0	0	211	415	5	50.84
miRDP2_mature_728	CUAGUUUUUAUUGACAAUUGCAUU	24	208	231	UGAGAUUGUGAUAUUGACGUGUA	23	11	33	GGGUGACUUUUGAGAUUGUGAUAUUGACGUGUAUUUAUUUGAGGUGGAGGGUUAACUUGCAAACAAAUACUUUUCGAAUGUGUUUUUGCAUAAAAACCCUUUUUGUGUUAAUUAUUGGUAAGAAAUACAAACAUUUACUCAAGAAAAUUAAGUUUUUUUCUGAAAAAGAUUAACUAAUAAUUUGCUAAAUAAGGCUUUCUACUUCUGCUAGUUUUUAUUGACAAUUGCAUUGUGAUUCUUA	241	Fail	23/24 nt miRNA;23/24 nt miRNA star;More than 5 mismatches;No mature or star reads detected	6	0	0	380	439	5	86.56
miRDP2_mature_729	AAGUAGCUCUCAAUAAAUAGAUGG	24	255	278	GUUUGCUUUAUUGUAUUUAUGAAG	24	8	31	GGGUAUCGUUUGCUUUAUUGUAUUUAUGAAGCUUGAUGGGCUAAAUUCAAUUUUUUUUUAUGUUUUUGUUUUUAUUUAAGUUUUUUUGUUGCUAUGGAAUCAAUUGUUUAAGUUUAGCAACGACAAAAACUAACUAGUAAAUGAAAUAUGGACGACGCUUAAGUAGCUCUCAAAUAAAAAAUUGUUAACAUGGCAUAAUACCUCUCAAUAGAUUACAUAUAACUUAUAUUAACAUAAAAAAGUAUAUCAAACUUAAGUAGCUCUCAAUAAAUAGAUGGUGCAUGACAU	288	Fail	23/24 nt miRNA;23/24 nt miRNA star;No mature or star reads detected	5	0	131	0	493	5	26.57
miRDP2_mature_730	GUGGCACGACCCUGUGAGUUA	21	11	31	ACUCAUAAGAUCGUGACACGU	21	71	91	AAUUUAACUCGUGGCACGACCCUGUGAGUUACUAACUUUGAAAACCAUAGCAUAGUUUUCAAAGUUAGUAACUCAUAAGAUCGUGACACGUGGUAAAUCUA	101	Pass	NA	3	0	3	2264	2666	1	85.03
miRDP2_mature_731	AAGACUGAAGUAGAGAUUGGGUUU	24	50	73	ACUCAACCUCUUCUUCAGUCUCUC	24	11	34	GGUUUCGAAAACUCAACCUCUUCUUCAGUCUCUCUCUUUCCAAAAGGGAAAGACUGAAGUAGAGAUUGGGUUUCCGAUACCUU	83	Fail	23/24 nt miRNA;23/24 nt miRNA star;No mature or star reads detected	2	0	265	0	371	5	71.43
miRDP2_mature_732	ACUUCUUAUACCGUAUGAAAA	21	255	275	UCCAUACGGUAGAAGAAAGUAU	22	11	32	CAUACAGAUUUCCAUACGGUAGAAGAAAGUAUCACCUAUCUCAACUCCAGGAUUGGACCAGUACUAGGCUCAUCAUAGUUAAGCCACAAUCCACGAUUCCUCAUCAGCUAUAAAAGCAAAACCUUCAUAUCUAUCCUUGUUUCUAAACCAGUCUCAUAGAUAUGAAGGCUUUGUUUCUGAUGAAGGAUUGUGGGAUUGUUGCUUAACACUGAUGAGCAUAUUAUUGGUUCAAUUCUGGUGUUGAGAUAGUUGACACUUCUUAUACCGUAUGAAAACAUGUGUGGU	285	Fail	No mature or star reads detected	2	0	0	795	887	5	89.63
miRDP2_mature_733	UGAGAGAAGGAAUUAGAUUCA	21	11	31	AAUCUAACUCACUCUCUGAUC	21	266	286	AUAUAUUUGAUGAGAGAAGGAAUUAGAUUCAUGAAAAUAUUAAUCAUUUUAAGGUUAGUAGUACUUAUUGGCUGUUCUUGCAAAACCAAUGGUAAAGUAUGUGAUGAAACCAUUAGAACUUUUUGAUUCAAGCAUCUGAGUGUUCUAUCAGAGGGUUAGAGCCAAUCUAAGUUAAGAACUAUAUUUGGGGUCUCAUCACAUUACCAUUGGUUUCAAAAGAACAGUGAGAAGUCCUAUUCACCGUAUACAGAUUGGUCUUUUCAGGAAUCUAACUCACUCUCUGAUCAA	288	Pass	NA	4	0	32	1	36	1	91.67
miRDP2_mature_734	CAUUUUGGUAGUCUGAAGGAA	21	11	31	CCAGCGUAGAAUUAAGCACAAAUGGC	26	150	175	GCACAUGAGUCAUUUUGGUAGUCUGAAGGAACUUGAUUCUCAACUUAUUAUCAGUUAAGGGAGGUUUUCUACCGCCGACUGAUUUGAUCAGAAGUAUGUUUUCCAAGAAAAACCAACCUCCUUCAUUGAGAACUCUAGGGACGUCAUAUCCAGCGUAGAAUUAAGCACAAAUGGCAUCAAUCAUU	185	Fail	Star length not met;More than 5 mismatches;Precision less than 75%	10	0	3	111	217	5	52.53
miRDP2_mature_735	UACCGAUAAAUGCUAAACUAACGA	24	257	280	GUCUGGGUGGUGUAGUCGGUUAU	23	11	33	UAACAAAAACGUCUGGGUGGUGUAGUCGGUUAUCACGCUAGUCUCACACACUAGAGGUCCCCGGUUCGAACCCGGGCUCAGACAUGCUUUUUUUUUUGCAACACAUAAUUUUUUUUUUUAACAUGAAUUAGUAGAGGGGCAAAAACGUCAAAAUACAGAAAAGGAAAAAGAUACAACAUUUCUGGUUUUUGUGUGCCGGCGAAGAACCGGUGAGUGACGGGUCAAUUCACAUACUUGUUUAACGGCAACAAAAACCUACCGAUAAAUGCUAAACUAACGAAAUCGGAU	288	Fail	23/24 nt miRNA;23/24 nt miRNA star;More than 5 mismatches;No mature or star reads detected	6	0	0	1832	2165	5	84.62
miRDP2_mature_736	ACAAACACUCACAAUUCACA	20	11	30	UGAGCUGUGAAGAAAUUGGCU	21	229	249	AAAGUUAGAAACAAACACUCACAAUUCACAAAUUCCCACUGGCAAAAGAUGAAAAAGCCCAAAAAAUAAAAUUACGUAUCGCCAUCAAAUAGGGCCUAUUGGUUUAAAUGUGGUUUUAUUGUAUAUCAGAUAUUAAAACAAAACAAUUGUCAUCAAAGCACCAGUGGUCUAGUGGUAGAAUAGUACCCUGCCACGGUACAGACCCGGGUUCGAUUCCCGGCUGGUGCAUGAGCUGUGAAGAAAUUGGCUUUAGCAUUGG	259	Fail	More than 5 mismatches;No mature or star reads detected	6	0	0	8765	15636	5	56.06
miRDP2_mature_737	AGGCAAUAGCUUGAGCAAAUA	21	11	31	UUUGCUUCCAGCUUUUGUCUCC	22	70	91	CGACUAUAGGAGGCAAUAGCUUGAGCAAAUAAUUGAUUGCAGAAGUCCAUCGACUAAAGCUGUCACCUGUUUGCUUCCAGCUUUUGUCUCCUUACCUGUUC	101	Pass	NA	2	0	418	456	914	5	95.43
miRDP2_mature_738	AGCAUUGUCCCUUUGUCUUU	20	11	30	UGGCGAGGAUGAAUAAUGCUAA	22	171	192	UUUGUUUUUUAGCAUUGUCCCUUUGUCUUUUAAGAGCCAUGUUUUGAAUUGUUGUUGAUAGAAUUAGUUUCGUUGAGCAAUGCCCAUUUUGUUGCAUUGAUAGUGAUUACUGAUUAGUGUUUCGUUUAUUAUUUAUGGUGUUGUUGUAUGUGUAGAGUAGUGGUGGUAAUUGGCGAGGAUGAAUAAUGCUAAAUUUCUGACA	202	Fail	No mature or star reads detected	2	0	0	250	274	5	91.24
miRDP2_mature_741	CCAUCACUCGUCAUAUUAUCA	21	11	31	AUGAUGAUGAUGAUGAUGAAAGGA	24	53	76	GUUGAUGAUCCCAUCACUCGUCAUAUUAUCAGCCUUUGCUUAACCGAAGAAGAUGAUGAUGAUGAUGAUGAAAGGAACAUUCU	83	Fail	23/24 nt miRNA star;No mature or star reads detected	1	0	0	287	288	5	99.65
miRDP2_mature_743	GUUGUACAAAUUUAAGUGUAC	21	91	111	ACACUUAGUUUUGUACAACAU	21	11	31	UUUGAUUCGUACACUUAGUUUUGUACAACAUUUUUAGUGUACAAAUAAAUAAAUGUACACAGCGUACACUUACAUCUGUACACUAAAAGUGUUGUACAAAUUUAAGUGUACGAAUCAAACU	121	Pass	NA	1	0	13	14	31	1	87.1
miRDP2_mature_744	CGCCGGCGGCGACAAUCAGACAA	23	11	33	GUCUGGGUGGUGUAGUCGGUUAU	23	111	133	CGGUUCUCCACGCCGGCGGCGACAAUCAGACAACCGCAUCAUCAUCAGCCGAUGGGUCUUUGGCUUGUGAAGUUGUACAAUAUAUUAAUUUAAGAAACAUUGUCAUCAAAGUCUGGGUGGUGUAGUCGGUUAUCACGCUAGUC	143	Fail	23/24 nt miRNA;23/24 nt miRNA star;No mature or star reads detected	4	0	0	1847	2247	5	82.2
miRDP2_mature_745	UCAUGGUCAGAUCCGUCAUCC	21	85	105	AUGAUGAAUCCGACCAUGAUG	21	11	31	UAUAAGCGGGAUGAUGAAUCCGACCAUGAUGGUGUUGCAGAAAUUUAUGUAUGAUGUAGUUAUUGUCCAGGGAUCGAAACACCAUCAUGGUCAGAUCCGUCAUCCCACUUAUGUU	115	Pass	NA	2	0	296	30	358	4	89.42
miRDP2_mature_746	AAAUGUAUAAUUCACCGCGAGACG	24	193	216	UUAUUUUUUAUAUUUUGUAUAUUUAG	26	11	36	UAAUUAUUUGUUAUUUUUUAUAUUUUGUAUAUUUAGAUAUAUUAUUUAGUAUGUUUAUAGAAUUGAAAUUUAAUUAUUUUUUUGUAUCUAGAUAUUAACCUGCGGUAUACCGCGGGCCUAUAUUUUCAUUAAUUAGGAAAUAACUGAAUAUUUUUUAGAAUGAUUUAAUAAAUUUAUGCUAUUGUUUGAUUUAAAUGUAUAAUUCACCGCGAGACGAAAUUUUAUA	226	Fail	23/24 nt miRNA;Star length not met;More than 5 mismatches;No mature or star reads detected	12	0	689	0	1096	5	62.86
miRDP2_mature_747	UGAGAUGAAAUCUUUGAUUGG	21	11	31	AAUUAAAGAUUUCAUCUUACU	21	82	102	GUGAGAGAAGUGAGAUGAAAUCUUUGAUUGGAAAUUUCAUGUAGACGAUGCUAUCACCCCAUAUGACCAAAAGAAAUUCCCAAUUAAAGAUUUCAUCUUACUUCCCUCAUGU	112	Pass	NA	0	0	792	8	906	2	84.22
miRDP2_mature_748	AUCAUCUCAAAAGCUAAUGGUCUGG	25	11	35	AAAUCGAAGCUCUGGAGAUGACGA	24	158	181	GUCUGGAAUUAUCAUCUCAAAAGCUAAUGGUCUGGUUAUAAAUGGUCGUAUCAAUUAGGUAAAUAAUCAUAUAUGUCGAUCGAAACAUUUGAUGAUGGAGCCAAUGAUUUUGGUUGGUCCAAAUUGAGUAUAUCGAGCAUUGACAUGUUAAUAUAUCAAAUCGAAGCUCUGGAGAUGACGAGUUCAACUAU	191	Fail	Mature miRNA length not met;23/24 nt miRNA star;More than 5 mismatches;No mature or star reads detected	6	0	0	362	977	5	37.05
miRDP2_mature_749	AAUUAUGUCUUUCCUGCCAUA	21	11	31	UGGCAGGAAGGACAUAAUUUU	21	111	131	UUGUAAUAAAAAUUAUGUCUUUCCUGCCAUAUUAUAUAUUUAGGAAAAAAUUAUUUAAGAGGCUUCUGUUUAUAUGUAUAAUACGAUAUUAUUUUUUCCUAAAUAUAAUAUGGCAGGAAGGACAUAAUUUUAGAAGAUUUG	141	Fail	No mature or star reads detected	0	0	0	198	202	5	98.02
miRDP2_mature_750	UAUCACUUAGAUCCUACUCAAG	22	98	119	UGAGUAGGAUCUUAAGUGGUAUA	23	11	33	UAUUGAACAUUGAGUAGGAUCUUAAGUGGUAUAUAGAAUAUGAGCCUCUCCACUCAUUGCCAAUUGAUUUUGAGUGGAGAUGCUUAUAUCUUAUAUAUAUCACUUAGAUCCUACUCAAGUUUCAAUGUG	129	Fail	23/24 nt miRNA star;Precision less than 75%	0	0	5	721	1141	5	63.63
miRDP2_mature_751	UGUAUAUGAGUACUUUGUCUCCA	23	63	85	GCGUACAGAGUAGUCAAGCAUG	22	11	32	AUCACUAGUGGCGUACAGAGUAGUCAAGCAUGACCAAAGCUUAUCAUAAUAUCUACAUUAUAUGUAUAUGAGUACUUUGUCUCCAUAGCACAGCA	95	Fail	23/24 nt miRNA;No mature or star reads detected	5	0	0	2037	2069	5	98.45
miRDP2_mature_752	AUUCUUUAAUCAUUAUCAAUCUACAGAAU	29	11	39	GCUGUAGUUUAGUGGUUAGAAUCC	24	53	76	ACAAUUGUGGAUUCUUUAAUCAUUAUCAAUCUACAGAAUACAAACAAAAGUGGCUGUAGUUUAGUGGUUAGAAUCCCACGUUGUGG	86	Fail	Mature miRNA length not met;23/24 nt miRNA star;More than 5 mismatches;No mature or star reads detected	8	0	0	321	1147	5	27.99
miRDP2_mature_753	AAGGGAUUUUAAAGGGUUUUAAAA	24	11	34	AGAAGACCCUUUAAAAACUCUUGU	24	190	213	AAAUAUUUACAAGGGAUUUUAAAGGGUUUUAAAAGAUUUACAAAUGUUUUUGAAAGAGUUUUAAAGGGUUUAAAAAUAUUUUAAAGGAUUUACAAGUGAUUUUAAAAGGGUUUAAAAGUGUUUUAAAAGAUUUACAAAGGAUUUUAAAAGCAUUUUAAAAGAUGUACAAGAGUUUUUAAAAGAUUUACAAGAAGACCCUUUAAAAACUCUUGUAAAUCUUUUU	223	Fail	23/24 nt miRNA;23/24 nt miRNA star;Precision less than 75%	3	0	12	748	1008	5	75.4
miRDP2_mature_754	UCCAUACGGUAGAAGAAAGUAU	22	11	32	ACUUCUUAUACCGUAUGAAAA	21	255	275	CAUACAGAUUUCCAUACGGUAGAAGAAAGUAUCACCUAUCUCAACUCCAGGAUUGGACCAGUACUAGGCUCAUCAUAGUUAAGCCACAAUCCACGAUUCCUCAUCAGCUAUAAAAGCAAAACCUUCAUAUCUAUCCUUGUUUCUAAACCAGUCUCAUAGAUAUGAAGGCUUUGUUUCUGAUGAAGGAUUGUGGGAUUGUUGCUUAACACUGAUGAGCAUAUUAUUGGUUCAAUUCUGGUGUUGAGAUAGUUGACACUUCUUAUACCGUAUGAAAAC	276	Fail	No mature or star reads detected	3	0	795	0	887	5	89.63
miRDP2_mature_755	CCCUCUCUCUAGCGU	15	71	85	GCUGGAGUAGCUCAGUUGGU	20	11	30	AAAACAACAAGCUGGAGUAGCUCAGUUGGUUAGAGCGUGUGGCUGUUAACCACAAGGUCAGAGGUUCGACCCCUCUCUCUAGCGUUUUUAUAAAG	95	Fail	Mature miRNA length not met;More than 5 mismatches;No mature or star reads detected	6	0	0	1744	2221	5	78.52
miRDP2_mature_756	CCUCAAUCAGCAUCACUAAUCUUCAUAG	28	11	38	AGGUAGAUGUGCUGAUUCGAGGUG	24	78	101	ACUUCUUUUACCUCAAUCAGCAUCACUAAUCUUCAUAGUUGUUACCAACGAGCUGUUGGCCCAAUGGUAAAUCUCCUAGGUAGAUGUGCUGAUUCGAGGUGGGAGGGAUAU	111	Fail	Mature miRNA length not met;23/24 nt miRNA star;More than 5 mismatches;asymmetric bulge greater than 3;No mature or star reads detected	8	1	0	166	506	5	32.81
miRDP2_mature_758	UCCAAUAGGUCGAGCAUGUGC	21	11	31	AUAUGCUGGAUCUACUUGAAG	21	75	95	ACAGUAGUUUUCCAAUAGGUCGAGCAUGUGCUGAAACUGUGUGUACAGAGUUCUCAUAAACACACAGUUUCAGCAUAUGCUGGAUCUACUUGAAGACUACUGUUC	105	Fail	Precision less than 75%	4	0	24	4	64	5	43.75
miRDP2_mature_759	GCCGGUGAUGUAUAUCUA	18	11	28	AUUGUCACUACCUCUGAGGCAU	22	74	95	UUUGUUUUGUGCCGGUGAUGUAUAUCUAUUGAUGUGUUUUCAUCAGAUUUUCAUAGUGAUGAAUUAUAUCACAAUUGUCACUACCUCUGAGGCAUAUUCUUGAUU	105	Fail	Mature miRNA length not met;More than 5 mismatches;asymmetric bulge greater than 3	7	1	10	92	125	2	81.82
miRDP2_mature_760	UGACAGAAGAUAGAGAGCAC	20	11	30	GCUCUCUAUGCUUCUGUCAUC	21	162	182	GUGUGGUUGCUGACAGAAGAUAGAGAGCACUAAGGAUGCUAUGCAAAACAGACACAGAUAUGUGUUUCUAAUUGUAUUUCAUACUUUAACCUCAAAGUUGAUAUAAAAAAAGAAAGAAAGAUAGAAGAGCUAGAAGACUAUCUGCAUCUCUAUUCCUAUGUGCUCUCUAUGCUUCUGUCAUCACCUUUCUUU	192	Fail	No mature or star reads detected	0	0	38427	0	38427	5	100
miRDP2_mature_761	ACUCAACCUCUUCUUCAGUCU	21	11	31	ACUGAAGUAGAGAUUGGGUUU	21	53	73	GGUUUCGAAAACUCAACCUCUUCUUCAGUCUCUCUCUUUCCAAAAGGGAAAGACUGAAGUAGAGAUUGGGUUUCCGAUACCUU	83	Fail	No mature or star reads detected	2	0	0	148	371	5	39.89
miRDP2_mature_762	AGGACAAACAGACAGAGCGUGGCC	24	11	34	CCACCUCUCCAUUUUGUUCCCC	22	37	58	ACAACGCUUCAGGACAAACAGACAGAGCGUGGCCCACCACCUCUCCAUUUUGUUCCCCCAUGCGUUUC	68	Fail	23/24 nt miRNA;More than 5 mismatches;No mature or star reads detected	6	0	203	0	269	5	75.46
miRDP2_mature_763	AUUCUCCCACAUCUGCCAAA	20	67	86	UGACAGAAGAGAGAGAGCAC	20	11	30	CCGAAGAGGUUGACAGAAGAGAGAGAGCACGGUGGAUAUCUUGAGAUUCAUGGAGGACUCCUGAGUAUUCUCCCACAUCUGCCAAAAGAUUUAACC	96	Fail	More than 5 mismatches;No mature or star reads detected	6	0	0	2481	2481	5	100
miRDP2_mature_764	AGAAGAUUGGAAUAGAUGAAACCU	24	11	34	GUGAAAUUGAGUUACAUUCUAUGCA	25	43	67	AAGAUAUGCAAGAAGAUUGGAAUAGAUGAAACCUCAAGGAAGGUGAAAUUGAGUUACAUUCUAUGCACAUCUGAGAG	77	Fail	23/24 nt miRNA;Star length not met;More than 5 mismatches;No mature or star reads detected	9	0	384	0	523	5	73.42
miRDP2_mature_766	GUGUGCAAGUGAUGAUAA	18	11	28	AUUGUCACUACCUCUGAGGCAUAU	24	199	222	AGUUUAGUGUGUGUGCAAGUGAUGAUAAAAAGACAGGGACAUCAGAUUCUCCUUUGGGAGAAGUAUAAUGAUGAUUAAGUCUAGAUGGGAAUCUCUCUGAUGCACCUUUUAAAUUGUUAAUGAUGUUUGUUUUGUGCCGGUGAUGUAUAUCUAUUGAUGUGUUUUCAUCAGAUUUUCAUAGUGAUGAAUUAUAUCACAAUUGUCACUACCUCUGAGGCAUAUUCUUGAUU	230	Fail	Mature miRNA length not met;23/24 nt miRNA star;More than 5 mismatches;asymmetric bulge greater than 3;No mature or star reads detected	7	1	0	310	636	5	48.74
miRDP2_mature_767	AGGAGACGAUGAAGAACAAGCACA	24	230	253	GGCUGUUGUAUCGUUUUGAAU	21	11	31	GUUGAUUCUGGGCUGUUGUAUCGUUUUGAAUCAGAGAGUUCAGUAAGUGUUCAAUCGAAAUUAACGAUUUGUAAAACCCAGAAUUGACGAACUGGGACAAAUGGUAACAAUGAGACAUAAUAGUACAAGGGGUACAAACAAUAGGACAUGUGGUACAAACGGUAUUAGUGAAUUAUGUCUAAAUCUGAAUGAUUACGUAACUGUGUUUUAAUAAUUUAUUUGUAGUUACAGGAGACGAUGAAGAACAAGCACACAUUCAUACA	263	Fail	23/24 nt miRNA;More than 5 mismatches;No mature or star reads detected	6	0	635	0	1623	5	39.13
miRDP2_mature_768	GAAUGCAAAUCCUUAGCUAUA	21	98	118	UAGCUAAGGAUUUGCAUUCUC	21	11	31	GUGGCAAUUAUAGCUAAGGAUUUGCAUUCUCAUGAUUGAAUUCUAGUAUAUAGUAACAUUAUAGAAGAAAGUCUAUAAACACUAAACUCAAUCAUGAGAAUGCAAAUCCUUAGCUAUAUGACCAAUUU	128	Pass	NA	0	0	33	536	663	4	81.79
miRDP2_mature_769	UAUUAAUCUUAUACCAUUUUCGUUU	25	11	35	AAGAGAUGGUUACAGAAUGAUACA	24	38	61	UUCUUUUUGGUAUUAAUCUUAUACCAUUUUCGUUUCUAAGAGAUGGUUACAGAAUGAUACAAGUAGCGGAA	71	Fail	Mature miRNA length not met;23/24 nt miRNA star;More than 5 mismatches;No mature or star reads detected	7	0	0	1091	1234	5	88.41
miRDP2_mature_770	UUUUUUUUAUCAUUCAUGAUCG	22	247	268	AUGAUGAUGAUGAUGAUGAGA	21	11	31	GAACAAGAAGAUGAUGAUGAUGAUGAUGAGAUCUACUUGUAAUCUAACACUAAUGCUCUGCAUUUGUGCCCUUGUGGUGGCUUCCAUGGCGGCGGAAGGUCCUAGGGAUUUCAAGGUUGGAGACGAGUUCGGGUGGAGAGUCCCACUCCAGAAUGAUUCAGCGGUUUACAGCCACUGGGCCAGCAGCAACCGCUUCCACAUCGGUGAUUCACUCUGUGAGCUAGCUUGUUCCCAACUUGUGUUUUCUUUUUUUUAUCAUUCAUGAUCGGUAAUAAUUG	278	Fail	No mature or star reads detected	4	0	0	513	513	5	100
miRDP2_mature_771	CAAGAAGAAUAAUUUUAA	18	11	28	GGGAUUGUAGUUCAAUCGGUC	21	33	53	AGAAGGUUGACAAGAAGAAUAAUUUUAAAACUGGGAUUGUAGUUCAAUCGGUCAGAGCACCGC	63	Fail	Mature miRNA length not met;More than 5 mismatches;No mature or star reads detected	7	0	0	23441	25662	5	91.35
miRDP2_mature_772	GCUGGAGUAGCUCAGUUGGU	20	11	30	CCCUCUCUCUAGCGU	15	71	85	AAAACAACAAGCUGGAGUAGCUCAGUUGGUUAGAGCGUGUGGCUGUUAACCACAAGGUCAGAGGUUCGACCCCUCUCUCUAGCGUUUUUAUAAAG	95	Fail	Star length not met;More than 5 mismatches;No mature or star reads detected	6	0	1744	0	2221	5	78.52
miRDP2_mature_774	GAGCUGUGAUGAAAUCGGUUUCU	23	11	33	UAACUGAGCUCUUUCUUUUUCUA	23	86	108	UGGUGCAAUAGAGCUGUGAUGAAAUCGGUUUCUGUAAAGGUUGGGUCCUUUGCAUUUCUCCAGUUUAUCUGGUGAUAUGGCCUCUUAACUGAGCUCUUUCUUUUUCUAUUUUUUCUUU	118	Fail	23/24 nt miRNA;23/24 nt miRNA star;More than 5 mismatches;No mature or star reads detected	8	0	3109	0	3528	5	88.12
miRDP2_mature_775	GAAAAUUAUAUGUUCGGACAUUA	23	57	79	AUGUACUUUUUCGAGCCUUUUCGU	24	11	34	UUUGAUUUUAAUGUACUUUUUCGAGCCUUUUCGUUAUCUUUGCUAUAUUACAGGGCGAAAAUUAUAUGUUCGGACAUUAGUUUCGAAUA	89	Fail	23/24 nt miRNA;23/24 nt miRNA star;More than 5 mismatches;No mature or star reads detected	7	0	344	0	382	5	90.05
miRDP2_mature_776	CAAGUAAUUGGAAACUGAAAUUUUCA	26	46	71	AACAGAAUGACCAAAUUACUCUCA	24	11	34	CCUUCUUUUGAACAGAAUGACCAAAUUACUCUCAUCUAAUAGGAACAAGUAAUUGGAAACUGAAAUUUUCAAACAAAUUUU	81	Fail	Mature miRNA length not met;23/24 nt miRNA star;More than 5 mismatches;Precision less than 75%	9	0	3	696	1078	5	64.84
miRDP2_mature_777	CUCCUUAGUGAUAUGAUUGAGAGG	24	263	286	AAUGGAUUAUGUAAGAGAGGU	21	11	31	AGUGGUAGUAAAUGGAUUAUGUAAGAGAGGUGAUACUGAUUUGGCUUUUAAUCUGCUCAACAAGAUGGAACAAGGGAAAUUAGAACCUGGUGUUUUGAUCUACAACACAAUCAUUGAUGGUCUUUGCAAAUACAAACAUAUGGAUGAUGCGCUCAACCUAUUUAAAGAAAUGGAAACAAAAGGCAUUAGACCAAAUGUUGUUACCUACAGCUCCCUCAUAAGUUGCCUUUGUAAUUACGGAAGAUGGAGUGAUGCCUCUCGCCUCCUUAGUGAUAUGAUUGAGAGGAA	288	Fail	23/24 nt miRNA;More than 5 mismatches;asymmetric bulge greater than 3;Precision less than 75%	7	1	2	22990	36012	5	63.85
miRDP2_mature_778	UACUAUUUGAAUCGUACUGCA	21	70	90	UUGUGCGGUUCAAAUAGUAAC	21	11	31	GGAUAAAGUGUUGUGCGGUUCAAAUAGUAACAAAAAUAUAUACAUACAUAUAUAUGUAAAGAAUUUCGUUACUAUUUGAAUCGUACUGCACUGUACGGUU	100	Pass	NA	1	0	119	263	396	1	96.46
miRDP2_mature_779	AGGUGAAGCUUAGAGGUCGUCGGU	24	90	113	UGUCGAUCUUCUCAUCUAU	19	11	29	GAACGUAAAUUGUCGAUCUUCUCAUCUAUAUCAUCUGCAAUAAAAUAAAAUUUAACUCAAGUGUCGUUAGCUCAAUUGAUAAAGAUAUUAGGUGAAGCUUAGAGGUCGUCGGUUCGACGUUAG	123	Fail	23/24 nt miRNA;More than 5 mismatches;asymmetric bulge greater than 3;No mature or star reads detected	6	1	542	0	1126	5	48.13
miRDP2_mature_781	CUUUUCGAAUUUUGUCUAGUAU	22	11	32	CCAAGACAUAAUUGGAAAACAU	22	33	54	AUAUGAGUGUCUUUUCGAAUUUUGUCUAGUAUCCAAGACAUAAUUGGAAAACAUGAUUAGGGACAAUGUUUACAUAAAGAAAAGGUUUUUCUUAGAGGGACAAUAUUUGCACAGGUGAGAAAUCUGCUUAGUGGAAAGACGACACUUAAGAUAUGUAUUUAUCUUUUAGACAAAAAAAAAGAUAUGUAUUUAUUAGUUUACAUGCAAAAGGCCAAUAAGUUCUCUCGUCAAUGGACAAUGAAUCAGAAGCAUUCCUUAUUU	261	Fail	More than 5 mismatches;Precision less than 75%	6	0	10	9	18399	5	0.1
miRDP2_mature_782	AUUUAAUUUCACUGAACGAGAUUA	24	98	121	AUUUCACUGAACGGGGUUAGAUGG	24	11	34	AUAAUAUUUAAUUUCACUGAACGGGGUUAGAUGGUAUGACGGGUUUGGAUCGAAAGUAAUACGAGACGGUAUACUACGGGUGAAAUUCAUUAGAUAUAUUUAAUUUCACUGAACGAGAUUAAAUGGUAGGA	131	Fail	23/24 nt miRNA;23/24 nt miRNA star;More than 5 mismatches;Precision less than 75%	7	0	4	573	2075	5	27.81
miRDP2_mature_783	GGGUAAGAUCUCUAUUGGCAGGA	23	11	33	CUGCCAAAGGAGAUUUGCCCUG	22	90	111	AUGCAUUACAGGGUAAGAUCUCUAUUGGCAGGAAACCAUUACUUAGAUCUUUGCAUCUCUUUAUGCAUUGCUUUUAAUUAGUGAGUUAUCUGCCAAAGGAGAUUUGCCCUGUAAUUCUUCU	121	Pass	23/24 nt miRNA	2	0	54	10	64	3	100
miRDP2_mature_16	GUUCUCCCUCUACCACCCAUAAA	23	NA	NA	NA	NA	NA	NA	GGGCUGAUUGGUUCUCCCUCUACCACCCAUAAACGCAGCGUUUGCGGUUGGUAGCGGUUAUUAGCGAUUGGAACCAAUCAUAGAAACCGCUAGAUAUCGCUUUGGACCGCUCAAAAUUGCCAAUUUUCAAAAGCUCCUUCCCGCAAGCGUUUGCGGUUGCGGGCGGUAGCGGUUAGAUUAAAAAUAAAAA	190	Fail	Hairpin structure invalid	NA	NA	NA	NA	NA	NA	NA
miRDP2_mature_103	AAGAACGUGGAAGAAGCAGUUGCU	24	NA	NA	NA	NA	NA	NA	ACAAAAGUCUCAACUUUCAUUAUUUACGUCAUACUUUCGUUUCUCUGUUAGACGUAUUUAGAUGAAAGAAUGGAGGAUUUAAGGUUAUGAGAAAGGAGAGAAGAAGAAGAAUUUGAACCUGUUUUUAUCUUUCUGAGAAUGGCUUAUACGGUUGCCAUUGAGAUCGUAAAUUAACUGGCAGAGGGUUUUUGAAAGAUGGGAGAGAAACUGAAGAAUCUUAAGAACGUGGAAGAAGCAGUUGCUGAAAAAGUGG	253	Fail	Hairpin structure invalid	NA	NA	NA	NA	NA	NA	NA
miRDP2_mature_152	UUCGAGGUUUCCGUCAUCUCGUCGUGG	27	NA	NA	NA	NA	NA	NA	UCCUUGCUCGUUCGAGGUUUCCGUCAUCUCGUCGUGGCUCUCCGGGAUUACUGGCAACAUCGUAUCUGUUUGUCAAUAUCAGAAGAAACUCUGUCUGGCCCCACGGUGGGCGCCAAUUGUUUGUACAGAGGUUGUAACAAUAAUUAUUAAGGGGUUUGGGGAGAACGGAGUAGCUUCUUUAUUAAUGACGAACGGAAAAGACGGUAAUUUAACAGAACGGAGAAUCGUAAGUACAGAACGGAGAACCGAAAGUACAAAUCGA	262	Fail	Hairpin structure invalid	NA	NA	NA	NA	NA	NA	NA
miRDP2_mature_256	UCCUACUCAAUCUGACCCGUCAAUUU	26	NA	NA	NA	NA	NA	NA	UGGAUGCCUCUCCUACUCAAUCUGACCCGUCAAUUUCCACUCAUGACUCUUUGACGAACCACGUUGUAGAUUACAUGGUCGAGAGCACUACUGAUGAUGGAAAUGAUGAUGAUGAUGAUGAGAUUGUUAACAU	133	Fail	Hairpin structure invalid	NA	NA	NA	NA	NA	NA	NA
miRDP2_mature_296	CUGUUUUUGGGGCGGACAAUA	21	NA	NA	NA	NA	NA	NA	CUAGUCUAUACUGUUUUUGGGGCGGACAAUAAACCGCUGCGGAGUUAGUUUAAAGACGGUCCACAAUUAGCCCGCAACGGUUUUAUUUUAUUUUUUUGGGUCUGCACUGUAGACGGUUUUGUUCGCUU	128	Fail	Hairpin structure invalid	NA	NA	NA	NA	NA	NA	NA
miRDP2_mature_297	CCAGUGUUAAAUUUUUUAUGU	21	NA	NA	NA	NA	NA	NA	AGCUGUUGGCCCAGUGUUAAAUUUUUUAUGUAGAGGUGCUGGGUUCGAGGUAUAUUGAGAGAGAUCUCUUAUCCAAAGAAGAUGUAUUUAACCUGGUGUGGGUCCAUC	108	Fail	Hairpin structure invalid	NA	NA	NA	NA	NA	NA	NA
miRDP2_mature_320	CAACUUUCAUUAUUUACGUCAUACU	25	NA	NA	NA	NA	NA	NA	ACAAAAGUCUCAACUUUCAUUAUUUACGUCAUACUUUCGUUUCUCUGUUAGACGUAUUUAGAUGAAAGAAUGGAGGAUUUAAGGUUAUGAGAAAGGAGAGAAGAAGAAGAAUUUGAACCUGUUUUUAUCUUUCUGAGAAUGGCUUAUACGGUUGCCAUUGAGAUCGUAAAUUAACUGGCAGAGGGUUUUUGAAAGAUGGGAGAGAAACUGAAGAAUCUUAAGAACGUGGAAGAAGCAGUUGCUGAAAAAGUGG	253	Fail	Hairpin structure invalid	NA	NA	NA	NA	NA	NA	NA
miRDP2_mature_366	AGCUCAUUUUAAACCUGUGUUUUUUUUC	28	NA	NA	NA	NA	NA	NA	UUGGGUACCCAGCUCAUUUUAAACCUGUGUUUUUUUUCCAGAAAAAGUAGAUGUAUGGGCUUAAAUUUUUAUG	73	Fail	Hairpin structure invalid	NA	NA	NA	NA	NA	NA	NA
miRDP2_mature_388	ACGGAUAAAGGACAGUGCGGUUCA	24	NA	NA	NA	NA	NA	NA	UUUUUGUUUGUUUUGUUUUAAUUAUUUCCUUAUCGACUAUUCACUGUAUUUUUUAUCUUCGAUCUCAAAUCUUAUUGAUGCAAAACCUGUCUCGGGUAAAUACCAUUGUAAACUAUGGCUCCGAAAGGAAAUCUGCGGUUAAAUUACGGAUAAAGGACAGUGCGGUUCAAAUAAUAACA	179	Fail	Hairpin structure invalid	NA	NA	NA	NA	NA	NA	NA
miRDP2_mature_409	AUAAGGAUUUUGAAAAAUAUGGCA	24	NA	NA	NA	NA	NA	NA	UAAUUGAAAGUUACAUGUAGAGAAUCUGUGCAGGUUGUCAGGGAAAGUGAUAGAGAGACUAAAACGUUUCGUUUUGUCUUCGGAAAGAUAAUGGUGUAUGGUCAAAAUGCACGGAUAUCGAGGAAAGAGAGAUAAAAUAGAGAAGAAAUGAUGAGGACAAAAUGGACAUUUUCCAACCAAAUGUGGCAUGAGUUGUAAGACCCUGAAAAAUAUAGCAGAUUGCAUAAGGAUUUUGAAAAAUAUGGCAAAUGAUGUAA	257	Fail	Hairpin structure invalid	NA	NA	NA	NA	NA	NA	NA
miRDP2_mature_435	ACAACUCAUUCUAGCUUUC	19	NA	NA	NA	NA	NA	NA	AUGAAUCUACACAACUCAUUCUAGCUUUCUUACCAACUUGUCCCAAUUCUUAUUCAGUUAUUCCAUAUCUUGACCAAACCAUUUUGAUGAGAGUAAAAAAAAAGGUUUCUGGUAUUUAUUUUAAAACAUAGCGUAAGGUUCAACAAAGCACCAGUGGUCUAGUGGUAGAAUAGUACCCUGCCACGGUACAGACCCGGGUUCGAUUCCCGGCUGGUGCAUGAGCUGUGAUGAAAUUGGCUUUAGUAUUGG	249	Fail	Hairpin structure invalid	NA	NA	NA	NA	NA	NA	NA
miRDP2_mature_530	ACGGAUAAAGGACAGUGCGGUU	22	NA	NA	NA	NA	NA	NA	UUUGUUUGUUUUGUUUUAAUUAUUUCCUUAUCGACUAUUCACUGUAUUUUUUAUCUUCGAUCUCAAAUCUUAUUGAUGCAAAACCUGUCUCGGGUAAAUACCAUUGUAAACUAUGGCUCCGAAAGGAAAUCUGCGGUUAAAUUACGGAUAAAGGACAGUGCGGUUCAAAUAAUAA	175	Fail	Hairpin structure invalid	NA	NA	NA	NA	NA	NA	NA
miRDP2_mature_538	AAGUACAGAACGGAGAACCGAAAG	24	NA	NA	NA	NA	NA	NA	UCCUUGCUCGUUCGAGGUUUCCGUCAUCUCGUCGUGGCUCUCCGGGAUUACUGGCAACAUCGUAUCUGUUUGUCAAUAUCAGAAGAAACUCUGUCUGGCCCCACGGUGGGCGCCAAUUGUUUGUACAGAGGUUGUAACAAUAAUUAUUAAGGGGUUUGGGGAGAACGGAGUAGCUUCUUUAUUAAUGACGAACGGAAAAGACGGUAAUUUAACAGAACGGAGAAUCGUAAGUACAGAACGGAGAACCGAAAGUACAAAUCGA	262	Fail	Hairpin structure invalid	NA	NA	NA	NA	NA	NA	NA
miRDP2_mature_542	AAGGGUAGAGUUGAAAAGGGGCAU	24	NA	NA	NA	NA	NA	NA	CCCUUUUAAAAUCCCUUGUAAAUCUAUUUCCCGUCAAAAAAAAUUUUUUUACGGGAAAAUUAUUUUUGGUGGAAUUUUAUUUUUUGAAAAAUUUUGGCGGGAAAAUUGUGACGAGAAAUUUAUUUUAGAAUAUUUUAGGCAAAAAAAUAUUAAUAUUUCAUUUUGUUAACCUAAAACAAUUUCCAAAUAGGGGUAAAAUGAUCAUUAAAAAUUUAAAGAGGGUAGAAAUGAAAAUUGCUAAAAAAAAGGGUAGAGUUGAAAAGGGGCAUCAUGAAAAGG	279	Fail	Hairpin structure invalid	NA	NA	NA	NA	NA	NA	NA
miRDP2_mature_610	UCCGUCGACUGAACGAGAGAAGAG	24	NA	NA	NA	NA	NA	NA	AAAUUAGGGUUCCGUCGACUGAACGAGAGAAGAGAGCGAUGUUUGUUUUAUAUGCGCAGAAGAACGGUCAAAUAUCGUGU	80	Fail	Hairpin structure invalid	NA	NA	NA	NA	NA	NA	NA
miRDP2_mature_634	AAUGGACAAUGAAUCAGAAGCA	22	NA	NA	NA	NA	NA	NA	AUAUGAGUGUCUUUUCGAAUUUUGUCUAGUAUCCAAGACAUAAUUGGAAAACAUGAUUAGGGACAAUGUUUACAUAAAGAAAAGGUUUUUCUUAGAGGGACAAUAUUUGCACAGGUGAGAAAUCUGCUUAGUGGAAAGACGACACUUAAGAUAUGUAUUUAUCUUUUAGACAAAAAAAAAGAUAUGUAUUUAUUAGUUUACAUGCAAAAGGCCAAUAAGUUCUCUCGUCAAUGGACAAUGAAUCAGAAGCAUUCCUUAUUU	261	Fail	Hairpin structure invalid	NA	NA	NA	NA	NA	NA	NA
miRDP2_mature_637	UAUUAGUCGCUAAUCGAGAGUCGCUAA	27	NA	NA	NA	NA	NA	NA	CGACUAUUAAUAUUAGUCGCUAAUCGAGAGUCGCUAAAUAACGUAAUCGUAUUUUAGUCGCAAAAGAGCGACAAAGUUACGACUAAGUUUAGGUAAUCGCUUUUUUAGUGACAUUUUAGUCGUUAAAUUUAGCGACUAUUAGACGACAAAUUAACGAUUAACUU	164	Fail	Hairpin structure invalid	NA	NA	NA	NA	NA	NA	NA
miRDP2_mature_641	CACAACUCAUUCUAGCUUUCU	21	NA	NA	NA	NA	NA	NA	UAUGAAUCUACACAACUCAUUCUAGCUUUCUUACCAACUUGUCCCAAUUCUUAUUCAGUUAUUCCAUAUCUUGACCAAACCAUUUUGAUGAGAGUAAAAAAAAAGGUUUCUGGUAUUUAUUUUAAAACAUAGCGUAAGGUUCAACAAAGCACCAGUGGUCUAGUGGUAGAAUAGUACCCUGCCACGGUACAGACCCGGGUUCGAUUCCCGGCUGGUGCAUGAGCUGUGAUGAAAUUGGCUUUAGUAUUGGU	251	Fail	Hairpin structure invalid	NA	NA	NA	NA	NA	NA	NA
miRDP2_mature_709	GUUUUAUAUGCGCAGAAGAACGGUCA	26	NA	NA	NA	NA	NA	NA	AAAUUAGGGUUCCGUCGACUGAACGAGAGAAGAGAGCGAUGUUUGUUUUAUAUGCGCAGAAGAACGGUCAAAUAUCGUGU	80	Fail	Hairpin structure invalid	NA	NA	NA	NA	NA	NA	NA
miRDP2_mature_739	AGAGCUUCAGAAGCAGUGGCU	21	NA	NA	NA	NA	NA	NA	ACUGUUUCUGCCGACGCUCUCAGCUCUCUCUUGCUUUAGCUGUUCUUGCCAAGAUGAUGAAACUCGGCUAUGAGCCCGAUAUUGUCACGCUUAACUCUCUGCUCAAUGGUUUCUGUCACGGGAAUAGGAUUUCAGAUGCCGUAUCUCUUGUUGGUCAGAUGGUGGAAAUGGGAUAUCAGCCCGAUUCAUUCACAUUCAACACUCUAAUUCAUGGACUUUUUCGCCACAACAGAGCUUCAGAAGCAGUGGCUUUAGUUGACC	261	Fail	Hairpin structure invalid	NA	NA	NA	NA	NA	NA	NA

## Sheet: Arabidopsis thaliana miRador
name	mSeq	mLen	mStart	mStop	msSeq	msLen	msStart	msStop	precSeq	precLen	result	flags	mismatches	bulges	mReads	msReads	totReads	numLibraries	precision
candidate-1934_2-3p	AAACGAACAAAAAACUGAUGG	21	137	157	AUCAGUUUCUUGUUCGUUUCA	21	79	99	AUAUAUAUAUAUAUAUAUUUUUUUUUUUUGAUAAAUACUUUUGUUUGCUUACAAGUAUAAAGUCAUCAUGUUUUUUUCAUCAGUUUCUUGUUCGUUUCAAAAUUAUGAUUUUUGUUUACUUACACUCAUAAUCUUGAAACGAACAAAAAACUGAUGGAAAAACAUGAGGACUUUAUACUUGUAAAUAAAUAAAAAUAUUUAUUAGAAAUAAAUAAACAAAAAUAUAAGAAUAU	233	Pass	NA	1	0	580	9	658	2	89.4
candidate-2024_1-5p	UCAGGUAUGAUUGACUUCAAA	21	7	27	UAAAGUCAAUAAUACCUUGAAG	22	73	94	UUUGCUUCAGGUAUGAUUGACUUCAAAAAAUACCUUGAAACUAUAAACCUCAGUUUCUUUGAAUUUGAUUUUUAAAGUCAAUAAUACCUUGAAGCAAA	98	Pass	NA	2	0	193	16	209	1	100
candidate-4214_1-5p	UAUGAGAGUAUUAUAAGUCAC	21	3	23	GACUUAUGAUAAUCUCAUGAA	21	62	82	UUUAUGAGAGUAUUAUAAGUCACUACAUUUGGUAAGCAAAGUGUUGUUUCUCAAACGAAGUGACUUAUGAUAAUCUCAUGAA	82	Pass	NA	1	0	752	5	813	2	91.68
candidate-8450_1-5p	AGCUAAGGAUUUGCAUUCUCA	21	4	24	AGAAUGCAAAUCCUUAGCUAU	21	89	109	UAUAGCUAAGGAUUUGCAUUCUCAUGAUUGAGUUUAGUGUUUAUAGACUUUCUUCUAUAAUGUUACUAUAUACUAGAAUUCAAUCAUGAGAAUGCAAAUCCUUAGCUAUA	110	Pass	NA	0	0	553	33	669	4	82.03
candidate-8451_2-3p	AGCUAAGGAUUUGCAUUCUCA	21	4	24	AGAAUGCAAAUCCUUAGCUAU	21	89	109	UAUAGCUAAGGAUUUGCAUUCUCAUGAUUGAAUUCUAGUAUAUAGUAACAUUAUAGAAGAAAGUCUAUAAACACUAAACUCAAUCAUGAGAAUGCAAAUCCUUAGCUAUA	110	Pass	NA	0	0	553	33	663	4	83.6
candidate-10158_1-5p	UCUCUCUGUUGUGAAGUCAAA	21	18	38	UGGUUUCACAGUAGAUAGAUA	21	91	111	AAAGGUAGAUGUCGAAAUCUCUCUGUUGUGAAGUCAAACAUGAGUAUGAAUUAACAUUAAUGGAUCUUUUUGAUUCAUAAUACUCAUGUUUGGUUUCACAGUAGAUAGAUAUCGACGUCUAUCUUU	126	Pass	NA	1	0	16	84	115	1	86.96
candidate-10353_1-5p	UCAUGGUCGGAUUCAUCAUCC	21	84	104	AUGACGGAUCUGACCAUGAUG	21	10	30	AUAAGUGGGAUGACGGAUCUGACCAUGAUGGUGUUUCGAUCCCUGGACAAUAACUACAUCAUACAUAAAUUUCUGCAACACCAUCAUGGUCGGAUUCAUCAUCCCGCUUAU	111	Pass	NA	1	0	16	7	25	1	92
candidate-13192_2-3p	UUCGAUGUCUAGCAGUGCCA	20	104	123	GCACUACGUGACAUUGAAAC	20	20	39	AUAAGAGGAUUUAAACGUUGCACUACGUGACAUUGAAACUGUCUUUCAACAUUCCAAUAUUUCAACUUUCGAAUACCCAAUAUUUGGUUUGUUCAAAGACAUUUUCGAUGUCUAGCAGUGCCAAUGUUUAAAAUCAACUGAU	142	Pass	NA	4	0	2469	81	3286	1	77.6
candidate-4261_1-5p	AGCUCUGAUACCAAAUGAUGGAAU	24	74	97	CCUGUCAAUUGGUAUCAAAGCUUC	24	39	62	UCUACCAAUUGACUUGUACUUUGAAGCUUUGAUUUGAACCUGUCAAUUGGUAUCAAAGCUUCUAAAUCUUUGAAGCUCUGAUACCAAAUGAUGGAAUCAAAUUAAAGCUUCAAGGUAGUAGUCAUCUUGGCAGA	134	Pass	23/24 nt miRNA;23/24 nt miRNA star	3	0	14719	12	14851	3	99.02
candidate-9153_2-3p	UGAGCCAAGGAUGACUUGCCG	21	70	90	GCAAGUUGACCUUGGCUCUGU	21	127	147	AAACAAGAUGAUAAUGAGAGUCACUAAUUGUAUCAUAGAGUCUUGCAUGGAAAAAUUAAAGAAUGAGAUUGAGCCAAGGAUGACUUGCCGAUGUUAUCAACAAAUCUUAACUGAUUUUGGUGUCCGGCAAGUUGACCUUGGCUCUGUUUCCUUCUUUUCUUUUCAAUGUCAAACUCUAGAUAUCUCUAUCCGUUAUAUCAUAUCAUCAUCAUGAUU	216	Pass	NA	2	0	1588	1290	2895	5	99.53
candidate-10352_2-3p	CAUGGUCAGAUCCGUCAUCCC	21	85	105	GAUGAUGAAUCCGACCAUGAU	21	9	29	AUAAGCGGGAUGAUGAAUCCGACCAUGAUGGUGUUGCAGAAAUUUAUGUAUGAUGUAGUUAUUGUCCAGGGAUCGAAACACCAUCAUGGUCAGAUCCGUCAUCCCACUUAU	111	Pass	NA	2	0	273	17	336	3	85.76
candidate-2262_1-5p	UUAGAGUUUUCUGGAUACUUA	21	13	33	AGUAUCCAGAAAACUCUAAAUU	22	77	98	GUUUUUUUCAAAUUAGAGUUUUCUGGAUACUUAUUAGUUACUAACAAAGAGAGGGCUUCUUCGAUAUUAACUUUUAAGUAUCCAGAAAACUCUAAAUUUGAAACAAAC	108	Pass	NA	0	0	48	17	72	1	90.28
candidate-10354_2-3p	UUGAAUUGAAGUGCUUGAAUU	21	246	266	UUCAAGGACUUCUAUUCAGAA	21	12	32	AUCCGGUUUCAUUCAAGGACUUCUAUUCAGAACAAACUUCAUGAUUUCUGAACUAAUUGGAUAUGAUAAAUGGUAACAAGUAUUCACUUGCAUUCAAGGGACAAAAAAUCAUUGGGAUAUAUGAUUAUGACAAACACGAUUGGAAGCUGAAUGGUUGCGGGAGGCAAGCAGUGGGAUAAUGAUCUGCAAGUGGAAACUUCUUACUUUUAUCAUAUCCCAUCAGCUCGAAAGUCUUGAUGUUAGUUUUGAAUUGAAGUGCUUGAAUUACACCAGAU	275	Pass	NA	2	0	1547	96	1893	2	85.49
candidate-11264_1-5p	UACACUUAGUUUUGUACAACA	21	19	39	UUGUACAAAUUUAAGUGUACG	21	101	121	UUUUUACUAUUUGAUUCGUACACUUAGUUUUGUACAACAUUUUUAGUGUACAAAUAAAUAAAUGUACACAGCGUACACUUACAUCUGUACACUAAAAGUGUUGUACAAAUUUAAGUGUACGAAUCAAACUAUGAAAA	137	Pass	NA	1	0	14	13	33	1	81.82
candidate-18970_2-3p	UUUUACUGCUACUUGUGUUCC	21	139	159	AAAACAAAUAGCAGUCAAACA	21	79	99	AAGACUAGAUAUGAUUUAUAAAAUAUGUUGUUUUUUUUAAUAAUGAUUGGUGAGUUUGAUGAAAAUGGACUGUGGAGGAAAACAAAUAGCAGUCAAACACCGAUUAGAACACCACUUACGUACGUCUUCUAAUCGAUAUUUUACUGCUACUUGUGUUCCUCAAGAGUACUUCAAACUCACAUCAUUAUACAAAUAAAAUUAAUAUAUCUUAAUCAUACUUCUU	223	Pass	NA	3	0	23	3	27	1	96.3
candidate-19470_1-5p	UCAGCUGAGCUUUCUCGUCAUC	22	62	83	UGAUUGGAAAUUUCGUUGACU	21	124	144	UAUAUGAUUAUAAAUAAGAAUGAGAGUAAUAUAGUUGAAUCUUCGAAAGUAUUUCAAGAAGUCAGCUGAGCUUUCUCGUCAUCACUUAUUAGUAAAUAUAGUCUCUAUAUUUUUGAUGAGUGAUGAUUGGAAAUUUCGUUGACUCAUUACUCUUGAUGAUUCUGCUAUGUUGCUGCUCAUUAUGUUGUAUCACCUAUA	198	Pass	NA	3	0	267	197	493	1	94.12
candidate-19779_1-5p	AAAGAUGCAGAUCAUAUGUCC	21	67	87	ACAUAUGAUCUGCAUCUUUGC	21	34	54	GAUAGAGUUCUUGAGGCUUUGAUAUUAACAUGGACAUAUGAUCUGCAUCUUUGCACUUGAAAAUGCAAAGAUGCAGAUCAUAUGUCCAUGUUAUCAAAAGCCUCAAGAAAUCUAUC	116	Pass	NA	0	0	33	13	50	2	91.94
candidate-22182_1-5p	UGAGAUGAAAUCUUUGAUUGG	21	10	30	AAUUAAAGAUUUCAUCUUACU	21	81	101	UGAGAGAAGUGAGAUGAAAUCUUUGAUUGGAAAUUUCAUGUAGACGAUGCUAUCACCCCAUAUGACCAAAAGAAAUUCCCAAUUAAAGAUUUCAUCUUACUUCCCUCA	108	Pass	NA	0	0	792	8	905	2	84.27
candidate-22354_1-5p	AAGCUCAGGAGGGAUAGCGCC	21	19	39	CGCUAUCCAUCCUGAGUUUCA	21	71	91	AGUAGAGAAGAAUCUGUAAAGCUCAGGAGGGAUAGCGCCAUGAUGAUCACAUUCGUUAUCUAUUUUUUGGCGCUAUCCAUCCUGAGUUUCAUUGGCUCUUCUUACU	106	Pass	NA	1	0	42551	499	43724	4	99.18
candidate-22428_2-3p	GCGUAUGAGGAGCCAUGCAUA	21	80	100	UGCCUGGCUCCCUGUAUGCCA	21	20	40	UAUAUGUAUUAUAUAUGUAUGCCUGGCUCCCUGUAUGCCAUAUGCUGAGCCCAUCGAGUAUCGAUGACCUCCGUGGAUGGCGUAUGAGGAGCCAUGCAUAUCCUCAUACAUAUA	114	Pass	NA	2	0	3840	1174	5018	5	99.98
candidate-20163_2-3p	UGACAGAAGAGAGUGAGCAC	20	20	39	GCUCACUGCUCUUUCUGUCAGA	22	82	103	AAGAGAAACGCAAAGAAACUGACAGAAGAGAGUGAGCACACAAAGGCAAUUUGCAUAUCAUUGCACUUGCUUCUCUUGCGUGCUCACUGCUCUUUCUGUCAGAUUCCGGUGCUGAUCUCUU	121	Pass	NA	0	0	1105187	35	1105525	5	99.95
candidate-21802_1-5p	GGGCAAGAUCACCAUUGGCAGA	22	7	28	UGCCAAAGGAGAUUUGCCCGG	21	82	102	AUUACAGGGCAAGAUCACCAUUGGCAGAGAUCUAUUACUUCAUUCUUGCAUCAUAUGCAUAAAUGUUUGUGGUGAGCUCUCUGCCAAAGGAGAUUUGCCCGGUAAU	106	Pass	NA	3	0	18	21	39	3	100
candidate-23408_1-5p	CAGGGAACAAGCAGAGCAUGG	21	38	58	AUGCACUGCCUCUUCCCUGGC	21	104	124	UGCAAUGAAAGAAGACAAAGCGGUAAUGAGAGAGAGACAGGGAACAAGCAGAGCAUGGAUUGAGUUUACUAAAACAUUAAACGACUCUGUUUUGUCUCUACCCAUGCACUGCCUCUUCCCUGGCUCCCUCUUUUUUUCUCUAUAUUUCUCUCUCUCCUUUCA	162	Pass	NA	4	0	1848	140	2103	5	92.97
candidate-23446_2-3p	UUAGAUUCACGCACAAACUCG	21	94	114	UGUUUUGUGCUUGAAUCUAAUU	22	17	38	GAAGAGUCGUAUUACAUGUUUUGUGCUUGAAUCUAAUUCAACAGGCUUUAUGUAAGAGAUUCUUUAACAAUUCCUAUAAUCUUUGUUGUUGGAUUAGAUUCACGCACAAACUCGUAAUCUGUCUUUUC	128	Pass	NA	2	0	32642	30	32766	3	98.86
candidate-21799_2-3p	GGGCGAAUACUCCUAUGGCAGA	22	18	39	UGCCAAAGGAGAUUUGCCCCG	21	75	95	UGUAUGGUUGGAUUACUGGGCGAAUACUCCUAUGGCAGAUCGCAUUGGCUAGAUAUGCAAGUAAAAUGCUUCUCUGCCAAAGGAGAUUUGCCCCGCAAUUCAUCCCAUGCA	111	Fail	Less than 10 reads	2	0	19	5	25	5	96
candidate-24387_1-5p	UCCCAAAUGUAGACAAAGCA	20	63	82	CUUUGUCUACAAUUUUGGAAA	21	20	40	ACACGUCAUCUCUGUGCUUCUUUGUCUACAAUUUUGGAAAAAGUGAUGACGCCAUUGCUCUUUCCCAAAUGUAGACAAAGCAAUACCGUGAUGAUGUCGU	100	Pass	NA	1	0	1092549	317	1094794	4	99.86
candidate-26897_2-3p	UAGCCAAGGAUGACUUGCCUGA	22	48	69	AGGCAGUCUCCUUGGCUAUC	20	156	175	AUUAUUUAGAAGGAGAUGUCAAAGAUGAAUAGAAGAAUCAUAUUUGGUAGCCAAGGAUGACUUGCCUGACUCUUUGUGUAAAAUGUUUAGUGUCUUGUUUGAAGUCACUAUAAGUUGUAUCAAGCAAUGACCAUUUUGCUUAUAAAAAAGAUAUCAGGCAGUCUCCUUGGCUAUCCUUAUAUGUUCUUCUCUUUCAUCUCAGACAUUCACCUUCAUACAAAAU	223	Pass	NA	2	0	1013	134	1158	5	99.34
candidate-26899_2-3p	UAGCCAAGGAUGACUUGCCUGA	22	41	62	AGGCAGUCUCCUUGGCUAUC	20	169	188	AGGAAGAGAGGUCUAACAUGGCGAAAAGAGUCAUGUUUAGUAGCCAAGGAUGACUUGCCUGAUCUUUUUCACCUCCAUGAUUCAAUUUGUAAUUCAUGGGUUUUGGAUUAUUAUACAUUCAAAAGUAUAAUAAUUUGAAAUCAUGUUGAAUCUUGCGGGUUAGGUUUCAGGCAGUCUCCUUGGCUAUCUUGACAUGCUUUUUUCAUUCACGUUAUACCUGUUUUUCU	227	Pass	NA	2	0	1013	108	1123	5	99.75
candidate-26905_1-5p	AGGCAGUCUCUUUGGCUAUC	20	171	190	UAGCCAAGGAUGACUUGCCUGA	22	42	63	GAAGAAGAGAGGUCUAAUAUGGCGAAAAGAGUCAUGUUUAAUAGCCAAGGAUGACUUGCCUGAUCUUUUUCACCUCCAUGAUUCAAUUUUAAGUUCGUGGAUUUUGGAUUAUUAUGCGUUUAAAAGGUAUAAUAAUUUGAGAUCAUGUUGAAUCUUGCGGGUUAGGUUUCAGGCAGUCUCUUUGGCUAUCUUGACAUGCUUUCUUCAUCCAUGUUAUACUUAUUUUUC	228	Pass	NA	0	0	578	1007	1598	5	98.97
candidate-26911_1-5p	AGGCAGUCUCUUUGGCUAUC	20	170	189	UAGCCAAGGAUGACUUGCCUGA	22	41	62	AAGAAGAGAGGUCUAACAUGGCGGAAAGCGUCAUGUUUAGUAGCCAAGGAUGACUUGCCUGAUCUUUUUCGCCUCCACGAUUCAAUUUCAAAUUCAUGCAUUUUGGAUUAUUAUACCUUUUAAAGUAUAAUAGGUCAAAUAUCAUGUUGAAUCUUGCGGGUUAGGUUUCAGGCAGUCUCUUUGGCUAUCUUGACAUGCUUUUUCCAUCCAUGUUAUACCUACUUUUCUU	229	Pass	NA	0	0	578	1013	1600	5	99.3
candidate-32992_2-3p	AUCAUGCGAUCUCUUUGGAUU	21	139	159	UCCAAAGGGAUCGCAUUGAUCC	22	18	39	AGCAACUAGAGAAAGGAUCCAAAGGGAUCGCAUUGAUCCUAAUUAAGCUGAUUUAUUCCCCAAUAAUUGUUUUUUUUUUCCUUCUCAAUCGAAAGAUGGAAGAAAAACAAAUUCCAAACAUUUUGCUUACUUUUCCGGAUCAUGCGAUCUCUUUGGAUUCAUUCUUUGGUAGCU	174	Pass	NA	0	0	512	105	618	3	99.94
candidate-26000_1-5p	UGAAGCUGCCAGCAUGAUCUA	21	18	38	GAUCAUGUUCGCAGUUUCACC	21	100	120	GGUGCACCGGCAUCUGAUGAAGCUGCCAGCAUGAUCUAAUUAGCUUUCUUUAUCCUUUGUUGUGUUUCAUGACGAUGGUUAAGAGAUCAGUCUCGAUUAGAUCAUGUUCGCAGUUUCACCCGUUGACUGUCGCACC	136	Pass	NA	1	0	900	12	912	4	100
candidate-26076_1-5p	UUCGCUUGCAGAGAGAAAUCAC	22	8	29	GAUUCUCUGUGUAAGCGAAAG	21	75	95	AAGUACUUUCGCUUGCAGAGAGAAAUCACAGUGGUCAAAAAAGUUGUAGUUUUCUUAAAGUCUCUUUCCUCUGUGAUUCUCUGUGUAAGCGAAAGAGCUU	100	Pass	NA	2	0	60487	1190	62235	5	99.34
candidate-24683_2-3p	CAGCCAAGGAUGACUUGCCGA	21	15	35	GGCAAGUUGUCCUUGGCUACA	21	187	207	ACGAAAGUAGUGUGCAGCCAAGGAUGACUUGCCGAUUUAAAUGAUCUUUCUUUAUACUCUAUUAAGACAAUUUAGUUUCAAACUUUUUUUUUUUUUUUUUUUUGAAGGAUUCAGGAAGAAAUUAGGAUAUAUUAUUCCGUAUAAAAUACAAGAUAUAUAAAACCAAAAAGAAAAAGUAACAUGAUCGGCAAGUUGUCCUUGGCUACACGUUACUUUGU	218	Pass	NA	0	0	2708	237	3064	5	95.99
candidate-31630_1-5p	UUGUGCGGUUCAAAUAGUAAC	21	8	28	UACUAUUUGAAUCGUACUGCA	21	67	87	UAAAGUGUUGUGCGGUUCAAAUAGUAACAAAAAUAUAUACAUACAUAUAUAUGUAAAGAAUUUCGUUACUAUUUGAAUCGUACUGCACUGUA	92	Pass	NA	1	0	263	119	396	1	96.46
candidate-24455_1-5p	AGAAUCUUGAUGAUGCUGCAG	21	98	118	GGAGCAUCAUCAAGAUUCACA	21	18	38	AGCUACUGUUCGCUGUUGGAGCAUCAUCAAGAUUCACAAAUCAUCAAGUAUUCGUGUAAAUAAACCCAUUUAUGAUUAGAUUUUUGAUGUAUGUAUGAGAAUCUUGAUGAUGCUGCAGCUGCAAUCAGUGGCU	133	Pass	NA	1	0	4056	191	4288	4	99.31
candidate-36633_2-3p	CAGGUGGUUAGUGCAAUGGAA	21	65	85	CCAAUGCACUAACGAUCUGAC	21	137	157	UGUUGGAAUUUUUUUGACAUAAUAGUUUUCUGGUAACUUUCAGACCAAGGCCAAACCGAAUUGUCAGGUGGUUAGUGCAAUGGAAAGCUGGCAAACCGUAUGAGUAUACCAUCUUGUAGUACUCUUUACCAGCUUUCCAAUGCACUAACGAUCUGACAAUUCCGUUCAGCCGUUUUUGUCGGAAAGUUACCGGAAAACUAUUAUGUUAAAAAAAGUUCCAACA	223	Fail	Less than 10 reads	2	0	2	1	4	5	75
candidate-38756_4-3p	AAGAUAAGCGCCUUAGUUCUG	21	119	139	GAGCUAAGGCGCUUAUCUUCU	21	36	56	UUAAGUUUUUAUGCUGAAACAAAGCUCAAAGCUCAGAGCUAAGGCGCUUAUCUUCUUUGAUAUUGCAUGGAGUAUGCUUCUACUUCUCUAGGAGAUGCGUUUUAUGGAAAUAUCAAAGAAGAUAAGCGCCUUAGUUCUGAAGAUAAGCGCCUUAUUCACAAAAUGCAUAA	170	Pass	NA	0	0	458	10	479	4	97.33
candidate-39420_2-3p	GCGUACAGAGUAGUCAAGCAUG	22	108	129	UGCCUGGCUCCCUGUAUGCCA	21	47	67	GUUCCCGUAUACAUAUAUACUAUAUAUAUAUAUGGAAUAAUAGUCGUGCCUGGCUCCCUGUAUGCCACAAGAAAACAUCGAUUUAGUUUCAAAAUCGAUCACUAGUGGCGUACAGAGUAGUCAAGCAUGACCAAAGCUUAUCAUAAUAUCUACAUUAUAUGUAUAUGAGUAC	172	Pass	NA	3	0	2037	1079	3148	5	96.12
candidate-39710_1-5p	UCGCUUGGUGCAGGUCGGGAA	21	18	38	CCCGCCUUGCAUCAACUGAAU	21	103	123	CACCAUCGGGCUCGGAUUCGCUUGGUGCAGGUCGGGAACCAAUUCGGCUGACACAGCCUCGUGACUUUUAAACCUUUAUUGGUUUGUGAGCAGGGAUUGGAUCCCGCCUUGCAUCAACUGAAUCGGAUCCUCGAGGUG	138	Pass	NA	2	0	128170	1695	130633	5	98.9
candidate-40173_2-3p	UGAGCCAAGGAUGACUUGCCG	21	32	52	GCAAGUUGACCUUGGCUCUGU	21	96	116	GGGUCUUGCAUGGAAGAAUAGAGAAUGAGGUUGAGCCAAGGAUGACUUGCCGGGUUUUUUUACCAAUGAAUCUAAUUAACUGAUUCUGGUGUCCGGCAAGUUGACCUUGGCUCUGUUUCCUUCUCUUCUUUUGGAUGUCAGACUCC	146	Pass	NA	2	0	1550	1290	2850	5	99.75
candidate-40458_2-3p	AAUGAAUGAUGCGGUAGACAAAU	23	126	148	UAGCUUCCGACUCAUUCAUCCA	22	64	85	UUAGGAAUAUAUAUGUAGAGAGAGCUUCCUUGAGUCCAUUCACAGGUCGUGAUAUGAUUCAAUUAGCUUCCGACUCAUUCAUCCAAAUACCGAGUCGCCAAAAUUCAAACUAGACUCGUUAAAUGAAUGAAUGAUGCGGUAGACAAAUUGGAUCAUUGAUUCUCUUUGAUUGGACUGAAGGGAGCUCCCUCUCUCUUUUGUAUUCCAA	208	Pass	23/24 nt miRNA	5	0	837	42	954	4	91.39
candidate-41403_2-3p	UGACAGAAGAGAGUGAGCAC	20	6	25	GCUCACUGCUCUAUCUGUCAGA	22	69	90	GAAACUGACAGAAGAGAGUGAGCACACAAAGGCACUUUGCAUGUUCGAUGCAUUUGCUUCUCUUGCGUGCUCACUGCUCUAUCUGUCAGAUUC	93	Pass	NA	0	0	1105187	36	1105525	5	99.95
candidate-41314_1-5p	UGACAGAAGAGAGUGAGCAC	20	41	60	GCUCACCUCUCUUUCUGUCAGU	22	101	122	AGAGGGAGAGAUGGUGAUUGAGGAAUGCAACAGAGAAAACUGACAGAAGAGAGUGAGCACAUGCAGGCACUGUUAUGUGUCUAUAACUUUGCGUGUGCGUGCUCACCUCUCUUUCUGUCAGUUGCCUAUCUCUGCCUGCUUGACCUCUCUCUCUCUCUCUCUCUCU	166	Pass	NA	0	0	1105187	74	1105647	5	99.95
candidate-42536_1-5p	UGGAGAAGCAGGGCACGUGCA	21	21	41	CAUGUGCCCAUCUUCACCAUC	21	151	171	AAGGUGUGUGAUGAGCAAGAUGGAGAAGCAGGGCACGUGCAUUACUAGCUCAUAUAUACACUCUCACCACAAAUGCGUGUAUAUAUGCGGAAUUUUGUGAUAUAGAUGUGUGUGUGUGUUGAGUGUGAUGAUAUGGAUGAGUUAGUUCUUCAUGUGCCCAUCUUCACCAUCAUGACCACUCCACCUU	187	Pass	NA	3	0	743	1	744	1	100
candidate-42606_2-3p	AUCCUCGGGAUACAGUUUACC	21	79	99	UAAUCUGCAUCCUGAGGUUUA	21	17	37	CUUGAUGAUGAACGGGUAAUCUGCAUCCUGAGGUUUAAAACCAAUUAAGCAUAUACAUAUGCGAAUGUAUAGUUUUUAAUCCUCGGGAUACAGUUUACCUCUUCCUUACUCAAG	114	Fail	Less than 10 reads	3	0	8	3	11	5	100
candidate-42741_2-3p	UGCGGGAAGCAUUUGCACAUG	21	30	50	UGUGCAAAUGCUUUCUACAGG	21	250	270	UAUAUGGGGAUGUAACGCAUGUUGUUUUCUGCGGGAAGCAUUUGCACAUGUUUCGUGGAGAAUGAAAUCACAUUCCAUACAUGAAUAAUAAUUACCUUUUAGAUAGAACAUCGUACUGCUUGAAAAAACAUGUUAAUGUCAUAAACUUUAUGAUGAAAACACCUAUAAAAAGCGUUUUUUCAAGCAUGUGCUAUCUAUGAAGGUAAUUACUAUUCAUGUAUAAAAUAUGAUUUUAUCCUCCAUAAAACAUGUGCAAAUGCUUUCUACAGGAAACAAUAUACGUUGCAUCCCCAUCUA	297	Pass	NA	1	0	19977	19	22145	1	90.3
candidate-42861_1-5p	AGAAUCUUGAUGAUGCUGCAU	21	81	101	GCAGCACCAUUAAGAUUCACA	21	15	35	CGUUGUUUGUAGGCGCAGCACCAUUAAGAUUCACAUGGAAAUUGAUAAAUACCCUAAAUUAGGGUUUUGAUAUGUAUAUGAGAAUCUUGAUGAUGCUGCAUCAACAAUCGACG	113	Pass	NA	1	0	3579	287	3868	4	99.94
candidate-43325_1-5p	UGGUAGCAGUAGCGGUGGUAA	21	128	148	ACCACCGCUUCUGCUACGAAC	21	4	24	AUCACCACCGCUUCUGCUACGAACAUGUUAAGCCAUCCUUUUAACCGUUGCUGCCACCACUAUUACGGCCAUCACAAGAAAAUUCAUGCAAGUGGAAACGGUGAUAGUAGCAGCUGGUAUGACACGUUGGUAGCAGUAGCGGUGGUAAU	149	Fail	Less than 10 reads	2	0	4	1	5	5	100
candidate-43662_1-5p	UGACAGAAGAGAGUGAGCAC	20	7	26	GCUUACUCUCUCUCUGUCACC	21	84	104	AGGAGGUGACAGAAGAGAGUGAGCACACAUGGUGGUUUCUUGCAUGCUUUUUUGAUUAGGGUUUCAUGCUUGAAGCUAUGUGUGCUUACUCUCUCUCUGUCACCCCU	107	Pass	NA	0	0	1104376	514	1104942	5	99.99
candidate-45746_1-5p	UGACAGAAGAGAGUGAGCAC	20	21	40	GCUCACUCUCUAUCCGUCACC	21	92	112	GAGUGGUGAGGAAUUGAUGGUGACAGAAGAGAGUGAGCACACAUGGUGGCUUUCUUGCAUAUUUGAAGGUUCCAUGCUUGAAGCUAUGUGUGCUCACUCUCUAUCCGUCACCCCCUUCUCUCCCUCUC	128	Pass	NA	1	0	1104376	132	1104571	5	99.99
candidate-50737_1-5p	UCGGACCAGGCUUCAUUCCCC	21	119	139	GGAAUGUUGUCUGGCACGAGG	21	7	27	UUGAGGGGAAUGUUGUCUGGCACGAGGCCCUUAACUUAGAUCUAUAUUUGAUUAUAUAUAUAUGUCUCUUCUUUAUUCAUUAGUCUAUACAUGAAUGAUCAUUUUACGGUUAAUGACGUCGGACCAGGCUUCAUUCCCCUCAA	143	Pass	NA	4	0	116183	18	116220	4	99.98
candidate-51208_2-3p	UCGGACCAGGCUUCAUUCCCC	21	78	98	UGAAUGAUGCCUGGCUCGAGA	21	10	30	AAGUUCAGGUGAAUGAUGCCUGGCUCGAGACCAUUCAAUCUCAUGAUCUCAUGAUUAUAACGAUGAUGAUGAUGAUGUCGGACCAGGCUUCAUUCCCCUCAACUU	105	Pass	NA	3	0	101455	5	101466	2	100
candidate-51965_2-3p	UGCCUGGCUCCCUGUAUGCCA	21	15	35	GCGUACAAGGAGUCAAGCAUG	21	77	97	AUAGUUUGUCGUUAUGCCUGGCUCCCUGUAUGCCACGAGUGGAUACCGAUUUUGGUUUUAAAAUCGGCUGCCGGUGGCGUACAAGGAGUCAAGCAUGACCAGAAGCAUAU	110	Pass	NA	2	0	1172	405	1594	5	98.23
candidate-54004_2-3p	GGAAUCUUGAUGAUGCUGCAU	21	100	120	GCAGCACCAUUAAGAUUCACA	21	18	38	AGCCAGUAGUCGCAGAUGCAGCACCAUUAAGAUUCACAAGAGAUGUGGUUCCCUUUGCUUUCGCCUCUCGAUCCGCAGAAAAGGGUUCCUUAUCGAGUGGGAAUCUUGAUGAUGCUGCAUCAGCAAAUACAUGGCU	136	Pass	NA	1	0	741	222	971	4	99.62
candidate-48328_2-3p	GCUCAAGAAAGCUGUGGGAAA	21	106	126	UUCCACAGCUUUCUUGAACUU	21	10	30	GUCAUACUUUUCCACAGCUUUCUUGAACUUUCUUUUUCAUUUCCAUUGUUUUUUUCUUAAACAAAAGUAAGAAGAAAAAAAACUUUAAGAUUAAGCAUUUUGGAAGCUCAAGAAAGCUGUGGGAAAACAUGAC	133	Pass	NA	1	0	522	288	828	5	96.75
candidate-43323_1-5p	UCGAUAAACCUCUGCAUCCAG	21	67	87	GGAGGCAGCGGUUCAUCGAUC	21	5	25	CGCUGGAGGCAGCGGUUCAUCGAUCUCUUCCUGUGAACACAUUAAAAAUGUAAAAGCAUGAAUAGAUCGAUAAACCUCUGCAUCCAGCG	89	Pass	NA	3	0	6880	333	7278	5	97.66
candidate-44987_1-5p	UCGAUAAACCUCUGCAUCCAG	21	73	93	GGAGGCAGCGGUUCAUCGAUC	21	8	28	AGUCGCUGGAGGCAGCGGUUCAUCGAUCAAUUCCUGUGAAUAUUUAUUUUUGUUUACAAAAGCAAGAAUCGAUCGAUAAACCUCUGCAUCCAGCGCU	97	Pass	NA	3	0	6880	326	7235	5	97.55
candidate-46300_1-5p	UGGAGAAGCAGGGCACGUGCG	21	18	38	CACGUGUUCUACUACUCCAAC	21	81	101	GGGUGAGUAACACUUGAUGGAGAAGCAGGGCACGUGCGAACACAAAUGAAAUCGAUCGGUACUUGUUGAUCAUAUUUUCGCACGUGUUCUACUACUCCAACACGUGUCUCUCCCCC	116	Pass	NA	2	0	160	2	162	2	100

## Sheet: Arabidopsis thaliana ShortStack
Supplemental File S4: miRScore results files from de novo MIRNAs from three annotation software of four plant species. See README at the GitHub for column meanings. https://github.com/Aez35/miRScore
name	mSeq	mLen	mStart	mStop	msSeq	msLen	msStart	msStop	precSeq	precLen	result	flags	mismatches	bulges	mReads	msReads	totReads	numLibraries	precision
Cluster_12	UCGGACCAGGCUUCAUCCCCC	21	99	119	GGAAUGUUGUCUGGAUCGAGG	21	21	41	UUAAGCUAUUUCAGUUGAGGGGAAUGUUGUCUGGAUCGAGGAuauuauagauauauacauGUGUAUGUUAAUGAUUCAAGUGAUCAUAGAGAGUAUCCUCGGACCAGGCUUCAUCCCCCCCAACAUGUUAUUGCCUCUGAU	141	Pass	NA	4	0	48415	2740	51702	5	97.17
Cluster_273	AGAUAUUAGUGCGGUUCAAUC	21	21	41	UUGAGCCGUGCCAAUAUCACG	21	84	104	GUUUUAUGCAAGGUAACGCGAGAUAUUAGUGCGGUUCAAUCAAAUAGUCGUCCUCUUAACUCAUGGAGAACGGUGUUGUUCGAUUGAGCCGUGCCAAUAUCACGCGGUAAACCAAAAAUGGCAA	124	Pass	NA	1	0	35	9	44	1	100
Cluster_488	AAACGAACAAAAAACUGAUGG	21	79	99	aucaguuucuuguucguuuca	21	21	41	AAAGUcaucauguuuuuuucaucaguuucuuguucguuucaaaauuaugauuuuuguuuacuuacaCUCAUAAUCUUGAAACGAACAAAAAACUGAUGGAAAAACAUGAGGACUUUAUa	119	Pass	NA	1	0	580	9	622	2	94.59
Cluster_508	UAGCCAAGGAUGACUUGCCUG	21	21	41	GGCAGUCUCCUUGGCUAUU	19	105	123	AAGAAUGAGAACUUGUGUGGUAGCCAAGGAUGACUUGCCUGCGUUUUAGACCAUAUAUAUCAAAGACUCACUCGAUCGAUAGUCUUAGAGUUGGUUGGUCGUCAGGCAGUCUCCUUGGCUAUUCAAAcaauucucauucucuu	143	Pass	NA	2	0	542	22	574	5	98.98
Cluster_522	UCAGGUAUGAUUGACUUCAAA	21	23	43	uaaaguCAAUAAUACCUUGAAG	22	89	110	GGAGCUAUGAACUUGUUUUGCUUCAGGUAUGAUUGACUUCAAAAAAUACCUUGAAACUAUAAACCUCAguuucuuugaauuugauuuuuaaaguCAAUAAUACCUUGAAGCAAAGCUCGCGUUCAUCACC	130	Pass	NA	2	0	193	16	209	1	100
Cluster_1685	UUUGCUUCCAGCUUUUGUCUCC	22	80	101	AGGCAAUAGCUUGAGCAAAUA	21	21	41	AGAUACUCAACGACUAUAGGAGGCAAUAGCUUGAGCAAAUAAUUGAUUGCAGAAGUCCAUCGACUAAAGCUGUCACCUGUUUGCUUCCAGCUUUUGUCUCCUUACCUGUUCAGUGUCUAAA	121	Pass	NA	3	0	456	418	944	5	94.74
Cluster_3355	UGAGCCAAGGAUGACUUGCCG	21	23	43	GCAAGUUGACUUUGGCUCUGU	21	79	99	auggaaaaauagaaaaugagaUUGAGCCAAGGAUGACUUGCCGAUUUUCUCAACGAAUCUUACUGAUUAUGGUAUCCGGCAAGUUGACUUUGGCUCUGUUUCCUUCCCUUCUUUUCGAU	119	Pass	NA	2	0	1588	229	1827	5	99.51
Cluster_3692	UGGUUUCACAGUAGAUAGAUA	21	94	114	UCUCUCUGUUGUGAAGUCAAA	21	21	41	GAUAAAGGUAGAUGUCGAAAUCUCUCUGUUGUGAAGUCAAACAUGAGUAUGAAUUAACAUUAAUGGAUCUUUUUGAUUCAUAAUACUCAUGUUUGGUUUCACAGUAGAUAGAUAUCGACGUCUAUCUUUCGUUA	134	Pass	NA	1	0	84	16	115	1	86.96
Cluster_4044	UGACAGAAGAUAGAGAGCACA	21	21	41	UGCUCUCUAGCCUUCUGUCAUC	22	90	111	UUGAGAGGCAUUGAUAGUGUUGACAGAAGAUAGAGAGCACAGAUGAUGAGAUACAAUUCGGAGCAUGUUCUUUGCAUCUUACUCCUUUGUGCUCUCUAGCCUUCUGUCAUCAccuuuuauuugcuuuauUG	131	Pass	NA	1	0	1327703	32943	1360718	5	99.99
Cluster_4046	GCUCUCUAGCCUUCUGUCAUC	21	91	111	UGACAGAAGAUAGAGAGCAC	20	21	40	UUGGGAGGCAUUGAUAGUGUUGACAGAAGAUAGAGAGCACAGAUGAUAAGAUACAAUUCCUCGCAGCUUCUUUGCAUCUUACUCCUUUGUGCUCUCUAGCCUUCUGUCAUCACCCGUUAUUUGCCAUCACC	131	Pass	NA	2	0	32943	1327687	1360718	5	99.99
Cluster_4391	UUCGAUGUCUAGCAGUGCCAA	21	105	125	GCACUACGUGACAUUGAAAC	20	21	40	AAUAAGAGGAUUUAAACGUUGCACUACGUGACAUUGAAACUGUCUUUCAACAUUCCAAUAUUUCAACUUUCGAAUACCCAAUAUUUGGUUUGUUCAAAGACAUUUUCGAUGUCUAGCAGUGCCAAUGUUUAAAAUCAACUGAUAA	145	Pass	NA	4	0	2551	81	3286	1	80.1
Cluster_7147	UCAGCUGAGCUUUCUCGUCAUC	22	23	44	UGAUUGGAAAUUUCGUUGACU	21	85	105	UCUUCGAAAGUAUUUCAAGAAGUCAGCUGAGCUUUCUCGUCAUCACUUAUUAGUAAAUAUAGUCUCUAUAUUUUUGAUGAGUGAUGAUUGGAAAUUUCGUUGACUCAUUACUCUUGAUGAUUCUG	125	Pass	NA	3	0	267	197	467	1	99.36
Cluster_7855	UGAGAUGAAAUCUUUGAUUGG	21	23	43	AAUUAAAGAUUUCAUCUUACU	21	94	114	GAGCGAUAAAGAGUGAGAGAAGUGAGAUGAAAUCUUUGAUUGGAAAUUUCAUGUAGACGAUGCUAUCACCCCAUAUGACCAAAAGAAAUUCCCAAUUAAAGAUUUCAUCUUACUUCCCUCAUGUGGCUUUUGCC	134	Pass	NA	0	0	792	8	906	2	84.22
Cluster_7891	AAGCUCAGGAGGGAUAGCGCC	21	23	43	CGCUAUCCAUCCUGAGUUUCA	21	75	95	acaaaguagaGAAGAAUCUGUAAAGCUCAGGAGGGAUAGCGCCAUGAUGAUCACAUUCGUUAUCUAUUUUUUGGCGCUAUCCAUCCUGAGUUUCAUUGGCUCUUCUUACUACAAU	115	Pass	NA	1	0	42551	499	43725	4	99.06
Cluster_7907	GCGUAUGAGGAGCCAUGCAUA	21	81	101	ugccUGGCUCCCUGUAUGCCA	21	21	41	guauauguauuauauauguaugccUGGCUCCCUGUAUGCCAUAUGCUGAGCCCAUCGAGUAUCGAUGACCUCCGUGGAUGGCGUAUGAGGAGCCAUGCAUAUccucauacauauauaauua	121	Pass	NA	2	0	3840	1174	5018	5	99.98
Cluster_8097	UCGGACCAGGCUUCAUUCCCC	21	134	154	GGACUGUUGUCUGGCUCGAGG	21	21	41	aggggcUUUCUCUUUUGAGGGGACUGUUGUCUGGCUCGAGGACUCUGGCUCGCUCUAUUCAUGUUGGAUCUCUUUCGAUCUAACAAUCGAAUUGAACCuucagauuucagauuugauuaggguuuuagcGUCUUCGGACCAGGCUUCAUUCCCCCCAAUUGUUGCUCCCUGUUU	174	Pass	NA	4	0	157363	294	157723	4	99.97
Cluster_8109	CAGGGAACAAGCAGAGCAUGG	21	23	43	AUGCACUGCCUCUUCCCUGGc	21	89	109	caaagCGGUAAUGAGAGAGAGACAGGGAACAAGCAGAGCAUGGAUUGAGUUUACUAAAACAUUAAACGACUCUGUUUUGUCUCUACCCAUGCACUGCCUCUUCCCUGGcucccucuuuuuuucucuaua	129	Pass	NA	4	0	1848	140	2102	5	93.02
Cluster_8120	UUAGAUUCACGCACAAACUCG	21	98	118	UGUUUUGUGCUUGAAUCUAAUU	22	21	42	AUUAGAAGAGUCGUAUUACAUGUUUUGUGCUUGAAUCUAAUUCAACAGGCUUUAUGUAAGAGAUUCUUUAACAAUUCCUAUAAUCUUUGUUGUUGGAUUAGAUUCACGCACAAACUCGUAAUCUGUCUUUUCGAUUUU	138	Pass	NA	2	0	32642	30	32766	3	98.86
Cluster_8221	UAAGCUGCCAGCAUGAUCUUGU	22	21	42	uagGUCAUGCUGGUAGUUUCAC	22	139	160	UACCAUGUACCAGUAGCAGUUAAGCUGCCAGCAUGAUCUUGUCUUCCUCUCUUAGGUuucauauauaguuaauaaauauuuuauauauuucuuguuCUUACAAGAUUAUAUGAUCAUAgcuuagagagagagagagacuagGUCAUGCUGGUAGUUUCACCUGCUAAUGAUUGUAgcaug	180	Pass	NA	1	0	1733	605	2714	4	86.24
Cluster_8356	UCCCAAAUGUAGACAAAGCAA	21	65	85	UCUUUGUCUACAAUUUUGGAAA	22	21	42	UAACACGUCAUCUCUGUGCUUCUUUGUCUACAAUUUUGGAAAAAGUGAUGACGCCAUUGCUCUUUCCCAAAUGUAGACAAAGCAAUACCGUGAUGAUGUCGUGGAGA	107	Pass	NA	2	0	1093240	317	1094794	4	99.89
Cluster_8374	AGAAUCUUGAUGAUGCUGCAG	21	101	121	GGAGCAUCAUCAAGAUUCACA	21	21	41	ACCAGCUACUGUUCGCUGUUGGAGCAUCAUCAAGAUUCACAAAUCAUCAAGUAUUCGUGUAAAUAAACCCAUUUAUGAUUAGAUUUUUGAUGUAUGUAUGAGAAUCUUGAUGAUGCUGCAGCUGCAAUCAGUGGCUUACACAU	143	Pass	NA	1	0	4056	191	4288	4	99.31
Cluster_8428	CAGCCAAGGAUGACUUGCCGA	21	21	41	GGCAAGUUGUCCUUGGCUACA	21	193	213	AAUGUGACGAAAGUAGUGUGCAGCCAAGGAUGACUUGCCGAUUUAAAUGAUCUUUCUUUAUACUCUAUUAAGACAAuuuaguuucaaacuuuuuuuuuuuuuuuuuuuugaaggauUCAGGAAGAAAUUAGGAUAUAUUAUUCCGUAUAAAAUACaagauauauaaaaccaaaaagaaaaaguaacauGAUCGGCAAGUUGUCCUUGGCUACACGUUACUUUGUGUCGCGCAU	233	Pass	NA	0	0	2708	237	3155	5	94.03
Cluster_8440	UGGGUGGUGAUCAUAUAAGAU	21	87	107	CUUGUAUGAUCACUAACCAUU	21	21	41	UACGUUUUACAAUCACGAAUCUUGUAUGAUCACUAACCAUUGGAACAAUAAGAGUAUAUAAUGAGUAUAUCACCAUUUAGUUCUAGUGGGUGGUGAUCAUAUAAGAUUGGUAAUGGUAACAGUGAAACA	129	Pass	NA	2	0	774	5	878	1	88.72
Cluster_8462	GCAAGUUGACCUUGGCUCUGC	21	107	127	UGAGCCAAGGAUGACUUGCCG	21	21	41	GAAGGAAUAACGAAUGGAAUUGAGCCAAGGAUGACUUGCCGGUUUAAACCCAACCGGUUUAUGACCAUUGAUUUGGUCUCAUUCACAAUCUGUUGAUUCGUGUCUGGCAAGUUGACCUUGGCUCUGCUUCGUUCUCUAUUCUUCCAUGU	149	Pass	NA	3	0	1563	1550	3153	5	98.64
Cluster_8733	UGAAGCUGCCAGCAUGAUCUA	21	23	43	GAUCAUGUUCGCAGUUUCACC	21	105	125	UCUAUGGUGCACCGGCAUCUGAUGAAGCUGCCAGCAUGAUCUAAUUAGCUUUCUUUAUCCUUUGUUGUGUUUCAUGACGAUGGUUAAGAGAUCAGUCUCGAUUAGAUCAUGUUCGCAGUUUCACCCGUUGACUGUCGCACCCUuc	145	Pass	NA	1	0	900	12	912	4	100
Cluster_8751	UUCGCUUGCAGAGAGAAAUCAC	22	23	44	GAUUCUCUGUGUAAGCGAAAG	21	90	110	ACUGUGUUGGUGAUUAAGUACUUUCGCUUGCAGAGAGAAAUCACAGUGGUCAAAAAAGUUGUAGUUUUCUUAAAGUCUCUUUCCUCUGUGAUUCUCUGUGUAAGCGAAAGAGCUUGCUCCCUAAACUUAU	130	Pass	NA	2	0	60487	1190	62235	5	99.34
Cluster_9028	UAGCCAAGGAUGACUUGCCUGA	22	21	42	AGGCAGUCUCCUUGGCUAUC	20	129	148	AAUAGAAGAAUCAUAUUUGGUAGCCAAGGAUGACUUGCCUGACUCUUUGUGUAAAAUGUUUAGUGUCUUGUUUGAAGUCACUAUAAGUUGUAUCAAGCAAUGACCAUUUUGCUUAUAAAAAAGAUAUCAGGCAGUCUCCUUGGCUAUCCUUauauguucuucucuuuc	168	Pass	NA	2	0	1013	134	1157	5	99.38
Cluster_9029	UAGCCAAGGAUGACUUGCCUGA	22	21	42	AGGCAGUCUCCUUGGCUAUC	20	149	168	GCGAAAAGAGUCAUGUUUAGUAGCCAAGGAUGACUUGCCUGAUCUUUUUCACCUCCAUGAUUCAAUUUGUAAUUCAUGGGUUUUGGAUUAUUAUACAUUCAAAAguauaauaauuugaaaucauGUUGAAUCUUGCGGGUUAGGUUUCAGGCAGUCUCCUUGGCUAUCUUGACAUGCUUUUUUCAUUC	188	Pass	NA	2	0	1013	108	1123	5	99.75
Cluster_9032	UAGCCAAGGAUGACUUGCCUGA	22	21	42	AGGCAGUCUCUUUGGCUAUC	20	150	169	GCGAAAAGAGUCAUGUUUAAUAGCCAAGGAUGACUUGCCUGAUCUUUUUCACCUCCAUGAUUCAAUUUUAAGUUCGUGGAUUUUGGAUUAUUAUGCGUUUAAAAGGUAUAAUAAUUUGAGAUCAUGUUGAAUCUUGCGGGUUAGGUUUCAGGCAGUCUCUUUGGCUAUCUUGACAUGCUUUCUUCAUCC	189	Pass	NA	2	0	1007	578	1597	5	99.04
Cluster_9033	UAGCCAAGGAUGACUUGCCUG	21	21	41	GGCAGUCUCCUUGGCUAUC	19	132	150	AAUAGAAGAAUCAUAUUUGGUAGCCAAGGAUGACUUGCCUGUUUCUUUGAGUAAAAUGGGUUAGUGUCAUGUUUGACAAGUGACUAUAAGUUAUAUCAAGCAAUGAccauuuuacucaucaaaaGACAUCAGGCAGUCUCCUUGGCUAUCCUUAUAUGUUCUUCUCUCUC	170	Pass	NA	2	0	551	128	695	5	98.32
Cluster_9034	UAGCCAAGGAUGACUUGCCUGA	22	21	42	AGGCAGUCUCUUUGGCUAUC	20	150	169	GCGGAAAGCGUCAUGUUUAGUAGCCAAGGAUGACUUGCCUGAUCUUUUUCGCCUCCACGAuucaauuucaaauucauGCAUUUUGGAUUAUUAUACCUUUUAAAGUAUAAUAGGUCAAAUAUCAUGUUGAAUCUUGCGGGUUAGGUUUCAGGCAGUCUCUUUGGCUAUCUUGACAUGCUUUUUCCAUCC	189	Pass	NA	2	0	1013	578	1600	5	99.3
Cluster_11229	UUGUGCGguucaaauaguaac	21	23	43	UACUAUUUGAAUCGUACUGCA	21	82	102	CAGUUCAACUGCGGAUAAAGUGUUGUGCGguucaaauaguaacaaaaauauauacauacauauauauguaaagaauUUCGUUACUAUUUGAAUCGUACUGCACUGUACGGUUCGGUCACCAU	122	Pass	NA	1	0	263	119	418	1	91.39
Cluster_11623	agaaUCUUGAUGAUGCUGCAG	21	91	111	GCAACAUCUUCAAGAUUCAGA	21	21	41	GGCAGUCAUUGUUUGCUAUUGCAACAUCUUCAAGAUUCAGAAAUCAGAUUCUCUUAUGGGUUUUCUUUUGAGccuuuauuuuuugguuugagaaUCUUGAUGAUGCUGCAGCGGCAAUUAAAUGGCUUACU	131	Pass	NA	2	0	4011	65	4079	3	99.41
Cluster_11638	AUCAUGCGAUCUCUUUGGAUU	21	142	162	UCCAAAGGGAUCGCAUUGAUCC	22	21	42	CACAGCAACUAGAGAAAGGAUCCAAAGGGAUCGCAUUGAUCCUAAUUAAGCUGAUUUAUUCcccaauaauuguuuuuuuuuuccuucucaaucgaaagauggaagaaaaacaaauuccaaacAUUUUGCUUACUUUUCCGGAUCAUGCGAUCUCUUUGGAUUCAUUCUUUGGUAGCUUCCAC	182	Pass	NA	0	0	512	105	618	3	99.94
Cluster_11914	UCGGACCAGGCUUCAUCCCCC	21	134	154	GGAAUGUUGUUUGGAUCGAGG	21	21	41	AGAGGCUAUUUCUGUUGUGGGGAAUGUUGUUUGGAUCGAGGAUAUCAUAAACGCAUACACauguuuauauguuaugaUGCAUUAUAUGACUGAUGuaauguacauauauauacauacaugcCACAUGGUAUCGUCGGACCAGGCUUCAUCCCCCUCAACAUGUUAAUUGCCUUCAA	176	Pass	NA	4	0	41167	3422	44614	3	99.98
Cluster_13904	acucaUAAGAUCGUGACACGU	21	81	101	GUGGCACGACCCUGugaguua	21	21	41	GAGAUCGAUAAAUUUAACUCGUGGCACGACCCUGugaguuacuaacuuugaaaaccauagcauaguuuucaaaguuaguaacucaUAAGAUCGUGACACGUGGUAAAUCUauugauuuuag	121	Pass	NA	3	0	2264	3	2673	1	84.81
Cluster_13983	AAGAUAAGCGCCUUAGUUCUGA	22	105	126	AGAGCUAAGGCGCUUAUCUUCU	22	21	42	UGAAACAAAGCUCAAAGCUCAGAGCUAAGGCGCUUAUCUUCUUUGAUAUUGCAUGGAGUAUGCUUCUACUUCUCUAGGAGAUGCGUUUUAUGGAAAUAUCAAAGAAGAUAAGCGCCUUAGUUCUGAAGAUAAGCGCCUUAUUCACA	146	Pass	NA	0	0	461	10	479	4	97.51
Cluster_14190	GCGUACAGAGUAGUCAAGCAUG	22	82	103	UGCCUGGCUCCCUGUAUGCCA	21	21	41	uauauauggaauaaUAGUCGUGCCUGGCUCCCUGUAUGCCACAAGAAAACAUCGAUUUAGUUUCAAAAUCGAUCACUAGUGGCGUACAGAGUAGUCAAGCAUGACCAAAGCUUAUCAUAAUAU	123	Pass	NA	3	0	2037	1079	3148	5	96.12
Cluster_14287	UCGCUUGGUGCAGGUCGGGAA	21	23	43	CCCGCCUUGCAUCAACUGAAU	21	108	128	AGUCUCACCAUCGGGCUCGGAUUCGCUUGGUGCAGGUCGGGAACCAAUUCGGCUGACACAGCCUCGUGACUUUUAAACCUUUAUUGGUUUGUGAGCAGGGAUUGGAUCCCGCCUUGCAUCAACUGAAUCGGAUCCUCGAGGUGUAAAA	148	Pass	NA	2	0	128170	1695	130633	5	98.9
Cluster_14398	GCAAGUUGACCUUGGCUcugu	21	85	105	UGAGCCAAGGAUGACUUGCCG	21	21	41	GGAAGAAUAGAGAAUGAGGUUGAGCCAAGGAUGACUUGCCGGGUUUUUUUACCAAUGAAUCUAAUUAACUGAUUCUGGUGUCCGGCAAGUUGACCUUGGCUcuguuuccuucucuucuuuuggauGU	127	Pass	NA	3	0	1290	1550	2850	5	99.75
Cluster_14895	UGGAGAAGCAGGGCACGUGCA	21	23	43	CAUGUGCCCAUCUUCACCAUC	21	153	173	UGAAGGUGUGUGAUGAGCAAGAUGGAGAAGCAGGGCACGUGCAUUACUAGCUCAUAUAUACACUCUCACCACAAAUGCGUGUAUAUAUGCGGAAUUUUGUGAUAuagauguguguguguguugagUGUGAUGAUAUGGAUGAGUUAGUUCUUCAUGUGCCCAUCUUCACCAUCAUGACCACUCCACCUUGGUG	193	Pass	NA	3	0	743	1	744	1	100
Cluster_14984	AGAAUCUUGAUGAUGCUGCAU	21	87	107	GCAGCACCAUUAAGAUUCACA	21	21	41	AUCUGUCGUUGUUUGUAGGCGCAGCACCAUUAAGAUUCACAUGGAAAUUGAUAAAUACccuaaauuaggguuuugauauGUAUAUGAGAAUCUUGAUGAUGCUGCAUCAACAAUCGACGGCUACAAAUA	129	Pass	NA	1	0	3579	287	3868	4	99.94
Cluster_15096	UCGAUAAACCUCUGCAUCCAG	21	83	103	GGAGGCAGCGGUUCAUCGAUC	21	21	41	GAAGAAGAGUGAGAGUCGCUGGAGGCAGCGGUUCAUCGAUCUCUUCCUGUGAACacauuaaaaauguaaaagcauGAAUAGAUCGAUAAACCUCUGCAUCCAGCGUUUGCCUCUUGUAUCUUUCU	125	Pass	NA	3	0	6880	333	7282	5	97.56
Cluster_15106	UCGGACCAGGCUUCAUUCCCC	21	99	119	GGAAUAUUGUCUGGCUCGAGG	21	21	41	GCUUUGGUUUAGGGUUGAGAGGAAUAUUGUCUGGCUCGAGGUCAUGAAGAAGAUCGGUAGAUUGAUUCAUUUUAAAGAGUGAAAUCCCUAAAUGAUUCUCGGACCAGGCUUCAUUCCCCCCAACCGACAUAUCACAUUC	139	Pass	NA	4	0	31133	1	31134	1	100
Cluster_15179	GCUUACUCUCUCUCUGUCAcc	21	98	118	UGACAGAAGAGAGUGAGCAC	20	21	40	UGUGAAAGGUAAUUAGGAGGUGACAGAAGAGAGUGAGCACACAUGGUGGUUUCUUGCAUGCUUUUUUGAUUAGGGUUUCAUGCUUGAAGCUAUGUGUGCUUACUCUCUCUCUGUCAccccuucucucucucucucuuu	138	Pass	NA	1	0	514	1104376	1104943	5	99.99
Cluster_15540	UCGAUAAACCUCUGCAUCCAG	21	86	106	GGAGGCAGCGGUUCAUCGAUC	21	21	41	gAGGAAAGAGUGAAGUCGCUGGAGGCAGCGGUUCAUCGAUCAAUUCCugugaauauuuauuuuuguuuacaaaagcAAGAAUCGAUCGAUAAACCUCUGCAUCCAGCGCUGCUUGCUCUUCAUGacuu	128	Pass	NA	3	0	6880	326	7235	5	97.55
Cluster_15663	UGGCAAGUUGUCCUUCGGCUAC	22	100	121	AGCCAAGGAUGACUUGCCGGA	21	21	41	AGUGGAGUAGAGUAUAAUGCAGCCAAGGAUGACUUGCCGGAACGUUGUUAACCAUGCAUAUGAAUAAUGUGAUGAUUAAUUAUGUGAUGAACAUAUUUCUGGCAAGUUGUCCUUCGGCUACAuuuugcucucuucuucuca	141	Pass	NA	1	0	145	256	495	4	81.3
Cluster_15802	GCUCACUCUCUAUCCGUCACC	21	92	112	UGACAGAAGAGAGUGAGCAC	20	21	40	GAGUGGUGAGGAAUUGAUGGUGACAGAAGAGAGUGAGCACACAUGGUGGCUUUCUUGCAUAUUUGAAGGUUCCAUGCUUGAAGCUAUGUGUGCUCACUCUCUAUCCGUCACCCCcuucucucccucucccuc	132	Pass	NA	2	0	132	1104376	1104571	5	99.99
Cluster_16022	UGGAGAAGCAGGGCACGUGCG	21	23	43	CACGUGUUCUACUACUCCAAC	21	86	106	GUAAUGGGUGAGUAACACUUGAUGGAGAAGCAGGGCACGUGCGAACACAAAUGAAAUCGAUCGGUACUUGUUGAUCAUAUUUUCGCACGUGUUCUACUACUCCAACACGUGUCUCUCCCCCUCCCC	126	Pass	NA	2	0	160	2	162	2	100
Cluster_17036	GCUCAAGAAAGCUGUGGGAAA	21	117	137	UUCCACAGCUUUCUugaacuu	21	21	41	ugaagauccUGGUCAUACUUUUCCACAGCUUUCUugaacuuucuuuuucauuuccauuguuuuuuucuuaaacaaaaguaagaagaaaaaaaacuuuaagauUAAGCAUUUUGGAAGCUCAAGAAAGCUGUGGGAAAACAUGACAAUUCAGGGUUUU	157	Pass	NA	1	0	522	288	829	5	96.68
Cluster_17970	UGACUCUCGACUCAUUCAUCCA	22	21	42	AAUGAAUGAUGCGAGAGACAAAU	23	81	103	AGUAAUAUGUGAGAUUUAAUUGACUCUCGACUCAUUCAUCCAAAUACCAAAUGAAAGAAUUUGUUCUCAUAUGGUAAAUGAAUGAAUGAUGCGAGAGACAAAUUGAGUCUUCACUUCUCUAUG	123	Pass	23/24 nt miRNA star	5	0	98	15139	15260	5	99.32
Cluster_18140	ucgGACCAGGCUUCAUUCCCC	21	89	109	UGAAUGAUGCCUGGCUCGAGA	21	21	41	uucugAGCCAAAAGUUCAGGUGAAUGAUGCCUGGCUCGAGACCAUUCAAUCUCAUGAUCUCAUGAUUauaacgaugaugaugaugaugucgGACCAGGCUUCAUUCCCCUCAACUUACACGUUUUGCUU	129	Pass	NA	3	0	101455	5	101466	2	100
Cluster_18287	UCGCUUGGUGCAGGUCGGGAAC	22	21	42	UCCCGUCUUGUAUCAACUGAAU	22	90	111	AGUUACCGGCGGUCUCGGAUUCGCUUGGUGCAGGUCGGGAACUGAUUGGCUGACACCGACACGUGUCUUGUCAUGGUUGGUUUGUGAGCUCCCGUCUUGUAUCAACUGAAUCGGAGUCCGAGGUGAAAAAA	131	Pass	NA	2	0	127839	87	128005	4	99.71
Cluster_18382	GCGUACAAGGAGUCAAGCAUG	21	83	103	UGCCUGGCUCCCUGUAUGCCA	21	21	41	cauauaauaguUUGUCGUUAUGCCUGGCUCCCUGUAUGCCACGAGUGGAUAccgauuuugguuuuaaaaucgGCUGCCGGUGGCGUACAAGGAGUCAAGCAUGACCAGAAGCAUAUGGUAACUCA	125	Pass	NA	2	0	405	1172	1594	5	98.23
Cluster_18900	AAGCUCAGGAGGGAUAGCGCC	21	23	43	CGCUAUCCAUCCUGAGUUCca	21	96	116	GAGUAGUAGAGAAAUAGCUAUAAAGCUCAGGAGGGAUAGCGCCAUGGCUCACCAGUGCUGUAUGUUUUGUAUAUGCGUACAUGUAUAUCUGUUGGCGCUAUCCAUCCUGAGUUCcauagcuucuucuugcuuauAU	136	Pass	NA	1	0	42220	132	43035	2	99.2

## Sheet: Oryza sativa miRDeep-P2
name	mSeq	mLen	mStart	mStop	msSeq	msLen	msStart	msStop	precSeq	precLen	result	flags	mismatches	bulges	mReads	msReads	totReads	numLibraries	precision
miRDP2_mature_1	CAAUGUUUGACCGUCUGUCUUAUUU	25	11	35	AUAAAACGGACAGUCAAAGUUGGA	24	139	162	UUUUUGUGUCCAAUGUUUGACCGUCUGUCUUAUUUGAAAAAAUUAUGAAAAAAAUUAAAAAGACAAGUCACGCAUAAAAUAUUAAUCAUGUUUUAUCAUCUAACAACAAUGAAAAUACGAAUUAUAAAAAAAUUUCAUAUAAAACGGACAGUCAAAGUUGGACACGGAAACC	172	Fail	Mature miRNA length not met;23/24 nt miRNA star;Precision less than 75%	3	0	23	1462	2957	5	50.22
miRDP2_mature_2	AUUGAUGUAGGAAUUUAGUAUGAU	24	171	194	CAUAUUGAAAUGGUUACGUUUGAUGA	26	11	36	CGAUUGAAUACAUAUUGAAAUGGUUACGUUUGAUGAAGAAAACAGUUGUAUAUUAGACAAUAAAUGCAAGAGCCUUACAGCUAGGCUCAAUGAAUUUAUGAGGAUAGGUUUGGACUUGAUAUAGUGGGACUUGGGUGCUAUUUUUUCAUAUACUAGGUGAAACCCCGCGCAUUGAUGUAGGAAUUUAGUAUGAUAACAAUAAAA	204	Fail	23/24 nt miRNA;Star length not met;No mature or star reads detected	3	0	144	0	178	5	80.9
miRDP2_mature_4	UAAAUUUUUCUUACAACGUUUGA	23	11	33	AAACGUUGCAAGUAAAAACUUAAA	24	168	191	AAGGGGAUUUUAAAUUUUUCUUACAACGUUUGACCAUUCAUCUUAUUCAAAAUUUUUUUGCAAAUAUAAAAAACGAAAAGUUAUAUUUAAAGUGCCGUAGAUAAUAAAGUAAGUCACAAAUAAAAUAAAUAAUAAUUUCAAAAAAAAAUUGAAUAAAACGAGUGGUUAAACGUUGCAAGUAAAAACUUAAAAUCUCUUAUA	201	Fail	23/24 nt miRNA;23/24 nt miRNA star;Precision less than 75%	2	0	3	695	893	5	78.16
miRDP2_mature_5	CAUAUUAAUCGGAGAAAAAGAA	22	250	271	AUUAGUCUACGUUUAAUACUUGAA	24	11	34	UUGUUUUAUUAUUAGUCUACGUUUAAUACUUGAAAUAUGUGUCCCUAUAUCCGAUGUGACGUGCCAAAACUUUACGCCCAUGGAUAACACCCCCAUAAACAAUGUGGCUACAGAAUCACCUUCAUUUGUUUUAUAACAGAUAAGUGGUUUGACUUUUUUUGUCAAACUUAAAAAAGUACUAAUAUCUAUUAUCUUAUUAAAGGAAUAGAAAAAGAGCCUCCACGUUCGCUCUCACGGCCUAGAAAAUCUCAUAUUAAUCGGAGAAAAAGAAAAACAGAGUC	281	Fail	23/24 nt miRNA star;More than 5 mismatches;Precision less than 75%	8	0	25	405	644	5	66.77
miRDP2_mature_6	AAGUUUGGACUUAAAUUUGGUAAC	24	75	98	UACCAAAUUUCAAGUUCAAACUCAA	25	11	35	AAUAUAUUCUUACCAAAUUUCAAGUUCAAACUCAACUUUAUUUGUGAGAAUUUUUGUUUCUCUCAAAUGAAGUUAAGUUUGGACUUAAAUUUGGUAACAAUGUAUUUC	108	Fail	23/24 nt miRNA;Star length not met	0	0	6142	278	6862	5	90.72
miRDP2_mature_7	CUUUGUCGUGUUCGGAUUAAACG	23	11	33	UAUAAAAUGUUCGGAUACUAAUAGAGAA	28	231	258	GUCGUUUCAACUUUGUCGUGUUCGGAUUAAACGUCGGCCCUAGUAAUAAGCAGCGCAUCAAAUUAACCUGACAUUGAAAACGUGCAUCAUUCAUCGUUUGCUACGGAGGAGACACAGGACACACCGUGGAGCACUGCCAAAAAUUUAGUGCUAGUACAUCACAAUCACUGCUUCGGGGGUGUUUAGAUCUAAGGUCGGAAAGUUUUGGUGUGUAACUAUAUAGGGUGUCGUAUAAAAUGUUCGGAUACUAAUAGAGAAACAAAUUGUA	268	Fail	23/24 nt miRNA;Star length not met;More than 5 mismatches;asymmetric bulge greater than 3;No mature or star reads detected	7	1	0	152	205	5	74.15
miRDP2_mature_10	CUUUUAGUAAAUGUUUAACCGUUCG	25	11	35	AACAGUCAAACAUAUUUAAAAAAA	24	156	179	ACAUAGUUAUCUUUUAGUAAAUGUUUAACCGUUCGUUUUAUUUAAAUUUUUUUUUUGAAAAAUGUAAAUCUACAUGUAUACAUAUAAGUAUAUUUAACAAUGAAUCAAAUGAUAGAAAAAUAAUUAAUAAUUACUUAAAUUUUUUAAAUAAGACGAACAGUCAAACAUAUUUAAAAAAAUCAACGGCGU	189	Fail	Mature miRNA length not met;23/24 nt miRNA star;No mature or star reads detected	5	0	0	113	688	5	16.42
miRDP2_mature_12	UUGCUUACAUUGUUUGACCACUCG	24	11	34	AGUGAUCAAACAGUGCAAGUAAAA	24	152	175	UUUUAAGUUUUUGCUUACAUUGUUUGACCACUCGUCUUAUUCAAAAAAUUUGUGCAAAUAUAAAGAACGAAAAGUUGUGCUUAAAGUACUUUGGAUAAUAAAGUAAUUUAAAAAAAAUAAAUAAUAAUUCCAAAAUUUUUUGAAUAAGACGAGUGAUCAAACAGUGCAAGUAAAAACUCAAAAUC	185	Fail	23/24 nt miRNA;23/24 nt miRNA star;No mature or star reads detected	2	0	0	231	1481	5	15.6
miRDP2_mature_14	CUUAUCAAAUUUUGGUAAUGCCAA	24	11	34	GGUAAAAAAAUCUAAAUGUAUGCACAUAUUUGACAACUUUACUAAAAUUUGAUAAGGU	58	99	156	CAAAAUAAACCUUAUCAAAUUUUGGUAAUGCCAAAAUUUUGGUAAUUUGAUAAUAUUGCCAAAUUUUAGCAGUAUUUCUUAUGUAUUUAUCAGAGUUUGGUAAAAAAAUCUAAAUGUAUGCACAUAUUUGACAACUUUACUAAAAUUUGAUAAGGUUUAUUUUGAC	166	Fail	23/24 nt miRNA;Star length not met;More than 5 mismatches;asymmetric bulge greater than 3	20	1	2	246	295	2	83.95
miRDP2_mature_15	UGUAUUACACUGUUUGAUCACUCG	24	11	34	AAUAGUCAAACAGUGUAAGCAAAAUG	26	155	180	GAUUUUGGUAUGUAUUACACUGUUUGAUCACUCGUCUUAUUCAAAAAAUUUGUGCAAAUAUAAAAAAAAUGAAAAGUUGUGCUUAAAGUAUUUUGGAUAAUAAAGUAAAUCAAAAUAAAUAAAUAAUAAUCCUAAAAUUUUUUUAAAGAAGAUGAAUAGUCAAACAGUGUAAGCAAAAUGUUAAAAUC	188	Fail	23/24 nt miRNA;Star length not met;More than 5 mismatches;No mature or star reads detected	8	0	8	96	315	5	33.02
miRDP2_mature_16	UUGCCACAAUUAUAGUAAAUAGAGUUAU	28	50	77	AGUUAUGGUUAACAAAUUGUUGGC	24	11	34	AGUUUGCCAUAGUUAUGGUUAACAAAUUGUUGGCCACACUUUGUGUGGCUUGCCACAAUUAUAGUAAAUAGAGUUAUGGCAAAGUUA	87	Fail	Mature miRNA length not met;23/24 nt miRNA star;More than 5 mismatches;No mature or star reads detected	12	0	0	231	277	5	83.39
miRDP2_mature_17	ACAUCAAUAUGCAUGUGGGAA	21	46	66	CCCACAUUCAUAUUGAUCUUC	21	11	31	UAUAAUAUUUCCCACAUUCAUAUUGAUCUUCAUGUAUACUCAUUAACAUCAAUAUGCAUGUGGGAAAUAUUAUAAU	76	Fail	Precision less than 75%	2	0	429	2	745	5	57.85
miRDP2_mature_18	AUAAAUGAUUUGAAGCUAGUAGUG	24	60	83	UUACUAGUAUAGUAAGUAA	19	11	29	AGACCAGAUAUUACUAGUAUAGUAAGUAACUAGUGUAUGAAUUAGAUAUUACAUUGGCUAUAAAUGAUUUGAAGCUAGUAGUGGGCUUUGCUA	93	Fail	23/24 nt miRNA;More than 5 mismatches;No mature or star reads detected	9	0	259	0	384	5	67.45
miRDP2_mature_19	GGAAUGGAGGCUGAUCCAAGA	21	11	31	UCGGACCAGGCUUCAUUCCUC	21	113	133	CAUGGUGUCUGGAAUGGAGGCUGAUCCAAGAUCAUUGCUUGGUGCAAAAUACUAGGGCAUUGUUGUAAGUGCCAUUAGUUCUUUUUUGUUUCCGAGUUUGUUAUCGAGGAUCUCGGACCAGGCUUCAUUCCUCACACCGUGCU	143	Fail	No mature or star reads detected	3	0	0	2012	4249	5	47.35
miRDP2_mature_20	GGAGUAACUAGUACUAUUGGUUU	23	80	102	AUUCGUAGUACUAGGAUAUGUCACAUCCAACCU	33	11	43	UGUGUACCAGAUUCGUAGUACUAGGAUAUGUCACAUCCAACCUAAAAUCCCUUGUACUACUCAAGUAUUUGGGACAGAGGGAGUAACUAGUACUAUUGGUUUGGGAAUUCAG	112	Fail	23/24 nt miRNA;Star length not met;More than 5 mismatches;asymmetric bulge greater than 3;No mature or star reads detected	14	1	0	473	660	5	71.67
miRDP2_mature_21	ACCUCGUCCCCAAACCAAACACAU	24	11	34	GUGUUUGGUUUAGGGAUGAGGUGG	24	109	132	AACCCAUCCCACCUCGUCCCCAAACCAAACACAUGCACGCAAAUGGCUUGUUGAGGAAUAAACAUCUUGCUCCCUUGCAUUCUAAACUAUGAUAUUCUUCAAGCAUAUGUGUUUGGUUUAGGGAUGAGGUGGGAUGGGUUAG	142	Pass	23/24 nt miRNA;23/24 nt miRNA star	1	0	1	56	66	1	86.36
miRDP2_mature_22	GAAGCUGCAGCUGUCAGAAGCUCC	24	46	69	AGCUUCUGACAGCUGCAGUUUCUC	24	11	34	UGUUUGGGGGAGCUUCUGACAGCUGCAGUUUCUCUUGUUCUAGGAGAAGCUGCAGCUGUCAGAAGCUCCCCCAAACAUG	79	Pass	23/24 nt miRNA;23/24 nt miRNA star	0	0	916	146	1104	4	96.22
miRDP2_mature_23	GCCGAGGCAUGCGGGCUGUG	20	11	30	CGUGCUGGCGAGCUCCGGCGC	21	171	191	AUACGGCGUUGCCGAGGCAUGCGGGCUGUGGAUUCAGAGGCGGCGGGUCAGCGACGGCGGCGUGGCGGUGGUCUUAGGGACUUGCGGGUUGGCAACGACGUGUGACCCCGCGCCAACAAGUUCUCCAGCACUGGCUGCCUCUCGCCACCGUCCUCCGCGCCUCUCUCCCGCGUGCUGGCGAGCUCCGGCGCGGCACAGGGC	201	Fail	No mature or star reads detected	3	0	0	60	70	5	85.71
miRDP2_mature_26	GGUGCCAACAAGCAUUUACA	20	33	52	UGAAGUGUUUGGGGGAACUCU	21	11	31	GAAGCUAUUGUGAAGUGUUUGGGGGAACUCUCGGUGCCAACAAGCAUUUACAAGGCAUCAAC	62	Fail	No mature or star reads detected	3	0	0	1790	1811	5	98.84
miRDP2_mature_27	AAUAUCUGAUGUGACACGCUAAAA	24	11	34	AGAGACGGAGACGGGGAUUUUUAU	24	187	210	CAACCUAUAUAAUAUCUGAUGUGACACGCUAAAACUUUACACCGGUGAUCUAAACACCUCCAAGAUGAUUUUUUUUCUUUUUCUGGAAACACUGGGACUCAUUCUGUCGACGUUUGAUGUCUUGACUACGGUAUUUGCAUGGCAUGGGGAUCGUUGGUACUAGGAUAUACGCGAGACUGAGUUAAAAGAGACGGAGACGGGGAUUUUUAUACAGGUUCGG	220	Fail	23/24 nt miRNA;23/24 nt miRNA star;More than 5 mismatches;No mature or star reads detected	8	0	124	0	246	5	50.41
miRDP2_mature_28	CAGCAACUGCACAUCUUGCAAGAA	24	141	164	CUUUGCGAUUGUGCUGAUCUGUU	23	11	33	UCUAGUUAUUCUUUGCGAUUGUGCUGAUCUGUUACAUCUACUAGUUCCAGUUACUUCAGCUCCACUCCCAAAAUGUUGCUCUAAAUUCGAUCUACUGCUUUAUGACAGAUUCAUGCAAGGGGAUGGUGACAAGCUUGUGGCAGCAACUGCACAUCUUGCAAGAAAAUCUUUAGG	174	Fail	23/24 nt miRNA;23/24 nt miRNA star;More than 5 mismatches;No mature or star reads detected	7	0	323	0	653	5	49.46
miRDP2_mature_29	AAAACGAAGGAGUAGAAGAUGAGA	24	222	245	UCAUGCGCUAAUCUGUCACUUUGUUUUGC	29	11	39	ACUUAAUUAAUCAUGCGCUAAUCUGUCACUUUGUUUUGCGUGCCGGGGGAAGGGUUCCCAAGUCCCCCCAAUCGAACACAGCUAGGCUGUGUUUAGGAGUAGUUGGGAACUUCUCUUCCCCGCACGAAAACGAUUAACAUGGUUUUUUUUAAAACAACUUUACAAUAGAUUUUUUUUCGCAAAAAACGCACAGUUUAGCAGUUCGGGAAUCGUGCACACGGAAAACGAAGGAGUAGAAGAUGAGAAAGUGUAGUA	255	Fail	23/24 nt miRNA;Star length not met;More than 5 mismatches;No mature or star reads detected	6	0	540	0	643	5	83.98
miRDP2_mature_30	GGCAGUCUCCUUGGCUAGC	19	82	100	UAGCCAAGGAUGACUUGCCUG	21	11	31	UUAUCUCUGAUAGCCAAGGAUGACUUGCCUGUGUCCUCCCUGAAGGAUUAGCAAUUUAAUGAUCCUUUAAGCUGGUUCAUGGGCAGUCUCCUUGGCUAGCCUGAGUGGUU	110	Fail	Mature miRNA length not met	0	0	89	2323	2442	3	98.82
miRDP2_mature_31	UCCGCGUCCAACUUUGAUCGUCCG	24	11	34	AAUGGUCAAAGUUGGACGCGGAAA	24	154	177	GCCAUGAGUUUCCGCGUCCAACUUUGAUCGUCCGUCUUAUUUGAAAUUUUUUUAUAAUUAGCAUUUUUGUUGUUAUAAGAUGAUAAAACAUGAAUAAUACUUUACUCGCGACUUAUAUUUUUAAUUUUUUUAAAAAAAUUUUUAGAUAAGACGAAUGGUCAAAGUUGGACGCGGAAAACUAUGGCUG	187	Fail	23/24 nt miRNA;23/24 nt miRNA star;Precision less than 75%	1	0	25	397	864	5	48.84
miRDP2_mature_32	GUGUCACAUCCAGUAUUAGGUUGA	24	81	104	AAUCUAGUACUGGAUGUGACACAU	24	11	34	ACAAAAAACGAAUCUAGUACUGGAUGUGACACAUCCUAGUACUAUGAAUCUUGACAUACUACGAAUCAUAGUACUAGGAUGUGUCACAUCCAGUAUUAGGUUGAUUUUUUACAA	114	Pass	23/24 nt miRNA;23/24 nt miRNA star	0	0	1	252	262	1	96.56
miRDP2_mature_34	AAUGUUCUGACGACAGCACUAGAUUG	26	11	36	AUAAGUGCAGCCGUAGAUAUCCGU	24	68	91	AUUGGAGCAGAAUGUUCUGACGACAGCACUAGAUUGCAGAGGAACAAUAUACUACCUCCGUCCCAAAAUAAGUGCAGCCGUAGAUAUCCGUGUCCAACGUU	101	Fail	Mature miRNA length not met;23/24 nt miRNA star;More than 5 mismatches;No mature or star reads detected	9	0	0	222	283	5	78.45
miRDP2_mature_36	CCCGCCUUGCACCAAGUGAAU	21	59	79	UCGCUUGGUGCAGAUCGGGAC	21	11	31	CGCCUCGGGCUCGCUUGGUGCAGAUCGGGACCCGCCGCCGCCGCUGCCGGGGCCGGAUCCCGCCUUGCACCAAGUGAAUCGGAGCCGGC	89	Pass	NA	2	0	2184	154602	158272	4	99.11
miRDP2_mature_37	AGAGAGCACCUUACUUUACCAUGC	24	231	254	AAUGGUUAUUUAUAGGCUCUCUAC	24	11	34	GAGCACCCGCAAUGGUUAUUUAUAGGCUCUCUACAAGAGAUCCAUGUCAGCAUAUUUUCCUACUUUGAAGAGAUUAAAUGAAGAGAGAGAGUAAAACUAUCUACUAACCUGGAGAUAGUCUAUAGAGAAAAACGAGGCAAUGCAUUAGAGAGCUAUAGAUACACAUGUAGACGUACUAUUGAGGUGGUUUACUAUUAAUCUAGUCUAUUCCUGAGAUGUACGUGUUUUACAGAGAGCACCUUACUUUACCAUGCGGGUGCUCUU	264	Fail	23/24 nt miRNA;23/24 nt miRNA star;More than 5 mismatches;No mature or star reads detected	7	0	0	175	3025	5	5.79
miRDP2_mature_38	UUGCUUGCAACAUUUGCCCACUCG	24	11	34	AGUGGUCAAACGUUAUAAACAAAA	24	153	176	UUUUGAGUUUUUGCUUGCAACAUUUGCCCACUCGUCUUAUUCAAAUUUUUUUGAAAUUAUUAUUUAUUUUAUUUGUGACUUACUUUAUUAUCUAUAAUACUUUAAGUACAACUUUUCGUUUUUUAUAUUUAUAAAAAAAUUUGAAUAAGACGAGUGGUCAAACGUUAUAAACAAAAACUCAAAAUC	186	Fail	23/24 nt miRNA;23/24 nt miRNA star;No mature or star reads detected	4	0	0	204	810	5	25.19
miRDP2_mature_39	AAUGGAGGCUGAUCCAAGAUC	21	11	31	UCUCGGACCAGGCUUCAUUCC	21	109	129	UGGUGUCUGGAAUGGAGGCUGAUCCAAGAUCAUUGCUUGGUGCAAAAUACUAGGGCAUUGUUGUAAGUGCCAUUAGUUCUUUUUUGUUUCCGAGUUUGUUAUCGAGGAUCUCGGACCAGGCUUCAUUCCUCACACCGUG	139	Fail	Precision less than 75%	3	0	6	2469	4249	5	58.25
miRDP2_mature_40	UUUGCUUGCACUGUUUGACCACUUG	25	11	35	AGUGGUCAAAUAUUGUAAGAAAAA	24	153	176	AUUUUACGUUUUUGCUUGCACUGUUUGACCACUUGUCUUAUUCAAAAAAAUUUAGGAAUUAUUAUUUAUUUCUUUUACUUACUUUAUUAUCUAAAAUACUUUAAACAUAACUUUUUAUUUUUUAUAUUUGCAUAAAUUUUUUGAAUAAAAUGAGUGGUCAAAUAUUGUAAGAAAAACUUAAAAUCC	186	Fail	Mature miRNA length not met;23/24 nt miRNA star	2	0	2	437	531	1	82.67
miRDP2_mature_42	GCAACUUUCUGUGACAAG	18	44	61	CGUUCCCCAGCGGAGUCGCCA	21	11	31	CCAAUUAGAUCGUUCCCCAGCGGAGUCGCCAAAAAUCGUGUUGGCAACUUUCUGUGACAAGUCGACAAGCA	71	Fail	Mature miRNA length not met;No mature or star reads detected	3	0	0	3071	3084	5	99.58
miRDP2_mature_44	UCGUACAACGCAUUCACUGCCACAAU	26	128	153	AAUGGUCAAAUGUUGAAGAUGAAC	24	11	34	AAAUAAAACAAAUGGUCAAAUGUUGAAGAUGAACGGUGUAAAAUUAUAUUUAUUUUGAGACAGAGGGAGUAUGAGAGUACCGUUACUUGUAUAACUUGUAAGACUGGACUUUGCCACUAGAACCCGUUCGUACAACGCAUUCACUGCCACAAUUAAGCCAGCU	163	Fail	Mature miRNA length not met;23/24 nt miRNA star;More than 5 mismatches;No mature or star reads detected	11	0	0	360	499	5	72.14
miRDP2_mature_45	GAUAUGUUCUAUACAUUAUUUU	22	134	155	AUUGAUGUAUGUGGACUAGGUUAA	24	11	34	CUCCUCCUAAAUUGAUGUAUGUGGACUAGGUUAAUUUCUUUGGACGGAGGGAGUAUAUAUGUAAUUAUUUUCAACUUAUUCCAUGGUGUGAUAUUCGUCAUAGAUAGUUAGAAGACUGAGUUUACAUAUACAUGAUAUGUUCUAUACAUUAUUUUAAUUACCAAA	165	Fail	23/24 nt miRNA star;No mature or star reads detected	3	0	0	109	129	5	84.5
miRDP2_mature_47	UCUAGCAUUUCUCAUAUUUAUA	22	11	32	UGAAUAUGGGAAAUACUAGAAU	22	91	112	UGUAAGUCAUUCUAGCAUUUCUCAUAUUUAUAUUGAGGUUAAUGAAUCUAAAUAGAUAUAUAUAUAUGUCUAGAUUCAUUAAUAUCAAUAUGAAUAUGGGAAAUACUAGAAUGACUUACAUU	122	Fail	Precision less than 75%	1	0	1	381	1092	5	34.98
miRDP2_mature_48	UCUAGCAUUGCUCACAUAUAUAUA	24	11	34	AAUAAAUGUGGGCAAUGCUAGAAA	24	85	108	UGUAAGAUUUUCUAGCAUUGCUCACAUAUAUAUAGAUGUUAAUGAAUCUAAACACAUACAUACGUCUAGAUUCAUUAACAUCUAAAUAAAUGUGGGCAAUGCUAGAAAGUCUUACAUC	118	Fail	23/24 nt miRNA;23/24 nt miRNA star;Precision less than 75%	2	0	1	1242	3338	5	37.24
miRDP2_mature_49	GUGUCACAUCUCGUACUAGGUUGA	24	87	110	AAUCUACGAUUGGAUGUAACACAU	24	11	34	ACAAAAAAUGAAUCUACGAUUGGAUGUAACACAUUCUAGUAUAACGAAUCUGGACAGAUGUAUGUCUAGAUCCGUAGUAGUAGAAUGUGUCACAUCUCGUACUAGGUUGAUAUUCUAUGG	120	Fail	23/24 nt miRNA;23/24 nt miRNA star;No mature or star reads detected	4	0	0	204	498	5	40.96
miRDP2_mature_50	GCACUAUUUAUGUUCAACGUUUGA	24	11	34	AAACGUUGAACAUGAAUAGUACAA	24	168	191	CCAUAGUUUUGCACUAUUUAUGUUCAACGUUUGACCGUCCGUCUUAUUUGAAAAAUUUAUGAAAAAAUUAAAAACAUUUAGUCACACAUAAAGUACUAUUCAUGUUUUAUUAUCUAAUAGCAAUAAAAAUACUAAUCAUAAAAAAUUUUCAAAUAAGACGGACAGUCAAACGUUGAACAUGAAUAGUACAAAACUGCACUU	201	Fail	23/24 nt miRNA;23/24 nt miRNA star;Precision less than 75%	1	0	8	254	2346	5	11.17
miRDP2_mature_51	AAAGCACCUAAAACAAAUUUUAAAAU	26	240	265	UGAAAAAUUAAAAGUUUAUGUGUGUAGA	28	5	32	GCGAUGAAAAAUUAAAAGUUUAUGUGUGUAGAAAAGUUCGAUGUGACGGAUAAGUCGAAAGUUUGAAGAAAAAAACUGAAGUCUUGACAAGGCCUUAGCAUCACCAUUGGGUUGGCGUUAAGGUCUAACAUCCUGUUGCCACCAAUGCUAACAUCUUGUCAGAUGUGGGAAAAAAAGGAAAAAUUAUUUUAGGAGAUAGUUUUGACUUUUAAGACAGCUGAUCGACGAAAACGAUGAGAAAAGCACCUAAAACAAAUUUUAAAAUCUAGUUUAAU	275	Fail	Mature miRNA length not met;Star length not met;More than 5 mismatches;No mature or star reads detected	11	0	0	130	634	5	20.5
miRDP2_mature_53	AUGUAUGGCGCCGUCGAUUUUUUU	24	11	34	AAAAGUCAACGGUGUCAUAUAUUA	24	193	216	CCGUAUUUUAAUGUAUGGCGCCGUCGAUUUUUUUUAUCAACGUUUGACCAUUCGUCUUAUUCAAAAAAUUUAUGUAAUUAUCAUUUAUUUUAUUGUGACUUGAUUUAUCAUCAAAUAUUCUUUAAGCAUGACAUAAAUAUUUUUAUAAUUGCACAAAAAAUUUGAAUAAGACGAAUAGUCAAACGACGUUAGAAAAGUCAACGGUGUCAUAUAUUAAAAUAUGGAG	226	Fail	23/24 nt miRNA;23/24 nt miRNA star;Precision less than 75%	1	0	67	438	2766	5	18.26
miRDP2_mature_55	AACUAGAGUGGGUCAACGGGUACC	24	59	82	UACCUGUUGACUGACUCUGGUUCA	24	11	34	ACUCUGUUUGUACCUGUUGACUGACUCUGGUUCAACAAAACCAAUUUUACUUUUGUUGAACUAGAGUGGGUCAACGGGUACCCACAGAGUAA	92	Fail	23/24 nt miRNA;23/24 nt miRNA star;No mature or star reads detected	1	0	32	7	56	5	69.64
miRDP2_mature_57	AGGACCGCUGGUGCAUUUU	19	61	79	UGUGCACUUUGCAAGUUCGUG	21	11	31	GAGACCUCGAUGUGCACUUUGCAAGUUCGUGGACCUAAGUGAAACCUCCUGACAAGUUUAAGGACCGCUGGUGCAUUUUACUCUUAAAU	89	Fail	Mature miRNA length not met;Precision less than 75%	3	0	1	2018	4582	5	44.06
miRDP2_mature_58	ACUGCCUUAAGGAAGUCGAUGC	22	35	56	GGAACCUUGUUAAGGUCGGAAC	22	11	32	AGCAGGAAGUGGAACCUUGUUAAGGUCGGAACGAACUGCCUUAAGGAAGUCGAUGCUUUAGGUCCG	66	Fail	More than 5 mismatches	6	0	3229	2	3634	1	88.91
miRDP2_mature_59	UCUUUACAUGCAAACUCACCCUU	23	183	205	UGGUAUGUUGGCAAUGUAGGAA	22	11	32	UAAUUUUCUGUGGUAUGUUGGCAAUGUAGGAAGUCUGAAUGGUAUAUCUGCAAGGUUGUCCAGAUGUACUGGGCUGUAGGCAAUUCUGGCUUGCCAGCUGAAAAUGUAGAAGGCUUGAUCUAAUAUAUGAUUUUGUCCUUUGUACUGUCCUUGCUUGAAACUUCUAAUUCACAUGCCGAUUUUCUUUACAUGCAAACUCACCCUUUCUUAAAACU	215	Fail	23/24 nt miRNA;More than 5 mismatches;No mature or star reads detected	6	0	0	26	137	5	18.98
miRDP2_mature_60	GACCAACGUUUGAUCAUUCAUUUU	24	11	34	GAUGAAUGGUCAAACGUUGGACAA	24	146	169	UUGACUUUUCGACCAACGUUUGAUCAUUCAUUUUAUUCAAAAGUUUUGUGUAAAUAUGAAAAUAUUUAUGUCAUGCUUAAAGAACAUUUGAUGAUUCAUCAAGUCACAAUAAAAUAAAUAAUAAUUACAUAAAUUUUUUGAAUAAGAUGAAUGGUCAAACGUUGGACAAAAAGUCAACG	179	Pass	23/24 nt miRNA;23/24 nt miRNA star	1	0	2	2277	2834	1	80.42
miRDP2_mature_61	UCAGGUUGUGUUGUUUACAGUA	22	11	32	AUUAAAACGAUGUGACGAAAAAGU	24	53	76	GGCUUCGAACUCAGGUUGUGUUGUUUACAGUAAAAUUAAAAGUUUGGUUAAAAUUAAAACGAUGUGACGAAAAAGUUAAAAGUUUA	86	Fail	23/24 nt miRNA star;More than 5 mismatches;No mature or star reads detected	8	0	0	424	681	5	62.26
miRDP2_mature_62	GACAUUUCCUAGUACAACAAAUCU	24	11	34	AUUUGUUGUAUUAGGGAAUGUCUC	24	52	75	UAUUGGAUGUGACAUUUCCUAGUACAACAAAUCUGUCAGGAGCUUAUCCAGAUUUGUUGUAUUAGGGAAUGUCUCGUCCAAUACU	85	Pass	23/24 nt miRNA;23/24 nt miRNA star	0	0	7	928	976	4	92
miRDP2_mature_63	UUGUUUGUAACUAUUGACAUUCG	23	11	33	AAUGGUCAAACGUUGCAAGGAAAA	24	153	176	CUUUAAGUUUUUGUUUGUAACUAUUGACAUUCGUCUUAUUUAAAAAAUUAUAAAAUUAGUAUUUAUUUUGUUUGUGAUUUGAUUUAUUAUCAAAAGUAUUUUAAGUAUGACUUAUCAUUUUCUAUAUUUGCAUUAAUUUUUCAAAUAAGACGAAUGGUCAAACGUUGCAAGGAAAAAGUCAAAGCG	186	Fail	23/24 nt miRNA;23/24 nt miRNA star;No mature or star reads detected	3	0	0	189	634	5	29.81
miRDP2_mature_64	UUGAAGGAAGCUAUUGUUUCUG	22	11	32	GGAAUGUUGUCUGGUUCAAGG	21	36	56	AUAGAGGGGAUUGAAGGAAGCUAUUGUUUCUGGGUGGAAUGUUGUCUGGUUCAAGGCCCCUUAGGA	66	Fail	No mature or star reads detected	5	0	0	130	131	5	99.24
miRDP2_mature_66	CCAACUAGGCGGCGGAAAGAUAU	23	195	217	AUUUUUCAGCCUUUGAUUUUGGAU	24	11	34	AUCGAAGUUUAUUUUUCAGCCUUUGAUUUUGGAUCGCUAAGGACACAUAUAUAAAAGUUUUACUCAUAAAUUAUUUUUCGUAUACAAAUAUGUCGUUUGGAUUAUUCCAUGAAUAAACCAAACGAUGGAGCCAAAAGUAGUUGGACCUUUUUAAGGGACAACAAACUAUUUUGGACCAUUUACGGAACAUCGAUCCAACUAGGCGGCGGAAAGAUAUAUUGAUAUUG	227	Fail	23/24 nt miRNA;23/24 nt miRNA star;No mature or star reads detected	3	0	0	441	591	5	74.62
miRDP2_mature_67	AACGUUUGACCGUCCGUCUUAUUU	24	11	34	AUAAGACGAACGGUCAAAUGUUGA	24	138	161	AUUUGUGCCCAACGUUUGACCGUCCGUCUUAUUUGAAAAAUUUGUGAAAAAAUUGAAAAUAUUUAGUCACACGUAAAAUAUUAUUCACGUUUUAUCAUCUAAUAGCAAUAAAAAUACUAAUUAUAAAAAAUUUUCAAAUAAGACGAACGGUCAAAUGUUGAAUGUGAAUAG	171	Fail	23/24 nt miRNA;23/24 nt miRNA star;Precision less than 75%	1	0	281	319	1910	5	31.41
miRDP2_mature_68	UCUGUCAUCACCUGGAUUUUACC	23	11	33	AAAAAUCUAGGAUGUGAUGGGACA	24	219	242	CUAUUUCUUGUCUGUCAUCACCUGGAUUUUACCUAAUGCUUAUUUCUGAAAGAACUCUUUUUUUUUCCAUGACCACUUCAGUUAAUUGUAGUGGUGCGCAUCAUGCAGCAUGGUGAUGUCGGUGAAAUUUAACAUAUGCAACUAUGCACCAUCACAUAGCAAACCAUAAUCACCUACAUUUUUCAUGUGAAGUAUAUAGUCCCUUCGUCCCAAAAUAUAAAAAUCUAGGAUGUGAUGGGACAUUUUCUAAUA	252	Fail	23/24 nt miRNA;23/24 nt miRNA star;No mature or star reads detected	4	0	0	149	238	5	62.61
miRDP2_mature_69	AUUUGUAGUGUUCAGAUUGAGUUU	24	67	90	ACUUAAUCUGGACACUAUAAAAGA	24	11	34	ACCACUGCAGACUUAAUCUGGACACUAUAAAAGAAAAUUGUGCAUGUGAAAAUAUGCCCAUUAUAAAUUUGUAGUGUUCAGAUUGAGUUUAGAAUGGUUG	100	Pass	23/24 nt miRNA;23/24 nt miRNA star	0	0	769	202	972	5	99.91
miRDP2_mature_70	UUGUUUAUUUUGGGACGGAGG	21	11	31	CACACCCUAAACAUAUAGACGGGC	24	174	197	CUAUAUAUGUUUGUUUAUUUUGGGACGGAGGGAGUAAGCUAUUUGAUCUCUGCACAGAUCUAAUUAAAGCAAAUUAGGAAAUGUUUGCAUUCAUGCUGACUAGCCUUUAUUGUUAUACACGAUGCAGUUGGAUUCAAAUGGUAGAGAGAUCUCUCUGCAGCUUCAAACAUCUACACACCCUAAACAUAUAGACGGGCCAAUACAGUU	207	Fail	23/24 nt miRNA star;More than 5 mismatches;No mature or star reads detected	6	0	265	0	355	5	74.65
miRDP2_mature_71	AAUUGUUUCCGAUCGUUGGAUC	22	11	32	UUCAACCAUCGAAAAAGAUUG	21	60	80	CACGGUACUAAAUUGUUUCCGAUCGUUGGAUCUAACUGUGCAGGAUAGGUAUUGUUAUAUUCAACCAUCGAAAAAGAUUGGAUACUGUGA	90	Fail	More than 5 mismatches;No mature or star reads detected	6	0	125	0	155	5	80.65
miRDP2_mature_72	UUUAGCAUUGCUCGUAUACGUAUA	24	11	34	AAUAAAUGUGGGCAAUGCUAGAAA	24	85	108	UGUAAAACUUUUUAGCAUUGCUCGUAUACGUAUAGAUGUUUAUAAAUUUAAAUACAUAUAUAUGUCUAGAUUUAUUAACAUCUAAAUAAAUGUGGGCAAUGCUAGAAAGUCUUAUAUU	118	Fail	23/24 nt miRNA;23/24 nt miRNA star;Precision less than 75%	3	0	1	1242	3402	5	36.54
miRDP2_mature_74	CUAUUGCAGUCUCUUUAGCAUAAGAAA	27	5	31	AUUUGUGCAUUGGAGUAAAUAGAC	24	255	278	GCGUCUAUUGCAGUCUCUUUAGCAUAAGAAACAGAUGAAACUGUUCGGCAGAAAAUAUUAUUCUCACUUGUGAUGGAUCUCACAAAACACAUUGAUCGCACAAACAUAGCCAUGCUCCCAUGCCUUCGUGCACAUCUGAUUCCAGCUAGAGGAAGCAGAAGUGUAAAAUACUCCAUCCAUUCCAAAUUGAUCUACAUAUAUAUAGUUUUUUUUGGAUUAUUUCUAUUUGUGUUCAUUCAUUAGGUUUAUUCGUUAUUUGUGCAUUGGAGUAAAUAGACAUUGAUGCAU	288	Fail	Mature miRNA length not met;23/24 nt miRNA star;More than 5 mismatches;No mature or star reads detected	9	0	0	95	254	5	37.4
miRDP2_mature_76	UUUUAUGUAACGUUUGACCAUUCG	24	11	34	AAUGGUCAAACGUUAGUCGAAAAG	24	156	179	AACAUUGACUUUUUAUGUAACGUUUGACCAUUCGUCUUAUUCAAAAAAAAAAUAUGUAAUUAUUAUUUAUUUUAAUGUGACUUGAUUUAUCAUCAAAUGUUCUUUAAGCAUGAUUUAAAUAUUUUUAUAUUCGUACAAAAAUUUUGAAUAAAACGAAUGGUCAAACGUUAGUCGAAAAGUCAACGGCGU	189	Fail	23/24 nt miRNA;23/24 nt miRNA star;Precision less than 75%	3	0	8	311	1673	5	19.07
miRDP2_mature_77	CGACCAAUGUUUGACCAUUCGUUU	24	11	34	AUGAAUGGUCAAACGUUGGACAAA	24	149	172	GUUGACUUUUCGACCAAUGUUUGACCAUUCGUUUUAUUCAAAAUUUUUGAGCAAAUAUGAAAAUAUUUAUGUCAUGCUUAAAGAAUAAUUGAUGACGAAUCAAGUCAUAAUAAAAUAAAUGAUAAUUACAUAAAUUUGUUUUAAUAAAAUGAAUGGUCAAACGUUGGACAAAAAAUCAAUGG	182	Pass	23/24 nt miRNA;23/24 nt miRNA star	1	0	3	380	479	1	79.96
miRDP2_mature_78	AAUUAUUUUGUCUUACUGUUUU	22	11	32	AAUAGUCCCGGAUGCAAUAAAAAUCA	26	158	183	UUUAGUUUUGAAUUAUUUUGUCUUACUGUUUUGUUUCUACCGGUCCCGUACUCUUUUCUUCAACAUCAAGUUUAACCCGUUACCAUAGUCUUCUCUUUAUAGUACUCUUAUUUUCACUGGUGGAGAAACUAUCUUUCAUCGGUCGGCCGAAUUCCACAAUAGUCCCGGAUGCAAUAAAAAUCAGGGCUAAA	191	Fail	Star length not met;More than 5 mismatches;No mature or star reads detected	7	0	0	331	467	5	70.88
miRDP2_mature_79	AUUUAUUGUACUAGGAUGUGUCAC	24	53	76	GACACAUCUUAGUACAACGAAUCU	24	11	34	AGUUGGGUGUGACACAUCUUAGUACAACGAAUCUAGUCAAGCUCUUGUCCAGAUUUAUUGUACUAGGAUGUGUCACAUCCAACCAA	86	Fail	23/24 nt miRNA;23/24 nt miRNA star;Precision less than 75%	1	0	110	1	179	5	62.01
miRDP2_mature_80	UUUUUAAACAUGUUUGUCCGUUCG	24	11	34	AACGGUCAAACUUAUUUAAAAAAG	24	151	174	ACUGUUGACUUUUUUAAACAUGUUUGUCCGUUCGCAUUAUUCAAUAACUUUUAUGAAUAUGUAAAAGUAUAUGUAUACAUAAAAGUAUAUUUAACAAUGAAUCAAAUGAUAGAAAAAGAAUUAAUAAUUACUUUUUUAAAAAAUAAGACAAACGGUCAAACUUAUUUAAAAAAGUCAAUAGUGU	184	Fail	23/24 nt miRNA;23/24 nt miRNA star;No mature or star reads detected	4	0	1	146	639	5	23
miRDP2_mature_84	AUGUCACAUCUAGUUUUAUAUUAG	24	81	104	AAUCUAGUACUGGAUGUGACACAU	24	11	34	CUAAAAAACUAAUCUAGUACUGGAUGUGACACAUCAUAAUACUAUGAAUAUGGAUAUAUUCAGAUUCGUAGUACUAAAAUAUGUCACAUCUAGUUUUAUAUUAGUUUUCUAUAG	114	Fail	23/24 nt miRNA;23/24 nt miRNA star;No mature or star reads detected	2	0	0	344	492	5	69.92
miRDP2_mature_85	UUUCAUUUAUAGGCUAUGUUUAGUUC	26	11	36	AUUAGAGAUGAUGUGACUGAAAAA	24	63	86	GCAUUUUUCUUUUCAUUUAUAGGCUAUGUUUAGUUCAACGUAAAGUUUGGAUUUUGGUUGAAAUUAGAGAUGAUGUGACUGAAAAAUUGUGUGUGC	96	Fail	Mature miRNA length not met;23/24 nt miRNA star;No mature or star reads detected	5	0	0	928	2986	5	31.08
miRDP2_mature_86	AAUAUUCGAUGUGACGCUAAAACU	24	254	277	UUUGAAUGUCUGCAUGAAAUAUUAA	25	11	35	AUAUCGAACGUUUGAAUGUCUGCAUGAAAUAUUAAAUAUAGGCUUAAAAAAUAACUAAUUGCAUAGCUUGCGACUAAUUUGCGAGACGAAUCUUUUAAGCCUAAUUGCUCCAUAAUUUGACAAUAUGGUGCUAUAGUAAACAUUUGCUAAUAAUAGAUUAAUUAGGCUUAAUAAAUUUGUCUCGCAAUUUACUGACGGAUUCUUUAAUUUGUUUUUUUAUUAGUGCCCGAACACCCAAUACGAUACCCAAUAUAAUAUUCGAUGUGACGCUAAAACUUUACACCCCU	287	Fail	23/24 nt miRNA;Star length not met;More than 5 mismatches;No mature or star reads detected	6	0	159	0	536	5	29.66
miRDP2_mature_87	UGAGUUUUUGCUUUCAACAUUUGA	24	11	34	AAACGUUGCAAGUAAAAACUUAAA	24	168	191	UAAGGGAUUUUGAGUUUUUGCUUUCAACAUUUGACCACUCGUCUUAUUCAAAAUUCUUUGAAAUUAUUAUUUAUUUUAUUUGUGAUUUACUUUAUUAUCUACAGUAUUUUAAGCACAACUUUUCAUUUUUUACAUUUGCAAAAAAAAUUUAAAUAAGACGAGUGAUCAAACGUUGCAAGUAAAAACUUAAAAUCCUUAUAU	201	Fail	23/24 nt miRNA;23/24 nt miRNA star;No mature or star reads detected	2	0	0	719	1446	5	49.72
miRDP2_mature_88	UUUUUUGUUGGAUGUGACAUC	21	11	31	UGUCACAUCCAACCAAAAAACC	22	65	86	GAAUAUAAGGUUUUUUGUUGGAUGUGACAUCCUAGUACUAUGAUCCAGAUUCAUAGUACUAGGAUGUCACAUCCAACCAAAAAACCUUAUAUUUCU	96	Pass	NA	0	0	76	4	97	1	82.47
miRDP2_mature_89	AUAUAUGACGCCGUUGACUUUUUA	24	11	34	AAAAGUCAACGGUGUCAUAUAUUA	24	192	215	CCAUAUUUUAAUAUAUGACGCCGUUGACUUUUUAUCCAACGUUUGACCAUUUAUCUUAUUUAGAAAAUUUAUGCAAUUGUCAUUUAUUUUAUUGUGACUAGAUUCAUUAUCAAAUGUUCUUUAAGCAUAAUAUAAAUAUUUUCAUAUUUACAUGAAAUUUUUGAAUAAAACGAAUGGUCAAACGUUAGUUGAAAAGUCAACGGUGUCAUAUAUUAAAAUACGGAG	225	Fail	23/24 nt miRNA;23/24 nt miRNA star;Precision less than 75%	0	0	316	438	1578	5	47.78
miRDP2_mature_90	UUCAAGCAUUUCUCAUAUUUAUAU	24	11	34	AUGAAUAUGGGAAAUACUAGAAUG	24	87	110	AUGUAAAUCAUUCAAGCAUUUCUCAUAUUUAUAUUGAUGCUAAUGAAUCUAGAUAGAUAUAUAUGUCUAGAUGCAUUAAUACCAAUAUGAAUAUGGGAAAUACUAGAAUGACUUACAUUG	120	Fail	23/24 nt miRNA;23/24 nt miRNA star;No mature or star reads detected	2	0	0	393	1749	5	22.47
miRDP2_mature_91	AAUUAUUUUAUUAUUCUUUUCUU	23	11	33	AUAGACUUUGUCUGAGAUGGUUAG	24	253	276	CUUGGUUCUUAAUUAUUUUAUUAUUCUUUUCUUUAGCGUCCCUAUUUCAAAUUUAUUUGAGCAUUAAUUUUUUUUAUUUUUUGCAUUGUAGUGCAAUGCAAAAGGACACUGUUUGAAUCAAAUAUAUCCCGUGGCGGGGGCAGCGUGGGGGCUGGGAGGUUUUUAAGACCCCCUACCCCCUAAUAAAUCAUUAGAGCCCCCAUUAAGACCCCCUAAAAUUUAAAUCCAUAUGUCUAUUGCAAGGGAGUUAAAAUAGACUUUGUCUGAGAUGGUUAGAAGGCCCAAA	286	Fail	23/24 nt miRNA;23/24 nt miRNA star;More than 5 mismatches;No mature or star reads detected	6	0	0	183	351	5	52.14
miRDP2_mature_92	AGUGACUCUAAGCCGAUGAUGACU	24	11	34	AUAACAUCGGCUGCGGAUAUUACGAA	26	254	279	UGAAGCCAAUAGUGACUCUAAGCCGAUGAUGACUUCGGGGCUACCAAAUUUUGGCGUUACACAUGCCCCCGAUUUUUGGAGUAUGAGGACUCAUGCUUCGAAACUCUCUUUUGUUUAGUCUUUCAUGAGUCGAUACUAUCUUCAUCAGAUGAGCUAGGCUAUUGAAUUCGUGGAAAAAUAAUCUAUCCUUGAUAGGUGUUGAUAAUCCUUGGAAUGCAAGAUCCGCUAGCUGCUCAUCACUUAGGCUCAAACUAUAACAUCGGCUGCGGAUAUUACGAAAUCUUUUAA	288	Fail	23/24 nt miRNA;Star length not met;More than 5 mismatches;No mature or star reads detected	8	0	301	0	377	5	79.84
miRDP2_mature_95	UGAGCCUAAUUAGGCCAUAAUUAG	24	11	34	AAUGAUGGUUUAAUUAGGCUCAAA	24	65	88	AUGAAUCUUUUGAGCCUAAUUAGGCCAUAAUUAGCCAUAAGUGCUACAGUAACCCACAUGUGCUAAUGAUGGUUUAAUUAGGCUCAAAAGAUUCGUCU	98	Fail	23/24 nt miRNA;23/24 nt miRNA star;No mature or star reads detected	1	0	0	289	1150	5	25.13
miRDP2_mature_96	UUCUAGCAUCGUCAAUAUUUAUAU	24	11	34	AUGAAUAUGGGUAAUGUUAGAAAG	24	87	110	AUGUAAGAUUUUCUAGCAUCGUCAAUAUUUAUAUUGAUGUUAAUGAAUCUAGACACAUAUAUGCGUCUAGAUUCAUUCAUAUAUGUAUGAAUAUGGGUAAUGUUAGAAAGUCUUACACUG	120	Fail	23/24 nt miRNA;23/24 nt miRNA star;No mature or star reads detected	3	0	0	655	3097	5	21.15
miRDP2_mature_97	CUAGAUUUGUUUAUUUUGGGACGG	24	60	83	AUCCCAAAAUGAAAAAAUCUAGUA	24	11	34	UAUUUCCUUCAUCCCAAAAUGAAAAAAUCUAGUACAUUAUGUGUUUGACAUAUCCUGUACUAGAUUUGUUUAUUUUGGGACGGAGGGAGUAUC	93	Pass	23/24 nt miRNA;23/24 nt miRNA star	2	0	993	325	1465	4	90.24
miRDP2_mature_98	AAAUUGCAGUAAUCCUAAUACUC	23	11	33	GCGGGGAUAGCUCAGUUGGG	20	80	99	AUCGAACAUAAAAUUGCAGUAAUCCUAAUACUCUGAAUUUUCUAUAUAGUAUAGAGCUUAUAGGAAAACAUUGAACAGAGCGGGGAUAGCUCAGUUGGGAGAGCGUCAG	109	Fail	23/24 nt miRNA;More than 5 mismatches;No mature or star reads detected	6	0	0	5511	8245	5	66.84
miRDP2_mature_99	UGAGUUUUUACUUGCAACGUUUUG	24	11	34	AAACGUUGUAAGUAAAAACUCAAA	24	168	191	UAAGAGAUUUUGAGUUUUUACUUGCAACGUUUUGACCACUCGUCUUAUUCAAAAAAUUUUGAAAUUAUUAUUUAUGUUAUUUGUGACUUACUUUAUUAUCCACAGUGCUUUAAGCACAACUUUUUGUUUUUUAUAUUUGUAAAAAAAAUUGAAUAAGACGAGUGGUCAAACGUUGUAAGUAAAAACUCAAAAUCCCUUAUA	201	Fail	23/24 nt miRNA;23/24 nt miRNA star;Precision less than 75%	0	0	2	1139	1966	5	58.04
miRDP2_mature_100	GUAGGAGCAGCAGGGGAACAGUAG	24	235	258	AUUUAUCGCUCGCUGCUCUUCUCUCUUCUUUUAUCUUUUUAAAAUAUAUUUAUAACUGGCUUAUAGGCUGCUAUGGUAACUGCUCUCACUUUUGCUCGGUGUUGGCUCUGGGCAUCAUGCAUUGAAUGCGCCUAGGACGACGAAGAGAACGGAGUCGGAGGGAGAGAGGCGAUGCAGUUGGGGUUGGGGCCGCUGCGACGACGCAUGCAGCCGCGC	216	11	226	CUGGCUACAAAUUUAUCGCUCGCUGCUCUUCUCUCUUCUUUUAUCUUUUUAAAAUAUAUUUAUAACUGGCUUAUAGGCUGCUAUGGUAACUGCUCUCACUUUUGCUCGGUGUUGGCUCUGGGCAUCAUGCAUUGAAUGCGCCUAGGACGACGAAGAGAACGGAGUCGGAGGGAGAGAGGCGAUGCAGUUGGGGUUGGGGCCGCUGCGACGACGCAUGCAGCCGCGCAGACAAGCGUAGGAGCAGCAGGGGAACAGUAGCAGGUCAGAU	268	Fail	23/24 nt miRNA;Star length not met;More than 5 mismatches;No mature or star reads detected	68	0	0	108	146	5	73.97
miRDP2_mature_101	GUAUCACAUUUAAUACUAGUUGGU	24	87	110	AAUCUAGUACUGGAUGUGACACAU	24	11	34	AAAAAAAACAAAUCUAGUACUGGAUGUGACACAUUGUAGUAUAACGAAUAUGAACAGAUGUAUAUCUAAAUUCGUAGUAGUAUGAUGUAUCACAUUUAAUACUAGUUGGUUUUUAUUGGA	120	Fail	23/24 nt miRNA;23/24 nt miRNA star;Precision less than 75%	5	0	3	364	536	5	68.47
miRDP2_mature_103	CUCGUCCUAAGUGGAACAGCC	21	82	102	UUGUUCCACCUAGGAUGAGAA	21	11	31	GAUGACGUGGUUGUUCCACCUAGGAUGAGAACGUGGCAUCCUAUUAAUUUCGUGCAAUGACUGAUAAUAGGAUGCCACAUCCUCGUCCUAAGUGGAACAGCCAUGUCAUAUC	112	Fail	No mature or star reads detected	1	0	0	235	299	5	78.6
miRDP2_mature_104	AGAAGCUGCAGCUGUCAGAAGCUC	24	44	67	GCUUCUGACAGCUGCAGUUUCUCU	24	11	34	GUUUGGGGGAGCUUCUGACAGCUGCAGUUUCUCUUGUUCUAGGAGAAGCUGCAGCUGUCAGAAGCUCCCCCAAACAU	77	Pass	23/24 nt miRNA;23/24 nt miRNA star	0	0	903	147	1088	4	96.46
miRDP2_mature_107	AACGACGCUUUGGACCAGAAUGAU	24	11	34	GAUUUUUUUAAACAUGUUUG	20	171	190	ACCACGGUCAAACGACGCUUUGGACCAGAAUGAUACGAUAAACCAAGUUUAGGGACCUCGAUGUGCACUUUGCAAGUUUGUGGAUCUAAGUGAAACCUCAUGACAAGUUUAAGGACCACUAGUGCAUUUUACUCUAUAUAAUACUCCGUUCCUAAAUAUUUGACGCCGUUGAUUUUUUUAAACAUGUUUGACCGUUCGUC	200	Fail	23/24 nt miRNA;More than 5 mismatches;Precision less than 75%	6	0	126	17	1783	5	8.02
miRDP2_mature_108	UUUUAUCUAAUGUUUGACCAUUCG	24	11	34	AAUGGUCAAAUGUUAGUUAAAAAG	24	153	176	GCCGUUGACUUUUUAUCUAAUGUUUGACCAUUCGUCUUAUUAAAAAAAUUAUGUAAUUAUCAUUUAUUUUAUUGUGACUUGAUUCAUCAUCAAAUGUUCUUUAAGUAUAACGUAAAUAUUUUUAUAUUUGCAUAAAAAAUUUGAAUAAAACGAAUGGUCAAAUGUUAGUUAAAAAGUCAACGGCGU	186	Fail	23/24 nt miRNA;23/24 nt miRNA star;Precision less than 75%	1	0	8	451	1935	5	23.72
miRDP2_mature_109	UAACAUUAGAUCUAUACAUAGCGAAA	26	11	36	UCCAAAAUAUGUAGGUGAUUUGUUGCAACG	30	108	137	CAGUUCACUGUAACAUUAGAUCUAUACAUAGCGAAAUAUUGUGAAUGCACUAGAUGAAACAUUUUUGAUGGAACAAAAAAUAAACCAAAUUCCCUUAAUAGAGGGUUUCCAAAAUAUGUAGGUGAUUUGUUGCAACGGCAUAUU	144	Fail	Mature miRNA length not met;Star length not met;More than 5 mismatches	11	0	61	172	269	5	82.87
miRDP2_mature_110	UUGAUUACAACGUUUAACCACUCU	24	11	34	AGUGGUCAAACGUUACAAACAAAA	24	149	172	UUUUGAGCUUUUGAUUACAACGUUUAACCACUCUUCUUAUUUAAUUUUUUUUUCAAAUAUAAAAAAAAGUUAUGCUUAAAGUACUGUAGAUAAUAAAGUAAGUCACAAAUAAAAUAAAUAAUAAUUUCAAAAAAAUUUGAAUAAGACGAGUGGUCAAACGUUACAAACAAAAACUCAAAAUC	182	Fail	23/24 nt miRNA;23/24 nt miRNA star;No mature or star reads detected	4	0	0	620	1752	5	35.39
miRDP2_mature_113	GUUCAGCGCAGAGUUUUGGAUCU	23	44	66	AUUGAAAAUGAUGUGACUGAAAAG	24	11	34	UUUGGUUGAAAUUGAAAAUGAUGUGACUGAAAAGUUGUGUUUAGUUCAGCGCAGAGUUUUGGAUCUAAACACAAGC	76	Fail	23/24 nt miRNA;23/24 nt miRNA star;No mature or star reads detected	3	0	0	279	1423	5	19.61
miRDP2_mature_115	UCCCAAAAUAAACAAAGCUAGUAC	24	11	34	ACUAGGUUUGUUUAUUUUGGGACG	24	61	84	ACUCCCUCUGUCCCAAAAUAAACAAAGCUAGUACGGGGAUGUGGCACUUCCUAGUCCUGUACUAGGUUUGUUUAUUUUGGGACGGAGGGAGUAU	94	Pass	23/24 nt miRNA;23/24 nt miRNA star	1	0	29	1944	2388	2	82.56
miRDP2_mature_116	AAGCAGCGACUCUGGUCAUGGA	22	99	120	CAUGACCAGGUCACUGCUUGC	21	11	31	AGCUAAUUUUCAUGACCAGGUCACUGCUUGCCUUUGCAGUACCAUUAUGGGUUACCGUGCCAGAUUGAGGGAAGGAAUGAAAAGGGUAAAGCAAAGGCAAGCAGCGACUCUGGUCAUGGAAUUGGAGCCA	130	Pass	NA	2	0	11	2	16	1	81.25
miRDP2_mature_117	GAUCAUGCAUGACAGCCUCAUU	22	106	127	UGAAGCUGCCAGCAUGAUCUA	21	11	31	UGUGAAUGAGUGAAGCUGCCAGCAUGAUCUAGCUCUGAUUAAUCGGCACUGUUGGCGUACAGUCGAUUGACUAAUCGUCAGAUCUGUGUGUGUAAAUCACUGUUAGAUCAUGCAUGACAGCCUCAUUUCUUCACACU	137	Pass	NA	3	0	34	28138	28180	4	99.96
miRDP2_mature_118	UUUAUUUAGGCUUAUAAGCCUAAA	24	11	34	UGGCUUUUUGAAGCCAUAAGCCACUCUAACACUAUUAAGUCAAAAAUCUAAUAGCUAAGUUGGAGAAGUUUUUUUUUUUUUUUUUUUUGCUUAUGGGAGGUAGAUGUAUAACCUCACCACUAAACUUAGGGCAUUCAAUCCACAGGCUUAUAAAUCAUAUAAGCCAGUAAGCUGACUUAAAAACCUAAACCAAUAAACCUAAGCCUAAACAAAGA	215	56	270	UAUGACUCUCUUUAUUUAGGCUUAUAAGCCUAAACAAACAAUCAGCUUUUUCGUUUGGCUUUUUGAAGCCAUAAGCCACUCUAACACUAUUAAGUCAAAAAUCUAAUAGCUAAGUUGGAGAAGUUUUUUUUUUUUUUUUUUUUGCUUAUGGGAGGUAGAUGUAUAACCUCACCACUAAACUUAGGGCAUUCAAUCCACAGGCUUAUAAAUCAUAUAAGCCAGUAAGCUGACUUAAAAACCUAAACCAAUAAACCUAAGCCUAAACAAAGAAGGCCUAUAG	280	Fail	23/24 nt miRNA;Star length not met;More than 5 mismatches	94	0	1	27	28	1	100
miRDP2_mature_119	UCCCACCGAGCAGCCGGAUCU	21	11	31	AUCCGGCGCCGCAGGGAGG	19	88	106	UGCCUGUCCCUCCCACCGAGCAGCCGGAUCUCCCAGUGAGUAGGCCCGGGCCGCCAGAUCCGGUGACCCCGGUCUCCUCGCCGGUGUAUCCGGCGCCGCAGGGAGGGACGAGAGCC	116	Pass	NA	4	0	9	3	16	1	75
miRDP2_mature_120	AUUGAAAGUGCGGUUGAAAUUGAA	24	41	64	CAAUUAAGGCCGUGUUUAGUUC	22	11	32	GCCUGGCUACCAAUUAAGGCCGUGUUUAGUUCACAUCAAAAUUGAAAGUGCGGUUGAAAUUGAAACGAUGUGAU	74	Fail	23/24 nt miRNA;Precision less than 75%	5	0	200	1	599	5	33.56
miRDP2_mature_121	GCGAAAUUUGUUUUGCUAUUAGUAUAUAU	29	160	188	AAAAACUAAUUAUACAGAUUGCGU	24	11	34	AAUAUAGGAAAAAAACUAAUUAUACAGAUUGCGUGAAAAUUGCGAGACGAAUCUUUUAAGCCUGAUUGCUCCAUGAUCUGACAAUGUGGUGCUACAGUAAAUAUUUGCUAAUGAUGGAUUAAUUAGGCUUAAUUAAUAAAUUCGUCUCGCAGUUUACAUGCGAAAUUUGUUUUGCUAUUAGUAUAUAUUUAAUACUUC	198	Fail	Mature miRNA length not met;23/24 nt miRNA star;More than 5 mismatches;No mature or star reads detected	12	0	0	237	1379	5	17.19
miRDP2_mature_122	UCAAACGUUGCAAACAAAAAC	21	161	181	UUUGGCUUGCAACGUUUGACC	21	11	31	GAUUUUGAGUUUUGGCUUGCAACGUUUGACCACUCGUCUUAUUCAAAAUUUUUUGAAAUUAUUAUUUAUUUUAUUUGUGACUUACUUUAUUAUCUACAGUACUUUAAGCACAACUUUUUGUUUUUUAUAUUUGCAAAAAAAAUUUGAAUAAGACGAGUGGUCAAACGUUGCAAACAAAAACUUAAAAUCCU	191	Fail	Precision less than 75%	2	0	7	708	2366	5	30.22
miRDP2_mature_123	GCAUGCACACGUCAUUCUAUAGUAC	25	11	35	AAUAAAAAAUGAUGUGGCAAGUGA	24	188	211	UGACGCACAAGCAUGCACACGUCAUUCUAUAGUACGCAUGCGCCAUAAGUGCGCCCCUUAAGAAAUGUCCAGAGAAAAAAAGGGAGUAAUUAACCAAAAGUUAAGAAAAACUAAACGGCGAGCACAAGGGCGUUCCCAACCCAAUGACUAGGAUGGUGUCCAUAGCAUUAAAUAAGUUACCACCUAGAAUAAAAAAUGAUGUGGCAAGUGAAUAAAUGAGG	221	Fail	Mature miRNA length not met;23/24 nt miRNA star;More than 5 mismatches;No mature or star reads detected	9	0	0	754	4248	5	17.75
miRDP2_mature_125	GACGGACGAUUAAAGUUGGGCAUG	24	145	168	UGCACAACUUUAAUCGUCCGUUUU	24	11	34	UGAUUUUCCGUGCACAACUUUAAUCGUCCGUUUUACUUGAAUUUUUUUUGAAAAAAAUGAAAAAGUAAGUCACGUAUAAAGUACUAUUCAUAUUUUAUCAUCCCAUAACAAUAAAAAUGCAAAUUAUAAAAAAAAUUCAAAUAAGACGGACGAUUAAAGUUGGGCAUGAAAACUUAUG	178	Fail	23/24 nt miRNA;23/24 nt miRNA star;No mature or star reads detected	1	0	201	1	413	5	48.91
miRDP2_mature_126	UCUAAAAAUCUCGCUGUUAAGUU	23	11	33	AUUGAUAGGGAGUUUAGUUAGAGA	24	207	230	UUUAGGGACCUCUAAAAAUCUCGCUGUUAAGUUAAGAGACCUCUGGUGAACUUAUUUCUCUACUAUAUCCACGCGGAAAAGCCCAUACAGCUUGUUUGGCAACUCGAGGGAAGGGGAUUGGGAGUUUACACGAGGGAAUUGAUGGUGAGACUAAGAUGGGAAUUUGAAUUUUAAUCCCAAUAUCCUGUUUAGUAGAGGUGGUGGAAAUUGAUAGGGAGUUUAGUUAGAGAUUAAGCCAUU	240	Fail	23/24 nt miRNA;23/24 nt miRNA star;More than 5 mismatches;No mature or star reads detected	6	0	1	97	227	5	43.17
miRDP2_mature_127	AUUUUCUGUCAUACAUCUAUUAGA	24	238	261	UGGUAAAGGUUUCACAGAGUGGUG	24	11	34	GCGAUGUGGCUGGUAAAGGUUUCACAGAGUGGUGUAGUUGAGUUGUGCUUGCGUGUUUGCUCUUGAGCGAUCGCGUUUGCCUCGCCGUGUGCCUUUUUUUUCGCCGAGAUCAAGCGGUGAGAAUUUAGCACGAGUGGUGAUAUGUGGACAGUGGCGGAUCCACCAUGGGUCUCUGGGGUCUCGAGACCCCACUACCCGUAUUGUAACCAUGGGAGAUCCCAUGAUGACCUCACUAAAAUUUUCUGUCAUACAUCUAUUAGAAGAGGGGGCU	271	Fail	23/24 nt miRNA;23/24 nt miRNA star;More than 5 mismatches;No mature or star reads detected	9	0	403	0	565	5	71.33
miRDP2_mature_128	CACCGCGCGAAGUUACUUUUGG	22	11	32	AAAAGUUGAAUAUUUGCUGGUGGA	24	47	70	AGUUGUAGGACACCGCGCGAAGUUACUUUUGGAGAAAGACACUCUCAAAAGUUGAAUAUUUGCUGGUGGACACCGCAUCU	80	Fail	23/24 nt miRNA star;More than 5 mismatches;No mature or star reads detected	6	0	0	151	165	5	91.52
miRDP2_mature_129	CCUAGGUGCAGAGGCAGAUGCAAC	24	126	149	UGCAUUUGCACCUGCACCUACAGA	24	11	34	GUGAUAGAGCUGCAUUUGCACCUGCACCUACAGAGAGGAAGAUGAAGCAGCAAGCUAGCAAUACGUGCUUGAUCGCUAUACGCUAGCUUCUUGCACACAAUGUUGUUCCUGGUCUCUUCCUGAUCCCUAGGUGCAGAGGCAGAUGCAACUAUGUCAUAG	159	Pass	23/24 nt miRNA;23/24 nt miRNA star	3	0	586	187	775	3	99.78
miRDP2_mature_130	UUUCCGUCACAUCGUUCUAAUUU	23	11	33	AUUGAAAAUGAUGUGACUGAAAAG	24	157	180	ACUUUUAACUUUUCCGUCACAUCGUUCUAAUUUCAACCAAAUUUUUAAUUUUAGCGUGAACUAAACAAGCCCUCAUGCUAGCAGCCGUAAGAAAAUUUUUACAGGAGAAUACAAAGGCUGUGUUUAGUUCAGCGCAAAGUUUGGAUUUUGGUUAAAAUUGAAAAUGAUGUGACUGAAAAGUUGUGUUUAU	190	Fail	23/24 nt miRNA;23/24 nt miRNA star;Precision less than 75%	2	0	4	279	1946	5	14.54
miRDP2_mature_131	CUGAUAACAGCACGUAUAAAAAGG	24	233	256	AUGGAAUGAGUUUUGUAAUUAGUA	24	11	34	GUCCAAGGUUAUGGAAUGAGUUUUGUAAUUAGUAUAUGUUUAAUAAUCAAAUUAGUGUCCAAACAUCCGAUGUGACAUGGACUUAAAAUAAGUCCCCGUUUCUCACGGUGACUGAAAUUUUCUGUUGACCAGGAAAUUAGUACGGAGUAGAUUGGAUGUUUCUGACUGACAACACGGGUGAAAGUCCGGUUUUCAGAUAAGGCAUGGAAGCUUUCAAGAUAGCGUUGCAAGACUGAUAACAGCACGUAUAAAAAGGAUUCUUGGUC	266	Fail	23/24 nt miRNA;23/24 nt miRNA star;More than 5 mismatches;No mature or star reads detected	8	0	0	151	1030	5	14.66
miRDP2_mature_132	UUUAUCAAAAUAUAAUCAUGUGAGAU	26	11	36	CGUAGAUCAGAUGAGUAGUUUAAGAGAAA	29	84	112	UUUGUGAUUUUUUAUCAAAAUAUAAUCAUGUGAGAUCUUGUUGUAAAGAUUUAAUUGUUACGAACACAACGGUGUAAUCGGAUCGUAGAUCAGAUGAGUAGUUUAAGAGAAAAUUAUAUUUG	122	Fail	Mature miRNA length not met;Star length not met;More than 5 mismatches;Precision less than 75%	12	0	32	233	1364	5	19.43
miRDP2_mature_133	UCGCUUGGUGCAGAUCGGGAC	21	11	31	CCCGCCUUGCACCAAGUGAAU	21	59	79	CGCCUCGGGCUCGCUUGGUGCAGAUCGGGACCCGCCGCCGCCGCUGCCGGGGCCGGAUCCCGCCUUGCACCAAGUGAAUCGGAGCCGGC	89	Pass	NA	2	0	154602	2184	158272	4	99.11
miRDP2_mature_136	CUAUUAUCUAAAAACAUUGUCCAUUG	26	11	36	AUUAGAAGUUUGAAGAAAUUAGAA	24	175	198	AUGUUAUAUUCUAUUAUCUAAAAACAUUGUCCAUUGAUAGCGCGAGAACUUACCCAAGACCUAAGUUCCCAAUAUGUUAGUAGGGUGGAGAAACAAAAUAGCCAUAAAUUUGUUUCUUUUGCCCUUUUAUAUAAAGACACGUACUAUUUAGGUUGUGUUUAGUUCCACGCUAAAAUUAGAAGUUUGAAGAAAUUAGAACGACGUGAUG	208	Fail	Mature miRNA length not met;23/24 nt miRNA star;More than 5 mismatches;No mature or star reads detected	10	0	0	224	317	5	70.66
miRDP2_mature_138	UUUUAACUAACGUUUGACCAUUCG	24	11	34	AAAGGUCAAACGUUUAUCAAAAAG	24	155	178	GCCGUUGAUUUUUUAACUAACGUUUGACCAUUCGUCUUAAUCAAAUUUUUUAUGCAAAUAUAAAAAUAUUUAUGUCAUACUUAAAGAAUAUUUGAUGAUAGAUCAAGUCACAAUAAAAUAAAUGAUAAUUACAUAAUUUUUUUUGAAUAAGAUGAAAGGUCAAACGUUUAUCAAAAAGUUAACGGCAU	188	Fail	23/24 nt miRNA;23/24 nt miRNA star;Precision less than 75%	5	0	19	259	710	5	39.15
miRDP2_mature_139	UUGGGAGCACAGCAAAAAAAAA	22	38	59	AGGUCAUGCUGUAGUUUCAUC	21	11	31	UCAAUCGAUCAGGUCAUGCUGUAGUUUCAUCUGCUGGUUGGGAGCACAGCAAAAAAAAACCCUAACUUU	69	Fail	More than 5 mismatches;No mature or star reads detected	8	0	0	782	789	5	99.11
miRDP2_mature_140	UCCCAUUUUUCAGUCAAGAUGAUGCC	26	11	36	CAUGCCACAUCAGUGCCACGAAGGAUCCUAGAGGAGCUGUGAUGAAUUGGAACCUAGAUGACACACUUUGACAACUUCUGGGACUUAGAUAUGCAUUUUGAGAGUUUAGGGAUC	114	54	167	UUUAAGUGGGUCCCAUUUUUCAGUCAAGAUGAUGCCACAUCACACCCGUGUGGCAUGCCACAUCAGUGCCACGAAGGAUCCUAGAGGAGCUGUGAUGAAUUGGAACCUAGAUGACACACUUUGACAACUUCUGGGACUUAGAUAUGCAUUUUGAGAGUUUAGGGAUCUAAAUGACAC	177	Fail	Mature miRNA length not met;Star length not met;More than 5 mismatches	38	0	1	45	48	1	95.83
miRDP2_mature_141	CAACCUUGAUCGUUCGUCUUAUUU	24	11	34	AUAAGACGAACGGUUAAAGUUAGA	24	135	158	UUUUCGUGUCCAACCUUGAUCGUUCGUCUUAUUUAAAAAAAUUUUAUGGUUAGUAUUUUUAUUGUUAUUAGAUUAUACAACAUGAAUAAAACUUUAUGCGUGACUUAGUUUUUUAUUUUUUUAAAAAAAAUCAAAUAAGACGAACGGUUAAAGUUAGAAACGGAAACU	168	Fail	23/24 nt miRNA;23/24 nt miRNA star;Precision less than 75%	1	0	1	233	373	5	62.73
miRDP2_mature_142	UUACUUGCACUGUUUGACCAUUCG	24	11	34	AGUGGUCAAAUAGUGCAAGCAAAA	24	151	174	UUUUAAGUUUUUACUUGCACUGUUUGACCAUUCGUCUUAUUAAAAAAAUUUAGAAUUAUUAUUUUUUUUGACUUACUUUAUUAUCCAAAGUAUUUUAAGCACGUAUAACUUUUCAUUUUUUAUAUUUGCACAAAUUUUUUGAAUAAAACGAGUGGUCAAAUAGUGCAAGCAAAAACUCAAAAUC	184	Fail	23/24 nt miRNA;23/24 nt miRNA star;No mature or star reads detected	1	0	29	160	1200	5	15.75
miRDP2_mature_144	UUACUCGCAUAUUUUCAUUU	20	216	235	GCGGGGAUAGCUCAGUUGGG	20	11	30	UAAUAUCCAAGCGGGGAUAGCUCAGUUGGGAGAGCGUCAGACUGAAGAUCUGAAGGUCGCGUGUUCGAUCCACGCUCACCGCAUGUUUUCAUUUUUAAUGUAUACGAGUUAUUUUUUUUUUUGCUCAUCGCAUGUUUUCAUUUUUACUAUAUAUACGAGUUAUUUUUCUCCUCACUAGCAUAUUUUCAUUUUUAAUAUACUAGUUAUUUUUCUCCUUACUCGCAUAUUUUCAUUUUUAAUAUACU	245	Fail	No mature or star reads detected	5	0	0	5511	8517	5	64.71
miRDP2_mature_145	GAAAACCAUGGCUGUACUUAUUUU	24	194	217	AAUAAGUGCAACCAUGAGUUUCCG	24	11	34	UCCGUCCCAAAAUAAGUGCAACCAUGAGUUUCCGCGCCGAACUUUGAUCGUCCGUCUUAUUUGAAAUUUUUUUAUACUUAGUAAUUUUGUUGUUAUAAGAUGAUAAAACAUGAAUAGUACUUUACUCGUGACUUAUGUUUUUAAUUUUUUUCAAAAAAUUUUCAAAUAAGAAGAAUGGUCAAAGUUGGGCGCUGAAAACCAUGGCUGUACUUAUUUUGGGAUGGAGG	227	Fail	23/24 nt miRNA;23/24 nt miRNA star;Precision less than 75%	3	0	1	214	761	5	28.25
miRDP2_mature_147	AUAAAACGGACAGUUAAAAUUGGA	24	138	161	CAACGUUUGACCGUCCGUCUUAUUU	25	11	35	UUUCCGUGCCCAACGUUUGACCGUCCGUCUUAUUUAAAAAAAAUUGAAAAAAAUUAAAAAGACAAGUCACGCAUAAAAUAUUAAUCAUGUUUUAUCAUCUAACAACAAUGAAAAUAUGAAUUAUAAAAAAAUUUCACAUAAAACGGACAGUUAAAAUUGGACACGGAAACC	171	Fail	23/24 nt miRNA;Star length not met;Precision less than 75%	3	0	196	274	1249	5	37.63
miRDP2_mature_148	ACACGCGAGUUCACAUGUACCCACG	25	11	35	ACCCUAUAUGUAGCUUGCACGAAU	24	42	65	GGAUUUUUUUACACGCGAGUUCACAUGUACCCACGAUCUACACCCUAUAUGUAGCUUGCACGAAUCUUAGGGCAA	75	Fail	Mature miRNA length not met;23/24 nt miRNA star;More than 5 mismatches;Precision less than 75%	8	0	3	460	1106	5	41.86
miRDP2_mature_149	UCAACAUGGAAGCAGCCAUUAU	22	95	116	AAUGGUCAAAGUUGUUUUUUGGAG	24	11	34	AAUAGAAAAUAAUGGUCAAAGUUGUUUUUUGGAGACCGUGUCCUUGUCCAAAACGACAAGUAUUAUCAACCCGGAGGGAGUAGUGUAUAUGGCUUCAACAUGGAAGCAGCCAUUAUUUUUAAAAUU	126	Fail	23/24 nt miRNA star;More than 5 mismatches;No mature or star reads detected	6	0	0	180	501	5	35.93
miRDP2_mature_151	CCUGUGCUUGCCUCUUCCAUU	21	76	96	UGGAAGGGGCAUGCAGAGGAG	21	11	31	GCAGCAGCAGUGGAAGGGGCAUGCAGAGGAGCAGGAGAUUCAGUUUGAAGCUGGACUUCACUUUUGCCUCUCUCUCCUGUGCUUGCCUCUUCCAUUCCUGCUGCUA	106	Pass	NA	2	0	56	24206	24301	4	99.75
miRDP2_mature_152	UUGGACGCAGAAAACCAUGGCUAC	24	176	199	AGCCAUAAGUUUCCGCGCUCAACU	24	11	34	AAAUAAGUGCAGCCAUAAGUUUCCGCGCUCAACUUUAAUCGUCCGUCUUAUUUGAAAUUUUUUUAUAAUUAGCAUUUUUGUUGUUAUGAGAUGAUAAAAUAUGGAUAGUACUUUACUCGUGACUUAUGUUUUUAAUUUUUUUCAAAAAAAUUUCAAAUAAGACGAAUGAUCAAAGUUGGACGCAGAAAACCAUGGCUACACUUAUUUUG	209	Fail	23/24 nt miRNA;23/24 nt miRNA star;No mature or star reads detected	5	0	0	849	1235	5	68.74
miRDP2_mature_153	UUAGUGGGGAUAACUUUAUAGUUA	24	11	34	AUUCCUAAGUCUUCCAACCAAACU	24	41	64	GCUUAAGGAGUUAGUGGGGAUAACUUUAUAGUUAGAUAGGAUUCCUAAGUCUUCCAACCAAACUCCAAACUUAA	74	Fail	23/24 nt miRNA;23/24 nt miRNA star;More than 5 mismatches;No mature or star reads detected	7	0	0	177	182	5	97.25
miRDP2_mature_154	ACUCACUCCGUAUCAAAAUAUA	22	11	32	AAAAAUGAUAUGACAAGUGAAUAA	24	248	271	UGAUGCUCUUACUCACUCCGUAUCAAAAUAUAACAAAUCUAGGAUUUGUGAGAAUAUAUCCUAGUACAAUAAAUCUGGACAGAGGACUCCAAAUUCGUACUAUGAUAUGUCUCGUCCAGUCUUUGCUAUACAUUAGGACGAAGGGAGUAUGAUCUAUGUCCAAGCAAAAGAAUGAUCCCCUAAGGCCAUUCCCAACUCAAUGACUAGGAUGGUGUCUAUAACAUUAAAUAAACUGUCACCUAUGAUGAAAAAUGAUAUGACAAGUGAAUAAAUGAGGAAAA	281	Fail	23/24 nt miRNA star;More than 5 mismatches;Precision less than 75%	8	0	1	174	368	5	47.55
miRDP2_mature_156	CACUGUUUUCGGCAGCCUGAGUACUUU	27	11	37	AUAAGUGCAGCCGUAGAUAUCCGUGUC	27	193	219	AAACCUUGGUCACUGUUUUCGGCAGCCUGAGUACUUUUGCACUGGAGACGACCAACGUGGUCACACUAUCUCUAGCUGUGUGCUACAACCGUGGCAAUGUGUUCUUUCAAAAAAAAAAACAACCGUGGCAAUGUGGCAUUCAGCUGCUUAUUGAUUAUGCAGUCCGUUAGGAAGUACUAUCUCCGUCCCAAAAUAAGUGCAGCCGUAGAUAUCCGUGUCCAACGUU	226	Fail	Mature miRNA length not met;Star length not met;More than 5 mismatches;asymmetric bulge greater than 3;No mature or star reads detected	8	1	0	224	266	5	84.21
miRDP2_mature_157	GAUAGUGCAGGAGGAGGUUGAGGC	24	11	34	GACAUAUAAAUGCUUUCGCAUACAGGGUCAGGUUAUGCCACAGAGCAAAGCUAGGUAGCUUUUGAAUUUUGGCUUAGGCCCUGUUAGUUCCCACACAAAAACUUUUCACCCUGUCACAUCGA	122	104	225	CAGAACUAUGGAUAGUGCAGGAGGAGGUUGAGGCUCUGUUGAAGGCUUGAGAAGAUGGUUUGCAGCAAAAAUGCUCUGAUCAACUAAUCAACUAGCAAAAGGUGACAUAUAAAUGCUUUCGCAUACAGGGUCAGGUUAUGCCACAGAGCAAAGCUAGGUAGCUUUUGAAUUUUGGCUUAGGCCCUGUUAGUUCCCACACAAAAACUUUUCACCCUGUCACAUCGAAUGUUUGGAC	235	Fail	23/24 nt miRNA;Star length not met;More than 5 mismatches;asymmetric bulge greater than 3;No mature or star reads detected	53	1	0	107	197	5	54.31
miRDP2_mature_158	AAACACUAUUGAAAUUAUCAAAUA	24	215	238	AUUGGAAGUUUUAGGGUUGGUUUGG	25	11	35	GGUUUUUUAAAUUGGAAGUUUUAGGGUUGGUUUGGUUUGUGGUCAAAUAGACAUUACCAAAUUUUGUCAGUGCAAAUUUUAGUAAGUUUUGGCAUGACUAAUUUUAUUAAGGCAAAGUUGUGUUUGGAUUGAAGCUAAAAUAGCCUAAGUUCAUUAUUGAAAUGACAUAUUUUCUUAGGCAUGUCAAAAUUUAGCUUCAAACCAAAUAGACACUAAACACUAUUGAAAUUAUCAAAUAUUGGUAAGCC	248	Fail	23/24 nt miRNA;Star length not met;More than 5 mismatches;No mature or star reads detected	6	0	200	0	508	5	39.37
miRDP2_mature_160	GAUCCUACACUUACUGAAAAGUGAGG	26	11	36	AAACUUGUGCGGGUGUGUCAUCUAGGUCCC	30	117	146	AUUUCAAAGAGAUCCUACACUUACUGAAAAGUGAGGAGACUGCUAUUGCUAUCUUCCUAUAGUUACAUUUUUUUGCACUAAUGUUUUCUAAAGAGUGAAGUGCACGAGCGGUCUCUAAACUUGUGCGGGUGUGUCAUCUAGGUCCCUAAA	150	Fail	Mature miRNA length not met;Star length not met;More than 5 mismatches;asymmetric bulge greater than 3;No mature or star reads detected	11	1	0	91	117	5	77.78
miRDP2_mature_163	UAUUUUAGUUUCUAUGGUCAC	21	98	118	GACCGUAGAAACUAACAUAGA	21	11	31	CCACCAUGGUGACCGUAGAAACUAACAUAGAAAAAGAGGUAGAUAUCUCAAGUGACUUUGUUCAUUUACGUUGGAAUAGACAAGUAACUACCUUUUCUAUUUUAGUUUCUAUGGUCACUAUGGUGGCA	128	Pass	NA	1	0	591	5	643	2	92.66
miRDP2_mature_165	AGCUGACUAAUUCUUCCUUUGCCUUC	26	11	36	CGGCAAGCUAGAGACAGCAACUGC	24	61	84	CUUUUGAUCCAGCUGACUAAUUCUUCCUUUGCCUUCUCUGCUAGUUGCUGCAAGUGGAGGCGGCAAGCUAGAGACAGCAACUGCAUAUCUU	91	Fail	Mature miRNA length not met;23/24 nt miRNA star;More than 5 mismatches;No mature or star reads detected	8	0	0	4145	4748	5	87.3
miRDP2_mature_166	CCACGAGCGUUGCAGGCUGGCCG	23	11	33	GCUAUAAAAAGAAUGAAUGUUGAGAUGGAU	30	247	276	GAGGUGGCAUCCACGAGCGUUGCAGGCUGGCCGGUUUUAAGACGAUCAGACGCCGAGGCGAGACCAGAGGAGGAGGAGGAGGACAACGAGAGUAUUGACGCAUGUGUUGCACAUUCCAUAGUACGGCGUCCCAUGCAUGUGAGAUGCUACGUACAACUCCUAAUUAAUUGGAACGACCUUAUCCGAUCCACAAGUGGCAGAUGGGGAUAAGGUGAAUAAUGCAGUUUAGAGCAAGUAUAAUAGAGGGCUAUAAAAAGAAUGAAUGUUGAGAUGGAUGAGAGAGGAG	286	Fail	23/24 nt miRNA;Star length not met;More than 5 mismatches;asymmetric bulge greater than 3;No mature or star reads detected	11	1	0	163	337	5	48.37
miRDP2_mature_167	AAAUAUAUUUUAAAAAGCCAACGA	24	166	189	UUAAGUUUUUUAAACAUGUUUGA	23	11	33	UUUAACGCCAUUAAGUUUUUUAAACAUGUUUGACCGUCCGUCUUAUUAAAAAAGUUUAAGUAAUUAUUUAUUCUUUUCCUAUCAUUUGAUUCAUUAUUAAAUAUACUACUACUACUCAAGUUUUUAAAUAAUAUUUAUAAAAGUUUAUGAAUUAGACGAACUGUCAAAUAUAUUUUAAAAAGCCAACGACAUUAAAUAU	199	Fail	23/24 nt miRNA;23/24 nt miRNA star;More than 5 mismatches;Precision less than 75%	6	1	113	35	323	5	45.82
miRDP2_mature_168	UCCGGUAUUAAGUUCCUACAUUAUAUUAU	29	103	131	AAUAUAGCAAUCUAAUACCGGAUG	24	11	34	UCCGUCUCAUAAUAUAGCAAUCUAAUACCGGAUGGGAUAUUUUAUAGUACAACAAAUCUGGACAGGAGGGUGUCUAGAUUCAUUAUACUAUGAAAUAUCACAUCCGGUAUUAAGUUCCUACAUUAUAUUAUGGGACUAAUG	141	Fail	Mature miRNA length not met;23/24 nt miRNA star;More than 5 mismatches;asymmetric bulge greater than 3;No mature or star reads detected	7	1	1	86	182	5	47.8
miRDP2_mature_169	UUUAAAUUAGCUUACAUCCAUUGG	24	242	265	AAUGUUUGGACACUAAUUUAGAGU	24	11	34	UGUCACAUCGAAUGUUUGGACACUAAUUUAGAGUAUUAAACAUACACAAAUUACAAAAUCCAUUUCAUAACCUUAGACUAAUUCGCAAGACAAAACUUUUGAGUCUAAUUACGCCAUGAUUUGACAAUGUGAUGCUACAAUAAACUUUUCAUAAUUAUAAAUUAAUUAGGCUUAAAAAAUUCGUCUAGCAGAUUAGCUCUCAUUUAUAAAAUUAGUUUUUUUAUUAGUCUAUAUUUAAUACUUUAAAUUAGCUUACAUCCAUUGGAUGUGUACUA	275	Fail	23/24 nt miRNA;23/24 nt miRNA star;More than 5 mismatches;No mature or star reads detected	6	0	0	345	1016	5	33.96
miRDP2_mature_170	GGACAGUGAUGGAGCUCAUCUGGAC	25	63	87	CUCGGACCAGGCUUCAUUCCCC	22	10	31	GUGGACGGUCUCGGACCAGGCUUCAUUCCCCUCAACAACUCGUCGGAGUAGAGGAAGAAGACGGACAGUGAUGGAGCUCAUCUGGACCUCCUCUGAU	97	Fail	Mature miRNA length not met;More than 5 mismatches;asymmetric bulge greater than 3;No mature or star reads detected	7	1	0	20444	20445	5	100
miRDP2_mature_171	GUGCCUUUAUUUGGAGAAAAACAACGU	27	11	37	AAAGUUUGGUUGAAAUUGGUACGA	24	141	164	UUUCUAGGUUGUGCCUUUAUUUGGAGAAAAACAACGUUUGAUCAUGGCUAGCUUGUUCAUGUUCUUCAUGACUAGGUGGUCAGAGGACCAGGUAUAUAUGAUGGCAAGAACAAGAAGUUAAAAGUUCACACUGAAGUUUGAAAGUUUGGUUGAAAUUGGUACGAUGUGAUAGAA	174	Fail	Mature miRNA length not met;23/24 nt miRNA star;More than 5 mismatches;No mature or star reads detected	10	0	0	286	686	5	41.69
miRDP2_mature_172	CUCCUUUUCAUGAUGUAGGAUGUA	24	11	34	CUAGAAAGUCUUACAUUAUGAAACGGGGGA	30	74	103	AUGCUACUCCCUCCUUUUCAUGAUGUAGGAUGUAUAUCUAGAUUCAUUAACAUCUAUAUGAAUGUGGACAAUGCUAGAAAGUCUUACAUUAUGAAACGGGGGAAGUAUUUACU	113	Fail	23/24 nt miRNA;Star length not met;More than 5 mismatches;asymmetric bulge greater than 3;No mature or star reads detected	7	1	0	433	3937	5	11
miRDP2_mature_173	UUCUUACGAGGUUUGACCACUCG	23	11	33	AGUGGUCAAACGUUAUAAGCAAAA	24	153	176	UUUUAAGUUUUUCUUACGAGGUUUGACCACUCGUCUUAUUCAAAAAAUUUUAAAAUUAUUAUUUAUUUUAUUUGAGACUUGCUUUAUUAUCUACAGUACUUUAAUCACAACUUUUUGUUUUUUAUAUUUGCAAAAAAAAAUUAAAUAAAACGAGUGGUCAAACGUUAUAAGCAAAAAUUCAAAAUC	186	Fail	23/24 nt miRNA;23/24 nt miRNA star;No mature or star reads detected	2	0	2	115	275	5	42.55
miRDP2_mature_174	GAAAUGAUCUUGGAUGCAAUCUUG	24	107	130	AGAUUGCUUUCAAGGUCAUUUCUU	24	11	34	CCAAUAUCCUAGAUUGCUUUCAAGGUCAUUUCUUUAGGGAACCCCAUUCCCAUAAAUUCAGUAUCCAAAGCUGGUUGCUGUAUCUAUGGGAAUAAGGGUUCCUAACGAAAUGAUCUUGGAUGCAAUCUUGGAUUUUGCGG	140	Fail	23/24 nt miRNA;23/24 nt miRNA star;Precision less than 75%	1	0	1	985	1309	5	75.32
miRDP2_mature_175	UCAUGCGCUAAUCUGUCACUUUGUUUUGC	29	11	39	AAAACGAAGGAGUAGAAGAUGAGA	24	222	245	ACUUAAUUAAUCAUGCGCUAAUCUGUCACUUUGUUUUGCGUGCCGGGGGAAGGGUUCCCAAGUCCCCCCAAUCGAACACAGCUAGGCUGUGUUUAGGAGUAGUUGGGAACUUCUCUUCCCCGCACGAAAACGAUUAACAUGGUUUUUUUUAAAACAACUUUACAAUAGAUUUUUUUUCGCAAAAAACGCACAGUUUAGCAGUUCGGGAAUCGUGCACACGGAAAACGAAGGAGUAGAAGAUGAGAAAGUGUAGUA	255	Fail	Mature miRNA length not met;23/24 nt miRNA star;More than 5 mismatches;No mature or star reads detected	6	0	0	540	643	5	83.98
miRDP2_mature_176	AGGUAUUGGCGUGCCUCAAUC	21	11	31	UUGAGCCGCGUCAAUAUCUCU	21	94	114	GGGUAAAAAGAGGUAUUGGCGUGCCUCAAUCCGAAGGCAUGGCUGAUUACAGGCACCUCGACCGAUCUAGCGCAUGCAGCCAUGUUUCUUGGAUUGAGCCGCGUCAAUAUCUCUCCUUGCUUCC	124	Fail	No mature or star reads detected	1	0	0	447	457	5	97.81
miRDP2_mature_177	UGCACGUUGUUCUACCAAGUAUAUCGG	27	11	37	AAUAUAUGGGUGAUUUGUUGCAAC	24	253	276	UUUUAAAUGUUGCACGUUGUUCUACCAAGUAUAUCGGAAUUGUUUCACUAAGUGGAUCGAAAAUGUUUCAAUCGUUUAAAUCGGACGCUGUUUCACCUUAUAUAAAAACAAUGUUUCAGCAAAUAGCGAAAGAAUAUUUCAGUUCACUACAACAUUUGAUCCAUAUGUAGUGAAACAUUAUAAGUACACUAGGUGAAACAUUUUUGGUGAAACAAAAAAAUGAAACGAAUUCCUUUAAUAGAGGGUUUCCAAAAUAUAUGGGUGAUUUGUUGCAACGGAGUAUGUG	286	Fail	Mature miRNA length not met;23/24 nt miRNA star;More than 5 mismatches;No mature or star reads detected	8	0	0	95	681	5	13.95
miRDP2_mature_180	AGAAGUUUGACUUAGGACAAAACU	24	143	166	UUUUGUUGUAAGUCAAAAUUCUUU	24	11	34	UGUGUUUUAGUUUUGUUGUAAGUCAAAAUUCUUUUACUUUGACCAAGUUUGUAGUAAAAUAAUUAACAUCUAAAAUACCAAAUAAAUACACUAUUGAGACAUAUUUCUUGGUUGAUUUUUCUAUAAACUUGGUCAAAGUUAGAGAAGUUUGACUUAGGACAAAACUAAACACCUUA	176	Fail	23/24 nt miRNA;23/24 nt miRNA star;Precision less than 75%	2	0	2125	4	4686	5	45.43
miRDP2_mature_181	CUAAAACUUGUAUCAUGAUGAUGAUUUC	28	249	276	AAUGGUCAAAUGUUAGUUAAAAAGUU	26	11	36	AAAUAAAAUGAAUGGUCAAAUGUUAGUUAAAAAGUUAACGGCGUCAUAUAUUAAAAUAGUAUUUCUCUUAACCUGUUCUCCAAUUGCCUGGCCUCCUGCCGGCCAAUGGCGUCUAAUCAAACUGAAAUCCGGCGGGCGGCCGGCCGCCGGCGAUCACGCUGGGGGGCGGUGUUUCUGAAGCAGGAAAACGAUAAGAGCCCAAGAGCAAACGAGCUUAUGAGUUAAUUAAACAUUAGGGCCGAAAUUAACUAAAACUUGUAUCAUGAUGAUGAUUUCCUAAGACUAA	286	Fail	Mature miRNA length not met;Star length not met;More than 5 mismatches;No mature or star reads detected	10	0	0	451	526	5	85.74
miRDP2_mature_182	UCGCUUGCAACGUUUGGCCACUCG	24	11	34	AGUGGUCAAACGUUACAAAUAAAA	24	132	155	UUUUGAGUUUUCGCUUGCAACGUUUGGCCACUCGUCGUAUUUAAAAUUUUUUUAAAUUAUUAUUUAUUUUAUUUGUGACUUAAGCACAACUUUUCGUUUUUUAUAUUUGCAAAAAAAAAUUGAAUAAGACGAGUGGUCAAACGUUACAAAUAAAAACUCAAAAUC	165	Fail	23/24 nt miRNA;23/24 nt miRNA star;No mature or star reads detected	4	0	0	186	720	5	25.83
miRDP2_mature_183	AAAUCAAAAUGAUCAAUAGUGU	22	135	156	ACUAUUAGCCAUUUUGACAUAC	22	11	32	ACAAAACCACACUAUUAGCCAUUUUGACAUACUCCUAUAUCAAAUAUUUUAAAAGUGGAUGUAACAUUUAUAUGAUGGAUAGAAUCCUCAUAAAUUUGAGAUAUGAUUGUAAAACUCAAAAGUGUUGUAGAUCAAAAUCAAAAUGAUCAAUAGUGUGGUUUUGUGA	166	Fail	More than 5 mismatches;No mature or star reads detected	6	0	139	0	225	5	61.78
miRDP2_mature_184	UUAGUCCAUGUCAUAUCGGAUGUUUG	26	224	249	AAUAUCCGAUGUGACACGCUAAAA	24	11	34	ACCAUAAUACAAUAUCCGAUGUGACACGCUAAAACUUUACAACUGUAUAUCUAAACAUCCCCUGGGGACGCAGGGACUAGUGUACCCUCCCUCCACGCCAUUGCCCCUGCAACUUUUGACAUUUUGAAAAGUCACAUAGUUCUGGGUUCAAGAGCCUUCGGAACUAUUUCGAAGAGCUUAAAAUUUUAAGAAUUAAGGGGUGUUUAGGUGAGGCUAAAACUUUUUAGUCCAUGUCAUAUCGGAUGUUUGACGCUAAUUU	259	Fail	Mature miRNA length not met;23/24 nt miRNA star;No mature or star reads detected	3	0	2	325	392	5	83.42
miRDP2_mature_185	UUUUAAAAAAUGUUUGACCGUUCG	24	11	34	AAUGGUCAGACAUGUUUAAAAAAG	24	154	177	GCCAUUGACUUUUUAAAAAAUGUUUGACCGUUCGUCUUAUUCAAAAAAUUUAAGUAAUUAUUAAUUCUUUUCCUAUCAUUUGAUUUAUUGUUAAAUAUAGUUUUAUGUAUAUAUAUAGUUUUACACAUUUCACAAAAGUUUUUGAAUAAGACGAAUGGUCAGACAUGUUUAAAAAAGUCAACGGUGU	187	Fail	23/24 nt miRNA;23/24 nt miRNA star;Precision less than 75%	2	0	119	232	3635	5	9.66
miRDP2_mature_186	UCCAAAUUAGUGUCAAACAUCUG	23	252	274	AAUGUUUGGACACUAAUUUAGAGU	24	11	34	UAUUACAUCGAAUGUUUGGACACUAAUUUAGAGUAUUAAACAUAUACUAAUAAAAAAACUAAUUUUAUAAAUAAGAGCUAAUCCGCGAGAUGAAUUUUUUAAGACUAAUUAAUCCAUAAUUAUCAAAAGUUUAUUGUAGCAUCACAUUAUCAAAUUAUAGCGUAAUUAGGCUUAAUUAGGCUCAAAAAAUUCGCCUCGCAAAUUAGUCCAAGGUUAUAGAAUGGGUUUUAUAAUUAGUCUAUGUUUAAUAUUCCAAAUUAGUGUCAAACAUCUGAUGUGUGUUU	284	Fail	23/24 nt miRNA;23/24 nt miRNA star;Precision less than 75%	2	0	31	345	743	5	50.61
miRDP2_mature_188	GAAAAUGCUAUAAUGACUUGCACU	24	105	128	UGUAAGUCAUUGUAGCAUUUACCA	24	11	34	CGUUUCACAAUGUAAGUCAUUGUAGCAUUUACCACAUUUAUAAUGAUAUUAAUAAAUCUAGAAUGAUAUAUAUGUCUAGAUUCAUUAACAUCAAUAUGAAUAUAGAAAAUGCUAUAAUGACUUGCACUAUGAAACAGA	138	Fail	23/24 nt miRNA;23/24 nt miRNA star;Precision less than 75%	1	0	295	21	1279	5	24.71
miRDP2_mature_189	UUCACAGGCCCUAUAUUGUG	20	11	30	UAAGAUAAUGCCAUGAAUU	19	80	98	ACUUUGCGAAUUCACAGGCCCUAUAUUGUGGUAUGAACUGAGUACGCGAUGAUUUAUGGUGCAUAUUGGGGGCUUACCAUAAGAUAAUGCCAUGAAUUCGCAAAGUGU	108	Fail	No mature or star reads detected	5	0	0	47	50	5	94
miRDP2_mature_190	UUGACUUUUUGCUUGUAUUGUUUG	24	11	34	AACAGUGCAAGUAAAAAGUCAAAA	24	171	194	AUAAGGGAUUUUGACUUUUUGCUUGUAUUGUUUGACCAUUCGUCUUAUUCAAAAAAAAUUUAGAAUUAUUAUUUAUUUUAUUUGUGACUUACUUUAUUAUCCAAAGUACUUUAAGCACAACUUUUCGUUUUUUAUAUUUGCACAAAUUUGUUGAAUAAGACGAGUGGUCAAACAGUGCAAGUAAAAAGUCAAAAUCCCUUAUAU	204	Fail	23/24 nt miRNA;23/24 nt miRNA star;No mature or star reads detected	0	0	0	510	2531	5	20.15
miRDP2_mature_191	UCCCAUUUGUCAAUCAACAUUA	22	11	32	AUGCAUUUUGAGAGUUUAGGGAUC	24	144	167	GUUAAAUGGGUCCCAUUUGUCAAUCAACAUUAUGCCACGUCAUGUCCAUGUGGCAUGCCACACCAGCGCCACGUAGGAUUCUGAAGGGGUUGUGGCGAUUUGAGACCUAGAUGACACACUAUGACAAGUUCUAGGAUUUGGAUAUGCAUUUUGAGAGUUUAGGGAUCUAGAUGACAC	177	Fail	23/24 nt miRNA star;More than 5 mismatches;No mature or star reads detected	9	0	0	287	595	5	48.24
miRDP2_mature_192	UUCUAGCAUUGUAUACAUUCAUAU	24	11	34	AUGAAUGUGGACAAUGUUAGAAAG	24	169	192	AUGUAAGAUUUUCUAGCAUUGUAUACAUUCAUAUAGAUGCUAAUAAAUCUAGACACUAUUAUAUAUAUAUAUAUAUAUAUAUAUAUAUAUAUAUAUAUAUAUAUAUAUAUAUAUAUAUAUAUAUAUAUAUAUAUAUAUAUAUAUAUAUAUAUAUUCAUUAGCAUUUAUAUGAAUGUGGACAAUGUUAGAAAGUCUUACAUUG	202	Fail	23/24 nt miRNA;23/24 nt miRNA star;No mature or star reads detected	1	0	0	446	4090	5	10.9
miRDP2_mature_193	UUUUAAUUAACGUUUGACCAUUCG	24	11	34	AAUGGUCAAAUGUUGGUUAAAAAG	24	147	170	GCUGUUGACUUUUUAAUUAACGUUUGACCAUUCGUCUUAUUCAAAAAAUUUCUAUAAUUAUCAUUUAUUUUAUUGUGACUUAAUUUAUCAUCGAAAAAUCUUUAAGCAUGACAUAAAUAUUUUCAUAUUUGCACAAAAAAAAGACGAAUGGUCAAAUGUUGGUUAAAAAGUCAAUGGCGU	180	Fail	23/24 nt miRNA;23/24 nt miRNA star;Precision less than 75%	0	0	12	171	1292	5	14.16
miRDP2_mature_194	CACUUGUGAAAUCCAAUCAUCU	22	11	32	AUGAAAAAUGAUGUGACAAGUGAA	24	246	269	CCUGUAGAUUCACUUGUGAAAUCCAAUCAUCUCCAAAACCACUUCGUGAAUAAAUUCCAAAUAACAAAACCAAUAAUCUCCAAUGCCAAUUGUUCAUCACAGAAUAAUAAUCAAAAACACCUUUGAUUUUACACUAGAUUGAUUAUAACCUUCCCAAUUAUUGCAUUGCCAACUAUUGUAGUUAGGCCAUUCCCAACCCAAUGACUAGGAUAGUGUCCAUAGCAUUAAAUAAGCUAUCACCUAGGAUGAAAAAUGAUGUGACAAGUGAAUAAAUGAGGA	279	Fail	23/24 nt miRNA star;More than 5 mismatches;No mature or star reads detected	7	0	0	196	1383	5	14.17
miRDP2_mature_195	AAAAAAAUUUAGUAUAAAAUUUG	23	11	33	AAUUUAUAAUAGAAAAAGUGGUAC	24	68	91	ACCAUGAUGUAAAAAAAUUUAGUAUAAAAUUUGGUAUCUCUUGGUACCUAGUUACUAUGAGGUACCAAAUUUAUAAUAGAAAAAGUGGUACCUCAUGAUAU	101	Fail	23/24 nt miRNA;23/24 nt miRNA star;More than 5 mismatches	9	0	1	264	289	1	91.7
miRDP2_mature_196	UUUCUCAAUUUUGAUAAUUGGAUGG	25	245	269	AGUGGUCAAAUAUUGUAAGAAAAA	24	11	34	GAAUGAGACGAGUGGUCAAAUAUUGUAAGAAAAACUCCAAAUCCUAUAUUGUGGGACGGAGGGAGUAGCUUAGUAGGAUAUUUCUGUCUAGCUAGCUGCUACUAAUAGCUACUAGUAGGAGAUUAGAGAGGAGACAUGGUACAGUCCGCUCAAAGUAUUUGUCUAGCUAGAUAUAACAUGUAUCAAAUUCUUUUUCUUUUGUGGAAUUGCAAGAUAGCAUUCGGCAAUUUUUUCUUCAAAAAACUUUCUCAAUUUUGAUAAUUGGAUGGUCUCAAGAUU	279	Fail	Mature miRNA length not met;23/24 nt miRNA star;More than 5 mismatches;asymmetric bulge greater than 3;No mature or star reads detected	7	1	0	486	554	5	87.73
miRDP2_mature_198	UUUGUAUGUUACUCAAAUAGUUAU	24	11	34	AACCAUUUAAGUGACAUGCAAACA	24	219	242	CCCAUCGUUGUUUGUAUGUUACUCAAAUAGUUAUGAAAAAAUUAUAAUUAUAUUAACGCGUGAUAUAUCACUUCAUAUACAUCCAUAUUAAAUUCAACAUCUAUAUGUUGCAACGGAUAUAUGUUAACUAGCUUUAGUUUAAUUUACUUUUUCGUUGCGAUAUUUAGAAGUUGAAUUUACAUCAUAACAUCUUCUCAAAAUAUUUUAAAUCUUUUCAUAACCAUUUAAGUGACAUGCAAACAACGCUGAGAG	252	Fail	23/24 nt miRNA;23/24 nt miRNA star;No mature or star reads detected	2	0	1	118	160	5	74.38
miRDP2_mature_199	AACUUUGAUCGUCCGUCUUAUUUG	24	11	34	AAUAAGACGGAUGAUUAAAGUUGG	24	136	159	AAGUGCAACCAACUUUGAUCGUCCGUCUUAUUUGGAUUUUUUUACAAUUAAUAUUUUGUUAUUAUGAGAUGAUAAAAUAUGAAUAGUACUUUAUGUAACACUUAUGUUUUUAAUCUUUUUUUCAAAAGACUUUGAAAUAAGACGGAUGAUUAAAGUUGGGCAUGAAAGA	169	Pass	23/24 nt miRNA;23/24 nt miRNA star	0	0	14	217	267	3	85.3
miRDP2_mature_200	AUUGGUAUGAUGUGACUGAAAAGU	24	11	34	UGAAUGGUGAAUUGAUGCCUCAUGA	25	109	133	UUGGGUUAAAAUUGGUAUGAUGUGACUGAAAAGUUGUGUGUAUAUGGCAGGUUGAUGUGAUGGAAAAAGUUGUAAGUUUGGAUCCAAAGUUUAGAUCUAAACGCAGCCUGAAUGGUGAAUUGAUGCCUCAUGAGAACCCAACC	143	Fail	23/24 nt miRNA;Star length not met;More than 5 mismatches	9	0	161	1	212	1	76.42
miRDP2_mature_202	ACCUCUCUUGUAUACAGAUCAAAUACAU	28	225	252	GUGUUUGGUUUAGGGAUGAGGUGG	24	11	34	UCAAGCAUAUGUGUUUGGUUUAGGGAUGAGGUGGGAUGGGUUAGGUCCAUCCCAGAUUUUUGGGAUAGGGUGGUCCUAUUUUCUGUUUGAAAGGAUGGAGUUUAGCCCUGUUUUUUGUUUGGUUUGAGGGAUAGAAGGGGAUGGAAUGGUCCUAUUACUUGUUUGGUUAGAGGGAUGGAGAAGAGAUAGUUGAUAGAGAUACCUCAUGUAAAGUUCAUGAGGUUACCUCUCUUGUAUACAGAUCAAAUACAUGUUAAACAUA	262	Fail	Mature miRNA length not met;23/24 nt miRNA star;More than 5 mismatches;asymmetric bulge greater than 3;No mature or star reads detected	7	1	0	216	478	5	45.19
miRDP2_mature_203	AGCUUCUGACAGCUGCAGUUUCUC	24	11	34	GAAGCUGCAGCUGUCAGAAGCUCC	24	46	69	UGUUUGGGGGAGCUUCUGACAGCUGCAGUUUCUCUUGUUCUAGGAGAAGCUGCAGCUGUCAGAAGCUCCCCCAAACAUG	79	Pass	23/24 nt miRNA;23/24 nt miRNA star	0	0	146	916	1104	4	96.22
miRDP2_mature_204	UUUGCAUAAAUGCCAAAUGGGUCA	24	261	284	AACCAUUUAGAUGACAUGCAAGAA	24	11	34	AACUUUCCAUAACCAUUUAGAUGACAUGCAAGAAACAGGUGGACAUUCACCCGAAUGCUUAAAACAGUUUCCCGAUGAAGAGUUCCUCGGAAGCUUCAUUCGCCACUCCAGCAUUUGCCCGCCCGCCGGCCACCGUGCCCAUCGCCCACCGCCGCCGUCGCCGCCACUCAAGCCCUCGCCUGCCGCCAUCGGAUGAAGGUGAAGAGAAAGAGAGAAAUAAGGGAGAGAGAGGGGCAUGACAUGUGGGCCUCACAAAAUAUUUUGCAUAAAUGCCAAAUGGGUCACAUA	288	Fail	23/24 nt miRNA;23/24 nt miRNA star;More than 5 mismatches;No mature or star reads detected	8	0	0	973	1059	5	91.88
miRDP2_mature_205	AAUAAAUGUAGAGGUAACAUGUAC	24	46	69	GGAUGUUGCAUCUAAUUUUGACCA	24	11	34	UAAAAGAGGUGGAUGUUGCAUCUAAUUUUGACCACAUCAUCAACAAAUAAAUGUAGAGGUAACAUGUACAAUAUAUCAC	79	Fail	23/24 nt miRNA;23/24 nt miRNA star;More than 5 mismatches;No mature or star reads detected	6	0	209	0	239	5	87.45
miRDP2_mature_206	UUAAUUUCAGCGCCACAUGAUUUG	24	142	165	AAUCGUGUGGCGCUGAAUUUAGAC	24	11	34	CUCAACGCCAAAUCGUGUGGCGCUGAAUUUAGACACCUCAGCGCUAAAUAGCAUGGCGCUGAAUGUACGUUGGCACGCUGACUUAGUCUCCCAUCCGCCGUGGCACGGCAUUCAGCGCCAGCUGACGUGGCGCUGAGGUGUUUAAUUUCAGCGCCACAUGAUUUGGCGUUGAGCA	175	Fail	23/24 nt miRNA;23/24 nt miRNA star;No mature or star reads detected	1	0	1	115	465	5	24.95
miRDP2_mature_207	CUCGUCCUAGGUGAAAUAGCC	21	81	101	UUGUUUCAUCUAGUAUGAGGA	21	11	31	GACGACGUGGUUGUUUCAUCUAGUAUGAGGACGUGGCAUCAUAUUAAUUUCGUGCGAUGGCUGUAAUAGGAUGCCAUGUCCUCGUCCUAGGUGAAAUAGCCACAUCAUCUC	111	Pass	NA	1	0	1	1560	1745	1	89.46
miRDP2_mature_208	AUAUAUCGUUUAACAGUUUAGAAA	24	76	99	UUUAAAAGAAUGAUCAAUAUGA	22	11	32	AGCACGUAAUUUUAAAAGAAUGAUCAAUAUGAUUUUAUUAAACAACUUUUAUAUAUAAACUUUUUUUAAAAAAAAAUAUAUCGUUUAACAGUUUAGAAAGCGUGCGAGC	109	Fail	23/24 nt miRNA;asymmetric bulge greater than 3;No mature or star reads detected	5	1	120	1	155	5	78.06
miRDP2_mature_209	UCAAAUGUUGCAAGCAAAAAC	21	161	181	UUUGGCUUGCAACGUUUGACC	21	11	31	UCCGUUGAGAUUUGGCUUGCAACGUUUGACCACUCAUCUUAUUCAAAUUACUUUUAUAAAUAUAAAAAACGAAAAGUUGUGCUUAAAGUACUGUAAAUAAUAAAGUAAGUCACAAAUAAAAUAAAUAAUAAUUUUAAAUUUUUUUGAAUAAGACGAGUGGUCAAAUGUUGCAAGCAAAAACUCAAAAUCCC	191	Fail	Precision less than 75%	1	0	9	674	1630	5	41.9
miRDP2_mature_211	GGAACGGAGGAAUUUUAUAGG	21	11	31	UGUAAAAUUCAUUCGUUCCAA	21	59	79	GGCCUACUUUGGAACGGAGGAAUUUUAUAGGAUUUUUGCGGGAAUUUUAACAGAUUCCUGUAAAAUUCAUUCGUUCCAAUGUAGCCCUA	89	Pass	NA	1	0	66	137	214	3	95.85
miRDP2_mature_212	CAAAAUAUAAGCAUUUUUGGA	21	11	31	UAGAAAUGCUUAUAUUUUGGG	21	213	233	CCCUCCGUCCCAAAAUAUAAGCAUUUUUGGACUUCGAUACAAUCUUUAAGACGCUACUUUGACCAAUAAUAUCUAUAAAAAUAAAAUGUUUUAAAUAAAAAAGGUGCAUAUUAUGAUAACUUGUUUAAAAUAAAUCUAGUAACAACAAUUAUACAUGAUUAAUCUUUUUUUAUUAAUAGUCAAAUUUAAAAAUGGUUGACUUGACACAAUGCUAGAAAUGCUUAUAUUUUGGGAUAGAGAGAG	243	Pass	NA	0	0	1	149	153	1	98.04
miRDP2_mature_213	GCGGAAUUUAUAAUUUGUUUUGUUU	25	160	184	AAAAAACUAAUUAUACAGAUUGCGU	25	10	34	AUAUAGAAAAAAAAACUAAUUAUACAGAUUGCGUGUAAAUUGCGAGACGAAUCUUUUAAGCCUGAUUGCUCCAUGAUUUGGCAAUGUGGUGCUACAGUAAACAUUUGCUAAUGACGGAUUAAUUAGGCUUAAUAAAUUCGUUUCGCAGUUUACAGGCGCGCGGAAUUUAUAAUUUGUUUUGUUUUGAGUCUACG	194	Fail	Mature miRNA length not met;Star length not met;More than 5 mismatches;Precision less than 75%	6	0	2	240	1420	5	17.04
miRDP2_mature_214	UGGGUGAUUUUGAGGGAAAUGG	22	11	32	AGAUUGCUUUCAAGGUCAUUUCUU	24	230	253	UGGGCUGUUUUGGGUGAUUUUGAGGGAAAUGGGAUGGAUAUGCAUAGAAAUCUGUUAUCAAAUGAAGUUACUGAAAUUAUGGCAUUUAGGAGAAUACGAAGUGUCCCAGUUGCCAAAUCUGGUUUGGUCGGGUUACUGCCUGCACGGUACUGACCAAGACAAAUUGGUAAACAGAACAUUUCAUUCAAAUACAACAUUUCUAGAAAUCUGUUAUCGUUACCAAUAUCCUAGAUUGCUUUCAAGGUCAUUUCUUUAGGAAACCC	263	Fail	23/24 nt miRNA star;More than 5 mismatches;No mature or star reads detected	6	0	0	985	1065	5	92.49
miRDP2_mature_215	CUUGCUUUUUUAAAUAUGUUGGA	23	11	33	AAACAUGUGCUAAAAAGUCAACGAU	25	153	177	UUUGACGCCUCUUGCUUUUUUAAAUAUGUUGGACCGUUCGUCUUAUUAAAAAAAGUAAUUAUUAAUUCUUUUUUAUCAUUGUUAAAUAUACUUAUAUGUAUACAUAUAGUUUUACAUAUUUCACAAAAAUGUUUUUAAUAAGAUGAACGGUCAAACAUGUGCUAAAAAGUCAACGAUGUUAAUAAA	186	Fail	23/24 nt miRNA;Star length not met;Precision less than 75%	4	0	2	439	2127	5	20.73
miRDP2_mature_217	ACAUUGUGAAACGGAUGGAGUAUUAA	26	9	34	AAUACCCGAUGUGACACACCAAAA	24	255	278	AAUGACUUACAUUGUGAAACGGAUGGAGUAUUAAAUAUAGGCUAAAAAAAUAACUAAUUGCACAGAUUGCGACUAAUUUGCGAGAUGAAUCUUUUAAAUCUAAUUGCUUCAUGAUUUGACAAUGUGGUGCUACAGUAAACAUUUGAUAAUAACGGAUUAAUUAGGCUUAAUAAAUUUGUCUCGUGGUUUCAUUGACGGAUUCUGUAAUUAGUUUUUUUAUUACUAUCCGAAAUACCCCAUGCGGCACCCUAUAUAAUACCCGAUGUGACACACCAAAAGUUUACACCC	288	Fail	Mature miRNA length not met;23/24 nt miRNA star;More than 5 mismatches;Precision less than 75%	8	0	19	789	2424	5	33.33
miRDP2_mature_218	CACACCCUAAACAUAUAGACGGGC	24	174	197	UUGUUUAUUUUGGGACGGAGG	21	11	31	CUAUAUAUGUUUGUUUAUUUUGGGACGGAGGGAGUAAGCUAUUUGAUCUCUGCACAGAUCUAAUUAAAGCAAAUUAGGAAAUGUUUGCAUUCAUGCUGACUAGCCUUUAUUGUUAUACACGAUGCAGUUGGAUUCAAAUGGUAGAGAGAUCUCUCUGCAGCUUCAAACAUCUACACACCCUAAACAUAUAGACGGGCCAAUACAGUU	207	Fail	23/24 nt miRNA;More than 5 mismatches;No mature or star reads detected	6	0	0	265	355	5	74.65
miRDP2_mature_219	UUGUUUGCAACGUUUGACCACUCG	24	11	34	AGUGGUCAAACGUUACAAUCAAAA	24	154	177	UUUUGAGUUUUUGUUUGCAACGUUUGACCACUCGUCUUAUUCAAUUUUUUUUGAAAUUAUUAUUUAUUUUAUUUGUGACUUACUUUAUUAUUUACAGUACUUUAAGCACAACUUUUCGGAUUUUAUAUUUACAAAAAAAAUUUGAAUAAGACGAGUGGUCAAACGUUACAAUCAAAAACUCAAAAUC	187	Fail	23/24 nt miRNA;23/24 nt miRNA star;Precision less than 75%	2	0	31	127	1029	5	15.35
miRDP2_mature_220	UUAUUAGUUUUCGUUUUCAGUUUU	24	11	34	AAUUAAACACUGAAACUUAUAGUU	24	170	193	UUAAACGUAGUUAUUAGUUUUCGUUUUCAGUUUUAAUGGUUUGUCUUAUUUAUUUAUUUUUUAAAAAAUAAAAAAUAUAAGUCAUGCAUAAAAGUACUACUCAUAUUUUAUCAUCUAAUAAUAAUAAAAUAAUUAAUCAUAAAAAUAUUUAAAUAAGACGGACGAUCAUAAUUAAACACUGAAACUUAUAGUUGCGCUUAAAA	203	Fail	23/24 nt miRNA;23/24 nt miRNA star;No mature or star reads detected	4	0	0	164	289	5	56.75
miRDP2_mature_221	UGAGUUUUUUGAUUGUAAUGUUUGA	25	11	35	AAACGUUACAAGUAAAAACUUAAA	24	173	196	UAAGGGAUUUUGAGUUUUUUGAUUGUAAUGUUUGACCACUCGUCUUAUUCAAUUUUUUUUUUCAAAUAUAAAAAACGAAAAGUUGUGUUUAAAGUACUGUAGAUAAUAAUAAAGUAAGUCACAAAUAAAAUAAAUAAUAAUUUUAAAAUUUUUUUGAAUAAGACGAGUGGUCAAACGUUACAAGUAAAAACUUAAAAUCUCUUAUA	206	Fail	Mature miRNA length not met;23/24 nt miRNA star;No mature or star reads detected	3	0	2	140	1153	5	12.32
miRDP2_mature_222	CAAUGUUUGACCAUCCGUCUUAUUU	25	11	35	AUAAGACAGACAGUCAAAGUUGGA	24	139	162	UUUCCGUGCCCAAUGUUUGACCAUCCGUCUUAUUUGAAAAAAUUAUAAAAAAAAUUAAAAAGACAAGUCAUGCACAAAGUAUUAAUCAUGUUUUAUCAUCCAACAACAAUAAAAAUACGAAUUAUAAAAAAAUUUCAUAUAAGACAGACAGUCAAAGUUGGACACGUAAAUC	172	Fail	Mature miRNA length not met;23/24 nt miRNA star;Precision less than 75%	4	0	9	291	572	5	52.45
miRDP2_mature_223	AAUAGCUCUCAAAAUAACCCUUGG	24	11	34	UAGGGCUAUUUUAUUAGAGGGCUACUUC	28	47	74	CUAAAUGACAAAUAGCUCUCAAAAUAACCCUUGGAUCCAAAUAAUUUAGGGCUAUUUUAUUAGAGGGCUACUUCCUUGUGCUAA	84	Fail	23/24 nt miRNA;Star length not met;More than 5 mismatches;asymmetric bulge greater than 3;No mature or star reads detected	7	1	136	3	158	5	87.97
miRDP2_mature_224	UCAUGCUCCAAGAAAACCAGG	21	100	120	UGGUUUUUUUGGAGCAUGAGG	21	11	31	GUUUUUAUCCUGGUUUUUUUGGAGCAUGAGGUUAUCUCUCAGUUUUUCCGUGUCCAAAAUAAAAGGACAAAAACUGUUCUUGAAAACCGAGAGAUAACCUCAUGCUCCAAGAAAACCAGGAUAAAAAAUU	130	Pass	NA	0	0	10	1	12	1	91.67
miRDP2_mature_226	AUUAUUUUGUAGAGCUAAGAUGUG	24	11	34	CAUUUUCGUGUUCUUAAGUAAGAAAUUUUGG	31	78	108	CAACUAGCCCAUUAUUUUGUAGAGCUAAGAUGUGCACUACCAUUGAAAGCCUUAGAAAAAAUCAAUGCAGCACUACACAUUUUCGUGUUCUUAAGUAAGAAAUUUUGGAUU	111	Fail	23/24 nt miRNA;Star length not met;More than 5 mismatches;asymmetric bulge greater than 3	12	1	176	6	194	2	93.78
miRDP2_mature_227	CUUAUCCUAGGUGAAACAGCC	21	82	102	UUGUUUCAUCUAGUAUGAGGA	21	11	31	GACGACGUGGUUGUUUCAUCUAGUAUGAGGACGUGGCAUCAUAUUAAUUUCGUGCGAUGGCUGUUAAUAGGAUGCCAUAUACUUAUCCUAGGUGAAACAGCCACAUCAUCUC	112	Fail	No mature or star reads detected	1	0	0	5957	6532	5	91.2
miRDP2_mature_228	AAACUUGGUCAAAAUUAAAGAAGU	24	137	160	UUCUUUAAGUAUGACUAAGUUUAU	24	11	34	AAAGUUAAACUUCUUUAAGUAUGACUAAGUUUAUAGAGAAAAAUAACAACACUUUCAACAUAAAACAAAUACAAUAUCAAAAUAUUGUAUUUAAUGAAACUAGUUUUGUGUUGUAAAUAUUGUUACAUUUUUCUAUAAACUUGGUCAAAAUUAAAGAAGUUUGACUUUGA	170	Pass	23/24 nt miRNA;23/24 nt miRNA star	3	0	64	4	89	1	76.4
miRDP2_mature_229	GACUUUUUAUCCAAGGUUUGAUCA	24	11	34	AUCAAACGUUGGUUAAAAAGUCAA	24	164	187	UGACGCCGUUGACUUUUUAUCCAAGGUUUGAUCAUUCGUCUUAUUUAAAAAAAAUUAUGUAAUUAUCAUUUACUUUAAUGUGAUUUGAUUCAUCAUCAAAUGUUCUUUAAGCAUGACAUAAAUAAUUUUAUAUUUUCACAAAAAAAGUUGAAUAAAACGAAUGAUCAAACGUUGGUUAAAAAGUCAACGGCGUCAUA	197	Fail	23/24 nt miRNA;23/24 nt miRNA star;Precision less than 75%	2	0	2	389	740	5	52.84
miRDP2_mature_231	AAAAGAUUUGCCACUGGACCCAAU	24	212	235	CGGGAACAUGUCUGGCGCGUCGAUUAU	27	11	37	UGAGCGAGUACGGGAACAUGUCUGGCGCGUCGAUUAUCUUCGUCCUCGACGAGCUCCGACGACGGGGCGACAUGCCGUCGGGAGGGCUAGGCGUGAUGCUGGGGAUCGGGCCGGGGAUCUCCAUCGAGACGAUGUUACUGCGUGUGGCGGCAGCUUGAAGGGAGCUCAAGGAGGGAAUAAUUAACUAUUUGCCACUCUUACAAGUGGUGAUAAAAGAUUUGCCACUGGACCCAAUAAAAAAUUUG	245	Fail	23/24 nt miRNA;Star length not met;More than 5 mismatches;No mature or star reads detected	8	0	102	0	194	5	52.58
miRDP2_mature_232	UGUUUUGCACUAUUUGGCCACUCA	24	11	34	AGUGAUCAAACAGUGCAAGCAAAA	24	151	174	UUUGAGUUUUUGUUUUGCACUAUUUGGCCACUCAUAUUAUUCAAAAAAUUUUAGAAUUAUUAUUUAUUUAUUUUUGACUUACUUUAUUAUCCAAAGUACUUUAAGCACAAAUUUUCGUUUUUUAUAUUUGUACAAUUUUUUAAUAAGACGAGUGAUCAAACAGUGCAAGCAAAAAACUCAAAAU	184	Fail	23/24 nt miRNA;23/24 nt miRNA star;No mature or star reads detected	4	0	0	146	426	5	34.27
miRDP2_mature_233	UCCGUAUUUGAGUCGGUUUU	20	254	273	AAUCAACGACGUCAAAUAUUUAGAAACGGAGAGAGUAUUUGAGACGGCUACCAUCUCUAACUUUAUUCUUGUCACCCCCUAUAAAUUAAGGGUAACCUUAAGUUACCUCUAACACAUAAAACUCAAUAACUUUAAUACUCAUAUAUCUACUAUUAUAAAAAUUAAAAAUGUUUUUGCCGGUAUUUUGGUACGUCAUCCGUGUAUGAGUCGGUUUUUAAUUCCGUUUGCUUUUGGAAA	237	11	247	UGUUUAAAAAAAUCAACGACGUCAAAUAUUUAGAAACGGAGAGAGUAUUUGAGACGGCUACCAUCUCUAACUUUAUUCUUGUCACCCCCUAUAAAUUAAGGGUAACCUUAAGUUACCUCUAACACAUAAAACUCAAUAACUUUAAUACUCAUAUAUCUACUAUUAUAAAAAUUAAAAAUGUUUUUGCCGGUAUUUUGGUACGUCAUCCGUGUAUGAGUCGGUUUUUAAUUCCGUUUGCUUUUGGAAAUACAUAUCCGUAUUUGAGUCGGUUUUUAAAAUCGUU	283	Fail	Star length not met;More than 5 mismatches	115	0	1	58	68	1	86.76
miRDP2_mature_234	UGUCACAUCCAACCAAAAAACC	22	65	86	UUUUUUGUUGGAUGUGACAUC	21	11	31	GAAUAUAAGGUUUUUUGUUGGAUGUGACAUCCUAGUACUAUGAUCCAGAUUCAUAGUACUAGGAUGUCACAUCCAACCAAAAAACCUUAUAUUUCU	96	Pass	NA	1	0	4	76	97	1	82.47
miRDP2_mature_235	AGGUGGGCAUACUGCCAAUGG	21	11	31	AUAUGGCGGUUCUUUGAUAUCUUC	24	230	253	UUGAUCUUGGAGGUGGGCAUACUGCCAAUGGAGCUGUGUAGGCCUCCCUUUGUAAAACCCAUAUGACUCAAAAUCAAGAGAGAGAGGGUCUUGUUAAUUAGAUCUGAUUAGUUCUUUGGAAACCCUAACCAAGCCUGGUUGAUUCUUGCCUUAUUUAUUUGGUUCUUUUAAUUGUUUGGGGGGGGGGGCUCUUGUUAUCUUGGCUGAUUUGUAGAGCAAAGCUACCUCCAUAUGGCGGUUCUUUGAUAUCUUCUUUUUCGGCG	263	Fail	23/24 nt miRNA star;More than 5 mismatches;No mature or star reads detected	8	0	43	0	44	5	97.73
miRDP2_mature_236	UUAGCGGUAUUUUUGCAAUUUUUA	24	43	66	AAUAUUGUAAGGAUGCCACUCGAA	24	11	34	CAGUUUUUUCAAUAUUGUAAGGAUGCCACUCGAAUGACAGUUUUAGCGGUAUUUUUGCAAUUUUUAGUGGCAGUCU	76	Fail	23/24 nt miRNA;23/24 nt miRNA star;No mature or star reads detected	5	0	0	357	420	5	85
miRDP2_mature_237	GGCAAGUUGUCCUUGGCUACG	21	100	120	CAGCCAAGGAUGACUUGCCGG	21	11	31	GAACGGAAUGCAGCCAAGGAUGACUUGCCGGUACGUGUAUGCAUGUUUCAAGGUACUAUAUGUGCCCCCAACUGUUUUAGAUCCAUGCUGACAUUUUCCGGCAAGUUGUCCUUGGCUACGUCUUGUUCUU	130	Fail	No mature or star reads detected	1	0	0	3683	3707	5	99.35
miRDP2_mature_238	UUAUUUGUCAAUAUUUGAUCAUUCG	25	11	35	AAUGGUCAAACGUUACAAAUAAAA	24	155	178	UUUUAAAUUUUUAUUUGUCAAUAUUUGAUCAUUCGUCUUAUUUAAAAAAUUUUAGAAUUAUUAUUUAUUUUGUUUGUCAUUUGCUUUAUUGUCAAAAUUACUUUACAUAUGACUUAUCCUUUUUUAUAUUUGCACUAGUUUUUUAAAUAAAACGAAUGGUCAAACGUUACAAAUAAAAAGUUAAAAAC	188	Fail	Mature miRNA length not met;23/24 nt miRNA star;Precision less than 75%	2	0	7	363	640	5	57.81
miRDP2_mature_239	UUCGUGUCCAACGUUUGACCGUUCG	25	11	35	GACAGUCAAAAUUGGAUACGCAAA	24	155	178	AACCCUGGUUUUCGUGUCCAACGUUUGACCGUUCGUCUUAUUUAAAAAAAUUAUGAAAAAAAUUAAAAAGACAAGUCACGCAUAAAAUAUUAAUCAUGUUUUAUCAUCUAACAACAAUGAAAAUACGAAUUAUAAAAAAAUUUUAUAUAAGACGGACAGUCAAAAUUGGAUACGCAAACCCAUGGUUU	188	Fail	Mature miRNA length not met;23/24 nt miRNA star;Precision less than 75%	4	0	50	537	2998	5	19.58
miRDP2_mature_243	AAUGGUCAAAUGUUAGUCGAAAAG	24	157	180	UUUUUUUCAACAUUUGACCAUUUA	24	11	34	AUCGUUGACUUUUUUUUCAACAUUUGACCAUUUAUCUUAUUCAAAAAAUUUUAUGUAAUUAUCAUUUAUUUUAUUGUGACUUGAUUCUUCAUCAAAUGUUUUUUUAAGCAUGACAUAAGUAUUUUCAUAUUUGCACAAAAAAAUUUAAAUAAAACGAAUGGUCAAAUGUUAGUCGAAAAGUCAACGGUGU	190	Fail	23/24 nt miRNA;23/24 nt miRNA star;No mature or star reads detected	4	0	333	0	624	5	53.37
miRDP2_mature_244	UUUAAACAUAUUUAAUCGUUCG	22	11	32	AACGGUCAAACAUAUUUUAAAAAA	24	152	175	CGUUGAUUUUUUUAAACAUAUUUAAUCGUUCGUUUUAUUUAAAAACUUUUGUAAAAUAUGUAAAACUAUAUGUAUAAAUAAAAGUAUAUUAAACAAUAAAUCAAAUGAUAGGAAAGGAAUUGAUAAUUACUUAAAAUUUUUAAAUAAUAUGAACGGUCAAACAUAUUUUAAAAAAAGUCAACGAC	185	Fail	23/24 nt miRNA star;No mature or star reads detected	3	0	0	103	202	5	50.99
miRDP2_mature_245	AUUUUGUUCACUCAAAAAGGA	21	11	31	UACAUAUUUUUUAGUUGAGAGGGCAUAUUGGUCAUUUACAAAAAAACUAACCUUUGACUAACAGUCAACUAACACUAUAGUGGUGGGAGUGGCAUAAAAGGGUGAAAAAACUUGAAGUAGUGGCAUAUAAGGGAGAAGCCAAUUUUGAGUGGCAUAUAAGGGAA	164	65	228	UUCUGACAAAAUUUUGUUCACUCAAAAAGGAUUUAAAAUAAAUUAGUUAUGAUUUUUUGAAGUUUACAUAUUUUUUAGUUGAGAGGGCAUAUUGGUCAUUUACAAAAAAACUAACCUUUGACUAACAGUCAACUAACACUAUAGUGGUGGGAGUGGCAUAAAAGGGUGAAAAAACUUGAAGUAGUGGCAUAUAAGGGAGAAGCCAAUUUUGAGUGGCAUAUAAGGGAACUGGUCAAAU	238	Fail	Star length not met;More than 5 mismatches;asymmetric bulge greater than 3;No mature or star reads detected	79	1	0	275	331	5	83.08
miRDP2_mature_247	ACCAAUGUUUGACCAUUCGUUU	22	11	32	AUGAAUGGUCAAACGUUGGACA	22	147	168	UGACUUUUCGACCAAUGUUUGACCAUUCGUUUUAUUCAAAAUUUUUGAGCAAAUAUGAAAAUAUUUAUGUCAUGCUUAAAGAAUAAUUGAUGACGAAUCAAGUCAUAAUAAAAUAAAUGAUAAUUACAUAAAUUUGUUUUAAUAAAAUGAAUGGUCAAACGUUGGACAAAAAAUCAAU	178	Fail	Precision less than 75%	0	0	11	593	1464	5	41.26
miRDP2_mature_248	CUCAACAUUCCUUAAGGUUGUUCU	24	11	34	AACUGCCUUAAGGAAGUCGAUGCU	24	124	147	GGACCAGGAGCUCAACAUUCCUUAAGGUUGUUCUUUCAAACCCAUACAAGGUUCCACCGCCUGCAUUGUUCCAAGAGUGUCUUGGAUGAAAGUAGGAAGUGGAACCUUGUUAGGGUUGGAACGAACUGCCUUAAGGAAGUCGAUGCUCCAGGUCCGU	157	Fail	23/24 nt miRNA;23/24 nt miRNA star;No mature or star reads detected	3	0	0	12788	12820	5	99.75
miRDP2_mature_250	UCGUCAUCCAUGGACGCGUAC	21	80	100	AUGCAGUCCUCGAUGUCGUAG	21	11	31	GAACAGAUCUAUGCAGUCCUCGAUGUCGUAGGCGAGCUCCCGGAUCUCCUUUACCCAUGCCCUCCUCAGCUUGUCCGGGUCGUCAUCCAUGGACGCGUACUGCUCCACCG	110	Fail	No mature or star reads detected	4	0	0	124	124	5	100
miRDP2_mature_251	CAAUGUUUGACUGUCCGUUUUAUUU	25	11	35	AUAAGACGGACAGUUAAAGUUAGA	24	116	139	UUUCCGUGCCCAAUGUUUGACUGUCCGUUUUAUUUAAAAAAAUAAUGAAAAAAAUUAAAAAGACAUGUUUUAUCAUCUAACAACAAUAAAAAUACGAAUUAUAAAAAAAUUUCAUAUAAGACGGACAGUUAAAGUUAGACACGCAAACC	149	Fail	Mature miRNA length not met;23/24 nt miRNA star;Precision less than 75%	1	0	19	627	2525	5	25.58
miRDP2_mature_252	AUGUAUAUUACGAUCGCAGUUU	22	11	32	AUUGGUACGAUGUGAUAGAAAAAUUGU	27	156	182	ACACAACCAUAUGUAUAUUACGAUCGCAGUUUCACCAAACCCCACCCUAUACAGAUCUUAGCUAUGCUGAGAGACCGCUUGCUGGCCUACGCAGCUUGGAUGACAAGCUAAGGCUGUGUGUUUAGUUCACACUAAAGUUUAGAAGUUUGGUUGAAAUUGGUACGAUGUGAUAGAAAAAUUGUGUGUGUA	189	Fail	Star length not met;More than 5 mismatches;No mature or star reads detected	10	0	0	1402	2023	5	69.3
miRDP2_mature_253	UAAAAUAUAACAACUUUUAGC	21	11	31	UAGAAAUGCUUAUAUUUUGGG	21	68	88	ACCUCCGUCCUAAAAUAUAACAACUUUUAGCUAUGAAUCUGGACAUACAGUUGUCCAGAUUCAUAGCUAGAAAUGCUUAUAUUUUGGGACGGAGGGAG	98	Fail	No mature or star reads detected	2	0	0	472	792	5	59.6
miRDP2_mature_254	AUGGUUAGUUGCAGGUGAAAAUUUGCUGC	29	239	267	AUUUUUCCUGUGGUCUAAUCAAAC	24	11	34	UCAUUUCUGUAUUUUUCCUGUGGUCUAAUCAAACGGUCAUUUCUAUAUUUUUCCUAUGUUUUGCAAUCCUCUGUUUUACACUUGUAUUCAUAUUAAAAUCCUGUGUUUUUCCUAUUCCUCUGUUUUUUCAAUCAUGCGAUAAAGAGGCCAGAUUAUUUGGUUUAGCUAUUUGAGUGGUUGGUUAAAUGUACGUGGAUUGUUGAGAGACUUAGCAUUUAUCCUGUGACAUGGAGAUAUUAUGGUUAGUUGCAGGUGAAAAUUUGCUGCAGUUGGGGAG	277	Fail	Mature miRNA length not met;23/24 nt miRNA star;More than 5 mismatches;asymmetric bulge greater than 3;No mature or star reads detected	7	1	0	167	859	5	19.44
miRDP2_mature_255	GGCAGCACUGUUUAUAUAGAAA	22	11	32	CCUAUAUGAACACUGUUGCCAG	22	146	167	GGAAAUUGCUGGCAGCACUGUUUAUAUAGAAAUUUCUGUAAAAUAAUUGCUCCUGAGCUUGUGUUUGUCAUAAAUGUUAGUUGUUACUGUAGAUGUUUCUUUCCUUAAAAGUUUCCCUAAACAUUCUUGCUUGUUUACAGGAAUUCCUAUAUGAACACUGUUGCCAGCAAUUUGCUU	177	Fail	Precision less than 75%	2	0	17	89	292	5	36.3
miRDP2_mature_256	AAUAUACUAAUCCGUGCAUCC	21	11	31	UUGCACGGGUUUGUAUGUUGC	21	108	128	AGAUGAAGGUAAUAUACUAAUCCGUGCAUCCAUCGUAUAUCUUACACGUCAUGUGAACGUGCAUCGGUUCAUAAUGUUGUGUUUAUAAAUGUUAAUGGUAUGUGUGGUUGCACGGGUUUGUAUGUUGCAGACGCAGCA	138	Fail	Precision less than 75%	2	0	11	123	1135	5	11.81
miRDP2_mature_257	AGCUGGUUAGUGCAGUUAAUAA	22	11	32	AUUAACUGCACUAAUCAGCUGG	22	168	189	UACUACCACCAGCUGGUUAGUGCAGUUAAUAAUGUGCGCAUGAAAUAAUGGACAUGAAUAAUGAAUAAAGAUUAGGCACUAUAUAUACACAUGGUACAUAUAUAGCUCCCCAUUUCAUUGUCAUCGACCGCAUCUUUAUUCAUAUCCAUUUAUUUCAUGCGCACAUUAUUAACUGCACUAAUCAGCUGGUGGUAGUACU	199	Fail	Precision less than 75%	0	0	4	114	280	5	42.14
miRDP2_mature_258	UUAAGUGGACCGCACGUGAAAAUAC	25	163	187	AUUUUCGUGUGCGGACCCUUAAGA	24	11	34	UCGGUCUCCCAUUUUCGUGUGCGGACCCUUAAGAGACCCGCACGCAAAAAUCGACUUUCGUAGGCGGGCCCCUAAACGGUCCGCAUGUAAAAAUAAGCCUAUUUUCACAUGCGGACCCUUAAGAGGCCCGCACGCAAAAAUUGAUUUUCGCGUGCGGGUGUCUUAAGUGGACCGCACGUGAAAAUACCUCUGCAUCU	197	Fail	Mature miRNA length not met;23/24 nt miRNA star;No mature or star reads detected	2	0	0	190	195	5	97.44
miRDP2_mature_259	UUGUUUGUAACGUUUGACUACUCG	24	11	34	AGUGGUCAAACGUUACAAUCAAAA	24	154	177	UUUUGAGUUUUUGUUUGUAACGUUUGACUACUCGUCUUAUUCAAAAAUUUUUGAAAUUAUUAUUUAUUUUAUUUGUGACUUACUUUAUUAUCUACAGUACUUUAAGCACAACUUUUCGUUUUUUAUAUUUGCAAAAAAAAUUUGAAUAAGACGAGUGGUCAAACGUUACAAUCAAAAACUCAAAAUC	187	Fail	23/24 nt miRNA;23/24 nt miRNA star;Precision less than 75%	1	0	23	127	1100	5	13.64
miRDP2_mature_260	GAUAUUUUCUAAUAAUACAAAUAU	24	11	34	AUUCGUAGUACUAAGAUGUGUCAU	24	63	86	AGUUGGAUAUGAUAUUUUCUAAUAAUACAAAUAUAUAUAUAUAUAUAUAUAUAUAUGUCCAGAUUCGUAGUACUAAGAUGUGUCAUAUCGGUAUUA	96	Fail	23/24 nt miRNA;23/24 nt miRNA star;More than 5 mismatches;No mature or star reads detected	8	0	0	285	759	5	37.55
miRDP2_mature_261	AAGGUGACGUUGUCAGAGUAAUUCG	25	11	35	AAUACUCCGACAACAUCACCUUCU	24	274	297	GAGGGAGUAGAAGGUGACGUUGUCAGAGUAAUUCGUCCUCAUCCCAAUGCUCGUCAUCUACGGUUGGAAAAAGCCAUGAACUUUAUGUGGCAUAACGGCUCACCUCUAUGGGUACACAGUGUGGAAGCGGACAAAGUCUCUAGCUCACAAAGAUGAGUGGAGAUGACUUUGUCCGCUUCCGCUCGGUCUGCCUGCAUUGGAGAACCGUUGUGCCGUGUAAAGGGCAUGAAUUCUUCCAGUUGUUGAUGAUGGUGAGCCACUGGGAUGAGGAUGAAUACUCCGACAACAUCACCUUCUA	298	Fail	Mature miRNA length not met;23/24 nt miRNA star;Precision less than 75%	3	0	7	7	57	5	24.56
miRDP2_mature_262	AUAUAUGACACCAUCGACUUUUUA	24	11	34	AAAAGUCAACGGUGUCAUAUAUUA	24	193	216	CUAUUUUUUAAUAUAUGACACCAUCGACUUUUUAACAAACAUUUGUCCAUUCAUCUUAUUCAAAUUCUUUUAUGCAAAUAUAAAAAAAAAUAAGUCAUGCUUAAAGAAUAUUUGAAGAUAAAUCAAGUCACAAUAAAAUAAAUAAUAAUUAUAUGUAUUUUUUGAAUAAUACAAAUGGUCAAAUGUAUCCCAAAAAGUCAACGGUGUCAUAUAUUAAAAAACGGAG	226	Fail	23/24 nt miRNA;23/24 nt miRNA star;No mature or star reads detected	3	0	0	438	763	5	57.4
miRDP2_mature_263	UCUAGCAUUGCCUAUAUACAUAUA	24	11	34	AAUGAAUGUGAGCAAUGCUAGAAA	24	83	106	UGUAAAACUUUCUAGCAUUGCCUAUAUACAUAUAGAUGUUAAUAAAUCUAAACACAUAUAUGUCUAGAUUCAUUAACAUCUAAAUGAAUGUGAGCAAUGCUAGAAAGUCUUACAAG	116	Fail	23/24 nt miRNA;23/24 nt miRNA star;No mature or star reads detected	3	0	0	671	1825	5	36.77
miRDP2_mature_264	AAGUAUGUGAUUGGUUGAAAAGAG	24	255	278	AAUAUCAACCAUGCAUGCUUCU	22	3	24	GGAAUAUCAACCAUGCAUGCUUCUGACCUGUUAAUGACACAUAUCCCUUUGCAUUUAGAUAUGGCAGAUGUAACUGCUAGAGUCUGUUGAAAAGCUAUCUAAGUCCAACAUACAUUAGUUUUAAAGCUUGUGUUUCUUCUACUCAGGUGUCCGUGCAUUGCAACAGAUCUUAAAUAGAUACUUCCUCCAUCUCAAAAUAUAGUUAUUUUUUAGGUUAUACGGGUAUUAAGAAAGUAUGUGAGAAUGAUUAGAGAAAGUAUGUGAUUGGUUGAAAAGAGAAAAUAGACA	288	Fail	23/24 nt miRNA;More than 5 mismatches;No mature or star reads detected	7	1	243	0	494	5	49.19
miRDP2_mature_265	AAACUAUCGUAGGAUCUAAAAAUA	24	11	34	UUUUUAGAUCCUACAAUAGUUUUC	24	99	122	GCAAACCAGGAAACUAUCGUAGGAUCUAAAAAUAGAUGUUUGAGAUUUGUCCAAAUCACCAUAAGUAAAAGAUGACGUGGACAAAUCUCAAACUUCUAUUUUUAGAUCCUACAAUAGUUUUCUGAUUUGCAC	132	Fail	23/24 nt miRNA;23/24 nt miRNA star;No mature or star reads detected	1	0	145	3	312	5	47.44
miRDP2_mature_266	UCUAGCAUUGUCCACAUUCAUA	22	11	32	UGAAUGUGGGAAAUGCUAGAAA	22	85	106	UGUAAGACUUUCUAGCAUUGUCCACAUUCAUAUAGAUGUUAAUGAAUCUAGACAUAUAUGUGUUUAGAUUCAUUAACAUCUAUAUGAAUGUGGGAAAUGCUAGAAAGUCUUACAUU	116	Fail	Precision less than 75%	1	0	34	548	3143	5	18.52
miRDP2_mature_267	UGACCCACUUUAGUUCAACUAAAA	24	11	34	UUAGUAGGACUAGAAUGGGCCAAA	24	82	105	GGGUAUUUCUUGACCCACUUUAGUUCAACUAAAAUGAACUAAGUUUCACUUUUAGAGAGUCUAAAGUGAAAUUUAGUUCAUUUAGUAGGACUAGAAUGGGCCAAAGAAUACCCAU	115	Fail	23/24 nt miRNA;23/24 nt miRNA star;No mature or star reads detected	3	0	0	118	143	5	82.52
miRDP2_mature_268	UUUGUUGUCUGGUUCAAGG	19	11	29	UCGGACCAGGCUUCAUUCC	19	118	136	GGUUAAGGGGUUUGUUGUCUGGUUCAAGGCCUCCUGCUGUCCUACAUCACAUUUUUUUUUCUUUGUUCUGAAUUUCUGAUGGAUGUGUGUGUGCAUGAUGCAUGGCUGGUGGUGACCUCGGACCAGGCUUCAUUCCCUUUAACCAG	146	Fail	Mature miRNA length not met	4	0	2	85	106	1	82.08
miRDP2_mature_269	CAUGUUUGACCGUUCGUCUUAUUU	24	11	34	AUAAGAUGAACGGUUAAACAUGUG	24	137	160	CUUUUUUAAACAUGUUUGACCGUUCGUCUUAUUUAAAAAAUUUAAGUAGUUAUUACAUCUUUUCCUAUCAUUUGAUUCAUGUUAAAUAUAUUUUUAUGUAGGCAUAUAAUUUUACAUAUUUCAUAAAAGUUUUUGAAUAAGAUGAACGGUUAAACAUGUGCUGAAAAGUC	170	Fail	23/24 nt miRNA;23/24 nt miRNA star;Precision less than 75%	0	0	1438	151	3778	5	42.06
miRDP2_mature_270	AAUAUAGCAAUCUAAUACCGGAUG	24	11	34	UCCGGUAUUAAGUUCCUACAUUAUAUUAU	29	103	131	UCCGUCUCAUAAUAUAGCAAUCUAAUACCGGAUGGGAUAUUUUAUAGUACAACAAAUCUGGACAGGAGGGUGUCUAGAUUCAUUAUACUAUGAAAUAUCACAUCCGGUAUUAAGUUCCUACAUUAUAUUAUGGGACUAAUG	141	Fail	23/24 nt miRNA;Star length not met;More than 5 mismatches;asymmetric bulge greater than 3;No mature or star reads detected	7	1	86	1	182	5	47.8
miRDP2_mature_271	UUCUAGUAUUGUCCAUAUGCAUAU	24	11	34	AUGAAUAUGGACAAUACUAGAAAG	24	88	111	AUGUAAGACUUUCUAGUAUUGUCCAUAUGCAUAUACAUGUUAAUGAACCUAGACAUAUAUGUGUAUAGUAGAUUCAUUAACAUCUAUAUGAAUAUGGACAAUACUAGAAAGUCUUACAUUG	121	Fail	23/24 nt miRNA;23/24 nt miRNA star;Precision less than 75%	1	0	3	337	925	5	36.76
miRDP2_mature_272	UCUAACAUUGCUCACAUAUAUAUA	24	11	34	AAUGAAUGUGAGCAAUGCUAGAAA	24	85	108	UGUAAGACUUUCUAACAUUGCUCACAUAUAUAUAGAUAUUAAUGAAUAUAAACACAUGCAUAUGUCUAGAUUCAUUAACAUUUAAAUGAAUGUGAGCAAUGCUAGAAAGUCUUACAUU	118	Fail	23/24 nt miRNA;23/24 nt miRNA star;No mature or star reads detected	3	0	0	671	1476	5	45.46
miRDP2_mature_273	GGUGGCUGUAGUUUAGUGGUG	21	11	31	GCUCGAAUCCCAGCAGCCAC	20	63	82	AGACACAAGUGGUGGCUGUAGUUUAGUGGUGAGAAUUCCACGUUGUGGCCGUGGAGACCUGGGCUCGAAUCCCAGCAGCCACAAAUAAAAUU	92	Fail	More than 5 mismatches;No mature or star reads detected	6	0	7707	0	48192	5	15.99
miRDP2_mature_274	AGGCCAAGUUUAGUUCCAAAAUUA	24	11	34	AAAGUUUGGUUGAAAUUGGUACGA	24	63	86	UACAAAAUUAAGGCCAAGUUUAGUUCCAAAAUUAGGCUGUGUUUAGUUCAUACUGUAGUUUAAAAGUUUGGUUGAAAUUGGUACGAUGUUGUCGGU	96	Fail	23/24 nt miRNA;23/24 nt miRNA star;No mature or star reads detected	5	0	0	294	347	5	84.73
miRDP2_mature_276	CUCUUUUUUUUCCUCUCAUACCAACUU	27	260	286	AUUGGUUGUAGAAAAACAAGGGAC	24	11	34	AUAGUCUCACAUUGGUUGUAGAAAAACAAGGGACCUAACAUAUACGUAGUGGAGAAGCCCCUCACAUCAUUGGCUACCUUUUAAGGUAGGAAAGACCCUUUACGAUCAUACAGGAGGAACGUCUAGACAAGGAAUAUCGUGAUCUGAAGCUCGAGAUCGAGCAAAUUAAAUUUGCUAUACAGUCUCUGCGACAUGAGAAGGAAGGGAGAGGCGACCAUAAUUUUUUUUCUUUUUCUGCUUUCAUGUCGCUUUAUAAACUCUCUUUUUUUUCCUCUCAUACCAACUUCA	288	Fail	Mature miRNA length not met;23/24 nt miRNA star;More than 5 mismatches;No mature or star reads detected	7	0	0	115	187	5	61.5
miRDP2_mature_278	GGAUAUGCUUCAGUUCAGCUUAGGG	25	11	35	AUAAGUGCAGCUGUGGAUAUCCGU	24	187	210	GAUUCCUCCUGGAUAUGCUUCAGUUCAGCUUAGGGGUAUUUUUGCCAACAGAUAAUUUGCAGGAACGCUACUACUACCUUCAGAUAAUUUGCAGAUAAUUUUAACCUAUCAUAGGCUCAUGGUAGUAAGAAUCUUCCAAUGACAGCUGGAUGCAAUGAACAAGCUAGGAUUGAUACUACCUACGUAAUAAGUGCAGCUGUGGAUAUCCGUGUCCAACCUU	220	Fail	Mature miRNA length not met;23/24 nt miRNA star;No mature or star reads detected	5	0	0	160	172	5	93.02
miRDP2_mature_279	CCAUGAUUUUCCGCGUCAAACUUU	24	11	34	AAUUGUGCGCGGAAACUUAUGACU	24	166	189	AUAAGUGCAACCAUGAUUUUCCGCGUCAAACUUUAACCGUUCGUCUUAUUUGAAUUUUUUUUUAAAAAAUUAAAAACAUAAGUCACGAGUAAAGUACUAUUUAUGUUUUAUCAUCUUAUAGCAAUAAAAAUGCUAAUUAUAAAAAAAAAUAAGACGAACGACUAAAAUUGUGCGCGGAAACUUAUGACUGUGCUUAUUU	199	Fail	23/24 nt miRNA;23/24 nt miRNA star;No mature or star reads detected	3	0	0	150	468	5	32.05
miRDP2_mature_280	UUCAAGCAUUUUCCACAUUCAUAU	24	11	34	AUGAAUGUGGAAAAUGCUUGAAUG	24	128	151	AUGUAAGCCAUUCAAGCAUUUUCCACAUUCAUAUUGAUGCUAAUGAAUCUAGAUAUAUAGAUCCCACAUUCAUAUUGAUGCUAAUGAAUCUAGAUAUAUAGAUCUAUCUAGAUUCAUUAGCAUCAAUAUGAAUGUGGAAAAUGCUUGAAUGGCUUACAUUG	161	Fail	23/24 nt miRNA;23/24 nt miRNA star;No mature or star reads detected	0	0	0	181	2311	5	7.83
miRDP2_mature_281	UUAUCCGGUAUUGGAGUUGA	20	259	278	AACUCCAAAACUGGACAAAA	20	2	21	CAACUCCAAAACUGGACAAAACAUGUCCCUCAUCUUCCCUAGCACUAGUUUAGAGUGGUUUUUGCCCAUGUGGACUACUUGGCUAGUCGACUUGCAUAACAAAUGACAUGUACAGGGUGAGCUAAGAGCCAUGUCACAUUUACCUCUCCUACUCCCUUUCUCUUCCACCUUCCCAAAAACUCCCCAGCAGACCUGGAGCGAAAAUUGCCUUGAAUUAGCUUCAGACCUAUAGUGUCGUUGAUAGUUUAGGGACAUGUUUUAUCCGGUAUUGGAGUUGAGGGAUGAAAA	288	Pass	NA	2	0	1653	55	2204	3	76.78
miRDP2_mature_282	AUAGGACGAACGGUUAAACAUGUU	24	137	160	UAUGUUUGGCCGUUCGUCUUAUUA	24	11	34	CAUUUUUUAAUAUGUUUGGCCGUUCGUCUUAUUAAAAAAAUUUAAAUAAUAAUUAUUUUUUUCCUAUCAUUUGAUUCAUUGUUAAAUAUACUUUUAUGUAUACAUGUAGUUUUACAUAUUUCACAAAAUUUUUUGAAUAGGACGAACGGUUAAACAUGUUUAAAAAAAUU	170	Fail	23/24 nt miRNA;23/24 nt miRNA star;No mature or star reads detected	0	0	179	5	460	5	40
miRDP2_mature_283	CCUCGCGACACGCGCAUCGUCCAAAC	26	260	285	AAAAAUGAUGUGGUAAGUGAAUAA	24	11	34	CACCUAGAAAAAAAAUGAUGUGGUAAGUGAAUAAAUGAGAAAAGAGAAGGAAACCAUGUCUUGCAUGAGACAUGGUUUCUACACAACAUCUAAAACAUCAUGUGAGAUAAGCAGCAUUAAAUUAAAGUAUGGAAUAGUGGUGUUUGCAUUAGAAGAGUAGUGUCUAGUACUAUUUUCUUAAUGAUAUAGAGUUUAUGAAAACCAUAUCUAUUAUUAUGGGUUAGCACUGCCCUAAUAAUACACCUCUCCCGGUUUUCCACCUCGCGACACGCGCAUCGUCCAAACUUC	288	Fail	Mature miRNA length not met;23/24 nt miRNA star;More than 5 mismatches;No mature or star reads detected	9	1	0	113	954	5	11.84
miRDP2_mature_284	UAAGAUAAUGUCGUGAAUUCG	21	86	106	AAUUCACAGGCCCUAUCUUGUG	22	11	32	GCGCUUGGCAAAUUCACAGGCCCUAUCUUGUGGUAUGAACUGAGAACGCGAUGAUUUAUGGUGCGUAUUGGGGGCCGGCUUACCAUAAGAUAAUGUCGUGAAUUCGCCAAGCAUUC	116	Fail	No mature or star reads detected	2	0	0	105	170	5	61.76
miRDP2_mature_285	CACAUGGAUAGUUCAAUGGCCCAU	24	84	107	GGGCUAUUAGCUCAGUGGU	19	11	29	UCUGCGCGACGGGCUAUUAGCUCAGUGGUAGAGCGCACCCCUAAUAAUUGUGUCGUUGUGUCUGGGCUGUGAGGGCUCUCAGCCACAUGGAUAGUUCAAUGGCCCAUCAGCGUCUGA	117	Fail	23/24 nt miRNA;Precision less than 75%	5	0	4	2215	4727	5	46.94
miRDP2_mature_286	AUUAGUGGUCGAACGUUAUAUACA	24	11	34	UAUAAUAACCGAUAUAACAAAA	22	43	64	UUAGUUUUUUAUUAGUGGUCGAACGUUAUAUACAACACACUGUAUAAUAACCGAUAUAACAAAAUAAACUUUAC	74	Fail	23/24 nt miRNA;More than 5 mismatches;No mature or star reads detected	9	0	186	1	263	5	71.1
miRDP2_mature_289	AAUUAAUGUCUAAAUAUAAAGACU	24	249	272	AUCAGAUGUUUGGACACUAAUUAU	24	11	34	UCCCUAUCACAUCAGAUGUUUGGACACUAAUUAUAAAUAUUAAACGUAGACUAUUAAUAAAACCCAUCCAUAAUCUUGGACUAAUUCGCGAGACGAAUCUAUUGAGCCUAAUUAAUCCAUGAUUAGCCUAUGUGAUGCUAUAGUAAACAUUCUCUAAUUAUGGAUUAAUUAGGCUUAAAAAUUUUGUCUCGUAAAUUAGCUUUCAUUUAUGUAAUUAGUUUUGUAAGUAGUCUAUAUUUAAUAUUUUAAAUUAAUGUCUAAAUAUAAAGACUAAAGUUAAGU	282	Fail	23/24 nt miRNA;23/24 nt miRNA star;More than 5 mismatches;Precision less than 75%	6	0	3	124	3161	5	4.02
miRDP2_mature_290	UUUUAGCAUUUCCUACAUUCAUAU	24	11	34	AUAAAUGUGGGAAAUGUUAGAAUG	24	86	109	AUGUAAAUCAUUUUAGCAUUUCCUACAUUCAUAUUGAUGUAAUGAAUCUAGACAUAUAUAUCUAUCUAGAUUCAUUAACAUCAAUAUAAAUGUGGGAAAUGUUAGAAUGACUUGCAUUG	119	Fail	23/24 nt miRNA;23/24 nt miRNA star;No mature or star reads detected	1	0	0	654	1769	5	36.97
miRDP2_mature_291	GGUCCGUCCAGGAGGACGACU	21	175	195	UCGGCCUCGUGGAUGGACCAG	21	11	31	CGUACAUGCGUCGGCCUCGUGGAUGGACCAGGAGCUCAACAUUCCUUAAGGUUGUUCUUUCAAACCCAUACAAGGUUCCACCGCCUGCAUUGUUCCAAGAGUGUCUUGGAUGAAAGUAGGAAGUGGAACCUUGUUAGGGUUGGAACGAACUGCCUUAAGGAAGUCGAUGCUCCAGGUCCGUCCAGGAGGACGACUCAGCUAGGAG	205	Fail	No mature or star reads detected	2	0	0	1491	16132	5	9.24
miRDP2_mature_292	UUUUAACAAACGUUUGACCUUUUG	24	11	34	AAUGGUCAAACGUUGGUUAAAAAA	24	155	178	GCCGUUGACUUUUUAACAAACGUUUGACCUUUUGUCUUAUUUAAAAAAAUUUAUGUAAUUAUCAUUUAUUUUAUUGUGACUUGAUUUAUCAUCAAAUGUUCUUUAAGUAUGACAUAAGUAUUUUUGUAUUUGCAUAAAAAAAUUAAAUAAGACGAAUGGUCAAACGUUGGUUAAAAAAUCAACGGCGU	188	Fail	23/24 nt miRNA;23/24 nt miRNA star;Precision less than 75%	2	0	10	260	892	5	30.27
miRDP2_mature_293	UUCAUUACUCCUUCUGACAGUGU	23	260	282	AAAAUUAGAAUGAUGUGAUGGAAA	24	11	34	AAGUUUGGUUAAAAUUAGAAUGAUGUGAUGGAAAUGUUGGAAGUUUACGUGUGUAGGAAAGUUUUGAUGUGAUGAAAAAAUUUAAAGUUUGAAGAAAAAUUUUGGAACUAAACUCGGUCAUAUAUGUCUAGCUAGCUAGCACUGACUAAUUAACUGUACAUAUAUACACAUGCAUGCAUAAAUGUCGCAGGCAUUGGGUCAGACCAAAGCAAUGAAUCAGAUGCAUAAAUGUUUUUUCUCUUCGGUGUAAAUCUACAUUUUCAUUACUCCUUCUGACAGUGUUUAUCC	288	Fail	23/24 nt miRNA;23/24 nt miRNA star;No mature or star reads detected	5	1	0	321	1140	5	28.16
miRDP2_mature_294	UUGCACGCGAGUUCACAUGUACCCACA	27	11	37	ACCCUAUAUGUAGCUUGCACGAAU	24	44	67	GUUGGAUUUUUUGCACGCGAGUUCACAUGUACCCACAAUCUACACCCUAUAUGUAGCUUGCACGAAUCUUAGGGCAA	77	Fail	Mature miRNA length not met;23/24 nt miRNA star;More than 5 mismatches	8	0	2	398	520	1	76.92
miRDP2_mature_295	GCUACUUUUAAUUUCUCUCUCU	22	36	57	UGAGGGGAAUGUUGUCUGGCUC	22	11	32	CUUUUCAUUUUGAGGGGAAUGUUGUCUGGCUCGGGGCUACUUUUAAUUUCUCUCUCUU	58	Fail	More than 5 mismatches;No mature or star reads detected	7	0	0	179	255	5	70.2
miRDP2_mature_296	UCACAUUCAUAUUGAUGUUAAUGA	24	11	34	AUUAGCAUCAAUAUGAAUAUGGGA	24	63	86	CUAGCAUUUUUCACAUUCAUAUUGAUGUUAAUGAAUUUAGAUAGAUAUAUAUGUCUAGAUUCAUUAGCAUCAAUAUGAAUAUGGGAAAUGCUAGAA	96	Fail	23/24 nt miRNA;23/24 nt miRNA star;Precision less than 75%	1	0	695	180	1859	5	47.07
miRDP2_mature_298	AAUAUCUUAUAAGCUGAAACGGAG	24	216	239	AUGUUUCAGGUUAUAAAAUGUUUU	24	11	34	GCUACUCCCUAUGUUUCAGGUUAUAAAAUGUUUUAACUUUGGUGUUUGACUAAGUUUAUAAAUAAAUAUAGUAAUAUUUACAUUACCAAAUUAGUUUUAUUACAUUAGUAAUUAAAUAUAUUUUUAUAAUAAAUUCAUCUUGGGUAAAAAAAUGUUACUAUUUUUUUCUAUAAAUUUAGUCAAAUUUGAUGCAGUUUGACUUUUACCAAAAUUAAAAUAUCUUAUAAGCUGAAACGGAGGGAGUACUAU	249	Fail	23/24 nt miRNA;23/24 nt miRNA star;No mature or star reads detected	3	0	152	0	262	5	58.02
miRDP2_mature_299	GGUCUAUUUCUUAGUUCAA	19	11	29	UAACUGGAAUAAAAGAAUUA	20	42	61	UUAGCUGCUAGGUCUAUUUCUUAGUUCAAGAUCCCUCUUACUAACUGGAAUAAAAGAAUUAGUAGAUCUGU	71	Fail	Mature miRNA length not met;No mature or star reads detected	5	0	0	17296	26625	5	64.96
miRDP2_mature_300	AAGUUUGUGGACAUCGUUGUUGUGCU	26	224	249	AAUAGCAGCGGGCUACAGAUCUAU	24	11	34	GAUGAGAGAGAAUAGCAGCGGGCUACAGAUCUAUAGCCAGCUGCAGCGCAGACUCCAAGACGUAAUGUGUGCAUGACAGGUGGGACCAUAUAUUAAUAAUAUAGUAAGCAAUUAUUGUAUGAAUUGGCUAUUAGAUUGAUUAUAUAUGAAUUAGAGAUAGUAGCGGGCUAUACUAUUAAACUUGCUCUAAGCUUGCAUCAUCAUAUGAAGCGCGCACUUCUACAAGUUUGUGGACAUCGUUGUUGUGCUCUAAACUCAU	259	Fail	Mature miRNA length not met;23/24 nt miRNA star;No mature or star reads detected	4	0	0	268	804	5	33.33
miRDP2_mature_301	UUUGUGCAACGUUUGACUAUUCG	23	11	33	AAUGGUCAAACGUUGGUUGAAAAG	24	154	177	GCCGUUGACUUUUGUGCAACGUUUGACUAUUCGUCUUAUUCAAAAAAAUUUAUGUAAUUAUCAUUUAUUUUAUUAUGACUUGAUUCGUCAUCAAAUGUUCUUUUAGCAUAACAUAAAUAUUUUCAUAUUUGCACAUAAAAUUUAAAUAAAACGAAUGGUCAAACGUUGGUUGAAAAGUCAAUAGCGU	187	Fail	23/24 nt miRNA;23/24 nt miRNA star;Precision less than 75%	3	0	1	179	673	5	26.75
miRDP2_mature_303	AAAAUCAUGACUGCACUUAAAAUG	24	197	220	UUUUAAGGGUAACCAUGAGUUUC	23	11	33	AUCCGUCCCAUUUUAAGGGUAACCAUGAGUUUCCAUGCUCAACUUUGGACAUUCGUCUUAUUUAAAUUUUUUUAUAAUUAGUAUUUUUAUUGUUGUAAGAUGAUAAAACAUGAAUAGUACUUUAUGCAUGACUUACAUUAUUAUUAUUUUUUUCAAAAUUUUUUUAAAUAAGACGGAUGAUCAAAGUUGGACACGAAAAAUCAUGACUGCACUUAAAAUGGGACGGAGGG	230	Fail	23/24 nt miRNA;23/24 nt miRNA star;No mature or star reads detected	5	0	48	2	525	5	9.52
miRDP2_mature_305	AACUUUGAUCGUCCGUCUUAUUU	23	11	33	AUAAGACGGAUGAUUAAAGUUGG	23	137	159	AAGUGCAACCAACUUUGAUCGUCCGUCUUAUUUGGAUUUUUUUACAAUUAAUAUUUUGUUAUUAUGAGAUGAUAAAAUAUGAAUAGUACUUUAUGUAACACUUAUGUUUUUAAUCUUUUUUUCAAAAGACUUUGAAAUAAGACGGAUGAUUAAAGUUGGGCAUGAAAGA	169	Pass	23/24 nt miRNA;23/24 nt miRNA star	0	0	13	181	238	2	80.83
miRDP2_mature_306	UUAGACUCAAAAGAUUUAUCU	21	87	107	ACGAAUUUAUUAAGCCUAAUU	21	11	31	AAACUGCGAAACGAAUUUAUUAAGCCUAAUUAAUCCGUUAUUAGUAAAUGUUAAUUGUAGCAUCACAUUGUCAAAUUAUGGCGCAAUUAGACUCAAAAGAUUUAUCUCGCAAUUUAC	117	Fail	No mature or star reads detected	5	0	105	1	239	5	44.35
miRDP2_mature_307	UUUUAGACACGAAUAAAAAAACUAA	25	150	174	AGUUAAAAGUUUGUGUGUAGAAAA	24	11	34	GUGAUAGAAAAGUUAAAAGUUUGUGUGUAGAAAAGUUUUGAUAUAAUGGAAAAGUUGAAAGUUUGAAAAAAAGUUUGGAACUAAAUAAUUAGUUUGAAAAAGAAAAUUUUCGUGUGUCACAUUGGAUGUUUACCAGAUGUCGGAAGGGGUUUUAGACACGAAUAAAAAAACUAAUUUCAUAACU	184	Fail	Mature miRNA length not met;23/24 nt miRNA star;More than 5 mismatches;Precision less than 75%	6	0	1	166	673	5	24.81
miRDP2_mature_308	UCCGUGUCCAACUUUGAUAGUCUG	24	11	34	AAUGGUUAAAGUUGGACGCGGAAA	24	152	175	GCCAUAAGUUUCCGUGUCCAACUUUGAUAGUCUGUUUUAUUUGAAAUUUUUUUAUAAUUAAUAUUUUUAUUGUUAUAAGAUGAUAAAACAUGAAUAGUACUUUACUCGUGACUUAUGUUUUUAAUUUUUUUAAAUUUUUUUAAAUAAGACAAAUGGUUAAAGUUGGACGCGGAAAACCAUGGUAU	185	Fail	23/24 nt miRNA;23/24 nt miRNA star;No mature or star reads detected	2	0	3	252	618	5	41.26
miRDP2_mature_309	AAAUUCUGAGAAGCAGCUGGUUGG	24	11	34	UGCCAGCUUCUAUGAAUUUUA	21	36	56	AAGGAGUUUAAAAUUCUGAGAAGCAGCUGGUUGGUUGCCAGCUUCUAUGAAUUUUAAAAAGUUGGG	66	Fail	23/24 nt miRNA;More than 5 mismatches;No mature or star reads detected	6	0	976	0	1028	5	94.94
miRDP2_mature_311	UAUAUAUAUAACCUGAAACGGAGAU	25	45	69	UAAUGAAUCUAGGUGUAUAUAUAUA	25	10	34	UAUAAAUGUUAAUGAAUCUAGGUGUAUAUAUAUAUAUAUAUAUAUAUAUAUAUAACCUGAAACGGAGAUAAUAUAAUAU	79	Fail	Mature miRNA length not met;Star length not met;No mature or star reads detected	5	0	0	443	954	5	46.44
miRDP2_mature_312	GCAAAUUUGUAAUUUGUUUUGUU	23	155	177	AAAAACUAAUUAUACAGAUUGCGU	24	11	34	AGACAAAAAUAAAAACUAAUUAUACAGAUUGCGUGUAAAUUGCGAGACGAAUCUUCUAAACCUAAUUGCUCCAUGAUUUGACAAUGUGGUGCUACAGCAAACAUUUUCUAAUGACAUAUUAAUUAGGCUUAAUAAAUUCGUCUCGCAGUUUACAGCAAAUUUGUAAUUUGUUUUGUUAUUAGUAUAC	187	Fail	23/24 nt miRNA;23/24 nt miRNA star;Precision less than 75%	3	0	4	235	1098	5	21.77
miRDP2_mature_313	UUGAGUUUUUGCUUGCACUGUUUG	24	11	34	AACAGUACAAGUAAAAACUCAAAA	24	165	188	ACAAAUGAUUUUGAGUUUUUGCUUGCACUGUUUGACCACUUGUCUUAUUCAAAAAAUUUGUGCAAAUAUAAUAAACGAAAAGUUGUGCUUAAAGUACUAUGGAUGAUAAAGUAAGUAAAAAAAUAAAUAAUAAUUUUAAAUUUUUUUAAUAAGACGAGUAUUCAAACAGUACAAGUAAAAACUCAAAAUCUCUUAUAU	198	Fail	23/24 nt miRNA;23/24 nt miRNA star;Precision less than 75%	1	0	19	222	693	5	34.78
miRDP2_mature_314	GUCUUGCUUUUCACAAGUAUGU	22	42	63	AUAUCUUGAGAUUGACAAAGUCAU	24	11	34	CUGAGCCGAUAUAUCUUGAGAUUGACAAAGUCAUCACGGAUGUCUUGCUUUUCACAAGUAUGUCGCGUACCAG	73	Fail	23/24 nt miRNA star;More than 5 mismatches;No mature or star reads detected	9	0	0	109	138	5	78.99
miRDP2_mature_316	UUUGGACUUGAGAUUUGGUGA	21	135	155	GCCAAAUAUCAAGUUUAAACU	21	11	31	AUACAUUAUUGCCAAAUAUCAAGUUUAAACUCAACUUUAUUUUGGGUAACAAAUAAGACAAAUUUUGGGUGAAUAGUAAUAUGCUACUAUUCACCUGAAAUUUGUCAUUUUUAUUUCUCUCAAAUAAAGUUGAGUUUGGACUUGAGAUUUGGUGAGAAUGUAUUU	165	Fail	No mature or star reads detected	1	0	115	0	346	5	33.24
miRDP2_mature_317	UUGACUUUUUAUUUACACUGUUUA	24	11	34	AACAGUACAAGUAAAAAGUCAAAA	24	170	193	AUAAAGGAUUUUGACUUUUUAUUUACACUGUUUAACCAUUCGUCUUAUUCAAAAAAUUUUAGAAUUAUUAUUUAUUUUAUUUGUGACUUACUUUAUUAUCCAAAGCACUUUAAAUAUAACUUUUUAUUUUUUAUAUUUGUAUAAAUUUUUUAAAUAAGACGAGUGGUCAAACAGUACAAGUAAAAAGUCAAAAUUCCUUAUAU	203	Fail	23/24 nt miRNA;23/24 nt miRNA star;No mature or star reads detected	2	0	0	240	823	5	29.16
miRDP2_mature_318	AGGAUUCUACGUGGUGCUGAUGUG	24	11	34	CAUCAACGCCAUAUAGGAUCCUGA	24	243	266	CAUCCCCUCUAGGAUUCUACGUGGUGCUGAUGUGGCAAUACCACAUGGACGUGACGUGUCUUUUUUCUUUUUUUUUUCUUUUUCGUUUUCUUCUCAUUCUUCUUUUUUUUCCUUUUUUCUGCACUGGUCAUAGAGAAAGGAGAAGAAAGGGAAAAAGAGAAAAAAAAAGAAAAAGGAAAAAAAAUAAAUGGGUCCCAUUCGCCAGUCAAUAUAAUGCCAUGUCAUGUCUGUGUGGCAUGCCACAUCAACGCCAUAUAGGAUCCUGAAGGGGUUGUG	276	Fail	23/24 nt miRNA;23/24 nt miRNA star;Precision less than 75%	2	0	312	37	559	5	62.43
miRDP2_mature_319	UAGAUUUUACGGUGACAUUUGUUA	24	253	276	ACAAAUGUCACUGAAAAAUCUAGA	24	11	34	AUACCAACUAACAAAUGUCACUGAAAAAUCUAGAAAAUAUUGUGCAUAUACUUUCAAUAGUAUUACACCUACAUGUAAAAUCUUAACCUCAAAUUCAUUAUAUUUUAGCUGUAACGAAAAAAAAACUGGCAGUCUUAAGGCUAUAAAUCCAUAGAAUUUUGUGUUUUAUGUUACUCUCUAUGUAGGAUGAAUUUGAAGGUGGGACUUUACACGUAGAUGUAAUACUAAUGAAUGUACAUGUACUAUUUUUUCUAGAUUUUACGGUGACAUUUGUUAAUUGGUGUGC	286	Fail	23/24 nt miRNA;23/24 nt miRNA star;Precision less than 75%	1	0	2	90	166	5	55.42
miRDP2_mature_320	UUUCUUGCAACGUUUGACCACUCG	24	11	34	AGUGGUCAAAUGUUGCAAGCAAAA	24	154	177	UUUUAAGUUUUUUCUUGCAACGUUUGACCACUCGUCUUAUUCAAUUUUUUUAAAAAUUAUUAUUUAUUUUAUUUGUGACUUACUUUAUUAUCCACAGUAUUUUAAGCACAACUUUUCAUUUUUUAUAUUUGCAAAAAAAAUUUGAAUAAUACGAGUGGUCAAAUGUUGCAAGCAAAAACUCAAAACC	187	Fail	23/24 nt miRNA;23/24 nt miRNA star;Precision less than 75%	1	0	28	235	679	5	38.73
miRDP2_mature_321	GUUGGCGCGCAUCCCCGUCGAGCG	24	36	59	CUCGCCGGGGCUGCGUGCCGCCAU	24	11	34	CCGAGCCUUGCUCGCCGGGGCUGCGUGCCGCCAUAGUUGGCGCGCAUCCCCGUCGAGCGUUGCUCGACG	69	Pass	23/24 nt miRNA;23/24 nt miRNA star	3	0	65	134	211	4	93.69
miRDP2_mature_322	ACACCCUAUAUGUAGCUUGCACGA	24	11	34	GGACAAGUAUAUUAGGUGCUA	21	41	61	CCCACAAUCUACACCCUAUAUGUAGCUUGCACGAAUCUUAGGACAAGUAUAUUAGGUGCUAAAAAAAUAUA	71	Fail	23/24 nt miRNA;More than 5 mismatches;No mature or star reads detected	7	0	487	0	925	5	52.65
miRDP2_mature_323	UAAGUUUUUACAUGUAACGUUUAA	24	11	34	AAACGUUGUAAGCAAAAACUCAAA	24	167	190	UAAGGGAUUUUAAGUUUUUACAUGUAACGUUUAAUCACUCGUUUUAUUCAAUUUUUUUUGCAAAUAUAAAAAACAAAAAGUUGUGCUUAAAAUACUGUGGAUAAUAAAGUAAGUCACAAAUAAAAUAAAUAAUAUUUUUUAAAAAAAUUAAAUAAAACGAGUGAUCAAACGUUGUAAGCAAAAACUCAAAAUCCCUUAUA	200	Fail	23/24 nt miRNA;23/24 nt miRNA star;No mature or star reads detected	3	0	0	675	931	5	72.5
miRDP2_mature_324	AGCAUUGCUCAUAUUUAUAUA	21	11	31	UAUGAAUGUGUGCAAUGCUAG	21	78	98	AAGAUAUUUUAGCAUUGCUCAUAUUUAUAUAGAUGUUAAUGAAUUUAGAUAAGCGUCUAAUUCAUUAACAUCUACUAUAUGAAUGUGUGCAAUGCUAGAAAGUCUUAU	108	Fail	No mature or star reads detected	1	0	0	76	680	5	11.18
miRDP2_mature_325	GGAAUGACGUCCGGUCUGAAG	21	11	31	UCGGACCAGGCUUCAUUCCCC	21	55	75	GCUGUUGAGAGGAAUGACGUCCGGUCUGAAGAUCGCCGUCCCCAGGCGGUGGCUUCGGACCAGGCUUCAUUCCCCAUGACUCAUG	85	Pass	NA	2	0	5513	25657	31392	5	99.23
miRDP2_mature_326	AUAGGUGAGACCAGAUAUUAAUAG	24	11	34	AUUACCACCUCGUUUUACGUAAAA	24	205	228	UGUGUGUAUGAUAGGUGAGACCAGAUAUUAAUAGCGUAGUAUAUGUUUAUAGGUAACCAUUAUAUGAAUUGACUAUUAAAUUAACUAUAGGUGAGUUGGAGCUAAUGGUUGGCUAUACUAUUAAACUUGCUCUUAGACUCUUAAGUAGUUGUCAUUAAUUAUGUACAUGAUUUUCUUGUGAAGAUACUAAAUUAAUCACAUGUUAUUACCACCUCGUUUUACGUAAAACACUUAAUCU	238	Fail	23/24 nt miRNA;23/24 nt miRNA star;More than 5 mismatches	7	0	6	137	175	1	81.71
miRDP2_mature_327	CAUUUCUCACAUUCAUAUUGAUUU	24	11	34	AUUAAUAUGAAUGUGGAAAAUGUU	24	74	97	GUCAUUCUAACAUUUCUCACAUUCAUAUUGAUUUAAUGAAUCUAGAUAGAUAUAUAUGUCUAGAUUCAUUAACAUUAAUAUGAAUGUGGAAAAUGUUAGAAUGAUUU	107	Fail	23/24 nt miRNA;23/24 nt miRNA star;Precision less than 75%	1	0	8	228	2086	5	11.31
miRDP2_mature_328	UGACGGGCCGAGAAUGGAACC	21	11	31	UUCCAUUCUCGAUCCGUCACA	21	56	76	UAGUCACCUGUGACGGGCCGAGAAUGGAACCCGUCAAAGGGACACCUCUGACGGGUUCCAUUCUCGAUCCGUCACAGGUGACUAGA	86	Fail	Precision less than 75%	1	0	132	14	592	5	24.66
miRDP2_mature_329	CCUUGAUGUACCGGUACCUCA	21	11	31	AGGUACCGAUACCUCGAGAUA	21	86	106	AAAAAAAGUACCUUGAUGUACCGGUACCUCACGGUACGUAUCAAAUUGUGUAAGAUCCAACGAUCAAAAACGAUUUGGUACCGUGAGGUACCGAUACCUCGAGAUACUUUUUGUUG	116	Fail	No mature or star reads detected	2	0	0	51	131	5	38.93
miRDP2_mature_330	UUUUCUCAAAUGUUUGACCAUUCA	24	11	34	AAUGGUCAAACAUGUAAGAAAAAA	24	157	180	GCCGUUAACUUUUUCUCAAAUGUUUGACCAUUCAUUUGAUUCAAAAAAUUUACAUAAUUAUAAUUUAUUUUAUUAUGAGUUAUUUUAUCAUUUAUAGUACUUUAAAUGUGAUUUAUAUCUUAUAUAUAUAUUUAUAUAAAAUUUUUGAAUAAGACGAAUGGUCAAACAUGUAAGAAAAAAAUCAAUGGUG	190	Fail	23/24 nt miRNA;23/24 nt miRNA star;Precision less than 75%	3	0	1	339	3316	5	10.25
miRDP2_mature_333	AUGAAUGGUCAAAUAUGUGAGAAA	24	147	170	UCUCACAUGUUUGACUAUUCGUCU	24	11	34	GUUGACUUUUUCUCACAUGUUUGACUAUUCGUCUUAUUCAAAAAAUUUACGUAAUUAUAGUUUAUUUUGUUAUGAGUUGUUUUAUCACUCAUAGUACUUUAAGUGUGAUUUAUAUCUUAUACAUUUGUAUAAAAUUUUUGAAUAAGAUGAAUGGUCAAAUAUGUGAGAAAAAGUUAACAG	180	Fail	23/24 nt miRNA;23/24 nt miRNA star;Precision less than 75%	0	0	210	47	1596	5	16.1
miRDP2_mature_334	AAAGCUAGAACGGCAAGCAAUUUG	24	209	232	AAUUACUUGUCGUUCUAGCUUUGC	24	11	34	CUCCAUUUCAAAUUACUUGUCGUUCUAGCUUUGCCACUAGUCAAACAUUUCUAUUUUUCACCAUCCAUUUUUGGAAAUUCGUGUAGGUUAACAUGCAAUAUAUAUUAUGGAAGUAUUUCUCAUGGUGAAUCUAAAAACAUAAACCUUAUGAUGUUAAACUAUAUGAAUUUCUACAAGUUGAUGUUCAUAUAAACAUUUGAUUUAGGACAAAGCUAGAACGGCAAGCAAUUUGAAAUGAGGGG	242	Pass	23/24 nt miRNA;23/24 nt miRNA star	1	0	6	32	47	2	80.74
miRDP2_mature_335	UCCUAUAUGAACACUGUUGCCAGC	24	146	169	UGGCAGCACUGUUUAUAUAGAAAU	24	11	34	AGGAAAUUGCUGGCAGCACUGUUUAUAUAGAAAUUUCUGUAAAAUAAUUGCUCCUGAGCUUGUGUUUGUCAUAAAUGUUAGUUGUUACUGUAGAUGUUUCUUUCCUUAAAAGUUUCCCUAAACAUUCUUGCUUGUUUACAGGAAUUCCUAUAUGAACACUGUUGCCAGCAAUUUGCUUU	179	Pass	23/24 nt miRNA;23/24 nt miRNA star	2	0	72	10	103	2	79.42
miRDP2_mature_336	UAUCAAACAUUUUUACCUUUACCA	24	70	93	AUGAAUGUGGACAAUGUUAGAAAG	24	11	34	UAACAUCUAAAUGAAUGUGGACAAUGUUAGAAAGUCUUAUAUUAUAAAACGGAGAAAGUAAUAUUCUCUUAUCAAACAUUUUUACCUUUACCAAGAUUCAUUG	103	Fail	23/24 nt miRNA;23/24 nt miRNA star;No mature or star reads detected	4	0	0	467	838	5	55.73
miRDP2_mature_337	UUGCUUGUAGUAUUUGAUCACUCG	24	11	34	AGUGGUCAAACAAUACAAGCAAAA	24	152	175	UUUUGAGUUUUUGCUUGUAGUAUUUGAUCACUCGUCUUAUUUAAAAAAAUUUAUGCAAAUAUAAAAAACGAAAAGUUACGCGUAAAGUACUUUGAAUAAUAAAGUAAGUAAAAAAAGAAAAUAAUAAUUCUAAAAGUUUUUGAAUAGGACGAGUGGUCAAACAAUACAAGCAAAAGCUCAAAAUC	185	Fail	23/24 nt miRNA;23/24 nt miRNA star;No mature or star reads detected	3	0	0	103	164	5	62.8
miRDP2_mature_338	AAUAUAUCUGUUGUUUCUCUCAAA	24	11	34	UGAAGGAAAUGACUGAUAUAUUUCA	25	108	132	GUUAACAAUGAAUAUAUCUGUUGUUUCUCUCAAAUCUAACAUGGUAUCGGAUCCAUAGGUGUAGCCAUAUCAAUCUUAAAGCUAUGGCUCUGAUAUCAUGUUGGUUUUGAAGGAAAUGACUGAUAUAUUUCAUUGUAGGCCA	142	Fail	23/24 nt miRNA;Star length not met;Precision less than 75%	2	0	9334	58	15370	5	61.11
miRDP2_mature_339	UUCGCGAAAUCCAGUUUUC	19	11	29	AAAUUUUUGGAUGUGAUGUGAUGU	24	167	190	CGAUUUGAAUUUCGCGAAAUCCAGUUUUCUUGAACCGGGUUGAAAACCAGAUCAUUCCGUUUUUCGAUCAAGUUAAACUUUGGCUGUGUUUAGUUUCUGAAAUUGGGAAGAAAUUUAAGAAAAAUUGAUAGUUUGAAAAAAAAGUUGAAAAUUUAUGUGAGUAGGAAAAUUUUUGGAUGUGAUGUGAUGUAAUGGAAAGU	200	Fail	Mature miRNA length not met;23/24 nt miRNA star;More than 5 mismatches;No mature or star reads detected	8	0	0	142	204	5	69.61
miRDP2_mature_340	UAGCAUCGUAUUAUCUACAUGUGU	24	168	191	ACAUGUAGAUGAGGUGAUGUUACA	24	11	34	AAAAAAUCACACAUGUAGAUGAGGUGAUGUUACACACUUUGUUUAUCAUAUAUAAAAAUAACAUUUUUUUUGGACAAAUCAUCAAGACAUUUUUCUUGUUCAAACUUUAUUAUUUUUAUAUCUCACAAACGAAGACAAGUUUAGACAAGAUUUUAUAUAUGGUUGUGUAGCAUCGUAUUAUCUACAUGUGUGGUUUUUAAU	201	Fail	23/24 nt miRNA;23/24 nt miRNA star;No mature or star reads detected	2	0	3	18	30	5	70
miRDP2_mature_342	AUGAGUCUUGAAUUACAUGUUUU	23	162	184	AACAGUGCAAGUAAAAAGUCAAAA	24	11	34	CGAAUGGUCAAACAGUGCAAGUAAAAAGUCAAAAUCCCUUAUAUCAUGGGAUGGAGGAAAUAACUUUUAGUAUGGGUCAGUUUGCGUUUUAAUGAUGUUGUAAAUUACUUGUAUAUCCUUCCUUUUUUUUUUCUUAAAGAGAAGGAAAAAUUUUAUGCCUCAUGAGUCUUGAAUUACAUGUUUUUCUUAAGAUA	194	Fail	23/24 nt miRNA;23/24 nt miRNA star;More than 5 mismatches;asymmetric bulge greater than 3	7	1	2	494	530	1	93.58
miRDP2_mature_343	GACACGUUCUAGUAUGGUGAAUCU	24	11	34	AUUUAUUGUAUUAGGAUGUGUCAC	24	53	76	UAUAAGAUGUGACACGUUCUAGUAUGGUGAAUCUGGAUACUUUUUUGUUUAGAUUUAUUGUAUUAGGAUGUGUCACAUCCGGUACG	86	Fail	23/24 nt miRNA;23/24 nt miRNA star;No mature or star reads detected	0	0	0	139	211	5	65.88
miRDP2_mature_345	UUCAAAUGUGUGUCCGUAUAUCCG	24	236	259	AAUAUUUGGACACAUGUAUAGAGU	24	11	34	UAUCAUAUCAAAUAUUUGGACACAUGUAUAGAGUAUUAAAUAUAGAAAAAAACUAAUUACACAAAUUACGUGUAAAUUACGAGACGAAUAUUUUAAGCCUAAUUGCAUCAUCAUUUGAUAAUGUGGUGCUACCAUAAACAUUUGCUAAUGACGGAUUAAUUAUGCUUAAAAAAAUAAUCUCGCAGUUUUCAGGUGAAAUCUAUAAUUUGUUUCGUUAUUAGACUACGUUUAAUACUUCAAAUGUGUGUCCGUAUAUCCGAUGUGAUACG	269	Fail	23/24 nt miRNA;23/24 nt miRNA star;Precision less than 75%	5	0	31	202	982	5	23.73
miRDP2_mature_346	ACCAAUGUUUAACUAUUUGUUU	22	11	32	AUGAAUGGUCAAACGUUGGACA	22	147	168	UGACUUUUCGACCAAUGUUUAACUAUUUGUUUUAUUUAAAAUUUUUUAUGCAAAUAUAAAAAUAUUUAUGUCAUGUUUAAAGAACAUUUGAUGACGAAUCAAGUCAUAAUAAAAUAAAUGAUAAUUACGUAAAUUUUUUAAAUAAGAUGAAUGGUCAAACGUUGGACAAAAAGUCAAC	178	Fail	No mature or star reads detected	1	0	0	4155	5838	5	71.17
miRDP2_mature_347	GUUGACUUUUUUAAACAUGUUUGA	24	11	34	AAACAUAUUUAAAAAAGCCAACGG	24	168	191	GUUUGACGCCGUUGACUUUUUUAAACAUGUUUGACCGUUCGUCUUAUUCAAAAAAUUUAAGUAAUUAUUAAUUCUUUUCCUAUCAUUUGAUUCAUUGUUAAAUAUAAUUUUAUAUAUACAUAUAGUUUUACAUAUUUUACAAGAGUUUUUGAAUAAGACGAACGAUCAAACAUAUUUAAAAAAGCCAACGGCGUCAAACAU	201	Fail	23/24 nt miRNA;23/24 nt miRNA star;Precision less than 75%	2	0	409	157	4671	5	12.12
miRDP2_mature_348	ACCUCGACAUCCAUAUCCCACUAG	24	11	34	AGUGGGAUACUGAUGUCGAGGUCG	24	87	110	CGGGAUCUCGACCUCGACAUCCAUAUCCCACUAGAACUUGCUACCGUUGCCACUAUCUUAUGGUAGUGACAUUGAUAGCAAGUUCGAGUGGGAUACUGAUGUCGAGGUCGAGUUCUCGGC	120	Fail	23/24 nt miRNA;23/24 nt miRNA star;No mature or star reads detected	2	0	0	1551	2700	5	57.44
miRDP2_mature_350	AUUUCUAGAAAUUGAUGGCCAAAG	24	123	146	UUGACCAUCAAAUUUCUAGAAAUUC	25	11	35	AUUUCUAUCUUUGACCAUCAAAUUUCUAGAAAUUCGUAUAGUUUAGCAUGUGAAUUAUAUAUUAGAAAGUAUUUCUCAUGAUGAAUCUAAAAAUAGAAAUCCUAUGAUAUUAUACUAUAUGAAUUUCUAGAAAUUGAUGGCCAAAGAUAUAAAUGU	156	Fail	23/24 nt miRNA;Star length not met;No mature or star reads detected	1	0	95	0	102	5	93.14
miRDP2_mature_351	CUUUCUAGCAUUACCCAUAUUCAU	24	11	34	AAAUAUGGACAAUGCUAGAAAGUC	24	101	124	GGUUAUAAGACUUUCUAGCAUUACCCAUAUUCAUAUAGAUGUUAAUGAAUCUAGACAUAUCCGUUUCAGGUUAUAAGACUUCCGUCAUUAACAUCUAUAUAAAUAUGGACAAUGCUAGAAAGUCUUAUAACCUG	134	Fail	23/24 nt miRNA;23/24 nt miRNA star;Precision less than 75%	3	0	1	458	2556	5	17.96
miRDP2_mature_352	UUCUAGCAUUUUCCACAUUUAUAU	24	11	34	AUAAAUGUGGAAAAUGCUAAAAUG	24	87	110	AUGUAAGUCAUUCUAGCAUUUUCCACAUUUAUAUUGGUGUUAAUGAAUCUAGACAUACAUAUCUAUCUAGAUUAAUUAACAUUAACAUAAAUGUGGAAAAUGCUAAAAUGACUUACAUUG	120	Fail	23/24 nt miRNA;23/24 nt miRNA star;Precision less than 75%	1	0	2	548	1119	5	49.15
miRDP2_mature_353	UAAUGUCUUCAUUAGCACAAA	21	11	31	UAUGAUAAUGGAGACACUAAA	21	67	87	ACUACAUGUUUAAUGUCUUCAUUAGCACAAAACUACAGGUUUUAGCAUUAUUAAAACCUAUAGUUUUAUGAUAAUGGAGACACUAAAUCUAUAGUUU	97	Fail	No mature or star reads detected	3	0	0	743	751	5	98.93
miRDP2_mature_355	UCCGUAUCCUAAUAUGAUAUUUUA	24	11	34	AAAUAUUAAAAUUCCUUAUAUUACGGGACGGAGG	34	190	223	UUGUACUCCCUCCGUAUCCUAAUAUGAUAUUUUAUUUGCACUAUUUGACCACUUGUCUUAUUAAAAAAAAUUGUGCAAAUAUAAAAAAUGAGAAGUUGUGCUUAAAAUACUUUGGAUAAUAAAGCAAGUCAAAAAAAAUAAUAAUUCUAAAUUUUUUUGAAUAAGACGAAUAGCCAAACAGUGCAAGUAAAAUAUUAAAAUUCCUUAUAUUACGGGACGGAGGGAGUAGCUAG	233	Fail	23/24 nt miRNA;Star length not met;More than 5 mismatches;asymmetric bulge greater than 3;No mature or star reads detected	11	1	0	47	216	5	21.76
miRDP2_mature_357	GCCUUUGGGAGGAACUCUUCCAGU	24	49	72	UGGGGAUUUCCUGCCGGAGGAAG	23	11	33	ACCCUCAGAUUGGGGAUUUCCUGCCGGAGGAAGCUUUUUGGAGGAGCUGCCUUUGGGAGGAACUCUUCCAGUUCUGAGGGUU	82	Pass	23/24 nt miRNA;23/24 nt miRNA star	3	0	15	1	20	1	80
miRDP2_mature_359	GGUUUGUUUAUUUUGGGACGGAGG	24	70	93	UCCGUCCCAAAAUAAAAAAAAACUA	25	11	35	ACAUACUCCCUCCGUCCCAAAAUAAAAAAAAACUAGGAUAGGAUGGAGGUUAUGUCCCAUCCAAUCCUAGGUUUGUUUAUUUUGGGACGGAGGGAGUAAGGUA	103	Fail	23/24 nt miRNA;Star length not met;No mature or star reads detected	3	0	809	0	2310	5	35.02
miRDP2_mature_361	UCAUCAAAAUAUAAUCAUGUGAGAU	25	11	35	CGUAGAUCAGAUGAGUAGUUUAAGAGAAA	29	83	111	UUGUGAUUUUUCAUCAAAAUAUAAUCAUGUGAGAUCUUGUUGUAAAGAUUUAAUUGUUACGAACACAAUGGUAUAAUCGGAUCGUAGAUCAGAUGAGUAGUUUAAGAGAAAAUUUCAUAAG	121	Fail	Mature miRNA length not met;Star length not met;More than 5 mismatches;asymmetric bulge greater than 3;Precision less than 75%	11	1	53	233	629	5	45.47
miRDP2_mature_362	UUCUAGCAUUGCCUACAUUCUUAU	24	11	34	AUGAAUGUGGGCAAUGCUAGAAUG	24	61	84	UUAUAAGACUUUCUAGCAUUGCCUACAUUCUUAUAUAUGUUAAUGAAUUUAGACAUAUAUAUGAAUGUGGGCAAUGCUAGAAUGUAGGACUGUC	94	Fail	23/24 nt miRNA;23/24 nt miRNA star;No mature or star reads detected	1	0	0	678	1806	5	37.54
miRDP2_mature_363	UGGUGUGGACGUUGCCGUAUGGCUGC	26	11	36	AGCCUACUCCAACGGACCACCACU	24	243	266	GGCAUUAAGGUGGUGUGGACGUUGCCGUAUGGCUGCGGGCCUGGGUUGGCAGUGCCAUAGAUGGCCCGCCCGUUCCAAGUUGCGUAGUUGGGCCGGCGGGGCUUGAGCGAAAGCUCUGGCCUCACGUUUCCCUAGAGUGGCAGGCAUUGCGUGAGGCUGGCUUCACAGAGCAGCGAAUACUGUCCGCUUCCAACGGUGGAAGGAUAACGGGCCGCCGCACUGCUGGCCCGCUUGGGUCUCGCAGCCUACUCCAACGGACCACCACUUUUUUUAUUA	276	Fail	Mature miRNA length not met;23/24 nt miRNA star;More than 5 mismatches;Precision less than 75%	6	0	193	2230	8345	5	29.04
miRDP2_mature_364	AACGAUGUGAUGGAAAAAUUAGAA	24	133	156	CCCAAUUACCAUCCCACUCCCAAA	24	11	34	ACAAUGACUUCCCAAUUACCAUCCCACUCCCAAAUUUCCCCCACCGAACCCUCAUCUAAUUUUUAGUCAAAUCUUAUUUCAAUUAUGGGUGUAUUUAGUUCACGCCAAAAUUGAAAGUUUGGUUGAAAUUGGAACGAUGUGAUGGAAAAAUUAGAAGUUUGUAUGU	166	Fail	23/24 nt miRNA;23/24 nt miRNA star;More than 5 mismatches;No mature or star reads detected	7	0	198	0	2782	5	7.12
miRDP2_mature_365	UGACUAGGACCUUCGGAUGUUUC	23	11	33	AACAACCGAGUCCUUUACUAAAGA	24	54	77	CAAUCACAUCUGACUAGGACCUUCGGAUGUUUCCUUAGUAUACAAGCUAACAUAACAACCGAGUCCUUUACUAAAGAUAUUUUAUCU	87	Fail	23/24 nt miRNA;23/24 nt miRNA star;More than 5 mismatches;No mature or star reads detected	8	0	0	103	110	5	93.64
miRDP2_mature_366	GAUUGCAAGACACAGGAAAAACA	23	11	33	AAUUUCCUAUAGAAUUUGAAUCCU	24	232	255	UAAAACAGAGGAUUGCAAGACACAGGAAAAACACAGGAAUAGUCGUUUGAUUGGAGCGUAGGAAAAACGUAGGAAUCGGAUGAGAGAGAUAGACUCAGAGGGAAUUUUCCAAGAGGUUAGAGCUCUUACUAUAUUUCCUCCAAAAUCCACAUACAAUGUGCCAUUCCAUAGGAAUUUCAUAUAUAGGAUUUGGAAAACUUCAAUCCUUUAAAUCAAAUGGCCAAGUAGAAAAAUUUCCUAUAGAAUUUGAAUCCUAUGAAAUUUU	265	Fail	23/24 nt miRNA;23/24 nt miRNA star;More than 5 mismatches;No mature or star reads detected	7	0	0	473	685	5	69.05
miRDP2_mature_367	GCUCACUCUCUAUCUGUCAGC	21	78	98	UGACAGAAGAGAGUGAGCAC	20	11	30	UUUGGAGGUCUGACAGAAGAGAGUGAGCACACACGGUGCUUUCUUAGCAUGCAAGAGCCAUGCUGGGAGCUGUGCGUGCUCACUCUCUAUCUGUCAGCCGUUCACCAU	108	Pass	NA	1	0	12	7488	7502	5	99.99
miRDP2_mature_368	UGAUCUUGGAUGCAAUCUAGG	21	109	129	UAGAUUGCUUUCAAGGUCAUU	21	11	31	ACCAAUAUCCUAGAUUGCUUUCAAGGUCAUUUCUUUAUGGAAGCCCAUUCCCAUAAAUUCAGUAUCCAAAGAUGGUUGUUGUAUCUAAAUAGGGGUUCCAUAACGAAAUGAUCUUGGAUGCAAUCUAGGAGUUUGCUGA	139	Fail	No mature or star reads detected	1	0	0	448	1060	5	42.26
miRDP2_mature_369	AAAAUUAGGAAGGUGUAUUAACAU	24	11	34	AUUAAUACAUAUUCUUAAAUUUUU	24	210	233	AAAUUUGAAAAAAAUUAGGAAGGUGUAUUAACAUGUAAUAUAACACUCCACAAACAUACAAGUUCAAAUUCAACUUCUACAUUUCGUAACGAAAAAAACAAAUUGAACCGCAGCUAGUUAACGUAUAUUCAGAGUCAAAUUUGUUUUUUUCGUUGCGAGAUAUAGAAGUUGAAUUUUUACUUGCAUAUUUGUGGAGUGAUAUAUCACAUAUUAAUACAUAUUCUUAAAUUUUUUCAAAUUUUU	243	Fail	23/24 nt miRNA;23/24 nt miRNA star;No mature or star reads detected	3	0	248	0	411	5	60.34
miRDP2_mature_370	AAUGCUAUGGACACUAGAUGA	21	23	43	GUUUAUAUGGCAAUGU	16	3	18	UCGUUUAUAUGGCAAUGUAAUUAAUGCUAUGGACACUAGAUGAUAUGGAGGGU	53	Fail	Star length not met;More than 5 mismatches;asymmetric bulge greater than 3;No mature or star reads detected	6	1	9	0	45	5	20
miRDP2_mature_371	CGAUCCAUUUAUCCACUAA	19	11	29	AAAAUAUAAAUGGAUCAAACGGAU	24	74	97	UGGUUAGGGUCGAUCCAUUUAUCCACUAAAACUAUCCAUAAAUUUGUCCUGACGAAUUUUUAGGCUCAUUCCAAAAAUAUAAAUGGAUCAAACGGAUCAAAUCAUUA	107	Fail	Mature miRNA length not met;23/24 nt miRNA star;More than 5 mismatches;No mature or star reads detected	9	0	0	124	131	5	94.66
miRDP2_mature_372	CCUGUACUAGGUUUGUUUAUUUUG	24	51	74	AAAUAAACAAAGCUAGUACGGGGA	24	11	34	CUCUGUCCCAAAAUAAACAAAGCUAGUACGGGGAUGUGGCACUUCCUAGUCCUGUACUAGGUUUGUUUAUUUUGGGACGGAGGG	84	Pass	23/24 nt miRNA;23/24 nt miRNA star	1	0	1	697	907	1	76.96
miRDP2_mature_374	CGAGAUACUUUUUGUUAGAUCAGAGCA	27	60	86	UUAGAUCCAACGAUCGGAAAUGAU	24	11	34	AUGGGUAUUGUUAGAUCCAACGAUCGGAAAUGAUUUGAUACCAUGUGGUAUCAUUACCUCGAGAUACUUUUUGUUAGAUCAGAGCAAAUAUCUAUA	96	Fail	Mature miRNA length not met;23/24 nt miRNA star;More than 5 mismatches;No mature or star reads detected	10	0	0	241	359	5	67.13
miRDP2_mature_375	AUAGUUGUUUUGGGAGUAUAU	21	47	67	AAUACCCGAUGUGACACGCUAAAA	24	11	34	CACCCUAUAUAAUACCCGAUGUGACACGCUAAAACUUUACAACUCAAUAGUUGUUUUGGGAGUAUAUGUAGAUGUGA	77	Fail	23/24 nt miRNA star;More than 5 mismatches;No mature or star reads detected	6	0	0	248	312	5	79.49
miRDP2_mature_376	UUGUUUGUAAUUUUUAUCAUUUG	23	11	33	AAUGGUCAAACGUUACAAGAAAAA	24	153	176	CUUUAAGUUUUUGUUUGUAAUUUUUAUCAUUUGUCUUAUUCUAAAAAAUAUGAAAUUAUUAUUUAUUUUGUUUAUGAUUUGCUUUAUUAUCUAAAGUACUUUAAGUAUGACUUAUCAUUUUUUAUAUUUACAUAAAUUUUUCAAAUAAGACGAAUGGUCAAACGUUACAAGAAAAAUGUUAAAGCA	186	Fail	23/24 nt miRNA;23/24 nt miRNA star;No mature or star reads detected	2	0	0	183	639	5	28.64
miRDP2_mature_377	UUUUUAACACAUGUUUGACCGUUCG	25	11	35	AACGGUCAAAAAUAUUUAAAAAAA	24	155	178	CACCGUUGACUUUUUAACACAUGUUUGACCGUUCGUCUUAUUCAAAAACUUUUGUGAAAUAUGUAAAACUAUAUGUAUACAUAUAAGCAUAUUUAACAAUGAAUCAAAUGAUAGAAAAAUAAUUAAUAAUUACUUAAAUUUUUUGAAUAAGACAAACGGUCAAAAAUAUUUAAAAAAAUCAACGAUGU	188	Fail	Mature miRNA length not met;23/24 nt miRNA star;More than 5 mismatches;Precision less than 75%	6	0	98	122	2646	5	8.31
miRDP2_mature_378	GAGACAUCAUAGUACUACGAAUCU	24	11	34	AUUCGUAGUACUAGGAUAUGUCAC	24	57	80	AGAUAAAUGCGAGACAUCAUAGUACUACGAAUCUAAAGAGAUGGAGUGUGUACCAGAUUCGUAGUACUAGGAUAUGUCACAUCCAACCUA	90	Fail	23/24 nt miRNA;23/24 nt miRNA star;Precision less than 75%	3	0	4	266	706	5	38.24
miRDP2_mature_379	GUGGUGUGGACGUUGCCGUAU	21	11	31	ACUCCAACGGACCACCACUU	20	249	268	GGGCAUUAAGGUGGUGUGGACGUUGCCGUAUGGCUGCGGGCCUGGGUUGGCAGUGCCAUAGAUGGCCCGCCCGUUCCAAGUUGCGUAGUUGGGCCGGCGGGGCUUGAGCGAAAGCUCUGGCCUCACGUUUCCCUAGAGUGGCAGGCAUUGCGUGAGGCUGGCUUCACAGAGCAGCGAAUACUGUCCGCUUCCAACGGUGGAAGGAUAACGGGCCGCCGCACUGCUGGCCCGCUUGGGUCUCGCAGCCUACUCCAACGGACCACCACUUUUUUUAUUAU	278	Fail	Precision less than 75%	5	0	54	1651	8351	5	20.42
miRDP2_mature_381	UCUAACAUUGCUCACAUACAUAUA	24	11	34	AAUAAAUGUGGGCAAUGCUAGAAA	24	85	108	UGCAAGACUUUCUAACAUUGCUCACAUACAUAUAGAUGUUGAUGAAUCUAAACACAUACAUAUGUUUAGAUUCAUUAACAUCUAAAUAAAUGUGGGCAAUGCUAGAAAGUCUUACAUU	118	Fail	23/24 nt miRNA;23/24 nt miRNA star;No mature or star reads detected	4	0	0	1242	3045	5	40.79
miRDP2_mature_382	UGAUAUAGAGCUUUAAUAUCUUUAACUGU	29	196	224	AGUUAAAAGUUUGUGUGUAGGAAAA	25	11	35	GUGACGGAAUAGUUAAAAGUUUGUGUGUAGGAAAAUUUUGAUGUGAUCGAAAAGUUGGAAGUUUUAAAAAAAAAACUUUAGAACUAAACACGGCGAAAAAUAUUCUCGACUCGUUUGGUCGGUCAUGUAAGAGAAGGAAGGUACUCCAUAUACUACUCUCUUCAUGUCGAUAAUACUUAUCGUUUUACAUAAAUUUGAUAUAGAGCUUUAAUAUCUUUAACUGUGAAUAAUUUC	234	Fail	Mature miRNA length not met;Star length not met;More than 5 mismatches;asymmetric bulge greater than 3;No mature or star reads detected	10	1	0	154	250	5	61.6
miRDP2_mature_385	UUCUACCAUUUUCCACAUUCAUAU	24	11	34	AUGAAUGUGGAAAAUAUUAGAAUG	24	114	137	AUACAAGUCAUUCUACCAUUUUCCACAUUCAUAUUAAUGUUAAUGAAUCUAAAUAGAUAUUUUUUUAACAUUAAUCUAAAUAGAUAUAUAUGUCUAGAUUCAUUAACAUUAAUAUGAAUGUGGAAAAUAUUAGAAUGACUUACAUUG	147	Fail	23/24 nt miRNA;23/24 nt miRNA star;No mature or star reads detected	2	0	0	466	1415	5	32.93
miRDP2_mature_387	AAAGUCAAUUGCGUUAUACAUUAA	24	190	213	AAUGUAUGACGCUGUUGACUUUUA	24	11	34	UCCAUAUUUUAAUGUAUGACGCUGUUGACUUUUAUAGACGUUUGACUAUUCGUUUUAUUAAAAAAUGUAAUUAUGUUUAUUUUAUUUUAUUGUGACUUGAUUUAUCAUCGAAUGUUCUUUAAGCAUGAUAUAAAUAUUUUUAUAUUUAUAAAAAAAAUUGAAUAAUACAAAUGGUAAAACGUUCUUAAAAAAGUCAAUUGCGUUAUACAUUAAAUUACGGAGG	223	Fail	23/24 nt miRNA;23/24 nt miRNA star;No mature or star reads detected	1	0	0	2501	2664	5	93.88
miRDP2_mature_388	UUCUAGCAUUGUCCACAUUCAUGU	24	11	34	AUGAAUGUGGACAAUGCUAGAAUG	24	85	108	AUGUAAGACUUUCUAGCAUUGUCCACAUUCAUGUAGAUGUUAAUGAAUCUAGACACAUAUAUGUUUGGAUUUAUUAAUAUCUAUAUGAAUGUGGACAAUGCUAGAAUGACUUACAUUA	118	Fail	23/24 nt miRNA;23/24 nt miRNA star;Precision less than 75%	0	0	24	238	1351	5	19.39
miRDP2_mature_389	AUAAUCUGAUAAGCUGCUCUAGAG	24	116	139	GUUUGAUUCAGCUUAGGAUUAUUA	24	11	34	UUAAGGCCCUGUUUGAUUCAGCUUAGGAUUAUUAUAAUCUAGCUUAUUAGGAGUAAGCUGAAACAAACAAGUAGAUUAUUAUAGUAGAUUAUUAUAAUCUAUAAGCUAGAUUAUUAUAAUCUGAUAAGCUGCUCUAGAGGAGCUUUUUU	149	Fail	23/24 nt miRNA;23/24 nt miRNA star;Precision less than 75%	5	0	144	98	413	5	58.6
miRDP2_mature_390	UUGACCAUCAAAUUUCUAGAAAUUC	25	11	35	AUUUCUAGAAAUUGAUGGCCAAAG	24	123	146	AUUUCUAUCUUUGACCAUCAAAUUUCUAGAAAUUCGUAUAGUUUAGCAUGUGAAUUAUAUAUUAGAAAGUAUUUCUCAUGAUGAAUCUAAAAAUAGAAAUCCUAUGAUAUUAUACUAUAUGAAUUUCUAGAAAUUGAUGGCCAAAGAUAUAAAUGU	156	Fail	Mature miRNA length not met;23/24 nt miRNA star;No mature or star reads detected	2	0	0	95	102	5	93.14
miRDP2_mature_391	AUUGGUUGCAUGCUUGUAUUCACU	24	38	61	AGAAUCUAAGGAGUCAUCUAAAUA	24	11	34	AUGUUUGAUUAGAAUCUAAGGAGUCAUCUAAAUACUCAUUGGUUGCAUGCUUGUAUUCACUCAUUGAUUUU	71	Fail	23/24 nt miRNA;23/24 nt miRNA star;More than 5 mismatches;No mature or star reads detected	6	0	107	0	134	5	79.85
miRDP2_mature_393	CUCGUCCUAGGUGAAACAGCC	21	82	102	UUGUUUCAUCUAGUAUGAGGA	21	11	31	GACGACGUUGUUGUUUCAUCUAGUAUGAGGACGUGGCAUCAUAUUAAUUUCGUGCGAUGGCUGGUAAUAGGAUGCCAUGUCCUCGUCCUAGGUGAAACAGCCACAUCAUCUC	112	Pass	NA	1	0	81	4397	5506	3	79.62
miRDP2_mature_394	ACAGUCAAACGUUGGACACGGAUA	24	152	175	UUCAUCUCCAACGUUUGACCGUUC	24	11	34	UUUUACACUGUUCAUCUCCAACGUUUGACCGUUCGUCUUAUUUGAAAAUAUUUUGUGAUUAGUAUUUUUUUGUCAUUAGAUGAUAAAAUAUAAAUAAUACUUUAUACGUAACUAUUUUUUUAACUUUUUAUAAAUUUUUUAAAUAAAACGGACAGUCAAACGUUGGACACGGAUAUCCACGACUG	185	Fail	23/24 nt miRNA;23/24 nt miRNA star;Precision less than 75%	4	0	492	1	1315	5	37.49
miRDP2_mature_395	AGCGCCCAAGCGGUAGUUGUCUCC	24	85	108	AGGCAACUACACGUUGGGCGCUCG	24	11	34	AGUAUUUGGGAGGCAACUACACGUUGGGCGCUCGAUCCAGGGGUGGGAAAAUCGGGCGCCCACGUUUUCCCCACCCCCGGAUCGAGCGCCCAAGCGGUAGUUGUCUCCCAAAUACUUG	118	Fail	23/24 nt miRNA;23/24 nt miRNA star;Precision less than 75%	1	0	347	235	1120	5	51.96
miRDP2_mature_396	CAACGUUUGACCGUCUGUUUUAUUU	25	11	35	AUAAGACGGACAAUCAAAGUUAGA	24	139	162	UUUCUGUGCCCAACGUUUGACCGUCUGUUUUAUUUGAAAAAGUUAUGAAAAAAAUUAAAAAGACAAGUCAUGCAUAAAAUAUUAAUCAUGUUUUAUCAUCUAACAACAAUAAAAAUACGAAUUAUAAAAAAAAUUCAUAUAAGACGGACAAUCAAAGUUAGACACGGAAAUC	172	Fail	Mature miRNA length not met;23/24 nt miRNA star;Precision less than 75%	3	0	2	364	1135	5	32.25
miRDP2_mature_399	UUCUAACAUUUCUCACAUUUAUAU	24	11	34	AUAAAUGUGGAAAAUGCUAAAAUG	24	87	110	AUGUAAGUCAUUCUAACAUUUCUCACAUUUAUAUUGAUGUUAAUGAAUCUAUAUAGAUAUAUAUGUCUAGAUUCAUUAACAUCAAUAUAAAUGUGGAAAAUGCUAAAAUGACUUACAUUG	120	Fail	23/24 nt miRNA;23/24 nt miRNA star;Precision less than 75%	3	0	1	558	3254	5	17.18
miRDP2_mature_400	AAACAAUUUUCAAAUAAGACGGAC	24	112	135	CCGUCUUAUUUGAAAAAUUUAU	22	11	32	GUUUGACCGUCCGUCUUAUUUGAAAAAUUUAUGAAAAAAUUAAAAACAUUUAGUAACACAUAAAGUACUAUUCAUGUUUUAUCAUCUAAUAGCAAUAAAAAUACUAAUCAUAAACAAUUUUCAAAUAAGACGGACGGUCAAACGU	145	Fail	23/24 nt miRNA;No mature or star reads detected	3	0	248	0	929	5	26.7
miRDP2_mature_401	UUGUGUGUGUAGGAAAGUUUCGAUGU	26	11	36	AUCAAACUUUCCACGCACGCAAAC	24	129	152	AGUUGGAAGUUUGUGUGUGUAGGAAAGUUUCGAUGUGAUGGAAAAGUUGGAAGUUUGAAGAAAAAGUUUGGAACUAAACUCGGCCUUAGAUUCCAACUUUUUUUUUAAAAUUCUAACUUUUCCGUCACAUCAAACUUUCCACGCACGCAAACUUCCAACUUA	162	Fail	Mature miRNA length not met;23/24 nt miRNA star;Precision less than 75%	2	0	76	124	3896	5	5.13
miRDP2_mature_402	UUUCGACCGACGUUUGACCAUUCG	24	11	34	AAUGGUCAAACGUUGAAUAAAAAG	24	153	176	GCCAUUGGCUUUUCGACCGACGUUUGACCAUUCGUUUUAUUUAAAAAUUUUAUACAAAUAUGAAAAUAUUUAUGACAUUCUUAAAGAACAUUUGAUGAUAAAUCAAGUCACAAUAAAAUAAAUGAUAAUUACAUAAUUUUUUUAAUAAGACGAAUGGUCAAACGUUGAAUAAAAAGUCAACGGUGU	186	Fail	23/24 nt miRNA;23/24 nt miRNA star;Precision less than 75%	4	0	2	278	952	5	29.41
miRDP2_mature_403	AUUGAUUAGUGAAGCAGUCCGACG	24	11	34	UCGUCUCUUUCUAAUAAUUG	20	40	59	GCGCUAUUGAAUUGAUUAGUGAAGCAGUCCGACGCGCCGUCGUCUCUUUCUAAUAAUUGAAACUGUGCA	69	Fail	23/24 nt miRNA;No mature or star reads detected	5	0	677	0	821	5	82.46
miRDP2_mature_404	CUAGGAUAUGUCACAUCCAGU	21	70	90	UGGAUGUGACAUACUCUAGUA	21	11	31	AUUCUAGAACUGGAUGUGACAUACUCUAGUACAAUGAAUCUGGAUAGAGGUAUAUCCAGAUUCGUAGUACUAGGAUAUGUCACAUCCAGUACUAGAUUGA	100	Pass	NA	1	0	222	13196	14102	3	95.15
miRDP2_mature_405	GAGUAUUAAAUAUAGACAAAAAG	23	11	33	AUUAGUCUACGUUUAAUAAUUCAA	24	203	226	CACAUGCAUAGAGUAUUAAAUAUAGACAAAAAGAAAAACUAAUUACAUAGAUUGCGUGUAAAUUGCGAGACGAAUCUUUUAAACCUAAUUGCUCCAUGGUUCGACAAUGUGGUGCUACAGUAAAUAUUUACUAAUGACAGAUUAAUUAGGCUUAAUAAAUUCGUGUCGCAGUUUACAGGCGGAAUCUGUAAUUUGUUUUGUUAUUAGUCUACGUUUAAUAAUUCAAAUGUGUGUUU	236	Fail	23/24 nt miRNA;23/24 nt miRNA star;Precision less than 75%	5	0	6	154	871	5	18.37
miRDP2_mature_406	AUUAUAUGGAUAGGCUGAGAGAAA	24	11	34	UGCUCUGAAGCGAAUCCGAGUAUGAAGU	28	81	108	AGAGUUAACUAUUAUAUGGAUAGGCUGAGAGAAAGCUACAAAGAACCUUAUAGCCAACAGGUCGGCUGUAUUAUUAGCCUUGCUCUGAAGCGAAUCCGAGUAUGAAGUUUGAGCUCUU	118	Fail	23/24 nt miRNA;Star length not met;More than 5 mismatches;No mature or star reads detected	7	0	101	0	352	5	28.69
miRDP2_mature_408	UUAAGGGUUCACACGCAAAAAUAA	24	73	96	AUUUUCGUGUGCGGACCCUUAAGA	24	11	34	UCGGCCUCCCAUUUUCGUGUGCGGACCCUUAAGAGGCUCGUACACGAAAAUCGAUUUUGGCAUACGGGCCUCUUAAGGGUUCACACGCAAAAAUAAGCAGAUUUUC	106	Fail	23/24 nt miRNA;23/24 nt miRNA star;No mature or star reads detected	2	0	0	190	204	5	93.14
miRDP2_mature_409	AUGAAUGGUCAAACGUUGGACAAA	24	149	172	CGACCAAUGUUUGACCAUUCGUUU	24	11	34	GUUGACUUUUCGACCAAUGUUUGACCAUUCGUUUUAUUCAAAAUUUUUGAGCAAAUAUGAAAAUAUUUAUGUCAUGCUUAAAGAAUAAUUGAUGACGAAUCAAGUCAUAAUAAAAUAAAUGAUAAUUACAUAAAUUUGUUUUAAUAAAAUGAAUGGUCAAACGUUGGACAAAAAAUCAAUGG	182	Pass	23/24 nt miRNA;23/24 nt miRNA star	2	0	380	3	479	1	79.96
miRDP2_mature_410	UGAGGGGAAUGUUGUCUGGCUC	22	11	32	GCUACUUUUAAUUUCUCUCUCU	22	36	57	CUUUUCAUUUUGAGGGGAAUGUUGUCUGGCUCGGGGCUACUUUUAAUUUCUCUCUCUU	58	Fail	More than 5 mismatches;No mature or star reads detected	7	0	179	0	255	5	70.2
miRDP2_mature_412	GGUGGCUGUAGUUUAGUGGUGAGA	24	11	34	UGGGCUCGAAUCCCAGCAGCCAC	23	60	82	AGACACAAGUGGUGGCUGUAGUUUAGUGGUGAGAAUUCCACGUUGUGGCCGUGGAGACCUGGGCUCGAAUCCCAGCAGCCACAAAUAAAAUU	92	Fail	23/24 nt miRNA;23/24 nt miRNA star;More than 5 mismatches;Precision less than 75%	7	0	14812	9	48192	5	30.75
miRDP2_mature_413	GUGCCAUCCCACACAUCCCGA	21	11	31	AGGACGUGUGGGAUGGCACAU	21	71	91	UUGACGGCGUGUGCCAUCCCACACAUCCCGAUCAUGGCGUGUGACACAACUGGAUGUGCGUGCCACGACCAGGACGUGUGGGAUGGCACAUGUUGUCAACC	101	Pass	NA	2	0	1	19	23	1	86.96
miRDP2_mature_414	UAUUUGAGGAUGGAGGUAGUA	21	71	91	CUACCUCUAUCCCCAAAUAUA	21	11	31	UAAAAUGCUACUACCUCUAUCCCCAAAUAUAAGGGACUUUGCCUAUGUAAUUACAUAGGCAAAAUCCUUAUAUUUGAGGAUGGAGGUAGUAUCAGCUUAGG	101	Fail	No mature or star reads detected	1	0	40	0	55	5	72.73
miRDP2_mature_416	GAGAGCGUCCUUCAGUCCACUC	22	11	32	UUGGACUGAAGGGUGCUCCCU	21	167	187	AUGGAUGGAAGAGAGCGUCCUUCAGUCCACUCAUGGGCGGUGCUAGGGUCGAAUUAGCUGCCGACUCAUUCACCCACAUGCCAAGCAAGAAACGCUUGAGAUAGCGAAGCUUAGCAGAUGAGUGAAUGAAGCGGGAGGUAACGUUCCGAUCUCGCGCCGUCUUUGCUUGGACUGAAGGGUGCUCCCUCCUCCUCGAU	197	Pass	NA	2	0	6	153	165	2	95.76
miRDP2_mature_417	CGUGUCCAACGUUUGAUCGUCCGU	24	11	34	GAACAGUCAAACGUUGGACACGGA	24	172	195	CUAUGUAUUCCGUGUCCAACGUUUGAUCGUCCGUCUUAUUUGAAAAACUUAUAAAAAAUUAAAAAAAUAAGUCAUGCAUAAAGUACUAUUUAUGUUCUAUCAUCUAAUAACAAUAAAAAUAGUUUUUAGCAUCUAAUAACAAUAAAAAUAGUAAUCAUAAAAAAAUAAAACGAACAGUCAAACGUUGGACACGGAAACCUACAAC	205	Pass	23/24 nt miRNA;23/24 nt miRNA star	2	0	1	255	292	1	87.67
miRDP2_mature_418	AAUAUCAACCAUGCAUGCUUCU	22	3	24	AAGUAUGUGAUUGGUUGAAAAGAG	24	255	278	GGAAUAUCAACCAUGCAUGCUUCUGACCUGUUAAUGACACAUAUCCCUUUGCAUUUAGAUAUGGCAGAUGUAACUGCUAGAGUCUGUUGAAAAGCUAUCUAAGUCCAACAUACAUUAGUUUUAAAGCUUGUGUUUCUUCUACUCAGGUGUCCGUGCAUUGCAACAGAUCUUAAAUAGAUACUUCCUCCAUCUCAAAAUAUAGUUAUUUUUUAGGUUAUACGGGUAUUAAGAAAGUAUGUGAGAAUGAUUAGAGAAAGUAUGUGAUUGGUUGAAAAGAGAAAAUAGACA	288	Fail	23/24 nt miRNA star;More than 5 mismatches;Hairpin structure invalid	7	1
miRDP2_mature_419	GGAAUGUCGUCUGGCCUGAGA	21	11	31	UCGGACCAGGCUUCAUUCCCC	21	65	85	CUUGUUGAGAGGAAUGUCGUCUGGCCUGAGAUCGUACCACAGUGGUGGGUACACGUGGACGGUCUCGGACCAGGCUUCAUUCCCCUCAACAACUC	95	Pass	NA	3	0	1	374	414	1	90.58
miRDP2_mature_420	CGGUCGGUCGACUGCUAUAAUUCA	24	11	34	AGAAUAUAUAGUUGUGGA	18	79	96	GUCUGGUUUUCGGUCGGUCGACUGCUAUAAUUCAGGGGGUAAUUCGUAUUUUUUCCUAUAGAAUUUACUCAGAUUUUGAGAAUAUAUAGUUGUGGAAUCCAGAAAAUAAACUAA	114	Fail	23/24 nt miRNA;Star length not met;More than 5 mismatches;asymmetric bulge greater than 3;No mature or star reads detected	8	1	0	0	138	5	0
miRDP2_mature_421	AUCUGUGAUCGUUCAUAUGCAAUAU	25	262	286	AUAAAUGUGAGCAAUGGUAGAAUG	24	11	34	UAACAUCUAUAUAAAUGUGAGCAAUGGUAGAAUGCCUUCUAAUAUUAAACGGAGGGAGUAAUAUAUAUAUUUGUGCUUUGGAUCAGAUCGAUCGCAACAGAGAAGGAACAUGCAUGAAUGGAUGCACAUAUGUAUAUAUCGAUCGAAUCAUGGAAAGAGAUGGAGGCCGGCCGGCGCGUGACUGCAUUUGCAUUUGCAUAUCAUCGUCUCCAUGCAUCGAGAUCAGACUAGCUACAGGGAUGUGAUAAAGCUAGCAAUUCAAUCUGUGAUCGUUCAUAUGCAAUAUAU	288	Fail	Mature miRNA length not met;23/24 nt miRNA star;No mature or star reads detected	5	0	0	155	211	5	73.46
miRDP2_mature_422	UGAUUGGAAUUUGGCUCCAU	20	4	23	AGAUCAUGUUGCAGCUUCACU	21	25	45	GAGUGAUUGGAAUUUGGCUCCAUCAGAUCAUGUUGCAGCUUCACUCUCUCACCAC	55	Fail	No mature or star reads detected	4	0	0	142	163	5	87.12
miRDP2_mature_423	UUCUAGUAUUUUCUAUAUUCAUAU	24	11	34	AUAAAUGUGGAAAAUGCUAAAAUG	24	87	110	AUGUAAGUCAUUCUAGUAUUUUCUAUAUUCAUAUUGAUGUUAAUGAAUCUAGAUAAAUAUAUAUGUCUAGAUUCAAUAACAACAAUAUAAAUGUGGAAAAUGCUAAAAUGACUUACAUUG	120	Fail	23/24 nt miRNA;23/24 nt miRNA star;No mature or star reads detected	2	0	0	558	3127	5	17.84
miRDP2_mature_424	GGUACACUUUAAUACCAUUGGAAG	24	11	34	UUCGGUGGUAUUAAAGUGUAUCAG	24	162	185	GAAAGUUCCUGGUACACUUUAAUACCAUUGGAAGAUUGCACCAUUUAAGUUUCUUUUUUUUUGUUACUGUGGUUUUUUGCAUGAAAAAAAAGAAAGAACAGGUAAUGCUAAACAGUAAUAGAUAAGUGGAUGGGAUGGUAACCAACUAUGUUGUGUUAUCUUUCGGUGGUAUUAAAGUGUAUCAGAAGCUUUUAG	195	Fail	23/24 nt miRNA;23/24 nt miRNA star;Precision less than 75%	0	0	10	28	70	5	54.29
miRDP2_mature_425	CAAAUUGUUUUUUAUCAUUGG	21	11	31	AACGAUCGAAAAUGAUUUGGU	21	65	85	GUCACGGUAUCAAAUUGUUUUUUAUCAUUGGAUCUAGUUGGACAUGAUGGAUAUUAAUAUAUCCAACGAUCGAAAAUGAUUUGGUACCGCACGUA	95	Fail	No mature or star reads detected	2	0	0	40	98	5	40.82
miRDP2_mature_426	UAUUAACGGAAAAUUUGUUG	20	102	121	AGUAAAUUUGGUGACGUGGAAGAA	24	11	34	UUGUCAUGCAAGUAAAUUUGGUGACGUGGAAGAAAGAGAGGGAAGAAAGGAGAAACAUCGUUGCUACGCAUGACAACGGUUCAGAGUCUACUCUUAGCAUUUAUUAACGGAAAAUUUGUUGCAUGAGGGUG	131	Fail	23/24 nt miRNA star;More than 5 mismatches;No mature or star reads detected	8	0	0	310	653	5	47.47
miRDP2_mature_427	AGUUCUCUUCAAGCUCUUCAUA	22	95	116	UGAAGUGUUUGGGGGAACUCU	21	11	31	AUGCCUAUUGUGAAGUGUUUGGGGGAACUCUCGAUGUCAUCAGGCAUUUAACAUGUGAUAUUUCAAACUACGAGACACAUUUGGUAUUCCCAUGAGUUCUCUUCAAGCUCUUCAUAGGAACGGUUC	126	Fail	No mature or star reads detected	2	0	0	1790	1824	5	98.14
miRDP2_mature_428	AUUACCACCUCGUUUUAUGUGAAA	24	11	34	UCACAGAGAGACCCGGAGGUGAUGC	25	241	265	AUCACACGUUAUUACCACCUCGUUUUAUGUGAAACAUUUAAUCUUUAUCUUCAUCUUCAUCUUCAGGUGAUUCAAACACCACCUAAUUUACGAUCCAACUGGUGAUUUGUCAGGUCUAAGAAAAGGGACCCUAUGAAAUUGUGCAAUUCUCCCGGCGAAGUCACCCGGAAGACCGAAACGUCUUUCGGUGCCGAACGAUGGCAAUCACCGUGGAGUGGAACGGACGUGAGGGAGCUCGAUUCACAGAGAGACCCGGAGGUGAUGCACUGAAAAUC	275	Fail	23/24 nt miRNA;Star length not met;No mature or star reads detected	4	0	116	0	133	5	87.22
miRDP2_mature_429	UAUAUCUAUCUAUAUUCAUUA	21	11	31	AUGAAUGUGGAAAAUGAUAGAAUG	24	40	63	CCGUUUCACAUAUAUCUAUCUAUAUUCAUUAAUAUCAAUAUGAAUGUGGAAAAUGAUAGAAUGACUUACAUUG	73	Fail	23/24 nt miRNA star;More than 5 mismatches;No mature or star reads detected	6	0	0	180	1000	5	18
miRDP2_mature_430	UUUUUUCAACAUUUGACCAUUCG	23	11	33	AAUGGUCAAACGUUAGUCGAAAAG	24	154	177	ACCGUUGAUUUUUUUUCAACAUUUGACCAUUCGUCUUAUUCAAAAAAUUUAUGUGAUUAUCAUUUAUUUUAAUGUGGCUUGAUUCAUCAUCAAAUGUUUUUUUAAGCAUGACAUAAAUAUUUUCAUAUUUACACAAAAAUUUUGAAUAAAACGAAUGGUCAAACGUUAGUCGAAAAGUCAACAGCGU	187	Fail	23/24 nt miRNA;23/24 nt miRNA star;No mature or star reads detected	3	0	0	311	1236	5	25.16
miRDP2_mature_431	UGGUUCUUGUCACAAGAUC	19	50	68	UCUUGUGGCAAGAACUGAG	19	11	29	UUAGGCCCAGUCUUGUGGCAAGAACUGAGUAGUUCGUUAACUCGCUACGUGGUUCUUGUCACAAGAUCGAGCCUGUGA	78	Fail	Mature miRNA length not met;No mature or star reads detected	0	0	0	37	47	5	78.72
miRDP2_mature_433	UUUAAAUGUACGUUUGAUCAUCAU	24	11	34	GAAUGGUCAAACGUGUAAUAAAAAG	25	151	175	GCCUUUGAUUUUUAAAUGUACGUUUGAUCAUCAUCUUAUUCAAAAAAUUUUAUGUAAAUGUAUAGAUAUAAAUCAUGCUUAAAAUACUUUGAGUGAUAAAACAACUCACAACAAAAUAAAUUAUAAUUACGUAAAUUUUUUGAAUAAGACGAAUGGUCAAACGUGUAAUAAAAAGUUAACGGCGU	185	Fail	23/24 nt miRNA;Star length not met;Precision less than 75%	3	0	2	313	2151	5	14.64
miRDP2_mature_434	AGUCAAAUGUUGAAAAAAAGUCAA	24	160	183	GACUUUUCGAUUAACGUUUGACCAU	25	11	35	UGACGCCAUUGACUUUUCGAUUAACGUUUGACCAUUCGUUUUAUUCAAAACUUUUGUGCAAAUAUAAAAAUAUUUAUGUCAUGCUUAAAGAACAUUUGAUGACGAAUCAAGUUAUAAUAAAAAAAUGAUAAUUACGUAAAAUUUUUAAAUAAGACGAAUAGUCAAAUGUUGAAAAAAAGUCAACGGUGUCAUA	193	Fail	23/24 nt miRNA;Star length not met;Precision less than 75%	2	0	111	2	735	5	15.37
miRDP2_mature_435	ACAUGUAUGAAGUAUUAAA	19	11	29	AAAAACUAAUUAUACAGAUUGCGU	24	43	66	AUGUUUGGACACAUGUAUGAAGUAUUAAAUAUAGACAAAAAUAAAAACUAAUUAUACAGAUUGCGUGUAAAUUGCG	76	Fail	Mature miRNA length not met;23/24 nt miRNA star;More than 5 mismatches;No mature or star reads detected	9	0	0	235	434	5	54.15
miRDP2_mature_436	GUCUUUAUAAUUUAGGACAGA	21	11	31	UGUCAAAAAAAUCUAAUACUGAGUUUGAAUUUGGACAU	38	125	162	UAAAAAAUAUGUCUUUAUAAUUUAGGACAGAGAGAGUAUUGUUUAAUAGUUUUAAAAAUAUGCGCGCUAAAAAAGAGGGGUGAGUUGAGAAAGCUUGGAAAUGAACUUAGCAGAGUACUCCCUCUGUCAAAAAAAUCUAAUACUGAGUUUGAAUUUGGACAUAUAUAAGUUU	172	Fail	Star length not met;More than 5 mismatches;asymmetric bulge greater than 3	19	1	1	125	153	1	82.35
miRDP2_mature_437	AUCAUUUAUGGUGAAAAAAUCGAA	24	11	34	UUGUUUUUUCAAGUGAAAGAGAC	23	163	185	ACUUUAGUUUAUCAUUUAUGGUGAAAAAAUCGAAGGAGGUGCUCCAGAGGUAUCCAUGGGUCUUGAGGGUGUAGGGGGGACUUGAGUCCCCCUGCACCCACGUUGGAUCCGCCCCUGCCUCUAAUAAAAUAUCUGGCAAACAUGCACACAAAUCGCAACUCUUUGUUUUUUCAAGUGAAAGAGACAAAUGGGCAU	195	Fail	23/24 nt miRNA;23/24 nt miRNA star;No mature or star reads detected	5	0	219	0	296	5	73.99
miRDP2_mature_439	AUUGAUACGAUGUGACUGAAAAAU	24	11	34	AUGACAGCAGAAUUGUAAUUU	21	150	170	UUUGGUUAAAAUUGAUACGAUGUGACUGAAAAAUUGUGUGUGUAUGACAGGUUGAUGUGAUGGAAGAAGUUGGAAGUUUAGAUCCAAAAUUUAGAUCUAAACACAGCCCUAAUCUACUUUCGCAGCCUGCAAAAUUGCAUGUAAAUGAUAUGACAGCAGAAUUGUAAUUUACCAAAUUAC	180	Fail	23/24 nt miRNA;More than 5 mismatches;No mature or star reads detected	8	0	839	0	3107	5	27
miRDP2_mature_440	UUAUAGCAUUGCCCAUAUUUCAUAU	25	11	35	AUGAAUGUGGGUAAUGUUAGAAAG	24	86	109	UUAUAAGACUUUAUAGCAUUGCCCAUAUUUCAUAUAGAUGUUAAUGAAUUUAGGCACAUAUAUAUGUCUAGAUUCAUUAACAUAUAUGAAUGUGGGUAAUGUUAGAAAGUUUUAUAAUA	119	Fail	Mature miRNA length not met;23/24 nt miRNA star;No mature or star reads detected	2	0	0	192	1080	5	17.78
miRDP2_mature_441	GUAGUUGUGUGUAGGCUUGGUACUUG	26	47	72	AGUGAUCAAACAGUGCAAGUAAAA	24	11	34	GAAUAAUACGAGUGAUCAAACAGUGCAAGUAAAAACUCAAAAGGAAGUAGUUGUGUGUAGGCUUGGUACUUGUGUGGACUCU	82	Fail	Mature miRNA length not met;23/24 nt miRNA star;More than 5 mismatches;asymmetric bulge greater than 3;No mature or star reads detected	6	1	7	231	549	5	43.35
miRDP2_mature_442	GGUUUGUUGUCUGGCUCGAGG	21	11	31	UCGGACCAGGCUUCAAUCCCU	21	95	115	UAGGUUAAGGGGUUUGUUGUCUGGCUCGAGGCAUCCGGGACUCCGGUUUCUCCUUUCCUACUGGAGGCGCCUAAUUUCCGGCGAGCUCGGAGCCUCGGACCAGGCUUCAAUCCCUUUAACCAUGC	125	Pass	NA	4	0	7	1217	1227	4	99.69
miRDP2_mature_443	CGCAUGCUGCUCCAGGCAUUUU	22	11	32	AAUGAAUGGUUAGUAUUUAAAGAU	24	247	270	UAAGGAUGCGCGCAUGCUGCUCCAGGCAUUUUGACCCCGGCAUCUGACUUUUCAAGAACUUUGGGCUAGCUGACUCGAUCUGUUAAAAGAAAAAAAGAAUACUUGUUUUUUUUCUUGGACUCGUGGAUAUACAGCUAUAUAUUGAGAUCAGUCAAACUCUUAUGAGUGUGUUUGGAUAAUGGGAAAUAGAGGGUGAGAUUGGAAUUGGGAAAUGAAUAAAGGGUUAGGAUUAAAUGAAAGAGGGAGAAUGAAUGGUUAGUAUUUAAAGAUGCAUUUUGGU	280	Fail	23/24 nt miRNA star;More than 5 mismatches;No mature or star reads detected	8	0	0	123	279	5	44.09
miRDP2_mature_444	UGGUGAGCCUUCCUGGCUAAG	21	99	119	UAGCCAAGAAUGGCUUGCCUAUC	23	11	33	UUGCCUCUGUUAGCCAAGAAUGGCUUGCCUAUCUCCACUAUUUGGUUCAUCACUGGAACACACUUGGGGUUCUCAGAUGGUGGAUGAAAUAUGGAAGAUGGUGAGCCUUCCUGGCUAAGAGAGUGAUUC	129	Pass	23/24 nt miRNA star	1	0	210	85	327	3	89.54
miRDP2_mature_445	UCGCUUGGUGCAGAUCGGGACCCG	24	11	34	GAUCCCGCCUUGCACCAAGUGAAU	24	56	79	CGCCUCGGGCUCGCUUGGUGCAGAUCGGGACCCGCCGCCGCCGCUGCCGGGGCCGGAUCCCGCCUUGCACCAAGUGAAUCGGAGCCGGC	89	Pass	23/24 nt miRNA;23/24 nt miRNA star	3	0	155225	3436	158808	5	99.93
miRDP2_mature_447	UUUCUUUUUAUGAAUCACACC	21	213	233	AGUGAUCAAACGUUGCAAGAAAAA	24	11	34	GAAUAAGACGAGUGAUCAAACGUUGCAAGAAAAAAAAUUAAAAUCCCUUAUAUUAUAGGACGGAGGGAGUAUUAUGUAAGCAUCCGUCAUGAGUAUGUCCGAGGAUCUGAGCCCAACUGCGUAUAUUUGGAAUUUCAAAUGUCCUCCAAUGCCUCACGUUUAUGGUCGGCAAUAGUCUGAUAAACGAUAGAGUGUUACUGUUUUUUCUUUAUUUUCUUUUUAUGAAUCACACCUCUUUUUUUU	243	Fail	23/24 nt miRNA star;More than 5 mismatches;No mature or star reads detected	7	0	0	226	914	5	24.73
miRDP2_mature_448	UCCGUGCCCAAUGUUUGACCGUCCG	25	11	35	AACAGUUAAAGUUGGACACGGAAA	24	154	177	AACCCUAGAUUCCGUGCCCAAUGUUUGACCGUCCGUCUUAUUUGAAAAAAUUAUGAAAAAAAUUAAAAAGACAAGUCACGCAUAAAAUAUUAAUCAUGUUUAUCAUCUAACAACAAUAAAAAUACGAAUUAUAAAAAAAAUUCAUAUAAGGCGAACAGUUAAAGUUGGACACGGAAACCCAGGGUUU	187	Fail	Mature miRNA length not met;23/24 nt miRNA star;Precision less than 75%	4	0	37	373	1262	5	32.49
miRDP2_mature_449	UUUUUGACAAACGUUUGACCAUUUA	25	11	35	AAUGGUCAAACGUUGAAUAAAAAG	24	154	177	GCCGUUGAUUUUUUUGACAAACGUUUGACCAUUUAUUUUAUUCAAAUUUUUGUGCAAAUAUGAGAAUAUUUAUGUCAUGCUUAAAGAAUAUUUGAUAAUAAAUCAAGUCACAAUAAAAUAAAUGAUAGUUAUAUAAAUUUUUUGAAUAAGACGAAUGGUCAAACGUUGAAUAAAAAGUCAACGGCGU	187	Fail	Mature miRNA length not met;23/24 nt miRNA star;Precision less than 75%	5	0	6	278	2328	5	12.2
miRDP2_mature_450	UUCUAGCAUUGCUCACAUUUAUAU	24	11	34	AUGAAUAUGGGCAAUGUUAGAAAG	24	87	110	UUAUAAGACUUUCUAGCAUUGCUCACAUUUAUAUAUAUGUUAAUGAAUCUAAACAUAUAUGUGUGUCUAGAUUUAUUAACAUCUAUAUGAAUAUGGGCAAUGUUAGAAAGUCUUGUAACC	120	Fail	23/24 nt miRNA;23/24 nt miRNA star;Precision less than 75%	1	0	3	250	1075	5	23.53
miRDP2_mature_451	ACUAGUUCAACUAAAUGAACU	21	11	31	UUCGUUUAUUUGGACUAGAGU	21	69	89	UUUUACCCACACUAGUUCAACUAAAUGAACUAAAUUUCACUUUUAGAAUCACAAAAAAUGAAAUGUAGUUCGUUUAUUUGGACUAGAGUGGGUCAAUUA	99	Pass	NA	1	0	80	42	134	1	91.04
miRDP2_mature_452	ACGAAUUUAUUAAGCCUAAUU	21	11	31	UUAGACUCAAAAGAUUUAUCU	21	87	107	AAACUGCGAAACGAAUUUAUUAAGCCUAAUUAAUCCGUUAUUAGUAAAUGUUAAUUGUAGCAUCACAUUGUCAAAUUAUGGCGCAAUUAGACUCAAAAGAUUUAUCUCGCAAUUUAC	117	Fail	No mature or star reads detected	4	0	1	105	239	5	44.35
miRDP2_mature_453	UUUAGUGAUUACUAUAUUUAUU	22	242	263	UGAAUAUGGGAAAUACUAGAAU	22	11	32	AAUACCAAUAUGAAUAUGGGAAAUACUAGAAUGACUUACAUUGUGAAACGGAAGGAUUAUAAUUUAUAGAUUUAUCUUACAAAGUAUAGCACUGUCACUUGGACCAAUAUAGGCUUGCAGUUCCAGUGCCAGCUUUAGAACUAUUGAUGAUUGAUAGAUUGAUUAGAAUAAAAUAUUCGUAUAGAAAUUUUAGUGUAAAUACGGUAGAAAAAGAAGUGACAUAACUGGUAAACGAUUACCUUUUAGUGAUUACUAUAUUUAUUUAUUUAUUUU	273	Fail	No mature or star reads detected	3	0	0	381	2651	5	14.37
miRDP2_mature_454	UUUGUGAGACGAAUCUAAUGA	21	11	31	GUUAGAUUCGUCUCGCAAAAU	21	103	123	CCUAGGCUAUUUUGUGAGACGAAUCUAAUGAUGUAUAUUAAUCCAUAUUUAGUGGCUGAUUACUGUAGCAUCACUGUAGCAAAUCAUGGAUUAAUAUACCUCGUUAGAUUCGUCUCGCAAAAUAGCCUAGGGG	133	Fail	Precision less than 75%	0	0	12	11	606	5	3.8
miRDP2_mature_455	UUUCGACUAACGUUUGAUCAUUCA	24	11	34	AAUGGUCAAACGUUGGACAAAAAA	24	155	178	GCCAUUGACUUUUCGACUAACGUUUGAUCAUUCAUUUUAUUCAAAAUUUUUGUACAAAUAUAAAAAUAUUUAUGUCAUGCUUAAAGAACAUUGGAUGACGAAUCAAGUCACAAUAAAAUAAAUGAUAAUUACAUAAAUUUCUUUAAAUAAGACGAAUGGUCAAACGUUGGACAAAAAAUCAACGGCGU	188	Fail	23/24 nt miRNA;23/24 nt miRNA star;Precision less than 75%	2	0	1	540	1253	5	43.18
miRDP2_mature_456	ACACUAUUUAUAUCUAACGUUUGA	24	11	34	AAACGUUGGACACGGAUAUUCACG	24	170	193	AUACAGUUUUACACUAUUUAUAUCUAACGUUUGACUGUUCAUCUUAUUUAAAAUUUUUUUUACGAUUAGUAUUUUUAUUGUUAUUAGAUAAUAAAACAUAAAUAGUACUUUAUGUCUGACUAGUUUUUUUACACAUUUUUCAUAAUUUUUUUAAAUAAGGCGGAGGGUCAAACGUUGGACACGGAUAUUCACGGCUGCACUUA	203	Fail	23/24 nt miRNA;23/24 nt miRNA star;More than 5 mismatches;No mature or star reads detected	7	0	0	944	1124	5	83.99
miRDP2_mature_457	AGUGUCUCCUGAUGAUCGGGACAA	24	61	84	GUCCUGAUCACUAGGAGACUCUGA	24	11	34	UGCUGGGCUCGUCCUGAUCACUAGGAGACUCUGAUCAAGCUAGGCCUAAACUUAUGUAUUAGUGUCUCCUGAUGAUCGGGACAAGGCUAACACC	94	Pass	23/24 nt miRNA;23/24 nt miRNA star	2	0	48	5	63	1	84.13
miRDP2_mature_458	UUUGGGUGCAUUAAAGUGGACC	22	139	160	UCAAACAUUCGAUGUGACACCCAAAAA	27	8	34	CAUCCGGUCAAACAUUCGAUGUGACACCCAAAAAUUUUCUUUUCGCGAACUAAACAAACCCUAAGUAGGUUUAUUGGGGCUCUGCCAUUGCCGUGGACUAGAUGUGUGACAUGAUCGUGUUUUACACCAUUUCGGAAAUUUGGGUGCAUUAAAGUGGACCAAAAUAAUCA	170	Fail	Star length not met;More than 5 mismatches;No mature or star reads detected	8	0	0	112	211	5	53.08
miRDP2_mature_459	UUUGAACACAUGUUUGACCAUUCG	24	11	34	AAUGGUCAAACGUGUGAUAAAAAG	24	131	154	GUUGUUGAUUUUUGAACACAUGUUUGACCAUUCGUCUUAUUCAAAAGUUUGUCAAACGUAUGAUAAAAAGUCAACGUUGUCAUCUAGUAAAAACGGAGGUAGUAAUUACGUACUUUUUUUUAAUAAAACGAAUGGUCAAACGUGUGAUAAAAAGUCAACUCAUC	164	Fail	23/24 nt miRNA;23/24 nt miRNA star;Precision less than 75%	3	0	17	181	3331	5	5.94
miRDP2_mature_461	UUUUCUUAACUCGAAUGAUUU	21	247	267	AUUGGUACGAUGUGAUAGAAAAAU	24	11	34	UUUGGUUGAAAUUGGUACGAUGUGAUAGAAAAAUUGUGUGUGUAUAAAAGGUUUGAUGCGAUAGAAAGUUAGAAGUUUGGAAAAAAAAACUUUGGAACUAAACAGGGCCUAAUUAGGCCACGUCAUAUUGCAAAGUGGUCCAACAUGCAUGUUAGCAUAAACUAAAAUCUGUACAGAGUGAGAUUUUGCGUAGUUACGCUACAUAUCCACCUGUCGGAUCUGUGGCACACGUCAAAUUUUCCAUGGUUUUCUUAACUCGAAUGAUUUUUAUGAAAUC	277	Fail	23/24 nt miRNA star;More than 5 mismatches;No mature or star reads detected	7	0	0	1372	2007	5	68.36
miRDP2_mature_462	UGACUGACUCUGGUUCAACAAA	22	11	32	UGUUGAACUAGAGUGGGUCAAC	22	47	68	UUGUACCUGUUGACUGACUCUGGUUCAACAAAACCAAUUUUACUUUUGUUGAACUAGAGUGGGUCAACGGGUACCCAC	78	Fail	Less than 10 reads	1	0	4	1	50	5	10
miRDP2_mature_463	AUCACUAAUACGAGAAAGAUUUUCG	25	202	226	AAAAUUUUGGAUGUGAUGUGAUGU	24	11	34	UGUGAGUAGGAAAAUUUUGGAUGUGAUGUGAUGUGAUGGAAAGUUGGGAGUUCGGGGGAAGUUUGGUAUGAACUAAACAGGGCCUUAAGGCUUCAUCGAAAUGCAGCAUUCUCAAUUUAUAGUAAUAGCAAAAAUAUAGAAUUGAAGUGCCAUCGCACUUCACAACCAAUGGAUUGAAAAAGAUACAGAAAAACAUCAGUAAUCACUAAUACGAGAAAGAUUUUCGCGUGCGGUCA	236	Fail	Mature miRNA length not met;23/24 nt miRNA star;More than 5 mismatches;No mature or star reads detected	6	0	0	133	368	5	36.14
miRDP2_mature_464	UUUCUAGAACGGAGUAGUAGUGG	23	97	119	AUAUCUCCUCUGUCUUAAAAAAAA	24	11	34	UGGCACUGGCAUAUCUCCUCUGUCUUAAAAAAAAAACUAAUCCUAGCUGUGAAUCUGAAUAUAUACGUAUCUAUGUUCGUAGCUAGGAUUUGUUUUUUUCUAGAACGGAGUAGUAGUGGCAUUGAAUUU	129	Fail	23/24 nt miRNA;23/24 nt miRNA star;More than 5 mismatches;No mature or star reads detected	7	0	1	123	180	5	68.89
miRDP2_mature_465	GAUGGAUAGAGUGAGGGCCUGUU	23	11	33	CAAAAUUUUUCACGCUGUCACAUCGA	26	45	70	UUUAUUUUCGGAUGGAUAGAGUGAGGGCCUGUUUAGUUCCCAAACAAAAUUUUUCACGCUGUCACAUCGAAUGUUUGGAC	80	Fail	23/24 nt miRNA;Star length not met;More than 5 mismatches;No mature or star reads detected	6	0	1	161	256	5	63.28
miRDP2_mature_466	UUCUAGCAUUGUCCAUAUUCAUGU	24	11	34	AUAAAUGUGGGCAAUACUAGAAAG	24	55	78	UUAUAAGACUUUCUAGCAUUGUCCAUAUUCAUGUCUAGAUUAAUUAAUGCAUAUAUAAAUGUGGGCAAUACUAGAAAGUCUUAUAAUC	88	Fail	23/24 nt miRNA;23/24 nt miRNA star;Precision less than 75%	2	0	18	332	905	5	38.67
miRDP2_mature_467	AGUUCCCUUCGAACACUUCACG	22	11	32	UGAAGUGUUUGGGGGAACUCU	21	56	76	UAUCACCGUGAGUUCCCUUCGAACACUUCACGUGGCACUAUUUCAAUGCCUAUUGUGAAGUGUUUGGGGGAACUCUCGAUGUCAUC	86	Fail	No mature or star reads detected	1	0	0	1790	1829	5	97.87
miRDP2_mature_468	GGAGUAGGCUGGGUGAAGUUCU	22	11	32	AGAAAUAGAGCUGACUGCUCCAUAACUUUACUCCAGACCUAAUUCCUG	48	50	97	AUUUAAAAUGGGAGUAGGCUGGGUGAAGUUCUAUCACAAAAUGAACUAGAGAAAUAGAGCUGACUGCUCCAUAACUUUACUCCAGACCUAAUUCCUGGAGCUAAAU	106	Fail	Star length not met;More than 5 mismatches;asymmetric bulge greater than 3;No mature or star reads detected	18	1	0	292	343	5	85.13
miRDP2_mature_469	UGCGAAGUAGAGAUGCCGACU	21	95	115	UCGGCAUCUCUACUCUGCAGC	21	11	31	UCAGAUUGCAUCGGCAUCUCUACUCUGCAGCCGCUGCCUCUGCCGCCUCUUUCAUCCGCUGUCCGUGCGACGGCAAGAGAGUGUUGACAGCGGCUGCGAAGUAGAGAUGCCGACUUGAUCUGAGC	125	Pass	NA	1	0	70	6	77	3	98.55
miRDP2_mature_471	AAAUUUAAGAUAUGUCAUCGGUAU	24	11	34	CAGGAUGGCAUAUCUUAAAUUUUG	24	78	101	UAAUUUUGUAAAAUUUAAGAUAUGUCAUCGGUAUCUCAAUGACAUGUAGAAUCCACAUGAGUCAAUGACAUGUGGGUCAGGAUGGCAUAUCUUAAAUUUUGUAAAAUUAUA	111	Fail	23/24 nt miRNA;23/24 nt miRNA star;No mature or star reads detected	3	0	514	0	2058	5	24.98
miRDP2_mature_472	AAAUUCUGUCCGUUGUCAGCUGUUAC	26	135	160	AAUAGUUGAGGGUGUAGAAUGUCU	24	11	34	GCCCAGUUUUAAUAGUUGAGGGUGUAGAAUGUCUGGUUUUUGAGUUCGGGGGUAUAAUUCGGUCGACCUCGAUAGUUCAGGGGUGUAAUUCGUACUUUUUUCUUAUAAAAAUUAAAGAUGAUUCCGUACAAUCAAAAUUCUGUCCGUUGUCAGCUGUUACUGUGUUCGAU	170	Fail	Mature miRNA length not met;23/24 nt miRNA star;No mature or star reads detected	4	0	0	154	239	5	64.44
miRDP2_mature_473	AAUCUAGAACCGGAUAUGACAUAU	24	11	34	GUGUCAAAUCCGAUCCUAGGUUGG	24	69	92	AUAAAAAAUCAAUCUAGAACCGGAUAUGACAUAUCCUAGUACUAUGUUUAGAUUCGUAGUAUUGAGAUGUGUCAAAUCCGAUCCUAGGUUGGUUUUUUAUGG	102	Pass	23/24 nt miRNA;23/24 nt miRNA star	4	0	301	12	386	2	78.69
miRDP2_mature_476	UGGAACGGAGGAAUUUUAUAG	21	11	31	GUAAAAUUCAUUCGUUCCAAU	21	61	81	AGGCCUACUUUGGAACGGAGGAAUUUUAUAGGAUUUUUGCGGGAAUUUUAACAGAUUCCUGUAAAAUUCAUUCGUUCCAAUGUAGCCCUAU	91	Pass	NA	1	0	66	137	214	3	95.85
miRDP2_mature_477	UUGUUUGUAAUUUUUGACCACUCG	24	11	34	AGUGGUCAAAUGUUGCAAGCAAAA	24	153	176	AUUUUGAGUUUUGUUUGUAAUUUUUGACCACUCGUCUUAUUCAAAUUUUUUUACAAAUAUAAAAAACGAAAAGUUGUACUUAAAGUACGGUAGAUAAUAAAGUAAGUCACAAAUAAAAUAAAUAAUAAUUUCAAAAAAAUUUGAAUAAGACGAGUGGUCAAAUGUUGCAAGCAAAAAAUUAAAAUC	186	Fail	23/24 nt miRNA;23/24 nt miRNA star;No mature or star reads detected	1	0	1	235	812	5	29.06
miRDP2_mature_478	UCUAAUCCAGUUAUAGGUUGGUAU	24	69	92	AGCAACCUAGGAUUGGAUUAGAUG	24	11	34	CACAAAAUAUAGCAACCUAGGAUUGGAUUAGAUGCGGGGUUUGUCUAUAUUUGUUGGACUAGGACGUGUCUAAUCCAGUUAUAGGUUGGUAUAUUUUAGGAU	102	Pass	23/24 nt miRNA;23/24 nt miRNA star	2	0	2	38	42	2	95.84
miRDP2_mature_480	AAUCAAACGUGACGAGAAAAUAGU	24	160	183	CAUUUUGCUUGCACUAUUUGACCAU	25	11	35	GGGAUUUCGACAUUUUGCUUGCACUAUUUGACCAUUCGUUUUAUUAAAAAAAUAUGAAAUUAUUAUUUAUUUUAUUUGUGACUUACUUUAUUAUCUAAAGUAUUUUAAGCAUAACUUUUCGCUUUUUAUAUUUGCACAAAUUUUUUGAAUAAGACGAGUAAUCAAACGUGACGAGAAAAUAGUGAAUAUCUCU	193	Fail	23/24 nt miRNA;Star length not met;No mature or star reads detected	4	0	125	0	643	5	19.44
miRDP2_mature_481	UUCUAGCAUUUCUCAUAUUCAUAU	24	11	34	AUGAAUGUGGAAAAUGCUAGAACG	24	86	109	AUGUAAGUCGUUCUAGCAUUUCUCAUAUUCAUAUUGAUGGUAAUGAAUAUAGAUGGAUAUAUAUGUCUAAUUCAUUAAUAUCAAUAUGAAUGUGGAAAAUGCUAGAACGACUUACAUUG	119	Fail	23/24 nt miRNA;23/24 nt miRNA star;Precision less than 75%	1	0	4	793	2208	5	36.1
miRDP2_mature_482	GAAGACAGUAGUAGGCAGCUCUCC	24	3	26	AGAGUUGCCCUGCGACUGUCUUUAA	25	268	292	UUGAAGACAGUAGUAGGCAGCUCUCCUCUGGCAGGUGCAUUCUAGGUGAUUUUGUAAUUGUAUAUGCAUCCAAGGUAUAUACAGUCCGGCCAUGGUGCUACAUUGCAAUCAUCCAUAUGUGAUUGCAUUGUGUAUAUAUAUACAUGGUGGCCUUUGAUAGACCAUCAUAUAUCGGUUGGUUAUGUGCAUGUAUGUAUAUACCAGCUGCUACUAGCUUUGAUCGAUCGCCAUGUAGCGAUUGAAUUCACCAAAACGGCCUGCCAAAGGAGAGUUGCCCUGCGACUGUCUUUAACUCGAAGU	300	Fail	23/24 nt miRNA;Star length not met	1	0	13	1	18	1	77.78
[truncated: 1,763 more rows]

## Sheet: Oryza sativa miRador
name	mSeq	mLen	mStart	mStop	msSeq	msLen	msStart	msStop	precSeq	precLen	result	flags	mismatches	bulges	mReads	msReads	totReads	numLibraries	precision
[truncated: 97 more rows]

[truncated: 7 more sheets: Oryza sativa ShortStack, Striga hermonthica miRDeep-P2, Striga hermonthica miRador, Striga hermonthica ShortStack, Zea mays miRDeep-P2, Zea mays miRador, Zea mays ShortStack]
