# Supplementary material for: miRScore: A rapid and precise microRNA validation tool
Source: PLoS Comput Biol. 2025 Nov 3;21(11):e1013663. doi: 10.1371/journal.pcbi.1013663 (PMC12594335; doi:10.1371/journal.pcbi.1013663)
Supplement: S7 File — Format: Plain text/ R code (.R). (R) [file pcbi.1013663.s007.R]

# This is the script used to generate figures 2 and 4 of Vanek et al.
# Values for Figure 2 were calculated using Supplemental File S1/2/.
# Values for Figure 4 were calculated from Supplementary File S3.

library(ggplot2)
library(dplyr)
library(reshape2)
library(gridExtra)
library(scales)
library(tidyverse)
library(patchwork)
library(tibble)

### Figure 2 ###

# === Figure 2A: H. sapiens & M. musculus ===
df1 <- tribble(
  ~Category,            ~`miRGenedb - H. sapiens`, ~`miRBase - H. sapiens`, ~`miRGenedb - M. musculus`, ~`miRBase - M. musculus`,
  "Failed - Structural",               46,            885,              48,           869,
  "Failed - Expression",              26,            392,             41,           176,
  "Passed",                          442,            338,             315,            174
)

df1_long <- df1 %>%
  pivot_longer(cols = -Category, names_to = "Source", values_to = "Count")

label_vec1 <- c(
  "miRGenedb - H. sapiens" = expression(atop("MiRGeneDB -", italic("H. sapiens"))),
  "miRBase - H. sapiens"   = expression(atop("miRBase -", italic("H. sapiens"))),
  "miRGenedb - M. musculus"= expression(atop("MiRGeneDB -", italic("M. musculus"))),
  "miRBase - M. musculus"  = expression(atop("miRBase -", italic("M. musculus")))
)

plot1 <- ggplot(df1_long, aes(x = Source, y = Count, fill = Category)) +
  geom_bar(stat = "identity", position = position_dodge(width = 0.75), width = 0.7) + 
  labs(y = expression(italic("MIRNA") ~ "Count"), x = NULL, title = expression("Animal" ~ italic("MIRNAs"))) +
  theme_minimal(base_size = 14) +ylim(0, 900)+
  theme(axis.text.x = element_text(angle = 0, hjust = 0.5)) +
  scale_x_discrete(labels = label_vec1) +
  scale_fill_manual(values = c(
    "Failed - Structural" = "#6C8BA8",  
    "Failed - Expression" = "#D9CAB3",  
    "Passed"              = "#7A9E7E"
  ))

# === Figure 2B: A. thaliana, O. sativa, Z. mays ===
df2 <- tribble(
  ~Species,        ~`Failed - Structural`, ~`Failed - Expression`, ~Passed,
  "A. thaliana",                  64,                     189,       71,
  "O. sativa",                   148,                     343,      121,
  "Z. mays",                      25,                      55,       94
)

df2_long <- df2 %>%
  pivot_longer(cols = -Species, names_to = "Category", values_to = "Count")

label_vec2 <- c(
  "A. thaliana" = expression(italic("A. thaliana")),
  "O. sativa"   = expression(italic("O. sativa")),
  "Z. mays"     = expression(italic("Z. mays"))
)

plot2 <- ggplot(df2_long, aes(x = Species, y = Count, fill = Category)) +
  geom_bar(stat = "identity", position = position_dodge(width = 0.75), width = 0.7) + 
  labs(y = expression(italic("MIRNA") ~ "Count"), x = NULL, title = expression("Plant" ~ italic("MIRNAs"))) +
  theme_minimal(base_size = 14, base_family = "Helvetica") +ylim(0, 900)+
  theme(axis.text.x = element_text(angle = 0, hjust = 0.5)) +
  scale_x_discrete(labels = label_vec2) +theme(legend.position = "none")+
  scale_fill_manual(values = c(
    "Failed - Structural" = "#6C8BA8",  
    "Failed - Expression" = "#D9CAB3",  
    "Passed"              = "#7A9E7E"
  ))


# Combine plots
combined_plot <- plot1 + plot2 + plot_layout(ncol = 2)
ggsave("combined_plot.png", plot = combined_plot, width = 14, height = 8, dpi = 300)


### Figure 4 ###

#Denovo figure
res <- data.frame(
  Species = c("A. thaliana", "O. sativa", "S. hermonthica", "Z. mays"),
  ss_count = c(55, 60, 68, 84),
  ss_fail = c(0, 0, 0, 2),
  ss_prop = c(100, 100, 100, 0.9762),
  ss_time = c(188, 125, 179, 130),
  mir_count = c(59, 97, 81, 99),
  mir_fail = c(4, 19, 13, 18),
  mir_prop = c(93.22033898, 80.41237113, 83.95061728, 81.81818182),
  mir_time = c(200, 148, 81, 138),
  mirdp2_count = c(677, 2153, 294, 315),
  mirdp2_fail = c(530, 1903, 176, 224),
  mirdp2_prop = c(21.71344165, 11.6117046, 40.13605442, 28.88888889),
  mirdp2_time = c(840, 1152, 319, 165)
)

#Number of predicted MIRNAs per software per species
data <- pivot_longer(res, 
                     cols = c(ss_count, mir_count, mirdp2_count),
                     names_to = "Annotation_software", 
                     values_to = "Count")

# Rename the 'Annotation_software' column to use the new labels
data$Annotation_software <- factor(data$Annotation_software, 
                                   levels = c("ss_count", "mir_count", "mirdp2_count"),
                                   labels = c("ShortStack", "miRador", "miRDeep-P2"))

# Set species as a factor to ensure consistent ordering
data$Species <- factor(data$Species, 
                       levels = c("A. thaliana", "O. sativa", "S. hermonthica", "Z. mays"))

# === Figure 4A: De novo MIRNA count ===
p1<-ggplot(data, aes(x = Annotation_software, y = Count, fill = Species)) +
  geom_bar(stat = "identity", position = position_dodge(width = 0.75), width = 0.7) + 
  labs( y = "de novo MIRNAs", x = "Annotation Software",fill = "Species") +
  scale_fill_manual(values = c("#6C8BA8", "#D9CAB3", "#7A9E7E", "#A47149")) +
  theme_minimal() +
  theme(axis.text.x = element_text(angle = 45, hjust = 1)) +
  theme(
    text = element_text(family = "Helvetica", size = 20, color = "black"),
    axis.title.y = element_text(face='italic'),
    axis.title = element_text(color = "black"),   # Set axis titles to black
    axis.text = element_text(color = "black"),    # Set axis labels to black
    legend.text = element_text(size=15,face = "italic", color = "black"),  # Italicize and set legend text to black
    legend.title = element_text(size=15,color = "black"), # Set legend title to black
  )


# Proportion of categories - Figure 4B
dn <- data.frame(
  Software = c(
    "ShortStack", "ShortStack", "ShortStack",
    "miRador", "miRador", "miRador",
    "miRDeep-P2", "miRDeep-P2", "miRDeep-P2",
    "ShortStack", "ShortStack", "ShortStack",
    "miRador", "miRador", "miRador",
    "miRDeep-P2", "miRDeep-P2", "miRDeep-P2",
    "ShortStack", "ShortStack", "ShortStack",
    "miRador", "miRador", "miRador",
    "miRDeep-P2", "miRDeep-P2", "miRDeep-P2",
    "ShortStack", "ShortStack", "ShortStack",
    "miRador", "miRador", "miRador",
    "miRDeep-P2", "miRDeep-P2", "miRDeep-P2"
  ),
  Species = c(
    "Ath", "Ath", "Ath",
    "Ath", "Ath", "Ath",
    "Ath", "Ath", "Ath",
    "Osa", "Osa", "Osa",
    "Osa", "Osa", "Osa",
    "Osa", "Osa", "Osa",
    "Zma", "Zma", "Zma",
    "Zma", "Zma", "Zma",
    "Zma", "Zma", "Zma",
    "Sth", "Sth", "Sth",
    "Sth", "Sth", "Sth",
    "Sth", "Sth", "Sth"
  ),
  Category = c(
    "Structural", "Expression", "Pass",
    "Structural", "Expression", "Pass",
    "Structural", "Expression", "Pass",
    "Structural", "Expression", "Pass",
    "Structural", "Expression", "Pass",
    "Structural", "Expression", "Pass",
    "Structural", "Expression", "Pass",
    "Structural", "Expression", "Pass",
    "Structural", "Expression", "Pass",
    "Structural", "Expression", "Pass",
    "Structural", "Expression", "Pass",
    "Structural", "Expression", "Pass"
  ),
  Value = c(
    0, 0, 55,
    0, 4, 55,
    362, 168, 147,
    0, 0, 60,
    1, 18, 78,
    1032, 871, 250,
    0, 2, 82,
    1, 17, 81,
    132, 82, 91,
    0, 0, 68,
    1, 12, 68,
    128, 71, 127
  ),
  Proportion = c(
    0, 0, 1,
    0, 0.06779661, 0.93220339,
    0.53471, 0.2481536, 0.2171344,
    0, 0, 1,
    0.010309278, 0.18556701, 0.804123711,
    0.479331166, 0.404551788, 0.116117046,
    0, 0.023809524, 0.976190476,
    0.01010101, 0.171717172, 0.818181818,
    0.432786885, 0.268852459, 0.298360656,
    0, 0, 1,
    0.012345679, 0.148148148, 0.839506173,
    0.392638037, 0.217791411, 0.389570552
  )
)


# Recode Category to match custom legend labels
dn <- dn %>%
  mutate(Category = factor(Category, levels = c("Structural", "Expression", "Pass")))

# === Figure 4B: Proportion of de novo pass/fail ===
p2<-ggplot(dn, aes(x = Species, y = Proportion, fill = Category)) +
  geom_bar(stat = "identity", width = 0.7) +
  facet_grid(~ Software, scales = "free_y") +
  labs(x = NULL, y = "Proportion") +
  scale_y_continuous(labels = percent_format(accuracy = 1)) +
  scale_fill_manual(
    values = c(
      "Structural" = "#6C8BA8",
      "Expression" = "#D9CAB3",
      "Pass" = "#7A9E7E"
    ),
    labels = c("Failed: Structural", "Failed: Expression", "Passed")
  ) +
  theme_minimal() +
  theme(
    axis.text.x = element_text(face = "italic", angle = 45, hjust = 1),
    text = element_text(family = "Helvetica", size = 20, color = "black"),
    axis.title = element_text(color = "black"),
    axis.text = element_text(color = "black"),
    legend.text = element_text(size = 15, color = "black"),
    legend.title = element_text(size = 15, color = "black"),
    plot.title = element_text(color = "black")
  )
